# Supplementary material for: Three chromosome-level duck genome assemblies provide insights into genomic variation during domestication
Source: Nat Commun. 2021 Oct 11;12:5932. doi: 10.1038/s41467-021-26272-1 (PMC8505442; doi:10.1038/s41467-021-26272-1)
Supplement: Supplementary file 3 — Supplementary Data 1 [file 41467_2021_26272_MOESM3_ESM.xlsx]

## Sheet: 13
Supplementary Data 1. The summary of radiation hybrid-map (RH) markers mapping to duck genomes
Marker Name	Location(Chr)	Length	Mallard_Chr	Mallard_Alignment	Mallard_Identity	PekinDuck_Chr	PekinDuck_Alignment	PekinDuck_Identity	ShaoxingDuck_Chr	ShaoxingDuck_Alignment	ShaoxingDuck_Identity
Sca148_4	APL22	210	21	210	100	22	210	100	22	210	100
Sca148_1	APL22	203	21	203	96.55	22	203	96.06	22	204	92.65
Sca1885	APL22	200	21	200	97.5	22	200	98	22	200	98.5
Sca2926	APL22	195	21	195	100	22	195	100	22	195	100
Sca871_3	APL22	199	21	199	98.99	22	199	98.99	22	199	99.5
Sca8_2	APL22	200	21	200	99	22	200	99	22	160	98.75
Sca148_2	APL22	199	21	199	98.99	22	199	98.99	22	199	99.5
Sca1586	APL22	202	21	202	96.53	22	201	99.5	22	201	100
Sca2586	APL22	200	21	200	100	22	200	100	22	200	99.5
Sca324	APL22	199	21	197	100	22	197	100	22	197	100
Sca871_2	APL22	213	21	214	96.26	22	213	98.59	22	213	97.18
Sca8_1	APL22	200	21	202	98.02	22	200	100	22	202	98.02
Sca148_3	APL22	199	21	200	99.5	22	199	100	22	199	100
Sca1698	APL22	201	21	201	99.5	22	201	100	22	201	100
Sca2665	APL22	209	21	209	98.09	22	209	95.69	22	209	96.65
Sca3327	APL22	214	21	190	99.47	22	188	96.28	22	188	95.21
Sca871_1	APL22	206	21	206	100	22	206	100	22	206	100
Sca988	APL22	195	21	197	98.48	22	195	100	22	195	99.49
Sca246B	APL22	306	21	305	99.34	22	306	100	22	305	98.03
Sca246C	APL22	302	21	303	98.68	22	302	99.34	22	302	100
Sca246D	APL22	301	21	308	94.81	22	301	98.67	22	245	97.14
Sca367B	APL22	308	21	124	98.39	22	238	98.32	22	266	97.74
Sca367C	APL22	304	21	304	98.68	22	304	99.01	22	304	99.01
Sca1197A	APL22	298	21	298	99.66	22	298	100	22	298	99.66
Sca1176	APL12	150	13	150	99.33	10	150	99.33	11	150	99.33
Sca1481	APL12	194	13	194	100	10	194	100	11	194	100
Sca368	APL12	200	13	200	100	10	200	100	11	200	100
Sca469	APL12	201	13	204	97.06	10	203	97.54	11	203	99.01
Sca5376	APL12	210	13	210	100	10	210	100	11	210	100
Sca5376	APL12	210	13	210	99.52	10	210	100	11	210	100
Sca597D	APL12	200	13	199	100	10	199	100	11	199	100
Sca736B	APL12	211	13	210	100	10	210	100	11	210	100
Sca1434C	APL12	199	13	199	99.5	10	199	99.5	11	199	99.5
Sca2156	APL12	201	13	201	99.5	10	201	98.01	11	201	98.01
Sca498A	APL12	202	13	202	100	10	203	99.01	11	202	100
Sca5519	APL12	200	13	201	99	10	200	100	11	200	100
Sca597C	APL12	201	13	201	100	10	201	100	11	201	100
Sca736A	APL12	196	13	197	98.48	10	196	99.49	11	196	99.49
Sca1434A	APL12	206	13	206	99.03	10	206	98.54	11	206	99.51
Sca2558	APL12	203	13	207	93.72	10	206	92.72	11	206	93.69
Sca498B	APL12	202	13	202	98.02	10	202	100	11	203	99.01
Sca577	APL12	201	13	202	96.04	10	201	99.5	11	202	97.03
Sca597B	APL12	207	13	207	100	10	207	100	11	207	100
Sca769	APL12	196	13	196	99.49	10	196	99.49	11	196	100
Sca2840	APL12	200	13	201	98.51	10	200	99	11	200	99
Sca51	APL12	202	13	208	96.63	10	202	99.5	11	202	99.5
Sca586	APL12	193	13	193	96.37	10	193	99.48	11	193	98.45
Sca597A	APL12	198	13	198	100	10	198	100	11	198	100
Sca1434B	APL12	199	13	199	99.5	10	199	100	11	199	100
Sca903	APL12	199	13	201	98.51	10	200	99	11	199	98.49
Sca1191	APL12	197	13	197	98.98	10	197	100	11	197	98.98
Sca743	APL12	210	13	210	100	10	210	100	11	210	100
Sca376A	APL4	161	4	161	100	4	161	99.38	4	161	100
Sca376B	APL4	160	4	160	100	4	160	99.38	4	161	99.38
Sca376C	APL4	162	4	164	98.17	4	162	100	4	162	100
Sca376D	APL4	178	4	178	99.44	4	178	98.88	4	178	99.44
Sca376E	APL4	175	4	175	100	4	175	100	4	175	100
Sca376F	APL4	159	4	159	99.37	4	159	100	4	159	98.74
Sca414A	APL6	164	7	164	100	6	164	100	7	164	100
Sca414B	APL6	162	7	162	99.38	6	162	100	7	162	99.38
Sca414C	APL6	160	7	160	100	6	160	100	7	160	100
Sca414D	APL6	161	7	161	100	6	161	100	7	161	100
Sca414E	APL6	157	7	157	100	6	157	100	7	157	100
Sca414F	APL6	160	7	160	100	6	160	100	7	160	100
Sca79A	APL21	159	16	160	99.38	18	159	98.11	16	159	96.86
Sca79B	APL21	156	16	156	99.36	18	156	99.36	16	156	99.36
Sca79C	APL21	158	16	158	100	18	158	100	16	158	100
Sca79D	APL21	165	16	165	98.18	18	165	100	16	165	100
Sca79E	APL21	174	16	174	100	18	174	100	16	174	100
Sca79F	APL21	172	16	172	100	18	172	100	16	172	100
Sca519A	APL7	163	6	163	99.39	7	163	100	6	163	100
Sca519A	APL7	163	6	163	99.39	7	163	96.93	6	163	100
Sca519A	APL7	163	6	163	99.39	7	163	100	6	163	97.55
Sca519A	APL7	163	6	163	99.39	7	163	96.93	6	163	97.55
Sca519B	APL7	160	6	160	100	7	160	100	6	160	100
Sca519C	APL7	160	6	160	100	7	160	100	6	160	100
Sca519D	APL7	160	6	160	96.88	7	162	96.91	6	160	96.88
Sca519E	APL7	164	6	164	100	7	164	100	6	164	100
Sca519F	APL7	160	6	161	99.38	7	160	100	6	160	100
Sca58A	APL1	157	1	157	99.36	1	157	99.36	1	157	99.36
Sca58B	APL1	160	1	160	99.38	1	160	99.38	1	160	100
Sca58C	APL1	161	1	161	99.38	1	161	98.76	1	161	99.38
Sca58D	APL1	176	1	176	100	1	176	100	1	176	100
Sca58E	APL1	150	1	150	100	1	150	100	1	149	100
Sca13A	APL3	155	2	155	100	2	155	99.35	2	155	100
Sca13B	APL3	160	2	160	100	2	160	100	2	160	100
Sca13C	APL3	155	2	158	98.1	2	158	98.1	2	155	100
Sca13D	APL3	160	2	105	86.67				2	160	99.38
Sca13E	APL3	158	2	158	98.1	2	158	98.1	2	158	98.1
Sca192A	APL3	161	2	161	99.38	2	161	100	2	161	99.38
Sca192C	APL3	152	2	152	100	2	152	100	2	152	100
Sca192E	APL3	166	2	167	99.4	2	166	100	2	166	100
Sca192E	APL3	166	2	167	99.4	2	166	100	2	166	100
Sca34A	APL3	163	2	163	100	2	163	100	2	163	100
Sca34B	APL3	162	2	162	100	2	162	100	2	162	100
Sca34C	APL3	169	2	169	100	2	169	100	2	169	100
Sca34D	APL3	169	2	169	100	2	169	100	2	169	100
Sca34E	APL3	161	2	162	99.38	2	162	99.38	2	162	99.38
Sca229A	APL4	159	4	159	100	4	159	100	4	159	100
Sca229B	APL4	151	4	154	98.05	4	151	100	4	151	100
Sca229C	APL4	160	4	160	100	4	160	100	4	160	100
Sca229D	APL4	167	4	167	98.8	4	167	100	4	167	100
Sca229E	APL4	165	4	165	100	4	165	100	4	165	100
Sca731A	APL15	159	15	159	98.74	15	160	99.38	15	159	98.74
Sca731B	APL15	160	15	160	100	15	160	100	15	160	100
Sca731C	APL15	161	15	161	98.14	15	161	100	15	161	98.76
Sca731D	APL15	165	15	165	100	15	165	99.39	15	165	100
Sca731E	APL15	162	15	162	100	15	162	98.77	15	162	98.77
Sca504A	APL1	173	1	173	100	1	173	100	1	173	100
Sca504B	APL1	159	1	158	98.1	1	159	100	1	160	99.38
Sca504C	APL1	159	1	159	100	1	159	100	1	159	100
Sca504D	APL1	154	1	154	100	1	154	100	1	154	100
Sca504E	APL1	166	1	166	100	1	166	100	1	166	100
Sca504F	APL1	152	2	152	100	2	152	100	2	152	100
Sca543A	APL16	157	17	157	100	16	157	100	17	157	100
Sca543B	APL16	146	17	146	99.32	16	146	100	17	146	100
Sca543C	APL16	159	17	159	100	16	159	100	17	159	100
Sca543D	APL16	157	17	158	99.37	16	157	99.36	17	157	99.36
Sca543E	APL16	159	17	159	100	16	159	100	17	159	100
Sca716A	APL5	164	5	164	99.39	5	164	100	5	164	99.39
Sca716B	APL5	153	5	153	100	5	153	100	5	153	100
Sca716B	APL5	153	001209F	153	99.35	5	153	100	5	153	100
Sca716C	APL5	160	5	160	100	5	160	100	5	160	100
Sca716D	APL5	168	5	168	100	5	168	100	5	168	100
Sca716E	APL5	180	5	180	100	5	181	99.45	5	180	100
Sca597_1	APL12	170	13	170	100	10	170	99.41	11	170	99.41
Sca597_2	APL12	167	13	167	99.4	10	167	99.4	11	167	99.4
Sca597_3	APL12	163	13	163	99.39	10	163	100	11	163	100
Sca597_4	APL12	175	13	175	99.43	10	175	100	11	175	100
Sca597_5	APL12	160	13	160	100	10	160	100	11	160	100
EstCtg23833	/	141							CONTIG1486	141	100
Sca2049A	APL1	300	1	302	99.34				1	302	99.34
Sca3008A	APL7	309	6	309	99.35	7	309	99.35	6	309	99.35
Sca3271A	APL1	353	1	353	99.72	1	353	99.72	1	353	99.72
Sca676A	APL4	309	11	310	98.71	14	309	97.73	13	309	98.06
Sca77A	APL8	298	8	298	94.63	8	298	99.33	8	299	98.66
Sca1517A	APL13	303	10	303	99.67	11	303	99.67	10	303	100
Sca513A	APLZ	316	Z	317	99.68	Z	317	99.68	Z	317	99.05
Sca102A	APL9	303	9	109	95.41	9	109	99.08	9	109	99.08
Sca193A	APL13	313	10	313	100	11	313	100	10	313	100
Sca367A	APL1	348	1	348	100	1	348	100	1	348	100
Sca1375A	APL1	299	1	301	99	1	299	100	1	300	99
Sca1089A	APL3	293	2	293	99.32	2	293	98.98	2	293	98.98
Sca215A	APL5	302	5	303	99.01	5	302	100	5	302	100
Sca458A	APL21	300	16	301	98.67	18	302	99.34	16	301	99.34
Sca458C	APL21	296	16	297	99.66	18	296	100	16	296	99.66
Sca2049B	APLZ	305				Z	305	100	Z	305	100
Sca3008B	APL5	291	5	291	99.66	5	291	100	5	291	99.31
Sca649B	APL13	326	10	157	100	11	326	100	10	326	100
Sca3271B	APL18	302	19	302	100	19	302	100	20	303	98.68
Sca676B	APL3	298	2	298	97.99	2	298	100	2	298	99.66
Sca77B	APL20	265	20	265	98.11	20	265	97.36	19	266	98.12
Sca881B	APL3	300	2	299	100	24	161	78.26	2	299	100
Sca1517B	APLZ	311	Z	311	100	Z	311	99.68	Z	311	100
Sca513B	APL5	280	5	280	97.86	5	282	97.52	5	280	98.21
Sca102B	APL8	309	8	120	98.33	8	119	100	8	119	100
Sca1197B	APL27	308	26	308	99.68	26	308	99.68	27	107	100
Sca193B	APL20	300	20	300	98.67	20	300	100	19	300	99
Sca1375B	APL21	302	16	303	99.34	18	302	99.67	16	302	99.34
Sca1089B	APL14	298	14	298	99.66	13	298	100	14	298	100
Sca215B	APL4	281	4	281	99.64	4	281	100	4	281	100
Sca458B	APL21	290	16	179	96.65	18	102	100	16	102	100
Sca458D	APL21	303	17	303	98.68	16	303	99.67	17	303	99.34
Sca649A_3	APL13	575				5	190	91.58	5	190	91.58
Sca246A	APL20	295	20	295	99.66	20	295	100	19	295	99.32
Sca74A	APL2	197	2	197	99.49	2	197	99.49	2	197	98.98
Sca74B	APL2	198	2	198	98.48	2	198	100	2	154	92.86
Sca326A	APL21	192	16	192	100	18	192	99.48	16	192	99.48
Sca326B	APL21	200	16	200	100	18	200	99.5	16	200	99.5
Sca326C	APL21	211	16	210	100	18	210	100	16	210	100
Sca326D	APL21	194	16	194	98.97	18	194	99.48	16	194	100
Sca488A	APL2	200	2	200	100	2	200	100	2	200	100
Sca488B	APL2	197	2	197	99.49	2	197	99.49	2	197	99.49
Sca500A	APL3	194	2	194	100	2	194	100	2	194	100
Sca500B	APL3	206	2	206	99.03	2	206	100	2	206	100
Sca529A	APL2	205	2	205	99.51	2	205	100	2	205	99.51
Sca529B	APL2	192	2	192	97.92	2	192	98.96	2	192	97.92
Sca707A	APL3	178	2	179	98.88	2	178	99.44	2	178	99.44
Sca707B	APL3	196	2	196	100	2	196	100	2	196	100
Sca800A	APL4	206	4	206	100	4	206	100	4	206	100
Sca800B-2	APL4	194	4	194	100	4	194	100	4	194	100
Sca931A	APL4	207	4	207	99.52	4	207	99.03	4	207	99.03
Sca931B	APL4	196	4	196	100	4	196	99.49	4	196	99.49
Sca1008A-2	APL2	201	2	201	99.5	2	201	100	2	201	100
Sca1008B	APL2	192	2	192	100	2	192	100	2	192	100
Sca1279A	APL4	202	4	202	100	4	202	100	4	202	100
Sca1279B	APL4	198	4	198	100	4	198	100	4	198	100
Sca1654A	APL4	198	4	200	98.5	4	198	100	4	199	99.5
Sca1654B	APL4	203	4	203	100	4	203	100	4	203	100
Sca2872A	APL2	193	2	194	98.97	2	192	100	2	192	100
Sca2872B	APL2	200	2	200	100	2	200	100	2	200	100
Sca2403A	APL1	200	1	200	100	1	200	100	1	200	100
Sca2403B	APL1	190	1	190	100	1	190	100	1	190	99.47
CAM014	APL1	437	1	441	97.96	1	436	99.08	1	440	99.09
CAM155	APL1	720	1	721	98.89	1	717	99.44	1	715	99.72
CAM005	APL2	204	2	204	97.06	2	204	97.06	2	204	97.06
CAM044	APL4	631				4	637	98.74	4	155	100
CAM073	APL4	661				4	164	98.17	4	663	99.4
CAM153	APL18	960	19	961	96.98	19	961	96.98	20	961	97.19
APT015	APL1	960	19	961	96.98	19	961	96.98	20	961	97.19
CAUD123	APL11	354							12	354	99.72
CAUD039	APL1	390	1	177	98.87	1	393	98.22	1	390	97.69
AMU068	APL9	446	9	442	98.42	9	447	97.99	9	446	98.21
APH13	APL7	280							6	249	99.2
CAUD004	APL27	398	26	294	97.62	26	398	100	27	316	99.68
CAUD022	APL7	480				7	121	99.17	6	123	99.19
CAUD037	APL21	576	16	268	99.25	18	576	99.83	16	576	97.4
AMU158	APL25	284	13	284	99.65	10	284	100	11	284	100
CAUD064	APL6	416	7	107	100	6	416	99.04	7	418	98.56
CAUD016	APL4	461	4	186	100				4	186	100
CAUD059	APL5	429	5	433	99.08	5	429	99.3	5	434	98.62
AMU112	APL12	630	23	630	98.1	23	631	97.46	23	630	99.21
CAUD013	APL14	420	14	370	99.46	13	420	97.62	14	371	98.92
CAUD089	APL2	270	2	270	99.63	2	270	99.63	2	270	99.63
CAUD065	APL2	601	2	604	99.34	2	601	99.83	2	601	99.83
AMU006	APL5	640	5	640	97.97	5	640	97.66	5	640	97.97
CAUD019	APL20	533	20	139	99.28	20	437	98.86	19	397	97.98
S618	APL17	201	30	195	96.41	31	201	96.52	32	201	96.52
S2870	APL17	202	30	110	96.36	31	110	96.36	32	202	100
S906	APL26	191	32	191	95.29	29	191	98.95	25	191	96.86
S2549	APL26	194	32	194	100	29	195	97.44	25	194	100
Sca3847	APL12	197	13	197	98.48	10	110	97.27
Sca192D	APL3	160	2	160	100	2	160	100
Sca597_6	APL12	158				Z	158	100
Sca881A	APL24	305	24	250	98	24	250	98.4
CAM022	APL3	459	2	461	99.35	2	465	97.2
CAM134	APL3	855				2	250	94.8
AMU026	APL22	717
CAM124	APL3	1313
CAM137	APL4	971
CAUD070	APL2	445
CAUD102	APLZ	276
EstCtg11412	/	87
EstCtg2805	/	76
EstCtg293	/	96
EstCtg727	/	97
EstCtg8099	/	203
Sca192B	APL3	164
Y03G5XE5	/	93
Y04H5QR8	/	83
