# Supplementary material for: Three chromosome-level duck genome assemblies provide insights into genomic variation during domestication
Source: Nat Commun. 2021 Oct 11;12:5932. doi: 10.1038/s41467-021-26272-1 (PMC8505442; doi:10.1038/s41467-021-26272-1)
Supplement: Supplementary file 4 — Supplementary Data 2 [file 41467_2021_26272_MOESM4_ESM.xlsx]

## Sheet: Data2
Supplementary Data 2: Mammalian or lizard genes that are not present in mallard transcripts
Gene	Annotation Classification
ADCY4*	None
ALKBH7	None
APEX1	None
APEX2	None
APOM^	None
ARAF*	None
ARHGEF25*	None
ASF1B*	None
ASPDH	None
ATAT1	None
ATP5B*	None
ATP6AP1	None
AVIL*	None
AXL*	None
B4GALNT1	None
BAG6*	None
BAX*	None
BBS1	None
BGN*	None
BOLA2B	None
BSCL2	None
C14orf119	None
C14orf93	None
C19orf52	None
C19orf53	None
C19ORF54	None
C19orf55	None
C19orf81	None
C6orf136	None
CALM3*	None
CARM1*	None
CATSPERB	None
CCDC106	None
CCDC114^	None
CCDC115	None
CCDC120	None
CCDC130	None
CCDC151^	None
CCDC155*	None
CCDC159	None
CCDC22	None
CCDC64B*	None
CCDC97	None
CCHCR1	None
CCNB1IP1	None
CCT8L2*	None
CD22*	None
CD2BP2	None
CD97*	None
CDH24*	None
CFP*	None
CHD8*	None
CLPP	None
CNTD2*	None
CNTROB^	None
CRB3*	None
CSAD*	None
CTDSP2*	None
CYB5D1	None
DBP*	None
DCAF11	None
DMPK*	None
DMWD*	None
DNAAF3	None
DNAJC4	None
DOCK6*	None
DPP3	None
EFS*	None
EMC10	None
EMC4	None
EPOR	None
ERF	None
ETFB	None
FAM50A	None
FAM58A	None
FBRS*	None
FBXL19*	None
FBXW9	None
FFAR1*	None
FFAR3*	None
FKBPL	None
FLT3LG	None
FOXH1*	None
FUZ	None
GEMIN7	None
GPKOW	None
GPR84*	None
GTF2F1	None
HAUS4	None
HAUS7	None
HIRIP3	None
HOMEZ*	None
HSD17B14	None
HSPB6*	None
IGLON5*	None
IL27RA*	None
INO80E	None
IPO4	None
IRAK1*	None
IRGC	None
IZUMO2^	None
KEAP1*	None
KHSRP*	None
L1CAM*	None
LAGE3	None
LENG1	None
LENG8	None
LENG9	None
LIN37	None
LMTK3*	None
LPHN1*	None
LPPR2*	None
LSM2	None
LTBP4*	None
MACROD1*	None
MAMSTR*	None
MARCH9*	None
MBOAT7	None
MDP1	None
MED25	None
METTL21B*	None
MFSD3*	None
MIA*	None
MIP*	None
MRPL52	None
MRPS18B	None
MYL6B*	None
MYPOP*	None
NDUFA3	None
NDUFB7	None
NEDD8*	None
NKPD1*	None
NOP9*	None
NOSIP	None
Novel*	None
NPHS1*	None
NUDT22^	None
OS9	None
PALM3	None
PAQR4	None
PCP2	None
PET100	None
PHF8*	None
PIH1D1	None
PIN1*	None
PKMYT1*	None
PNCK*	None
POLD1*	None
PORCN	None
PPP1R10	None
PPP1R18*	None
PPP1R37	None
PPP1R3F*	None
PRDX5	None
PRIM1*	None
PRKACA*	None
PRKCSH	None
PRPF31	None
PRR12*	None
PRR14	None
PRRG2*	None
PRRT1	None
PRSS53*	None
PRSS8*	None
PRX*	None
PSENEN	None
PSMB11	None
PSMB5	None
PSMD8	None
PSME2	None
PSPN*	None
PTGIR*	None
QPRT	None
RASIP1*	None
RCN3*	None
REC8	None
REM2*	None
RENBP	None
RETN^	None
RGL3*	None
RNASEH2A	None
RNF181*	None
RNF31	None
RPL13A	None
RPL18	None
RXRB*	None
SAC3D1	None
SCAF1*	None
SDR39U1*	None
SERPINI2*	None
SERTAD1^	None
SLC10A3	None
SLC39A7	None
SLC44A4*	None
SMG9	None
SNX15*	None
SPIB*	None
SPRYD3	None
SPRYD4*	None
SRCAP*	None
STX4*	None
SUV420H2*	None
SWSAP1	None
SYMPK	None
SYP*	None
SYT5*	None
TBX6*	None
TCF19	None
TEP1*	None
TFE3*	None
TFPT	None
THOC6	None
THTPA	None
TMEM143	None
TMEM150B	None
TMEM187	None
TMEM91*	None
TRMT1	None
TRMT112	None
TRPT1	None
TSKS	None
TSPYL2*	None
TSR2	None
TSSK4*	None
TTC5	None
TTC9C*	None
U2AF2	None
UBL4A*	None
UXT	None
VARS	None
VSIG10L	None
VWA7	None
WDR49^	None
WDR87^	None
WRAP53*	None
XAB2	None
YIF1A	None
ZNF385A*	None
ZNF574*	None
ZNF653*	None
ZNF865*	None
* Missing genes in similar fragments in wild mallard genome
^ Genes still missing in avian, either genome or transcriptome
241 genes were still missing in mallard genome
