# Supplementary material for: Three chromosome-level duck genome assemblies provide insights into genomic variation during domestication
Source: Nat Commun. 2021 Oct 11;12:5932. doi: 10.1038/s41467-021-26272-1 (PMC8505442; doi:10.1038/s41467-021-26272-1)
Supplement: Supplementary file 5 — Supplementary Data 3 [file 41467_2021_26272_MOESM5_ESM.xlsx]

## Sheet: Data3
Supplementary Data 3: The transcripts of the paralogs of the `missing genes` in the Mallard genome
Gene	Missing gene	True annotation
ENSAPLG00020018405	SAPCD1	SAPCD2
ENSAPLG00020018376	SYN1	SYN2
ENSAPLG00020018265	FAM120C	FAM120A
ENSAPLG00020018063	HCFC1	HCFC2
ENSAPLG00020017829	CNIH2	CNIH3
ENSAPLG00020017792	KCNK6	KCNK1
ENSAPLG00020017697	PPP6R1	PPP6R3
ENSAPLG00020017689	AP2A1	AP2A2
ENSAPLG00020017631	STRN4	STRN3
ENSAPLG00020017584	FAM98C	FAM98B
ENSAPLG00020017569	RASGRP4	RASGRP1
ENSAPLG00020017531	CDKN2D	CDKN2C
ENSAPLG00020017517	ELAVL3	ELAVL4
ENSAPLG00020017363	RASAL3	RASAL2
ENSAPLG00020017342	GNG3	GNG2
ENSAPLG00020017260	STX10	STX6
ENSAPLG00020017230	PRDX2	PRDX1
ENSAPLG00020017151	RAB4B	RAB9B
ENSAPLG00020017148	BEST2	BEST4
ENSAPLG00020017099	GRAMD1A	GRAMD1B
ENSAPLG00020017094	SCN1B	SCN3B
ENSAPLG00020017023	FAM57B	FAM57A
ENSAPLG00020017011	DOC2A	DOC2B
ENSAPLG00020016989	YPEL3	YPEL1
ENSAPLG00020016937	KMT2B	KMT2A
ENSAPLG00020016895	POU6F1	POU6F2
ENSAPLG00020016831	GPR173	GPR85
ENSAPLG00020016657	GRM6	GRM4
ENSAPLG00020016607	SLC7A7	SLC7A6
ENSAPLG00020016561	NFATC4	NFATC3
ENSAPLG00020016529	JUNB	JUN
ENSAPLG00020016523	ANKRD23	ANKRD52
ENSAPLG00020016418	PHKG2	PHKG1
ENSAPLG00020016415	VKORC1	VKORC1L1
ENSAPLG00020016358	RPGRIP1	RPGRIP1L
ENSAPLG00020016344	YIPF2	YIPF1
ENSAPLG00020016313	PODNL1	PODN
ENSAPLG00020016236	STXBP2	STXBP1
ENSAPLG00020016174	CACNA1A	CACNA1B
ENSAPLG00020016168	EHMT2	EHMT1
ENSAPLG00020016147	TUBB4A	TUBB4B
ENSAPLG00020016070	SALL2	SALL4
ENSAPLG00020016051	ATP2B3	ATP2B4
ENSAPLG00020016016	CEBPE	CEBPB
ENSAPLG00020015995	S1PR5	S1PR1
ENSAPLG00020015883	HDAC6	HDAC10
ENSAPLG00020015877	TSPAN16	TSPAN7
ENSAPLG00020015741	SRPK3	SRPK1
ENSAPLG00020015738	PAFAH1B3	PAFAH1B2
ENSAPLG00020015700	PIM2	PIM1
ENSAPLG00020015626	TNNT1	TNNT2
ENSAPLG00020015214	PLXNA3	PLXNA4
ENSAPLG00020015207	KCNAB3	KCNAB1
ENSAPLG00020015200	OSGEP	OSGEPL1
ENSAPLG00020015173	GDI1	GDI2
ENSAPLG00020015147	RRAS	RAP2B
ENSAPLG00020015131	CDK16	CDK18
ENSAPLG00020015095	ELK1	ELK3
ENSAPLG00020014960	ZNF646	ZNF521
ENSAPLG00020014861	GLS2	GLS
ENSAPLG00020014825	EPS8L1	EPS8
ENSAPLG00020014686	ATF6B	ATF6
ENSAPLG00020014594	NR1H2	NR1H3
ENSAPLG00020014318	GPT	GPT2
ENSAPLG00020014200	TULP2	TULP3
ENSAPLG00020014155	FOXP3	FOXP1
ENSAPLG00020014040	DNAJB1	DNAJB4
ENSAPLG00020014004	CCNT1	CCNT2
ENSAPLG00020014000	MAP4K1	MAP3K19
ENSAPLG00020013991	DNM2	DNM1
ENSAPLG00020013749	CA11	CA10
ENSAPLG00020013711	TM9SF1	TM9SF3
ENSAPLG00020013634	PPP1R16A	PPP1R16B
ENSAPLG00020013477	STX1B	STX11
ENSAPLG00020013474	PTPN18	PTPN20
ENSAPLG00020013267	EPN1	EPN2
ENSAPLG00020013209	KIRREL2	KIRREL3
ENSAPLG00020013196	ZNF784	ZNF406
ENSAPLG00020013154	SLC35A2	SLC35A4
ENSAPLG00020013148	APLP1	APLP2
ENSAPLG00020013014	MAP2K7	MAP2K4
ENSAPLG00020012950	TMC4	TMC7
ENSAPLG00020012900	FOXA3	FOXA2
ENSAPLG00020012637	KCNA7	KCNA1
ENSAPLG00020012622	NTF4	NTF3
ENSAPLG00020012513	PLXNB3	PLXNB1
ENSAPLG00020012509	KIF5A	KIF3C
ENSAPLG00020012437	ARF3	ARF6
ENSAPLG00020012380	C2CD4D	C2CD4C
ENSAPLG00020012103	CPT1C	CPT1B
ENSAPLG00020012096	SPRED3	SPRED2
ENSAPLG00020012085	RAB1B	RAB1A
ENSAPLG00020012039	GMPR2	GMPR
ENSAPLG00020011846	MBD6	MBD5
ENSAPLG00020011744	SNRNP70	SNRNP35
ENSAPLG00020011690	TGFB1	TGFB3
ENSAPLG00020011638	IRF2BP1	IRF2BPL
ENSAPLG00020011572	GAPDHS	GAPDH
ENSAPLG00020011546	SPTBN4	SPTBN1
ENSAPLG00020011396	SPHK2	SPHK1
ENSAPLG00020011288	TMED1	TMED5
ENSAPLG00020011227	CDK4	CDK6
ENSAPLG00020011144	RELB	REL
ENSAPLG00020011140	TGFBR3L	TGFBR3
ENSAPLG00020010726	TOX4	TOX2
ENSAPLG00020010666	CHMP4A	CHMP4B
ENSAPLG00020010633	CYP2F1	CYP2R1
ENSAPLG00020010560	PLEKHA4	PLEKHA7
ENSAPLG00020010493	FITM1	FITM2
ENSAPLG00020010466	RUVBL2	RUVBL1
ENSAPLG00020010447	FERMT3	FERMT1
ENSAPLG00020010268	DUSP9	DUSP7
ENSAPLG00020010267	RDH5	RDH3
ENSAPLG00020010180	TEAD2	TEAD1
ENSAPLG00020010177	POU5F1	POU5F3
ENSAPLG00020010088	NUCB1	NUCB2
ENSAPLG00020010070	AIF1	AIF1L
ENSAPLG00020010067	CLEC11A	CLEC3A
ENSAPLG00020009892	USP11	USP15
ENSAPLG00020009798	MYH14	MYH10
ENSAPLG00020009655	NTN5	NTN1
ENSAPLG00020009515	TMUB2	TMUB1
ENSAPLG00020009432	ABCD1	ABCD2
ENSAPLG00020009405	RFX1	RFX3
ENSAPLG00020009271	KANK2	KANK1
ENSAPLG00020009164	TNPO2	TNPO1
ENSAPLG00020009080	DNAH2	DNAH3
ENSAPLG00020009062	TBC1D10B	TBC1D10A
ENSAPLG00020009026	WDR45	WDR45B
ENSAPLG00020008987	LIN7B	LIN7C
ENSAPLG00020008930	ATL3	ATL2
ENSAPLG00020008918	BCL7C	BCL7B
ENSAPLG00020008872	ZNF668	ZNF836
ENSAPLG00020008870	SLC7A8	SLC7A10
ENSAPLG00020008851	SLC17A7	SLC17A6
ENSAPLG00020008849	LRP10	LRP3
ENSAPLG00020008799	PARP2	PARP1
ENSAPLG00020008659	KLC2	KLC1
ENSAPLG00020008646	EXOSC5	EXOSC4
ENSAPLG00020008501	KIFC2	KIFC3
ENSAPLG00020008494	KDELR1	KDELR2
ENSAPLG00020008445	MMP14	MMP15
ENSAPLG00020008374	ESRRA	ESRRG
ENSAPLG00020008270	CDC42EP5	CDC42EP1
ENSAPLG00020008095	HAS1	HAS3
ENSAPLG00020007588	KCND1	KCND3
ENSAPLG00020007576	CALR	CALR3
ENSAPLG00020007416	RPS6KA4	RPS6KA5
ENSAPLG00020007246	SAMD1	SAMD13
ENSAPLG00020007201	GRIK5	GRIK4
ENSAPLG00020007174	JPH4	JPH1
ENSAPLG00020007165	SYNGR4	SYNGR1
ENSAPLG00020007164	SETD1A	SETD1B
ENSAPLG00020007031	IRF9	IRF4
ENSAPLG00020006983	CD37	CD82
ENSAPLG00020006922	ABCF1	ABCF3
ENSAPLG00020006887	ADCK5	ADCK1
ENSAPLG00020006885	LRRC4B	LRRC4C
ENSAPLG00020006740	PSME1	PSME3
ENSAPLG00020006726	LRRC8E	LRRC8C
ENSAPLG00020006637	HIF3A	HIF1A
ENSAPLG00020006618	GSK3A	GSK3B
ENSAPLG00020006440	SLC22A17	SLC22A31
ENSAPLG00020006361	PABPN1	PABPN1L-A
ENSAPLG00020006327	NRXN2	NRXN3
ENSAPLG00020006195	ORAI3	ORAI2
ENSAPLG00020006132	FLRT1	FLRT2
ENSAPLG00020005947	PIP4K2C	PIP4K2B
ENSAPLG00020005894	KCNK4	KCNK10
ENSAPLG00020005612	ARL2	ARL3
ENSAPLG00020005515	PPP1R3E	PPP1R3D
ENSAPLG00020005348	CAMSAP3	CAMSAP2
ENSAPLG00020005159	MARK2	MARK1
ENSAPLG00020005054	CLEC17A	COLEC11
ENSAPLG00020004937	FGF21	FGF19
ENSAPLG00020004884	WNK3	WNK1
ENSAPLG00020004755	AVPR2	AVPR8
ENSAPLG00020004629	CACNG6	CACNG1
ENSAPLG00020004616	CACNG7	CACNG5
ENSAPLG00020004576	CYTH2	CYTH1
ENSAPLG00020004504	PRKCG	PRKCA
ENSAPLG00020004491	TIMP1	TIMP2
ENSAPLG00020004388	CACNG8	CACNG3
ENSAPLG00020004333	CCAR2	CCAR1
ENSAPLG00020004312	EMP3	EMP1
ENSAPLG00020004239	MAP3K10	MAP3K21
ENSAPLG00020003978	TTC9B	TTC9
ENSAPLG00020003956	SLC6A16	SLC6A17
ENSAPLG00020003945	ZSWIM4	ZSWIM6
ENSAPLG00020003943	HOOK2	HOOK3
ENSAPLG00020003806	SIPA1L3	SIPA1L1
ENSAPLG00020003783	RAB3D	RAB3C
ENSAPLG00020003752	DEDD2	DEDD
ENSAPLG00020003547	CORO1A	CORO1C
ENSAPLG00020003533	KCNN4	KCNN2
ENSAPLG00020003394	KCNJ14	KCNJ2
ENSAPLG00020003337	MAPK3	MAPK7
ENSAPLG00020003335	NUMBL	NUMB
ENSAPLG00020003297	RBM23	RBM39
ENSAPLG00020003150	HIGD1C	HIGD1A
ENSAPLG00020003116	BCAP31	BCAP29
ENSAPLG00020003073	NFE2	NFE2L1
ENSAPLG00020002949	TTYH1	TTYH2
ENSAPLG00020002670	FAM3A	FAM3D
ENSAPLG00020002524	DENND1C	DENND1A
ENSAPLG00020002442	EFNB3	EFNB1
ENSAPLG00020002387	CNNM3	CNNM4
ENSAPLG00020002363	MMP25	MMP17
ENSAPLG00020002300	TNFAIP8L2	TNFAIP8L3
ENSAPLG00020002252	EGLN2	EGLN1
ENSAPLG00020002173	SLC26A10	SLC26A2
ENSAPLG00020002097	SLC25A23	SLC25A25
ENSAPLG00020002092	ALAS2	ALAS1
ENSAPLG00020002074	KREMEN2	KREMEN1
ENSAPLG00020002071	ZBTB12	ZBTB26
ENSAPLG00020002066	FGD1	FGD4
ENSAPLG00020001971	PTPRH	PTPRF
ENSAPLG00020001775	TSPAN31	TSPAN13
ENSAPLG00020001663	TRIB3	TRIB2
ENSAPLG00020001573	PPP1R12C	PPP1R12A
ENSAPLG00020001324	TRPM4	TRPM5
ENSAPLG00020001087	BRSK1	BRSK2
ENSAPLG00020001085	DTX3	DTX3L
ENSAPLG00020000984	PRRC2A	PRRC2C
ENSAPLG00020000978	RIPK3	RIPK4
ENSAPLG00020000950	GNG8	GNG12
ENSAPLG00020000819	FAM71E1	FAM71D
ENSAPLG00020000811	FKBP2	FKBP14
ENSAPLG00020000756	PPFIA3	PPFIA2
ENSAPLG00020000666	PELI3	PELI2
ENSAPLG00020000608	ITPKC	ITPKA
ENSAPLG00020000575	PLCB3	PLCL2
ENSAPLG00020000537	RAB2B	RAB39A
ENSAPLG00020000463	SLC39A4	SLC39A12
ENSAPLG00020000407	TMEM86B	TMEM86A
ENSAPLG00020000393	SPINT2	SPINT1
ENSAPLG00020000373	PPP1R14A	PPP1R14B
ENSAPLG00020000197	POU2F2	POU3F3
ENSAPLG00020000072	BCAT2	BCAT1
ENSAPLG00020000031	KDM6B	KDM6A
Among the 571 missing genes in chickens, wild mallard annptated paralogous genes corresponding to 240 of them.[22]
