# Supplementary material for: Three chromosome-level duck genome assemblies provide insights into genomic variation during domestication
Source: Nat Commun. 2021 Oct 11;12:5932. doi: 10.1038/s41467-021-26272-1 (PMC8505442; doi:10.1038/s41467-021-26272-1)
Supplement: Supplementary file 6 — Supplementary Data 4 [file 41467_2021_26272_MOESM6_ESM.xlsx]

## Sheet: pekinduck2mallard_pav
Location	Allele	GeneID	Feature	Feature_type	Consequence	cDNA_position	CDS_position	Protein_position	Amino_acids	Codons	Existing_variation
1:308008-308107	deletion	ENSAPLG00020000012	ENSAPLT00020000012	Transcript	intron_variant,feature_truncation	-	-	-	-	-	-
1:341143-341283	deletion	ENSAPLG00020000012	ENSAPLT00020000012	Transcript	intron_variant,feature_truncation	-	-	-	-	-	-
1:388596-388889	deletion	ENSAPLG00020000012	ENSAPLT00020000012	Transcript	downstream_gene_variant	-	-	-	-	-	-
1:398548-398913	deletion	ENSAPLG00020000024	ENSAPLT00020000028	Transcript	upstream_gene_variant	-	-	-	-	-	-
1:402055-402436	deletion	ENSAPLG00020000024	ENSAPLT00020000028	Transcript	intron_variant,feature_truncation	-	-	-	-	-	-
1:406104-406229	deletion	ENSAPLG00020000024	ENSAPLT00020000028	Transcript	intron_variant,feature_truncation	-	-	-	-	-	-
1:406104-406229	deletion	ENSAPLG00020000027	ENSAPLT00020000032	Transcript	downstream_gene_variant	-	-	-	-	-	-
1:406104-406229	deletion	ENSAPLG00020000027	ENSAPLT00020000034	Transcript	downstream_gene_variant	-	-	-	-	-	-
1:420396-435120	deletion	ENSAPLG00020000027	ENSAPLT00020000032	Transcript	upstream_gene_variant	-	-	-	-	-	-
1:420396-435120	deletion	ENSAPLG00020000027	ENSAPLT00020000034	Transcript	upstream_gene_variant	-	-	-	-	-	-
1:420396-435120	deletion	ENSAPLG00020000030	ENSAPLT00020000036	Transcript	stop_lost,coding_sequence_variant,5_prime_UTR_variant,3_prime_UTR_variant,intron_variant	-	-	-	-	-	-
1:661241-661366	deletion	ENSAPLG00020000032	ENSAPLT00020000038	Transcript	intron_variant,feature_truncation	-	-	-	-	-	-
1:176466386-176466634	deletion	ENSAPLG00020000083	ENSAPLT00020000091	Transcript	upstream_gene_variant	-	-	-	-	-	-
1:38869253-38869487	deletion	ENSAPLG00020000098	ENSAPLT00020000153	Transcript	intron_variant,feature_truncation	-	-	-	-	-	-
1:38869253-38869487	deletion	ENSAPLG00020000098	ENSAPLT00020000160	Transcript	intron_variant,feature_truncation	-	-	-	-	-	-
1:176472466-176472735	deletion	ENSAPLG00020000105	ENSAPLT00020000116	Transcript	upstream_gene_variant	-	-	-	-	-	-
2:12385603-12385712	deletion	ENSAPLG00020000122	ENSAPLT00020000284	Transcript	intron_variant,feature_truncation	-	-	-	-	-	-
2:12385603-12385712	deletion	ENSAPLG00020000122	ENSAPLT00020000300	Transcript	intron_variant,feature_truncation	-	-	-	-	-	-
2:12385603-12385712	deletion	ENSAPLG00020000122	ENSAPLT00020000306	Transcript	intron_variant,feature_truncation	-	-	-	-	-	-
1:176536093-176536735	deletion	ENSAPLG00020000125	ENSAPLT00020000141	Transcript	downstream_gene_variant	-	-	-	-	-	-
1:199239616-199239732	deletion	ENSAPLG00020000143	ENSAPLT00020000167	Transcript	intron_variant,feature_truncation	-	-	-	-	-	-
1:199239616-199239732	deletion	ENSAPLG00020000143	ENSAPLT00020000176	Transcript	intron_variant,feature_truncation	-	-	-	-	-	-
1:199239616-199239732	deletion	ENSAPLG00020000143	ENSAPLT00020000182	Transcript	intron_variant,feature_truncation	-	-	-	-	-	-
1:199372712-199373428	deletion	ENSAPLG00020000143	ENSAPLT00020000167	Transcript	intron_variant,feature_truncation	-	-	-	-	-	-
1:199372712-199373428	deletion	ENSAPLG00020000143	ENSAPLT00020000176	Transcript	intron_variant,feature_truncation	-	-	-	-	-	-
1:199372712-199373428	deletion	ENSAPLG00020000143	ENSAPLT00020000182	Transcript	intron_variant,feature_truncation	-	-	-	-	-	-
1:141705020-141705131	deletion	ENSAPLG00020000160	ENSAPLT00020000181	Transcript	upstream_gene_variant	-	-	-	-	-	-
2:1254427-1255031	deletion	ENSAPLG00020000164	ENSAPLT00020000219	Transcript	downstream_gene_variant	-	-	-	-	-	-
2:1254427-1255031	deletion	ENSAPLG00020000164	ENSAPLT00020000224	Transcript	downstream_gene_variant	-	-	-	-	-	-
1:199372712-199373428	deletion	ENSAPLG00020000170	ENSAPLT00020000194	Transcript	upstream_gene_variant	-	-	-	-	-	-
2:1254427-1255031	deletion	ENSAPLG00020000206	ENSAPLT00020000238	Transcript	upstream_gene_variant	-	-	-	-	-	-
2:1254427-1255031	deletion	ENSAPLG00020000214	ENSAPLT00020000265	Transcript	upstream_gene_variant	-	-	-	-	-	-
1:802812-802963	deletion	ENSAPLG00020000227	ENSAPLT00020000269	Transcript	upstream_gene_variant	-	-	-	-	-	-
1:802812-802963	deletion	ENSAPLG00020000227	ENSAPLT00020000286	Transcript	upstream_gene_variant	-	-	-	-	-	-
1:818557-818672	deletion	ENSAPLG00020000227	ENSAPLT00020000269	Transcript	intron_variant,feature_truncation	-	-	-	-	-	-
1:818557-818672	deletion	ENSAPLG00020000227	ENSAPLT00020000286	Transcript	intron_variant,feature_truncation	-	-	-	-	-	-
1:823411-823751	deletion	ENSAPLG00020000227	ENSAPLT00020000269	Transcript	intron_variant,feature_truncation	-	-	-	-	-	-
1:823411-823751	deletion	ENSAPLG00020000227	ENSAPLT00020000286	Transcript	intron_variant,feature_truncation	-	-	-	-	-	-
1:832805-832971	deletion	ENSAPLG00020000227	ENSAPLT00020000269	Transcript	intron_variant,feature_truncation	-	-	-	-	-	-
1:832805-832971	deletion	ENSAPLG00020000227	ENSAPLT00020000286	Transcript	intron_variant,feature_truncation	-	-	-	-	-	-
1:199553173-199554197	deletion	ENSAPLG00020000246	ENSAPLT00020000320	Transcript	intron_variant,feature_truncation	-	-	-	-	-	-
1:199553173-199554197	deletion	ENSAPLG00020000246	ENSAPLT00020000331	Transcript	intron_variant,feature_truncation	-	-	-	-	-	-
1:199553173-199554197	deletion	ENSAPLG00020000246	ENSAPLT00020000340	Transcript	intron_variant,feature_truncation	-	-	-	-	-	-
1:199553173-199554197	deletion	ENSAPLG00020000246	ENSAPLT00020000353	Transcript	intron_variant,feature_truncation	-	-	-	-	-	-
1:199599541-199600030	deletion	ENSAPLG00020000246	ENSAPLT00020000320	Transcript	intron_variant,feature_truncation	-	-	-	-	-	-
1:199599541-199600030	deletion	ENSAPLG00020000246	ENSAPLT00020000331	Transcript	intron_variant,feature_truncation	-	-	-	-	-	-
1:199599541-199600030	deletion	ENSAPLG00020000246	ENSAPLT00020000340	Transcript	intron_variant,feature_truncation	-	-	-	-	-	-
1:199599541-199600030	deletion	ENSAPLG00020000246	ENSAPLT00020000353	Transcript	upstream_gene_variant	-	-	-	-	-	-
1:132416255-132416380	deletion	ENSAPLG00020000264	ENSAPLT00020000332	Transcript	intron_variant,feature_truncation	-	-	-	-	-	-
1:132455536-132455668	deletion	ENSAPLG00020000264	ENSAPLT00020000332	Transcript	intron_variant,feature_truncation	-	-	-	-	-	-
1:125003320-125003726	deletion	ENSAPLG00020000275	ENSAPLT00020000359	Transcript	intron_variant,feature_truncation	-	-	-	-	-	-
1:125003320-125003726	deletion	ENSAPLG00020000275	ENSAPLT00020000375	Transcript	intron_variant,feature_truncation	-	-	-	-	-	-
1:177499990-177500374	deletion	ENSAPLG00020000277	ENSAPLT00020000365	Transcript	downstream_gene_variant	-	-	-	-	-	-
1:133286777-133286907	deletion	ENSAPLG00020000321	ENSAPLT00020000423	Transcript	intron_variant,feature_truncation	-	-	-	-	-	-
1:133286777-133286907	deletion	ENSAPLG00020000321	ENSAPLT00020000428	Transcript	upstream_gene_variant	-	-	-	-	-	-
1:125180973-125181401	deletion	ENSAPLG00020000324	ENSAPLT00020000426	Transcript	intron_variant,feature_truncation	-	-	-	-	-	-
2:13467146-13467324	deletion	ENSAPLG00020000357	ENSAPLT00020000475	Transcript	intron_variant,feature_truncation	-	-	-	-	-	-
2:13467146-13467324	deletion	ENSAPLG00020000357	ENSAPLT00020000506	Transcript	intron_variant,feature_truncation	-	-	-	-	-	-
1:190489887-190490265	deletion	ENSAPLG00020000368	ENSAPLT00020000489	Transcript	intron_variant,feature_truncation	-	-	-	-	-	-
2:1289522-1289934	deletion	ENSAPLG00020000374	ENSAPLT00020002095	Transcript	intron_variant,feature_truncation	-	-	-	-	-	-
2:1289522-1289934	deletion	ENSAPLG00020000374	ENSAPLT00020002139	Transcript	intron_variant,feature_truncation	-	-	-	-	-	-
2:1289522-1289934	deletion	ENSAPLG00020000374	ENSAPLT00020002145	Transcript	intron_variant,feature_truncation	-	-	-	-	-	-
2:1289522-1289934	deletion	ENSAPLG00020000374	ENSAPLT00020002175	Transcript	upstream_gene_variant	-	-	-	-	-	-
1:177499990-177500374	deletion	ENSAPLG00020000398	ENSAPLT00020000956	Transcript	upstream_gene_variant	-	-	-	-	-	-
1:177499990-177500374	deletion	ENSAPLG00020000398	ENSAPLT00020000977	Transcript	upstream_gene_variant	-	-	-	-	-	-
1:177499990-177500374	deletion	ENSAPLG00020000398	ENSAPLT00020000987	Transcript	upstream_gene_variant	-	-	-	-	-	-
1:135706337-135707010	deletion	ENSAPLG00020000423	ENSAPLT00020000588	Transcript	intron_variant,feature_truncation	-	-	-	-	-	-
1:135774352-135774521	deletion	ENSAPLG00020000423	ENSAPLT00020000588	Transcript	intron_variant,feature_truncation	-	-	-	-	-	-
1:200280562-200280677	deletion	ENSAPLG00020000431	ENSAPLT00020000576	Transcript	intron_variant,feature_truncation	-	-	-	-	-	-
1:200280562-200280677	deletion	ENSAPLG00020000431	ENSAPLT00020000603	Transcript	intron_variant,feature_truncation	-	-	-	-	-	-
1:200280562-200280677	deletion	ENSAPLG00020000431	ENSAPLT00020000642	Transcript	intron_variant,feature_truncation	-	-	-	-	-	-
1:200280562-200280677	deletion	ENSAPLG00020000431	ENSAPLT00020000675	Transcript	intron_variant,feature_truncation	-	-	-	-	-	-
1:200291896-200292088	deletion	ENSAPLG00020000431	ENSAPLT00020000576	Transcript	intron_variant,feature_truncation	-	-	-	-	-	-
1:200291896-200292088	deletion	ENSAPLG00020000431	ENSAPLT00020000603	Transcript	intron_variant,feature_truncation	-	-	-	-	-	-
1:200291896-200292088	deletion	ENSAPLG00020000431	ENSAPLT00020000642	Transcript	intron_variant,feature_truncation	-	-	-	-	-	-
1:200291896-200292088	deletion	ENSAPLG00020000431	ENSAPLT00020000675	Transcript	intron_variant,feature_truncation	-	-	-	-	-	-
1:200393082-200393332	deletion	ENSAPLG00020000431	ENSAPLT00020000576	Transcript	intron_variant,feature_truncation	-	-	-	-	-	-
1:200393082-200393332	deletion	ENSAPLG00020000431	ENSAPLT00020000603	Transcript	intron_variant,feature_truncation	-	-	-	-	-	-
1:200393082-200393332	deletion	ENSAPLG00020000431	ENSAPLT00020000642	Transcript	intron_variant,feature_truncation	-	-	-	-	-	-
1:200393082-200393332	deletion	ENSAPLG00020000431	ENSAPLT00020000675	Transcript	intron_variant,feature_truncation	-	-	-	-	-	-
1:200393082-200393332	deletion	ENSAPLG00020000431	ENSAPLT00020000709	Transcript	intron_variant,feature_truncation	-	-	-	-	-	-
1:200393082-200393332	deletion	ENSAPLG00020000431	ENSAPLT00020000743	Transcript	intron_variant,feature_truncation	-	-	-	-	-	-
1:125472485-125472969	deletion	ENSAPLG00020000435	ENSAPLT00020000581	Transcript	upstream_gene_variant	-	-	-	-	-	-
1:136045460-136045639	deletion	ENSAPLG00020000504	ENSAPLT00020000712	Transcript	intron_variant,feature_truncation	-	-	-	-	-	-
1:136092172-136092309	deletion	ENSAPLG00020000504	ENSAPLT00020000712	Transcript	intron_variant,feature_truncation	-	-	-	-	-	-
1:55701729-55701841	deletion	ENSAPLG00020000529	ENSAPLT00020000737	Transcript	intron_variant,feature_truncation	-	-	-	-	-	-
2:13693100-13693225	deletion	ENSAPLG00020000583	ENSAPLT00020000826	Transcript	intron_variant,feature_truncation	-	-	-	-	-	-
1:136536269-136536405	deletion	ENSAPLG00020000585	ENSAPLT00020000827	Transcript	intron_variant,feature_truncation	-	-	-	-	-	-
1:136536269-136536405	deletion	ENSAPLG00020000585	ENSAPLT00020000831	Transcript	intron_variant,feature_truncation	-	-	-	-	-	-
1:136536269-136536405	deletion	ENSAPLG00020000585	ENSAPLT00020000837	Transcript	intron_variant,feature_truncation	-	-	-	-	-	-
1:136536269-136536405	deletion	ENSAPLG00020000585	ENSAPLT00020000843	Transcript	intron_variant,feature_truncation	-	-	-	-	-	-
1:136536269-136536405	deletion	ENSAPLG00020000585	ENSAPLT00020000849	Transcript	intron_variant,feature_truncation	-	-	-	-	-	-
1:136536269-136536405	deletion	ENSAPLG00020000585	ENSAPLT00020000857	Transcript	intron_variant,feature_truncation	-	-	-	-	-	-
1:136536269-136536405	deletion	ENSAPLG00020000585	ENSAPLT00020000867	Transcript	intron_variant,feature_truncation	-	-	-	-	-	-
1:136536269-136536405	deletion	ENSAPLG00020000585	ENSAPLT00020000873	Transcript	intron_variant,feature_truncation	-	-	-	-	-	-
1:136559303-136560943	deletion	ENSAPLG00020000585	ENSAPLT00020000827	Transcript	intron_variant,feature_truncation	-	-	-	-	-	-
1:136559303-136560943	deletion	ENSAPLG00020000585	ENSAPLT00020000831	Transcript	intron_variant,feature_truncation	-	-	-	-	-	-
1:136559303-136560943	deletion	ENSAPLG00020000585	ENSAPLT00020000837	Transcript	intron_variant,feature_truncation	-	-	-	-	-	-
1:136559303-136560943	deletion	ENSAPLG00020000585	ENSAPLT00020000843	Transcript	intron_variant,feature_truncation	-	-	-	-	-	-
1:5020466-5020609	deletion	ENSAPLG00020000589	ENSAPLT00020000836	Transcript	intron_variant,feature_truncation	-	-	-	-	-	-
1:136536269-136536405	deletion	ENSAPLG00020000633	ENSAPLT00020000916	Transcript	intron_variant,feature_truncation	-	-	-	-	-	-
1:136559303-136560943	deletion	ENSAPLG00020000633	ENSAPLT00020000916	Transcript	intron_variant,feature_truncation	-	-	-	-	-	-
1:82619290-82619906	deletion	ENSAPLG00020000641	ENSAPLT00020000924	Transcript	intron_variant,feature_truncation	-	-	-	-	-	-
1:82619290-82619906	deletion	ENSAPLG00020000641	ENSAPLT00020000936	Transcript	intron_variant,feature_truncation	-	-	-	-	-	-
1:52732836-52735250	deletion	ENSAPLG00020000658	ENSAPLT00020000968	Transcript	upstream_gene_variant	-	-	-	-	-	-
1:136559303-136560943	deletion	ENSAPLG00020000663	ENSAPLT00020000952	Transcript	upstream_gene_variant	-	-	-	-	-	-
1:191160014-191160583	deletion	ENSAPLG00020000690	ENSAPLT00020000998	Transcript	intron_variant,feature_truncation	-	-	-	-	-	-
1:82683246-82683404	deletion	ENSAPLG00020000733	ENSAPLT00020002661	Transcript	intron_variant,feature_truncation	-	-	-	-	-	-
1:82683246-82683404	deletion	ENSAPLG00020000733	ENSAPLT00020002766	Transcript	intron_variant,feature_truncation	-	-	-	-	-	-
1:82683246-82683404	deletion	ENSAPLG00020000733	ENSAPLT00020002771	Transcript	intron_variant,feature_truncation	-	-	-	-	-	-
1:82683246-82683404	deletion	ENSAPLG00020000733	ENSAPLT00020002778	Transcript	intron_variant,feature_truncation	-	-	-	-	-	-
1:39559716-39559858	deletion	ENSAPLG00020000747	ENSAPLT00020001703	Transcript	intron_variant,feature_truncation	-	-	-	-	-	-
1:39559716-39559858	deletion	ENSAPLG00020000747	ENSAPLT00020001706	Transcript	intron_variant,feature_truncation	-	-	-	-	-	-
1:39559716-39559858	deletion	ENSAPLG00020000747	ENSAPLT00020001711	Transcript	intron_variant,feature_truncation	-	-	-	-	-	-
1:39559716-39559858	deletion	ENSAPLG00020000747	ENSAPLT00020001721	Transcript	intron_variant,feature_truncation	-	-	-	-	-	-
1:53533149-53533498	deletion	ENSAPLG00020000756	ENSAPLT00020001078	Transcript	intron_variant,feature_truncation	-	-	-	-	-	-
1:53533149-53533498	deletion	ENSAPLG00020000756	ENSAPLT00020001097	Transcript	intron_variant,feature_truncation	-	-	-	-	-	-
1:53533149-53533498	deletion	ENSAPLG00020000756	ENSAPLT00020001119	Transcript	intron_variant,feature_truncation	-	-	-	-	-	-
1:53533149-53533498	deletion	ENSAPLG00020000756	ENSAPLT00020001136	Transcript	intron_variant,feature_truncation	-	-	-	-	-	-
1:53533149-53533498	deletion	ENSAPLG00020000756	ENSAPLT00020001202	Transcript	intron_variant,feature_truncation	-	-	-	-	-	-
1:201180348-201180742	deletion	ENSAPLG00020000783	ENSAPLT00020001126	Transcript	downstream_gene_variant	-	-	-	-	-	-
1:53823516-53823670	deletion	ENSAPLG00020000865	ENSAPLT00020001259	Transcript	intron_variant,feature_truncation	-	-	-	-	-	-
1:53823516-53823670	deletion	ENSAPLG00020000865	ENSAPLT00020001284	Transcript	intron_variant,feature_truncation	-	-	-	-	-	-
1:6799764-6799953	deletion	ENSAPLG00020000906	ENSAPLT00020001327	Transcript	intron_variant,feature_truncation	-	-	-	-	-	-
1:6799764-6799953	deletion	ENSAPLG00020000906	ENSAPLT00020001338	Transcript	intron_variant,feature_truncation	-	-	-	-	-	-
1:6799764-6799953	deletion	ENSAPLG00020000906	ENSAPLT00020001357	Transcript	intron_variant,feature_truncation	-	-	-	-	-	-
1:177940165-177940334	deletion	ENSAPLG00020000907	ENSAPLT00020001330	Transcript	intron_variant,feature_truncation	-	-	-	-	-	-
1:177940165-177940334	deletion	ENSAPLG00020000907	ENSAPLT00020001352	Transcript	intron_variant,feature_truncation	-	-	-	-	-	-
1:177940165-177940334	deletion	ENSAPLG00020000907	ENSAPLT00020001383	Transcript	intron_variant,feature_truncation	-	-	-	-	-	-
1:177940165-177940334	deletion	ENSAPLG00020000907	ENSAPLT00020001407	Transcript	intron_variant,feature_truncation	-	-	-	-	-	-
1:177940165-177940334	deletion	ENSAPLG00020000907	ENSAPLT00020001425	Transcript	intron_variant,feature_truncation	-	-	-	-	-	-
1:177940165-177940334	deletion	ENSAPLG00020000907	ENSAPLT00020001446	Transcript	intron_variant,feature_truncation	-	-	-	-	-	-
1:177950887-177951014	deletion	ENSAPLG00020000907	ENSAPLT00020001330	Transcript	intron_variant,feature_truncation	-	-	-	-	-	-
1:177950887-177951014	deletion	ENSAPLG00020000907	ENSAPLT00020001352	Transcript	intron_variant,feature_truncation	-	-	-	-	-	-
1:177950887-177951014	deletion	ENSAPLG00020000907	ENSAPLT00020001383	Transcript	intron_variant,feature_truncation	-	-	-	-	-	-
1:177950887-177951014	deletion	ENSAPLG00020000907	ENSAPLT00020001407	Transcript	intron_variant,feature_truncation	-	-	-	-	-	-
1:177950887-177951014	deletion	ENSAPLG00020000907	ENSAPLT00020001425	Transcript	intron_variant,feature_truncation	-	-	-	-	-	-
1:177950887-177951014	deletion	ENSAPLG00020000907	ENSAPLT00020001446	Transcript	intron_variant,feature_truncation	-	-	-	-	-	-
1:177993049-177993190	deletion	ENSAPLG00020000907	ENSAPLT00020001330	Transcript	intron_variant,feature_truncation	-	-	-	-	-	-
1:177993049-177993190	deletion	ENSAPLG00020000907	ENSAPLT00020001352	Transcript	intron_variant,feature_truncation	-	-	-	-	-	-
1:177993049-177993190	deletion	ENSAPLG00020000907	ENSAPLT00020001383	Transcript	intron_variant,feature_truncation	-	-	-	-	-	-
1:177993049-177993190	deletion	ENSAPLG00020000907	ENSAPLT00020001407	Transcript	intron_variant,feature_truncation	-	-	-	-	-	-
1:177993049-177993190	deletion	ENSAPLG00020000907	ENSAPLT00020001425	Transcript	intron_variant,feature_truncation	-	-	-	-	-	-
1:177993049-177993190	deletion	ENSAPLG00020000907	ENSAPLT00020001446	Transcript	intron_variant,feature_truncation	-	-	-	-	-	-
1:178034707-178035693	deletion	ENSAPLG00020001010	ENSAPLT00020001479	Transcript	upstream_gene_variant	-	-	-	-	-	-
1:178034707-178035693	deletion	ENSAPLG00020001010	ENSAPLT00020001483	Transcript	upstream_gene_variant	-	-	-	-	-	-
1:178036301-178036618	deletion	ENSAPLG00020001010	ENSAPLT00020001479	Transcript	upstream_gene_variant	-	-	-	-	-	-
1:178036301-178036618	deletion	ENSAPLG00020001010	ENSAPLT00020001483	Transcript	upstream_gene_variant	-	-	-	-	-	-
1:78978366-78979089	deletion	ENSAPLG00020001025	ENSAPLT00020010599	Transcript	intron_variant,feature_truncation	-	-	-	-	-	-
1:78978366-78979089	deletion	ENSAPLG00020001025	ENSAPLT00020016226	Transcript	intron_variant,feature_truncation	-	-	-	-	-	-
1:78978366-78979089	deletion	ENSAPLG00020001025	ENSAPLT00020016448	Transcript	intron_variant,feature_truncation	-	-	-	-	-	-
1:78978366-78979089	deletion	ENSAPLG00020001025	ENSAPLT00020017711	Transcript	intron_variant,feature_truncation	-	-	-	-	-	-
1:78978366-78979089	deletion	ENSAPLG00020001025	ENSAPLT00020017901	Transcript	intron_variant,feature_truncation	-	-	-	-	-	-
1:78978366-78979089	deletion	ENSAPLG00020001025	ENSAPLT00020018517	Transcript	intron_variant,feature_truncation	-	-	-	-	-	-
1:78978366-78979089	deletion	ENSAPLG00020001025	ENSAPLT00020018535	Transcript	intron_variant,feature_truncation	-	-	-	-	-	-
1:78978366-78979089	deletion	ENSAPLG00020001025	ENSAPLT00020018627	Transcript	intron_variant,feature_truncation	-	-	-	-	-	-
1:78978366-78979089	deletion	ENSAPLG00020001025	ENSAPLT00020018899	Transcript	intron_variant,feature_truncation	-	-	-	-	-	-
1:78978366-78979089	deletion	ENSAPLG00020001025	ENSAPLT00020019051	Transcript	intron_variant,feature_truncation	-	-	-	-	-	-
1:201530334-201530585	deletion	ENSAPLG00020001029	ENSAPLT00020001496	Transcript	upstream_gene_variant	-	-	-	-	-	-
1:203464081-203465377	deletion	ENSAPLG00020001064	ENSAPLT00020001563	Transcript	intron_variant,non_coding_transcript_variant,feature_truncation	-	-	-	-	-	-
1:178443875-178445004	deletion	ENSAPLG00020001079	ENSAPLT00020001567	Transcript	downstream_gene_variant	-	-	-	-	-	-
1:178453459-178453588	deletion	ENSAPLG00020001093	ENSAPLT00020001619	Transcript	upstream_gene_variant	-	-	-	-	-	-
1:178573502-178574273	deletion	ENSAPLG00020001126	ENSAPLT00020001636	Transcript	upstream_gene_variant	-	-	-	-	-	-
1:178792965-178793110	deletion	ENSAPLG00020001138	ENSAPLT00020001655	Transcript	intron_variant,feature_truncation	-	-	-	-	-	-
1:178821445-178822049	deletion	ENSAPLG00020001138	ENSAPLT00020001655	Transcript	intron_variant,feature_truncation	-	-	-	-	-	-
1:7303727-7304600	deletion	ENSAPLG00020001169	ENSAPLT00020001709	Transcript	intron_variant,feature_truncation	-	-	-	-	-	-
1:7303727-7304600	deletion	ENSAPLG00020001169	ENSAPLT00020001714	Transcript	intron_variant,feature_truncation	-	-	-	-	-	-
1:7303727-7304600	deletion	ENSAPLG00020001169	ENSAPLT00020001718	Transcript	intron_variant,feature_truncation	-	-	-	-	-	-
1:7303727-7304600	deletion	ENSAPLG00020001169	ENSAPLT00020001720	Transcript	intron_variant,feature_truncation	-	-	-	-	-	-
1:178936140-178936393	deletion	ENSAPLG00020001172	ENSAPLT00020001707	Transcript	intron_variant,feature_truncation	-	-	-	-	-	-
1:178969144-178969754	deletion	ENSAPLG00020001187	ENSAPLT00020001735	Transcript	intron_variant,feature_truncation	-	-	-	-	-	-
1:178969144-178969754	deletion	ENSAPLG00020001187	ENSAPLT00020001747	Transcript	5_prime_UTR_variant,feature_truncation	?-26	-	-	-	-	-
1:203950188-203950306	deletion	ENSAPLG00020001197	ENSAPLT00020001761	Transcript	downstream_gene_variant	-	-	-	-	-	-
1:7616278-7616382	deletion	ENSAPLG00020001201	ENSAPLT00020001766	Transcript	intron_variant,feature_truncation	-	-	-	-	-	-
1:126889968-126890423	deletion	ENSAPLG00020001204	ENSAPLT00020001773	Transcript	intron_variant,feature_truncation	-	-	-	-	-	-
1:126924619-126924770	deletion	ENSAPLG00020001204	ENSAPLT00020001773	Transcript	intron_variant,feature_truncation	-	-	-	-	-	-
1:203950188-203950306	deletion	ENSAPLG00020001211	ENSAPLT00020001793	Transcript	intron_variant,feature_truncation	-	-	-	-	-	-
1:203962885-203963016	deletion	ENSAPLG00020001211	ENSAPLT00020001793	Transcript	intron_variant,feature_truncation	-	-	-	-	-	-
1:7930947-7931240	deletion	ENSAPLG00020001270	ENSAPLT00020001883	Transcript	intron_variant,feature_truncation	-	-	-	-	-	-
1:8377681-8377954	deletion	ENSAPLG00020001299	ENSAPLT00020001905	Transcript	intron_variant,feature_truncation	-	-	-	-	-	-
1:179744148-179744351	deletion	ENSAPLG00020001300	ENSAPLT00020001912	Transcript	coding_sequence_variant,intron_variant,feature_truncation	-	-	-	-	-	-
1:41016512-41016914	deletion	ENSAPLG00020001327	ENSAPLT00020001968	Transcript	intron_variant,feature_truncation	-	-	-	-	-	-
1:41016512-41016914	deletion	ENSAPLG00020001327	ENSAPLT00020001972	Transcript	intron_variant,feature_truncation	-	-	-	-	-	-
1:41016512-41016914	deletion	ENSAPLG00020001327	ENSAPLT00020001975	Transcript	intron_variant,feature_truncation	-	-	-	-	-	-
1:138019683-138019835	deletion	ENSAPLG00020001331	ENSAPLT00020002031	Transcript	intron_variant,feature_truncation	-	-	-	-	-	-
1:55790619-55790742	deletion	ENSAPLG00020001359	ENSAPLT00020027787	Transcript	downstream_gene_variant	-	-	-	-	-	-
1:55790619-55790742	deletion	ENSAPLG00020001359	ENSAPLT00020028343	Transcript	downstream_gene_variant	-	-	-	-	-	-
1:55790619-55790742	deletion	ENSAPLG00020001359	ENSAPLT00020028377	Transcript	downstream_gene_variant	-	-	-	-	-	-
1:55790619-55790742	deletion	ENSAPLG00020001359	ENSAPLT00020028378	Transcript	downstream_gene_variant	-	-	-	-	-	-
1:55790619-55790742	deletion	ENSAPLG00020001359	ENSAPLT00020028379	Transcript	downstream_gene_variant	-	-	-	-	-	-
1:55790619-55790742	deletion	ENSAPLG00020001359	ENSAPLT00020028380	Transcript	downstream_gene_variant	-	-	-	-	-	-
1:55790619-55790742	deletion	ENSAPLG00020001359	ENSAPLT00020028381	Transcript	downstream_gene_variant	-	-	-	-	-	-
1:55790619-55790742	deletion	ENSAPLG00020001359	ENSAPLT00020028387	Transcript	downstream_gene_variant	-	-	-	-	-	-
1:55790619-55790742	deletion	ENSAPLG00020001359	ENSAPLT00020028391	Transcript	downstream_gene_variant	-	-	-	-	-	-
1:55790619-55790742	deletion	ENSAPLG00020001359	ENSAPLT00020028394	Transcript	downstream_gene_variant	-	-	-	-	-	-
1:204124967-204125505	deletion	ENSAPLG00020001383	ENSAPLT00020002038	Transcript	intron_variant,feature_truncation	-	-	-	-	-	-
1:204207966-204208141	deletion	ENSAPLG00020001398	ENSAPLT00020002061	Transcript	downstream_gene_variant	-	-	-	-	-	-
1:8650560-8650679	deletion	ENSAPLG00020001400	ENSAPLT00020002064	Transcript	intron_variant,feature_truncation	-	-	-	-	-	-
1:9287556-9304497	deletion	ENSAPLG00020001412	ENSAPLT00020002078	Transcript	5_prime_UTR_variant,intron_variant,feature_truncation	-	-	-	-	-	-
1:9287556-9304497	deletion	ENSAPLG00020001412	ENSAPLT00020002088	Transcript	5_prime_UTR_variant,intron_variant,feature_truncation	-	-	-	-	-	-
1:9287556-9304497	deletion	ENSAPLG00020001412	ENSAPLT00020002106	Transcript	5_prime_UTR_variant,intron_variant,feature_truncation	-	-	-	-	-	-
1:9304661-9314140	deletion	ENSAPLG00020001412	ENSAPLT00020002078	Transcript	intron_variant,feature_truncation	-	-	-	-	-	-
1:9304661-9314140	deletion	ENSAPLG00020001412	ENSAPLT00020002088	Transcript	intron_variant,feature_truncation	-	-	-	-	-	-
1:9304661-9314140	deletion	ENSAPLG00020001412	ENSAPLT00020002106	Transcript	intron_variant,feature_truncation	-	-	-	-	-	-
1:41737276-41737499	deletion	ENSAPLG00020001418	ENSAPLT00020002093	Transcript	intron_variant,feature_truncation	-	-	-	-	-	-
1:41737276-41737499	deletion	ENSAPLG00020001418	ENSAPLT00020002132	Transcript	intron_variant,feature_truncation	-	-	-	-	-	-
1:41737276-41737499	deletion	ENSAPLG00020001418	ENSAPLT00020002163	Transcript	intron_variant,feature_truncation	-	-	-	-	-	-
1:41737276-41737499	deletion	ENSAPLG00020001418	ENSAPLT00020002208	Transcript	intron_variant,feature_truncation	-	-	-	-	-	-
1:41737276-41737499	deletion	ENSAPLG00020001418	ENSAPLT00020002229	Transcript	intron_variant,feature_truncation	-	-	-	-	-	-
1:204207966-204208141	deletion	ENSAPLG00020001440	ENSAPLT00020002274	Transcript	intron_variant,non_coding_transcript_variant,feature_truncation	-	-	-	-	-	-
1:204249893-204250009	deletion	ENSAPLG00020001440	ENSAPLT00020002274	Transcript	intron_variant,non_coding_transcript_variant,feature_truncation	-	-	-	-	-	-
1:138494358-138494706	deletion	ENSAPLG00020001448	ENSAPLT00020002126	Transcript	intron_variant,feature_truncation	-	-	-	-	-	-
1:138592353-138592853	deletion	ENSAPLG00020001448	ENSAPLT00020002126	Transcript	intron_variant,feature_truncation	-	-	-	-	-	-
2:1323918-1324193	deletion	ENSAPLG00020001486	ENSAPLT00020002188	Transcript	intron_variant,feature_truncation	-	-	-	-	-	-
2:1333043-1333363	deletion	ENSAPLG00020001486	ENSAPLT00020002188	Transcript	intron_variant,feature_truncation	-	-	-	-	-	-
2:1377622-1377780	deletion	ENSAPLG00020001486	ENSAPLT00020002188	Transcript	intron_variant,feature_truncation	-	-	-	-	-	-
2:1383170-1383404	deletion	ENSAPLG00020001486	ENSAPLT00020002188	Transcript	intron_variant,feature_truncation	-	-	-	-	-	-
1:139697698-139697901	deletion	ENSAPLG00020001518	ENSAPLT00020002251	Transcript	downstream_gene_variant	-	-	-	-	-	-
1:42311312-42311603	deletion	ENSAPLG00020001540	ENSAPLT00020002257	Transcript	intron_variant,feature_truncation	-	-	-	-	-	-
1:180604689-180604862	deletion	ENSAPLG00020001546	ENSAPLT00020002268	Transcript	intron_variant,feature_truncation	-	-	-	-	-	-
1:11461843-11461959	deletion	ENSAPLG00020001562	ENSAPLT00020002286	Transcript	upstream_gene_variant	-	-	-	-	-	-
1:204439717-204440054	deletion	ENSAPLG00020001584	ENSAPLT00020002317	Transcript	upstream_gene_variant	-	-	-	-	-	-
1:139949823-139950001	deletion	ENSAPLG00020001611	ENSAPLT00020002361	Transcript	intron_variant,feature_truncation	-	-	-	-	-	-
1:139949823-139950001	deletion	ENSAPLG00020001611	ENSAPLT00020002381	Transcript	intron_variant,feature_truncation	-	-	-	-	-	-
1:139951117-139951450	deletion	ENSAPLG00020001611	ENSAPLT00020002361	Transcript	intron_variant,feature_truncation	-	-	-	-	-	-
1:139951117-139951450	deletion	ENSAPLG00020001611	ENSAPLT00020002381	Transcript	intron_variant,feature_truncation	-	-	-	-	-	-
2:1750811-1751171	deletion	ENSAPLG00020001613	ENSAPLT00020002360	Transcript	intron_variant,feature_truncation	-	-	-	-	-	-
2:1750811-1751171	deletion	ENSAPLG00020001613	ENSAPLT00020002366	Transcript	intron_variant,feature_truncation	-	-	-	-	-	-
1:110018517-110018998	deletion	ENSAPLG00020001642	ENSAPLT00020002411	Transcript	upstream_gene_variant	-	-	-	-	-	-
2:2231717-2231930	deletion	ENSAPLG00020001661	ENSAPLT00020002449	Transcript	intron_variant,feature_truncation	-	-	-	-	-	-
2:2231717-2231930	deletion	ENSAPLG00020001661	ENSAPLT00020002470	Transcript	intron_variant,feature_truncation	-	-	-	-	-	-
2:2231717-2231930	deletion	ENSAPLG00020001661	ENSAPLT00020002491	Transcript	intron_variant,feature_truncation	-	-	-	-	-	-
2:2282831-2283130	deletion	ENSAPLG00020001661	ENSAPLT00020002449	Transcript	intron_variant,feature_truncation	-	-	-	-	-	-
2:2282831-2283130	deletion	ENSAPLG00020001661	ENSAPLT00020002470	Transcript	intron_variant,feature_truncation	-	-	-	-	-	-
2:2282831-2283130	deletion	ENSAPLG00020001661	ENSAPLT00020002491	Transcript	intron_variant,feature_truncation	-	-	-	-	-	-
1:204746440-204746658	deletion	ENSAPLG00020001686	ENSAPLT00020002488	Transcript	intron_variant,feature_truncation	-	-	-	-	-	-
1:42968493-42968864	deletion	ENSAPLG00020001698	ENSAPLT00020002504	Transcript	intron_variant,feature_truncation	-	-	-	-	-	-
1:42968493-42968864	deletion	ENSAPLG00020001698	ENSAPLT00020002507	Transcript	intron_variant,feature_truncation	-	-	-	-	-	-
1:181016850-181017381	deletion	ENSAPLG00020001705	ENSAPLT00020002569	Transcript	downstream_gene_variant	-	-	-	-	-	-
1:181016850-181017381	deletion	ENSAPLG00020001705	ENSAPLT00020002582	Transcript	downstream_gene_variant	-	-	-	-	-	-
1:181025544-181025648	deletion	ENSAPLG00020001705	ENSAPLT00020002569	Transcript	intron_variant,feature_truncation	-	-	-	-	-	-
1:181025544-181025648	deletion	ENSAPLG00020001705	ENSAPLT00020002582	Transcript	intron_variant,feature_truncation	-	-	-	-	-	-
1:181030093-181030197	deletion	ENSAPLG00020001705	ENSAPLT00020002569	Transcript	intron_variant,feature_truncation	-	-	-	-	-	-
1:181030093-181030197	deletion	ENSAPLG00020001705	ENSAPLT00020002582	Transcript	intron_variant,feature_truncation	-	-	-	-	-	-
2:2767918-2768078	deletion	ENSAPLG00020001709	ENSAPLT00020002518	Transcript	intron_variant,feature_truncation	-	-	-	-	-	-
2:3021418-3021591	deletion	ENSAPLG00020001709	ENSAPLT00020002518	Transcript	intron_variant,feature_truncation	-	-	-	-	-	-
2:3332342-3332579	deletion	ENSAPLG00020001717	ENSAPLT00020002526	Transcript	upstream_gene_variant	-	-	-	-	-	-
2:19355176-19355460	deletion	ENSAPLG00020001725	ENSAPLT00020002536	Transcript	downstream_gene_variant	-	-	-	-	-	-
2:19355176-19355460	deletion	ENSAPLG00020001725	ENSAPLT00020002544	Transcript	downstream_gene_variant	-	-	-	-	-	-
2:19355176-19355460	deletion	ENSAPLG00020001725	ENSAPLT00020002556	Transcript	downstream_gene_variant	-	-	-	-	-	-
2:19355176-19355460	deletion	ENSAPLG00020001725	ENSAPLT00020002566	Transcript	downstream_gene_variant	-	-	-	-	-	-
2:4120618-4120967	deletion	ENSAPLG00020001754	ENSAPLT00020002591	Transcript	intron_variant,feature_truncation	-	-	-	-	-	-
2:20047648-20047790	deletion	ENSAPLG00020001774	ENSAPLT00020002615	Transcript	intron_variant,feature_truncation	-	-	-	-	-	-
1:181363435-181363857	deletion	ENSAPLG00020001790	ENSAPLT00020002640	Transcript	upstream_gene_variant	-	-	-	-	-	-
1:13381396-13381603	deletion	ENSAPLG00020001801	ENSAPLT00020002666	Transcript	downstream_gene_variant	-	-	-	-	-	-
1:13381396-13381603	deletion	ENSAPLG00020001801	ENSAPLT00020002674	Transcript	downstream_gene_variant	-	-	-	-	-	-
1:13392900-13393008	deletion	ENSAPLG00020001801	ENSAPLT00020002666	Transcript	intron_variant,feature_truncation	-	-	-	-	-	-
1:13392900-13393008	deletion	ENSAPLG00020001801	ENSAPLT00020002674	Transcript	intron_variant,feature_truncation	-	-	-	-	-	-
2:20933505-20933651	deletion	ENSAPLG00020001803	ENSAPLT00020002667	Transcript	intron_variant,feature_truncation	-	-	-	-	-	-
1:144148711-144149350	deletion	ENSAPLG00020001808	ENSAPLT00020002675	Transcript	downstream_gene_variant	-	-	-	-	-	-
1:144148711-144149350	deletion	ENSAPLG00020001808	ENSAPLT00020002691	Transcript	downstream_gene_variant	-	-	-	-	-	-
1:111283453-111283841	deletion	ENSAPLG00020001827	ENSAPLT00020002697	Transcript	intron_variant,feature_truncation	-	-	-	-	-	-
1:43231442-43232675	deletion	ENSAPLG00020001877	ENSAPLT00020002798	Transcript	downstream_gene_variant	-	-	-	-	-	-
1:82774558-82774726	deletion	ENSAPLG00020001883	ENSAPLT00020002792	Transcript	downstream_gene_variant	-	-	-	-	-	-
1:82774558-82774726	deletion	ENSAPLG00020001887	ENSAPLT00020002804	Transcript	downstream_gene_variant	-	-	-	-	-	-
1:82774558-82774726	deletion	ENSAPLG00020001887	ENSAPLT00020002806	Transcript	downstream_gene_variant	-	-	-	-	-	-
1:140799749-140799920	deletion	ENSAPLG00020001890	ENSAPLT00020002805	Transcript	upstream_gene_variant	-	-	-	-	-	-
1:182133251-182133773	deletion	ENSAPLG00020001897	ENSAPLT00020002866	Transcript	intron_variant,feature_truncation	-	-	-	-	-	-
1:182133251-182133773	deletion	ENSAPLG00020001897	ENSAPLT00020002871	Transcript	intron_variant,feature_truncation	-	-	-	-	-	-
1:182133251-182133773	deletion	ENSAPLG00020001897	ENSAPLT00020002920	Transcript	intron_variant,feature_truncation	-	-	-	-	-	-
1:182133251-182133773	deletion	ENSAPLG00020001897	ENSAPLT00020002934	Transcript	intron_variant,feature_truncation	-	-	-	-	-	-
2:4364084-4364239	deletion	ENSAPLG00020001912	ENSAPLT00020009247	Transcript	intron_variant,feature_truncation	-	-	-	-	-	-
2:4364084-4364239	deletion	ENSAPLG00020001912	ENSAPLT00020019169	Transcript	intron_variant,feature_truncation	-	-	-	-	-	-
2:4364084-4364239	deletion	ENSAPLG00020001912	ENSAPLT00020019320	Transcript	intron_variant,feature_truncation	-	-	-	-	-	-
2:4364084-4364239	deletion	ENSAPLG00020001912	ENSAPLT00020019332	Transcript	intron_variant,feature_truncation	-	-	-	-	-	-
2:4364084-4364239	deletion	ENSAPLG00020001912	ENSAPLT00020019448	Transcript	intron_variant,feature_truncation	-	-	-	-	-	-
2:4364084-4364239	deletion	ENSAPLG00020001912	ENSAPLT00020019548	Transcript	intron_variant,feature_truncation	-	-	-	-	-	-
2:4364084-4364239	deletion	ENSAPLG00020001912	ENSAPLT00020019550	Transcript	intron_variant,feature_truncation	-	-	-	-	-	-
2:4364084-4364239	deletion	ENSAPLG00020001912	ENSAPLT00020019819	Transcript	intron_variant,feature_truncation	-	-	-	-	-	-
2:4364084-4364239	deletion	ENSAPLG00020001912	ENSAPLT00020019826	Transcript	intron_variant,feature_truncation	-	-	-	-	-	-
2:4421420-4421548	deletion	ENSAPLG00020001912	ENSAPLT00020009247	Transcript	intron_variant,feature_truncation	-	-	-	-	-	-
2:4421420-4421548	deletion	ENSAPLG00020001912	ENSAPLT00020019169	Transcript	intron_variant,feature_truncation	-	-	-	-	-	-
2:4421420-4421548	deletion	ENSAPLG00020001912	ENSAPLT00020019320	Transcript	intron_variant,feature_truncation	-	-	-	-	-	-
2:4421420-4421548	deletion	ENSAPLG00020001912	ENSAPLT00020019332	Transcript	intron_variant,feature_truncation	-	-	-	-	-	-
2:4421420-4421548	deletion	ENSAPLG00020001912	ENSAPLT00020019448	Transcript	intron_variant,feature_truncation	-	-	-	-	-	-
2:4421420-4421548	deletion	ENSAPLG00020001912	ENSAPLT00020019548	Transcript	intron_variant,feature_truncation	-	-	-	-	-	-
2:4421420-4421548	deletion	ENSAPLG00020001912	ENSAPLT00020019550	Transcript	intron_variant,feature_truncation	-	-	-	-	-	-
2:4421420-4421548	deletion	ENSAPLG00020001912	ENSAPLT00020019819	Transcript	intron_variant,feature_truncation	-	-	-	-	-	-
2:4421420-4421548	deletion	ENSAPLG00020001912	ENSAPLT00020019826	Transcript	intron_variant,feature_truncation	-	-	-	-	-	-
2:4421420-4421548	deletion	ENSAPLG00020001912	ENSAPLT00020019892	Transcript	intron_variant,feature_truncation	-	-	-	-	-	-
1:54014951-54015147	deletion	ENSAPLG00020002002	ENSAPLT00020002973	Transcript	intron_variant,feature_truncation	-	-	-	-	-	-
1:83043972-83044112	deletion	ENSAPLG00020002212	ENSAPLT00020003255	Transcript	upstream_gene_variant	-	-	-	-	-	-
1:205213327-205213470	deletion	ENSAPLG00020002215	ENSAPLT00020003252	Transcript	intron_variant,feature_truncation	-	-	-	-	-	-
1:205231451-205231556	deletion	ENSAPLG00020002215	ENSAPLT00020003252	Transcript	downstream_gene_variant	-	-	-	-	-	-
1:14356090-14356214	deletion	ENSAPLG00020002242	ENSAPLT00020003328	Transcript	intron_variant,feature_truncation	-	-	-	-	-	-
1:205297559-205297787	deletion	ENSAPLG00020002266	ENSAPLT00020003318	Transcript	intron_variant,feature_truncation	-	-	-	-	-	-
1:205297559-205297787	deletion	ENSAPLG00020002266	ENSAPLT00020003358	Transcript	intron_variant,feature_truncation	-	-	-	-	-	-
1:205303131-205303235	deletion	ENSAPLG00020002266	ENSAPLT00020003318	Transcript	intron_variant,feature_truncation	-	-	-	-	-	-
1:205303131-205303235	deletion	ENSAPLG00020002266	ENSAPLT00020003358	Transcript	intron_variant,feature_truncation	-	-	-	-	-	-
1:205312484-205312738	deletion	ENSAPLG00020002266	ENSAPLT00020003318	Transcript	intron_variant,feature_truncation	-	-	-	-	-	-
1:205312484-205312738	deletion	ENSAPLG00020002266	ENSAPLT00020003358	Transcript	intron_variant,feature_truncation	-	-	-	-	-	-
1:83043972-83044112	deletion	ENSAPLG00020002268	ENSAPLT00020003316	Transcript	upstream_gene_variant	-	-	-	-	-	-
1:83043972-83044112	deletion	ENSAPLG00020002268	ENSAPLT00020003340	Transcript	upstream_gene_variant	-	-	-	-	-	-
1:183197929-183198254	deletion	ENSAPLG00020002276	ENSAPLT00020003356	Transcript	intron_variant,feature_truncation	-	-	-	-	-	-
1:183197929-183198254	deletion	ENSAPLG00020002276	ENSAPLT00020003495	Transcript	intron_variant,feature_truncation	-	-	-	-	-	-
1:183197929-183198254	deletion	ENSAPLG00020002276	ENSAPLT00020003642	Transcript	intron_variant,feature_truncation	-	-	-	-	-	-
1:183353769-183354030	deletion	ENSAPLG00020002276	ENSAPLT00020003356	Transcript	intron_variant,feature_truncation	-	-	-	-	-	-
1:183353769-183354030	deletion	ENSAPLG00020002276	ENSAPLT00020003495	Transcript	intron_variant,feature_truncation	-	-	-	-	-	-
1:183353769-183354030	deletion	ENSAPLG00020002276	ENSAPLT00020003642	Transcript	intron_variant,feature_truncation	-	-	-	-	-	-
1:183388799-183388917	deletion	ENSAPLG00020002276	ENSAPLT00020003356	Transcript	intron_variant,feature_truncation	-	-	-	-	-	-
1:183388799-183388917	deletion	ENSAPLG00020002276	ENSAPLT00020003495	Transcript	intron_variant,feature_truncation	-	-	-	-	-	-
1:183388799-183388917	deletion	ENSAPLG00020002276	ENSAPLT00020003642	Transcript	intron_variant,feature_truncation	-	-	-	-	-	-
1:63518452-63518799	deletion	ENSAPLG00020002282	ENSAPLT00020003339	Transcript	intron_variant,feature_truncation	-	-	-	-	-	-
1:63518452-63518799	deletion	ENSAPLG00020002282	ENSAPLT00020003360	Transcript	intron_variant,feature_truncation	-	-	-	-	-	-
1:63518452-63518799	deletion	ENSAPLG00020002282	ENSAPLT00020003384	Transcript	intron_variant,feature_truncation	-	-	-	-	-	-
1:63518452-63518799	deletion	ENSAPLG00020002282	ENSAPLT00020003408	Transcript	intron_variant,feature_truncation	-	-	-	-	-	-
1:63518452-63518799	deletion	ENSAPLG00020002282	ENSAPLT00020003429	Transcript	downstream_gene_variant	-	-	-	-	-	-
1:63576982-63577157	deletion	ENSAPLG00020002282	ENSAPLT00020003339	Transcript	intron_variant,feature_truncation	-	-	-	-	-	-
1:63576982-63577157	deletion	ENSAPLG00020002282	ENSAPLT00020003360	Transcript	intron_variant,feature_truncation	-	-	-	-	-	-
1:63576982-63577157	deletion	ENSAPLG00020002282	ENSAPLT00020003384	Transcript	intron_variant,feature_truncation	-	-	-	-	-	-
1:63576982-63577157	deletion	ENSAPLG00020002282	ENSAPLT00020003408	Transcript	intron_variant,feature_truncation	-	-	-	-	-	-
1:63576982-63577157	deletion	ENSAPLG00020002282	ENSAPLT00020003429	Transcript	intron_variant,feature_truncation	-	-	-	-	-	-
1:54382237-54382385	deletion	ENSAPLG00020002379	ENSAPLT00020003473	Transcript	intron_variant,feature_truncation	-	-	-	-	-	-
1:54382237-54382385	deletion	ENSAPLG00020002379	ENSAPLT00020003491	Transcript	intron_variant,feature_truncation	-	-	-	-	-	-
1:205530582-205530709	deletion	ENSAPLG00020002399	ENSAPLT00020003531	Transcript	intron_variant,feature_truncation	-	-	-	-	-	-
1:205530582-205530709	deletion	ENSAPLG00020002399	ENSAPLT00020003548	Transcript	upstream_gene_variant	-	-	-	-	-	-
1:205567302-205567983	deletion	ENSAPLG00020002399	ENSAPLT00020003531	Transcript	intron_variant,feature_truncation	-	-	-	-	-	-
1:205582212-205582558	deletion	ENSAPLG00020002399	ENSAPLT00020003531	Transcript	upstream_gene_variant	-	-	-	-	-	-
1:205582795-205583780	deletion	ENSAPLG00020002399	ENSAPLT00020003531	Transcript	upstream_gene_variant	-	-	-	-	-	-
1:205585363-205586665	deletion	ENSAPLG00020002399	ENSAPLT00020003531	Transcript	upstream_gene_variant	-	-	-	-	-	-
1:205673920-205674167	deletion	ENSAPLG00020002478	ENSAPLT00020003617	Transcript	upstream_gene_variant	-	-	-	-	-	-
1:205716123-205716872	deletion	ENSAPLG00020002497	ENSAPLT00020003716	Transcript	intron_variant,non_coding_transcript_variant,feature_truncation	-	-	-	-	-	-
1:205716123-205716872	deletion	ENSAPLG00020002573	ENSAPLT00020003750	Transcript	upstream_gene_variant	-	-	-	-	-	-
1:205746061-205746362	deletion	ENSAPLG00020002611	ENSAPLT00020003809	Transcript	intron_variant,feature_truncation	-	-	-	-	-	-
1:205746061-205746362	deletion	ENSAPLG00020002611	ENSAPLT00020003830	Transcript	intron_variant,feature_truncation	-	-	-	-	-	-
1:205758848-205759116	deletion	ENSAPLG00020002611	ENSAPLT00020003809	Transcript	intron_variant,feature_truncation	-	-	-	-	-	-
1:205758848-205759116	deletion	ENSAPLG00020002611	ENSAPLT00020003830	Transcript	intron_variant,feature_truncation	-	-	-	-	-	-
1:205894227-205894371	deletion	ENSAPLG00020002665	ENSAPLT00020003875	Transcript	intron_variant,feature_truncation	-	-	-	-	-	-
1:205894227-205894371	deletion	ENSAPLG00020002665	ENSAPLT00020003892	Transcript	frameshift_variant,feature_truncation	1732-1876	990-1134	330-378	-	-	-
1:205894899-205895394	deletion	ENSAPLG00020002665	ENSAPLT00020003875	Transcript	intron_variant,feature_truncation	-	-	-	-	-	-
1:205894899-205895394	deletion	ENSAPLG00020002665	ENSAPLT00020003892	Transcript	frameshift_variant,stop_lost,feature_truncation	2404-2899	1662-2157	554-719	-	-	-
1:205919407-205919552	deletion	ENSAPLG00020002688	ENSAPLT00020003936	Transcript	intron_variant,feature_truncation	-	-	-	-	-	-
1:205919407-205919552	deletion	ENSAPLG00020002688	ENSAPLT00020003952	Transcript	intron_variant,feature_truncation	-	-	-	-	-	-
1:205941175-205941301	deletion	ENSAPLG00020002688	ENSAPLT00020003936	Transcript	intron_variant,feature_truncation	-	-	-	-	-	-
1:205941175-205941301	deletion	ENSAPLG00020002688	ENSAPLT00020003952	Transcript	intron_variant,feature_truncation	-	-	-	-	-	-
1:205945757-205945905	deletion	ENSAPLG00020002688	ENSAPLT00020003936	Transcript	upstream_gene_variant	-	-	-	-	-	-
1:205945757-205945905	deletion	ENSAPLG00020002688	ENSAPLT00020003952	Transcript	upstream_gene_variant	-	-	-	-	-	-
1:205945757-205945905	deletion	ENSAPLG00020002728	ENSAPLT00020003968	Transcript	upstream_gene_variant	-	-	-	-	-	-
1:205960623-205960722	deletion	ENSAPLG00020002728	ENSAPLT00020003968	Transcript	downstream_gene_variant	-	-	-	-	-	-
1:205960623-205960722	deletion	ENSAPLG00020002751	ENSAPLT00020003998	Transcript	upstream_gene_variant	-	-	-	-	-	-
1:205960623-205960722	deletion	ENSAPLG00020002762	ENSAPLT00020004021	Transcript	upstream_gene_variant	-	-	-	-	-	-
1:205972554-205972733	deletion	ENSAPLG00020002762	ENSAPLT00020004021	Transcript	downstream_gene_variant	-	-	-	-	-	-
1:205972554-205972733	deletion	ENSAPLG00020002779	ENSAPLT00020004042	Transcript	intron_variant,feature_truncation	-	-	-	-	-	-
1:205972554-205972733	deletion	ENSAPLG00020002800	ENSAPLT00020004074	Transcript	downstream_gene_variant	-	-	-	-	-	-
1:206021165-206021308	deletion	ENSAPLG00020002826	ENSAPLT00020004182	Transcript	intron_variant,non_coding_transcript_variant,feature_truncation	-	-	-	-	-	-
1:206025429-206026119	deletion	ENSAPLG00020002826	ENSAPLT00020004182	Transcript	intron_variant,non_coding_transcript_variant,feature_truncation	-	-	-	-	-	-
1:206292572-206292675	deletion	ENSAPLG00020002829	ENSAPLT00020004108	Transcript	intron_variant,feature_truncation	-	-	-	-	-	-
1:206292572-206292675	deletion	ENSAPLG00020002829	ENSAPLT00020004137	Transcript	intron_variant,feature_truncation	-	-	-	-	-	-
1:206292572-206292675	deletion	ENSAPLG00020002829	ENSAPLT00020004172	Transcript	intron_variant,feature_truncation	-	-	-	-	-	-
1:206326021-206330825	deletion	ENSAPLG00020002829	ENSAPLT00020004108	Transcript	intron_variant,feature_truncation	-	-	-	-	-	-
1:206326021-206330825	deletion	ENSAPLG00020002829	ENSAPLT00020004137	Transcript	intron_variant,feature_truncation	-	-	-	-	-	-
1:206326021-206330825	deletion	ENSAPLG00020002829	ENSAPLT00020004172	Transcript	intron_variant,feature_truncation	-	-	-	-	-	-
1:15454324-15456303	deletion	ENSAPLG00020002866	ENSAPLT00020004143	Transcript	intron_variant,feature_truncation	-	-	-	-	-	-
1:206069156-206069470	deletion	ENSAPLG00020002977	ENSAPLT00020004316	Transcript	upstream_gene_variant	-	-	-	-	-	-
1:206069582-206077986	deletion	ENSAPLG00020002977	ENSAPLT00020004316	Transcript	upstream_gene_variant	-	-	-	-	-	-
1:206069582-206077986	deletion	ENSAPLG00020003001	ENSAPLT00020004363	Transcript	upstream_gene_variant	-	-	-	-	-	-
1:206078208-206078906	deletion	ENSAPLG00020003001	ENSAPLT00020004363	Transcript	upstream_gene_variant	-	-	-	-	-	-
1:206326021-206330825	deletion	ENSAPLG00020003004	ENSAPLT00020004359	Transcript	intron_variant,feature_truncation	-	-	-	-	-	-
1:206326021-206330825	deletion	ENSAPLG00020003004	ENSAPLT00020004390	Transcript	intron_variant,feature_truncation	-	-	-	-	-	-
1:206408960-206409065	deletion	ENSAPLG00020003004	ENSAPLT00020004359	Transcript	intron_variant,feature_truncation	-	-	-	-	-	-
1:206408960-206409065	deletion	ENSAPLG00020003004	ENSAPLT00020004390	Transcript	intron_variant,feature_truncation	-	-	-	-	-	-
1:206212074-206213303	deletion	ENSAPLG00020003075	ENSAPLT00020004476	Transcript	upstream_gene_variant	-	-	-	-	-	-
1:206212074-206213303	deletion	ENSAPLG00020003084	ENSAPLT00020004487	Transcript	upstream_gene_variant	-	-	-	-	-	-
1:206466428-206466634	deletion	ENSAPLG00020003159	ENSAPLT00020004604	Transcript	downstream_gene_variant	-	-	-	-	-	-
1:43714316-43714516	deletion	ENSAPLG00020003189	ENSAPLT00020004753	Transcript	intron_variant,feature_truncation	-	-	-	-	-	-
1:43714316-43714516	deletion	ENSAPLG00020003189	ENSAPLT00020004795	Transcript	intron_variant,feature_truncation	-	-	-	-	-	-
1:43724945-43725085	deletion	ENSAPLG00020003189	ENSAPLT00020004753	Transcript	intron_variant,feature_truncation	-	-	-	-	-	-
1:43724945-43725085	deletion	ENSAPLG00020003189	ENSAPLT00020004795	Transcript	intron_variant,feature_truncation	-	-	-	-	-	-
1:206528701-206528811	deletion	ENSAPLG00020003195	ENSAPLT00020004657	Transcript	intron_variant,feature_truncation	-	-	-	-	-	-
1:206528701-206528811	deletion	ENSAPLG00020003195	ENSAPLT00020004699	Transcript	intron_variant,feature_truncation	-	-	-	-	-	-
1:206528701-206528811	deletion	ENSAPLG00020003195	ENSAPLT00020004751	Transcript	intron_variant,feature_truncation	-	-	-	-	-	-
1:194115667-194115794	deletion	ENSAPLG00020003272	ENSAPLT00020004767	Transcript	intron_variant,feature_truncation	-	-	-	-	-	-
1:64361838-64362165	deletion	ENSAPLG00020003361	ENSAPLT00020005364	Transcript	downstream_gene_variant	-	-	-	-	-	-
1:64361838-64362165	deletion	ENSAPLG00020003361	ENSAPLT00020005373	Transcript	downstream_gene_variant	-	-	-	-	-	-
1:64361838-64362165	deletion	ENSAPLG00020003361	ENSAPLT00020005380	Transcript	downstream_gene_variant	-	-	-	-	-	-
1:43786617-43789126	deletion	ENSAPLG00020003382	ENSAPLT00020004930	Transcript	coding_sequence_variant,5_prime_UTR_variant,intron_variant,feature_truncation	-	-	-	-	-	-
2:21865444-21865573	deletion	ENSAPLG00020003651	ENSAPLT00020005326	Transcript	intron_variant,feature_truncation	-	-	-	-	-	-
1:44178338-44178757	deletion	ENSAPLG00020003664	ENSAPLT00020005416	Transcript	intron_variant,feature_truncation	-	-	-	-	-	-
1:44178338-44178757	deletion	ENSAPLG00020003664	ENSAPLT00020005455	Transcript	intron_variant,feature_truncation	-	-	-	-	-	-
1:44178338-44178757	deletion	ENSAPLG00020003664	ENSAPLT00020005467	Transcript	intron_variant,feature_truncation	-	-	-	-	-	-
1:64361838-64362165	deletion	ENSAPLG00020003689	ENSAPLT00020005398	Transcript	intron_variant,feature_truncation	-	-	-	-	-	-
1:183950311-183950607	deletion	ENSAPLG00020003821	ENSAPLT00020005584	Transcript	intron_variant,feature_truncation	-	-	-	-	-	-
2:22275733-22275953	deletion	ENSAPLG00020003839	ENSAPLT00020005625	Transcript	intron_variant,non_coding_transcript_variant,feature_truncation	-	-	-	-	-	-
2:22548190-22548656	deletion	ENSAPLG00020003839	ENSAPLT00020005625	Transcript	intron_variant,non_coding_transcript_variant,feature_truncation	-	-	-	-	-	-
2:22563775-22563944	deletion	ENSAPLG00020003839	ENSAPLT00020005625	Transcript	intron_variant,non_coding_transcript_variant,feature_truncation	-	-	-	-	-	-
1:144951949-144952458	deletion	ENSAPLG00020003846	ENSAPLT00020005629	Transcript	intron_variant,feature_truncation	-	-	-	-	-	-
2:23123930-23124079	deletion	ENSAPLG00020003979	ENSAPLT00020005836	Transcript	intron_variant,feature_truncation	-	-	-	-	-	-
1:184595331-184595435	deletion	ENSAPLG00020004170	ENSAPLT00020006151	Transcript	intron_variant,feature_truncation	-	-	-	-	-	-
1:184595331-184595435	deletion	ENSAPLG00020004170	ENSAPLT00020006159	Transcript	intron_variant,feature_truncation	-	-	-	-	-	-
1:184595331-184595435	deletion	ENSAPLG00020004170	ENSAPLT00020006169	Transcript	intron_variant,feature_truncation	-	-	-	-	-	-
1:184595331-184595435	deletion	ENSAPLG00020004170	ENSAPLT00020006293	Transcript	intron_variant,feature_truncation	-	-	-	-	-	-
1:184595331-184595435	deletion	ENSAPLG00020004170	ENSAPLT00020006304	Transcript	intron_variant,feature_truncation	-	-	-	-	-	-
1:184595331-184595435	deletion	ENSAPLG00020004170	ENSAPLT00020006390	Transcript	downstream_gene_variant	-	-	-	-	-	-
1:184628325-184628873	deletion	ENSAPLG00020004170	ENSAPLT00020006151	Transcript	intron_variant,feature_truncation	-	-	-	-	-	-
1:184628325-184628873	deletion	ENSAPLG00020004170	ENSAPLT00020006159	Transcript	intron_variant,feature_truncation	-	-	-	-	-	-
1:184628325-184628873	deletion	ENSAPLG00020004170	ENSAPLT00020006169	Transcript	intron_variant,feature_truncation	-	-	-	-	-	-
1:184628325-184628873	deletion	ENSAPLG00020004170	ENSAPLT00020006293	Transcript	intron_variant,feature_truncation	-	-	-	-	-	-
1:184628325-184628873	deletion	ENSAPLG00020004170	ENSAPLT00020006304	Transcript	intron_variant,feature_truncation	-	-	-	-	-	-
1:184628325-184628873	deletion	ENSAPLG00020004170	ENSAPLT00020006390	Transcript	intron_variant,feature_truncation	-	-	-	-	-	-
1:45283626-45283833	deletion	ENSAPLG00020004186	ENSAPLT00020006136	Transcript	intron_variant,feature_truncation	-	-	-	-	-	-
1:45322507-45322659	deletion	ENSAPLG00020004210	ENSAPLT00020006188	Transcript	intron_variant,feature_truncation	-	-	-	-	-	-
1:45322507-45322659	deletion	ENSAPLG00020004210	ENSAPLT00020006193	Transcript	intron_variant,feature_truncation	-	-	-	-	-	-
2:23554310-23554475	deletion	ENSAPLG00020004303	ENSAPLT00020006338	Transcript	intron_variant,feature_truncation	-	-	-	-	-	-
1:45519068-45519287	deletion	ENSAPLG00020004360	ENSAPLT00020006415	Transcript	intron_variant,feature_truncation	-	-	-	-	-	-
1:198583310-198583934	deletion	ENSAPLG00020004631	ENSAPLT00020006802	Transcript	intron_variant,feature_truncation	-	-	-	-	-	-
1:198583310-198583934	deletion	ENSAPLG00020004631	ENSAPLT00020006813	Transcript	intron_variant,feature_truncation	-	-	-	-	-	-
1:30116701-30117207	deletion	ENSAPLG00020004728	ENSAPLT00020006957	Transcript	intron_variant,feature_truncation	-	-	-	-	-	-
1:31001664-31002157	deletion	ENSAPLG00020004760	ENSAPLT00020007009	Transcript	intron_variant,feature_truncation	-	-	-	-	-	-
1:145648523-145648702	deletion	ENSAPLG00020004772	ENSAPLT00020007029	Transcript	intron_variant,feature_truncation	-	-	-	-	-	-
1:146031844-146032073	deletion	ENSAPLG00020004786	ENSAPLT00020007053	Transcript	intron_variant,feature_truncation	-	-	-	-	-	-
1:146031844-146032073	deletion	ENSAPLG00020004786	ENSAPLT00020007073	Transcript	intron_variant,feature_truncation	-	-	-	-	-	-
1:64612989-64613230	deletion	ENSAPLG00020004809	ENSAPLT00020007081	Transcript	intron_variant,feature_truncation	-	-	-	-	-	-
1:64624381-64624530	deletion	ENSAPLG00020004809	ENSAPLT00020007081	Transcript	intron_variant,feature_truncation	-	-	-	-	-	-
1:45849728-45849870	deletion	ENSAPLG00020004826	ENSAPLT00020022840	Transcript	intron_variant,feature_truncation	-	-	-	-	-	-
1:45849728-45849870	deletion	ENSAPLG00020004826	ENSAPLT00020022842	Transcript	intron_variant,feature_truncation	-	-	-	-	-	-
1:89606280-89606411	deletion	ENSAPLG00020004859	ENSAPLT00020007164	Transcript	intron_variant,feature_truncation	-	-	-	-	-	-
1:84597637-84597761	deletion	ENSAPLG00020004867	ENSAPLT00020007191	Transcript	intron_variant,feature_truncation	-	-	-	-	-	-
1:84623020-84624210	deletion	ENSAPLG00020004867	ENSAPLT00020007191	Transcript	intron_variant,feature_truncation	-	-	-	-	-	-
1:84628204-84628320	deletion	ENSAPLG00020004867	ENSAPLT00020007191	Transcript	intron_variant,feature_truncation	-	-	-	-	-	-
2:33883736-33884048	deletion	ENSAPLG00020004880	ENSAPLT00020007204	Transcript	intron_variant,feature_truncation	-	-	-	-	-	-
1:146729739-146729839	deletion	ENSAPLG00020004882	ENSAPLT00020007236	Transcript	intron_variant,feature_truncation	-	-	-	-	-	-
1:207828088-207833595	deletion	ENSAPLG00020004906	ENSAPLT00020007246	Transcript	3_prime_UTR_variant,intron_variant,feature_truncation	-	-	-	-	-	-
1:207834620-207834753	deletion	ENSAPLG00020004906	ENSAPLT00020007246	Transcript	downstream_gene_variant	-	-	-	-	-	-
1:146913612-146913765	deletion	ENSAPLG00020004917	ENSAPLT00020007258	Transcript	intron_variant,feature_truncation	-	-	-	-	-	-
1:146913612-146913765	deletion	ENSAPLG00020004939	ENSAPLT00020007280	Transcript	downstream_gene_variant	-	-	-	-	-	-
1:207911087-207911344	deletion	ENSAPLG00020005007	ENSAPLT00020007364	Transcript	intron_variant,feature_truncation	-	-	-	-	-	-
1:207911087-207911344	deletion	ENSAPLG00020005039	ENSAPLT00020007393	Transcript	upstream_gene_variant	-	-	-	-	-	-
1:207911087-207911344	deletion	ENSAPLG00020005039	ENSAPLT00020007410	Transcript	upstream_gene_variant	-	-	-	-	-	-
1:112678255-112678561	deletion	ENSAPLG00020005042	ENSAPLT00020007527	Transcript	upstream_gene_variant	-	-	-	-	-	-
1:186198095-186198472	deletion	ENSAPLG00020005044	ENSAPLT00020007411	Transcript	upstream_gene_variant	-	-	-	-	-	-
1:206909671-206910009	deletion	ENSAPLG00020005111	ENSAPLT00020007504	Transcript	upstream_gene_variant	-	-	-	-	-	-
1:206910590-206910722	deletion	ENSAPLG00020005111	ENSAPLT00020007504	Transcript	upstream_gene_variant	-	-	-	-	-	-
1:84714601-84714778	deletion	ENSAPLG00020005209	ENSAPLT00020007629	Transcript	upstream_gene_variant	-	-	-	-	-	-
2:24261037-24261245	deletion	ENSAPLG00020005227	ENSAPLT00020007801	Transcript	intron_variant,non_coding_transcript_variant,feature_truncation	-	-	-	-	-	-
1:84714601-84714778	deletion	ENSAPLG00020005233	ENSAPLT00020007708	Transcript	upstream_gene_variant	-	-	-	-	-	-
1:84714601-84714778	deletion	ENSAPLG00020005233	ENSAPLT00020007733	Transcript	upstream_gene_variant	-	-	-	-	-	-
1:186596173-186596396	deletion	ENSAPLG00020005234	ENSAPLT00020007668	Transcript	intron_variant,feature_truncation	-	-	-	-	-	-
1:186596173-186596396	deletion	ENSAPLG00020005234	ENSAPLT00020007686	Transcript	intron_variant,feature_truncation	-	-	-	-	-	-
1:186596173-186596396	deletion	ENSAPLG00020005234	ENSAPLT00020007701	Transcript	intron_variant,feature_truncation	-	-	-	-	-	-
1:207945014-207945272	deletion	ENSAPLG00020005238	ENSAPLT00020007687	Transcript	upstream_gene_variant	-	-	-	-	-	-
1:207945014-207945272	deletion	ENSAPLG00020005318	ENSAPLT00020010304	Transcript	downstream_gene_variant	-	-	-	-	-	-
1:207945014-207945272	deletion	ENSAPLG00020005318	ENSAPLT00020011829	Transcript	downstream_gene_variant	-	-	-	-	-	-
1:207945014-207945272	deletion	ENSAPLG00020005318	ENSAPLT00020011875	Transcript	downstream_gene_variant	-	-	-	-	-	-
1:208008358-208008504	deletion	ENSAPLG00020005318	ENSAPLT00020010304	Transcript	upstream_gene_variant	-	-	-	-	-	-
1:113112366-113112468	deletion	ENSAPLG00020005385	ENSAPLT00020007919	Transcript	upstream_gene_variant	-	-	-	-	-	-
1:84812900-84813144	deletion	ENSAPLG00020005392	ENSAPLT00020007886	Transcript	intron_variant,feature_truncation	-	-	-	-	-	-
1:84812900-84813144	deletion	ENSAPLG00020005392	ENSAPLT00020007899	Transcript	intron_variant,feature_truncation	-	-	-	-	-	-
1:84865969-84866713	deletion	ENSAPLG00020005392	ENSAPLT00020007886	Transcript	intron_variant,feature_truncation	-	-	-	-	-	-
1:84865969-84866713	deletion	ENSAPLG00020005392	ENSAPLT00020007899	Transcript	intron_variant,feature_truncation	-	-	-	-	-	-
1:84865969-84866713	deletion	ENSAPLG00020005459	ENSAPLT00020007981	Transcript	intron_variant,feature_truncation	-	-	-	-	-	-
1:84865969-84866713	deletion	ENSAPLG00020005459	ENSAPLT00020008015	Transcript	intron_variant,feature_truncation	-	-	-	-	-	-
1:84865969-84866713	deletion	ENSAPLG00020005459	ENSAPLT00020008076	Transcript	intron_variant,feature_truncation	-	-	-	-	-	-
1:84865969-84866713	deletion	ENSAPLG00020005459	ENSAPLT00020008221	Transcript	intron_variant,feature_truncation	-	-	-	-	-	-
1:84924958-84925263	deletion	ENSAPLG00020005459	ENSAPLT00020007981	Transcript	intron_variant,feature_truncation	-	-	-	-	-	-
1:84924958-84925263	deletion	ENSAPLG00020005459	ENSAPLT00020008015	Transcript	intron_variant,feature_truncation	-	-	-	-	-	-
1:84924958-84925263	deletion	ENSAPLG00020005459	ENSAPLT00020008076	Transcript	intron_variant,feature_truncation	-	-	-	-	-	-
1:84924958-84925263	deletion	ENSAPLG00020005459	ENSAPLT00020008221	Transcript	intron_variant,feature_truncation	-	-	-	-	-	-
1:113277094-113277256	deletion	ENSAPLG00020005536	ENSAPLT00020008103	Transcript	intron_variant,feature_truncation	-	-	-	-	-	-
1:113277094-113277256	deletion	ENSAPLG00020005536	ENSAPLT00020008129	Transcript	upstream_gene_variant	-	-	-	-	-	-
1:186715547-186715748	deletion	ENSAPLG00020005664	ENSAPLT00020011341	Transcript	intron_variant,feature_truncation	-	-	-	-	-	-
1:186715547-186715748	deletion	ENSAPLG00020005664	ENSAPLT00020011531	Transcript	intron_variant,feature_truncation	-	-	-	-	-	-
1:186715547-186715748	deletion	ENSAPLG00020005664	ENSAPLT00020011542	Transcript	intron_variant,feature_truncation	-	-	-	-	-	-
1:186715547-186715748	deletion	ENSAPLG00020005664	ENSAPLT00020011572	Transcript	intron_variant,feature_truncation	-	-	-	-	-	-
1:186715547-186715748	deletion	ENSAPLG00020005664	ENSAPLT00020011626	Transcript	intron_variant,feature_truncation	-	-	-	-	-	-
1:186715547-186715748	deletion	ENSAPLG00020005664	ENSAPLT00020011639	Transcript	intron_variant,feature_truncation	-	-	-	-	-	-
1:186715547-186715748	deletion	ENSAPLG00020005664	ENSAPLT00020011653	Transcript	intron_variant,feature_truncation	-	-	-	-	-	-
1:186715547-186715748	deletion	ENSAPLG00020005664	ENSAPLT00020011668	Transcript	intron_variant,feature_truncation	-	-	-	-	-	-
1:186715547-186715748	deletion	ENSAPLG00020005664	ENSAPLT00020011693	Transcript	intron_variant,feature_truncation	-	-	-	-	-	-
1:186715547-186715748	deletion	ENSAPLG00020005664	ENSAPLT00020011700	Transcript	intron_variant,feature_truncation	-	-	-	-	-	-
1:186900096-186900240	deletion	ENSAPLG00020005664	ENSAPLT00020011341	Transcript	intron_variant,feature_truncation	-	-	-	-	-	-
1:186900096-186900240	deletion	ENSAPLG00020005664	ENSAPLT00020011531	Transcript	intron_variant,feature_truncation	-	-	-	-	-	-
1:186900096-186900240	deletion	ENSAPLG00020005664	ENSAPLT00020011542	Transcript	intron_variant,feature_truncation	-	-	-	-	-	-
1:186900096-186900240	deletion	ENSAPLG00020005664	ENSAPLT00020011572	Transcript	intron_variant,feature_truncation	-	-	-	-	-	-
1:186900096-186900240	deletion	ENSAPLG00020005664	ENSAPLT00020011626	Transcript	intron_variant,feature_truncation	-	-	-	-	-	-
1:186900096-186900240	deletion	ENSAPLG00020005664	ENSAPLT00020011639	Transcript	intron_variant,feature_truncation	-	-	-	-	-	-
1:186900096-186900240	deletion	ENSAPLG00020005664	ENSAPLT00020011653	Transcript	intron_variant,feature_truncation	-	-	-	-	-	-
1:186900096-186900240	deletion	ENSAPLG00020005664	ENSAPLT00020011668	Transcript	intron_variant,feature_truncation	-	-	-	-	-	-
1:186900096-186900240	deletion	ENSAPLG00020005664	ENSAPLT00020011693	Transcript	intron_variant,feature_truncation	-	-	-	-	-	-
1:186900096-186900240	deletion	ENSAPLG00020005664	ENSAPLT00020011700	Transcript	intron_variant,feature_truncation	-	-	-	-	-	-
1:71419431-71419546	deletion	ENSAPLG00020005902	ENSAPLT00020008631	Transcript	intron_variant,feature_truncation	-	-	-	-	-	-
1:206986494-206986687	deletion	ENSAPLG00020005955	ENSAPLT00020008717	Transcript	downstream_gene_variant	-	-	-	-	-	-
1:206986494-206986687	deletion	ENSAPLG00020005966	ENSAPLT00020008750	Transcript	intron_variant,non_coding_transcript_variant,feature_truncation	-	-	-	-	-	-
1:206993686-206993890	deletion	ENSAPLG00020005966	ENSAPLT00020008750	Transcript	intron_variant,non_coding_transcript_variant,feature_truncation	-	-	-	-	-	-
1:207000101-207003560	deletion	ENSAPLG00020005966	ENSAPLT00020008750	Transcript	non_coding_transcript_exon_variant,feature_truncation	?-260	-	-	-	-	-
1:206986494-206986687	deletion	ENSAPLG00020005994	ENSAPLT00020008761	Transcript	upstream_gene_variant	-	-	-	-	-	-
1:206993686-206993890	deletion	ENSAPLG00020005994	ENSAPLT00020008761	Transcript	downstream_gene_variant	-	-	-	-	-	-
1:207000101-207003560	deletion	ENSAPLG00020006004	ENSAPLT00020008784	Transcript	stop_lost,coding_sequence_variant,5_prime_UTR_variant,3_prime_UTR_variant,intron_variant	-	-	-	-	-	-
1:207000101-207003560	deletion	ENSAPLG00020006004	ENSAPLT00020008804	Transcript	stop_lost,coding_sequence_variant,5_prime_UTR_variant,3_prime_UTR_variant,intron_variant	-	-	-	-	-	-
1:207000101-207003560	deletion	ENSAPLG00020006042	ENSAPLT00020008822	Transcript	downstream_gene_variant	-	-	-	-	-	-
1:207000101-207003560	deletion	ENSAPLG00020006042	ENSAPLT00020008826	Transcript	downstream_gene_variant	-	-	-	-	-	-
1:207000101-207003560	deletion	ENSAPLG00020006042	ENSAPLT00020008831	Transcript	downstream_gene_variant	-	-	-	-	-	-
1:207058422-207058733	deletion	ENSAPLG00020006042	ENSAPLT00020008822	Transcript	intron_variant,feature_truncation	-	-	-	-	-	-
1:65960513-65960700	deletion	ENSAPLG00020006053	ENSAPLT00020018924	Transcript	intron_variant,feature_truncation	-	-	-	-	-	-
1:65960513-65960700	deletion	ENSAPLG00020006053	ENSAPLT00020019266	Transcript	intron_variant,feature_truncation	-	-	-	-	-	-
1:65960513-65960700	deletion	ENSAPLG00020006053	ENSAPLT00020019409	Transcript	intron_variant,feature_truncation	-	-	-	-	-	-
1:65960513-65960700	deletion	ENSAPLG00020006053	ENSAPLT00020020127	Transcript	intron_variant,feature_truncation	-	-	-	-	-	-
1:65960513-65960700	deletion	ENSAPLG00020006053	ENSAPLT00020020129	Transcript	intron_variant,feature_truncation	-	-	-	-	-	-
1:65960513-65960700	deletion	ENSAPLG00020006053	ENSAPLT00020020755	Transcript	intron_variant,feature_truncation	-	-	-	-	-	-
1:65960513-65960700	deletion	ENSAPLG00020006053	ENSAPLT00020020762	Transcript	intron_variant,feature_truncation	-	-	-	-	-	-
1:65960513-65960700	deletion	ENSAPLG00020006053	ENSAPLT00020020984	Transcript	intron_variant,feature_truncation	-	-	-	-	-	-
1:65960513-65960700	deletion	ENSAPLG00020006053	ENSAPLT00020021057	Transcript	intron_variant,feature_truncation	-	-	-	-	-	-
1:65960513-65960700	deletion	ENSAPLG00020006053	ENSAPLT00020021060	Transcript	intron_variant,feature_truncation	-	-	-	-	-	-
1:207058422-207058733	deletion	ENSAPLG00020006086	ENSAPLT00020008882	Transcript	intron_variant,feature_truncation	-	-	-	-	-	-
1:207058422-207058733	deletion	ENSAPLG00020006086	ENSAPLT00020008890	Transcript	intron_variant,feature_truncation	-	-	-	-	-	-
1:207058422-207058733	deletion	ENSAPLG00020006112	ENSAPLT00020008921	Transcript	upstream_gene_variant	-	-	-	-	-	-
2:24743068-24743935	deletion	ENSAPLG00020006255	ENSAPLT00020009115	Transcript	intron_variant,feature_truncation	-	-	-	-	-	-
2:25963587-25963730	deletion	ENSAPLG00020006355	ENSAPLT00020009287	Transcript	upstream_gene_variant	-	-	-	-	-	-
1:85237738-85237991	deletion	ENSAPLG00020006378	ENSAPLT00020009316	Transcript	intron_variant,feature_truncation	-	-	-	-	-	-
1:85237738-85237991	deletion	ENSAPLG00020006378	ENSAPLT00020009345	Transcript	intron_variant,feature_truncation	-	-	-	-	-	-
1:85237738-85237991	deletion	ENSAPLG00020006378	ENSAPLT00020009380	Transcript	intron_variant,feature_truncation	-	-	-	-	-	-
1:85237738-85237991	deletion	ENSAPLG00020006378	ENSAPLT00020009427	Transcript	intron_variant,feature_truncation	-	-	-	-	-	-
1:85237738-85237991	deletion	ENSAPLG00020006378	ENSAPLT00020009463	Transcript	intron_variant,feature_truncation	-	-	-	-	-	-
1:85337909-85338054	deletion	ENSAPLG00020006511	ENSAPLT00020009506	Transcript	intron_variant,feature_truncation	-	-	-	-	-	-
1:85375218-85375326	deletion	ENSAPLG00020006540	ENSAPLT00020009543	Transcript	intron_variant,feature_truncation	-	-	-	-	-	-
2:26998435-26998898	deletion	ENSAPLG00020006553	ENSAPLT00020009559	Transcript	intron_variant,feature_truncation	-	-	-	-	-	-
1:85420791-85421064	deletion	ENSAPLG00020006569	ENSAPLT00020009577	Transcript	upstream_gene_variant	-	-	-	-	-	-
1:85633864-85634079	deletion	ENSAPLG00020006618	ENSAPLT00020009654	Transcript	intron_variant,feature_truncation	-	-	-	-	-	-
1:85633864-85634079	deletion	ENSAPLG00020006618	ENSAPLT00020009666	Transcript	intron_variant,feature_truncation	-	-	-	-	-	-
2:28026166-28027259	deletion	ENSAPLG00020006719	ENSAPLT00020009854	Transcript	upstream_gene_variant	-	-	-	-	-	-
2:28026166-28027259	deletion	ENSAPLG00020006719	ENSAPLT00020009860	Transcript	upstream_gene_variant	-	-	-	-	-	-
1:151311684-151311850	deletion	ENSAPLG00020006773	ENSAPLT00020009887	Transcript	intron_variant,feature_truncation	-	-	-	-	-	-
2:28389538-28390021	deletion	ENSAPLG00020006842	ENSAPLT00020009990	Transcript	intron_variant,feature_truncation	-	-	-	-	-	-
2:28391250-28391890	deletion	ENSAPLG00020006842	ENSAPLT00020009990	Transcript	intron_variant,feature_truncation	-	-	-	-	-	-
1:85739948-85740255	deletion	ENSAPLG00020006851	ENSAPLT00020010007	Transcript	downstream_gene_variant	-	-	-	-	-	-
1:85739948-85740255	deletion	ENSAPLG00020006851	ENSAPLT00020010018	Transcript	downstream_gene_variant	-	-	-	-	-	-
1:85739948-85740255	deletion	ENSAPLG00020006851	ENSAPLT00020010034	Transcript	intron_variant,feature_truncation	-	-	-	-	-	-
1:85739948-85740255	deletion	ENSAPLG00020006851	ENSAPLT00020010044	Transcript	intron_variant,feature_truncation	-	-	-	-	-	-
2:29464258-29464591	deletion	ENSAPLG00020006868	ENSAPLT00020010024	Transcript	intron_variant,feature_truncation	-	-	-	-	-	-
1:85891864-85892037	deletion	ENSAPLG00020006925	ENSAPLT00020010118	Transcript	intron_variant,feature_truncation	-	-	-	-	-	-
2:30026155-30026407	deletion	ENSAPLG00020006948	ENSAPLT00020010158	Transcript	intron_variant,feature_truncation	-	-	-	-	-	-
2:30276035-30276159	deletion	ENSAPLG00020006975	ENSAPLT00020010213	Transcript	intron_variant,feature_truncation	-	-	-	-	-	-
2:30276035-30276159	deletion	ENSAPLG00020006975	ENSAPLT00020010216	Transcript	intron_variant,feature_truncation	-	-	-	-	-	-
1:152091556-152091665	deletion	ENSAPLG00020006979	ENSAPLT00020010221	Transcript	intron_variant,feature_truncation	-	-	-	-	-	-
2:30710419-30710644	deletion	ENSAPLG00020007011	ENSAPLT00020010265	Transcript	intron_variant,feature_truncation	-	-	-	-	-	-
1:152434418-152434582	deletion	ENSAPLG00020007023	ENSAPLT00020010292	Transcript	intron_variant,feature_truncation	-	-	-	-	-	-
1:152434418-152434582	deletion	ENSAPLG00020007023	ENSAPLT00020010322	Transcript	intron_variant,feature_truncation	-	-	-	-	-	-
1:152434418-152434582	deletion	ENSAPLG00020007023	ENSAPLT00020010366	Transcript	downstream_gene_variant	-	-	-	-	-	-
1:87447935-87448124	deletion	ENSAPLG00020007070	ENSAPLT00020010332	Transcript	intron_variant,feature_truncation	-	-	-	-	-	-
1:87492874-87493024	deletion	ENSAPLG00020007070	ENSAPLT00020010332	Transcript	intron_variant,feature_truncation	-	-	-	-	-	-
1:87554951-87555067	deletion	ENSAPLG00020007070	ENSAPLT00020010332	Transcript	intron_variant,feature_truncation	-	-	-	-	-	-
1:54669191-54669445	deletion	ENSAPLG00020007147	ENSAPLT00020010465	Transcript	downstream_gene_variant	-	-	-	-	-	-
2:33293665-33294067	deletion	ENSAPLG00020007174	ENSAPLT00020010502	Transcript	intron_variant,feature_truncation	-	-	-	-	-	-
1:54897183-54897283	deletion	ENSAPLG00020007351	ENSAPLT00020010783	Transcript	intron_variant,feature_truncation	-	-	-	-	-	-
1:54897183-54897283	deletion	ENSAPLG00020007351	ENSAPLT00020010789	Transcript	intron_variant,feature_truncation	-	-	-	-	-	-
1:88782707-88783108	deletion	ENSAPLG00020007406	ENSAPLT00020010865	Transcript	intron_variant,feature_truncation	-	-	-	-	-	-
1:88893029-88893133	deletion	ENSAPLG00020007428	ENSAPLT00020010897	Transcript	intron_variant,feature_truncation	-	-	-	-	-	-
1:83459782-83459913	deletion	ENSAPLG00020007639	ENSAPLT00020011193	Transcript	upstream_gene_variant	-	-	-	-	-	-
1:83459782-83459913	deletion	ENSAPLG00020007677	ENSAPLT00020011223	Transcript	downstream_gene_variant	-	-	-	-	-	-
1:83459782-83459913	deletion	ENSAPLG00020007696	ENSAPLT00020011306	Transcript	upstream_gene_variant	-	-	-	-	-	-
1:83459782-83459913	deletion	ENSAPLG00020007696	ENSAPLT00020011368	Transcript	upstream_gene_variant	-	-	-	-	-	-
1:89003855-89004191	deletion	ENSAPLG00020007703	ENSAPLT00020011269	Transcript	upstream_gene_variant	-	-	-	-	-	-
1:89082515-89082728	deletion	ENSAPLG00020007726	ENSAPLT00020011311	Transcript	downstream_gene_variant	-	-	-	-	-	-
1:89410899-89411024	deletion	ENSAPLG00020007797	ENSAPLT00020011391	Transcript	upstream_gene_variant	-	-	-	-	-	-
1:83498506-83498636	deletion	ENSAPLG00020007978	ENSAPLT00020011624	Transcript	upstream_gene_variant	-	-	-	-	-	-
1:83498506-83498636	deletion	ENSAPLG00020007985	ENSAPLT00020011641	Transcript	downstream_gene_variant	-	-	-	-	-	-
1:55080843-55081053	deletion	ENSAPLG00020007999	ENSAPLT00020011665	Transcript	intron_variant,feature_truncation	-	-	-	-	-	-
1:55080843-55081053	deletion	ENSAPLG00020008012	ENSAPLT00020011687	Transcript	downstream_gene_variant	-	-	-	-	-	-
1:187031020-187031323	deletion	ENSAPLG00020008038	ENSAPLT00020011724	Transcript	intron_variant,feature_truncation	-	-	-	-	-	-
1:187031020-187031323	deletion	ENSAPLG00020008038	ENSAPLT00020011739	Transcript	intron_variant,feature_truncation	-	-	-	-	-	-
1:187090104-187090357	deletion	ENSAPLG00020008078	ENSAPLT00020011793	Transcript	upstream_gene_variant	-	-	-	-	-	-
1:83926159-83926793	deletion	ENSAPLG00020008083	ENSAPLT00020011792	Transcript	intron_variant,feature_truncation	-	-	-	-	-	-
1:83937806-83937926	deletion	ENSAPLG00020008083	ENSAPLT00020011792	Transcript	intron_variant,feature_truncation	-	-	-	-	-	-
1:55133416-55133676	deletion	ENSAPLG00020008101	ENSAPLT00020011822	Transcript	downstream_gene_variant	-	-	-	-	-	-
1:55133416-55133676	deletion	ENSAPLG00020008108	ENSAPLT00020011836	Transcript	upstream_gene_variant	-	-	-	-	-	-
1:187637244-187637388	deletion	ENSAPLG00020008141	ENSAPLT00020011883	Transcript	intron_variant,feature_truncation	-	-	-	-	-	-
1:208008358-208008504	deletion	ENSAPLG00020008155	ENSAPLT00020011906	Transcript	upstream_gene_variant	-	-	-	-	-	-
1:208291158-208291654	deletion	ENSAPLG00020008181	ENSAPLT00020011936	Transcript	downstream_gene_variant	-	-	-	-	-	-
2:284894-285197	deletion	ENSAPLG00020008407	ENSAPLT00020012271	Transcript	upstream_gene_variant	-	-	-	-	-	-
2:284894-285197	deletion	ENSAPLG00020008407	ENSAPLT00020012275	Transcript	upstream_gene_variant	-	-	-	-	-	-
2:358733-368996	deletion	ENSAPLG00020008407	ENSAPLT00020012271	Transcript	stop_lost,coding_sequence_variant,3_prime_UTR_variant,intron_variant,feature_truncation	?-5040	-	-	-	-	-
2:358733-368996	deletion	ENSAPLG00020008407	ENSAPLT00020012275	Transcript	stop_lost,coding_sequence_variant,3_prime_UTR_variant,intron_variant,feature_truncation	?-4959	-	-	-	-	-
2:358733-368996	deletion	ENSAPLG00020008407	ENSAPLT00020012285	Transcript	stop_lost,coding_sequence_variant,3_prime_UTR_variant,intron_variant,feature_truncation	?-5387	-	-	-	-	-
2:358733-368996	deletion	ENSAPLG00020008422	ENSAPLT00020012292	Transcript	upstream_gene_variant	-	-	-	-	-	-
2:404996-405318	deletion	ENSAPLG00020008452	ENSAPLT00020012348	Transcript	intron_variant,feature_truncation	-	-	-	-	-	-
2:404996-405318	deletion	ENSAPLG00020008452	ENSAPLT00020012359	Transcript	intron_variant,feature_truncation	-	-	-	-	-	-
2:404996-405318	deletion	ENSAPLG00020008471	ENSAPLT00020012385	Transcript	upstream_gene_variant	-	-	-	-	-	-
2:498930-508590	deletion	ENSAPLG00020008576	ENSAPLT00020012536	Transcript	5_prime_UTR_variant,feature_truncation	?-157	-	-	-	-	-
2:498930-508590	deletion	ENSAPLG00020008576	ENSAPLT00020012541	Transcript	upstream_gene_variant	-	-	-	-	-	-
2:498930-508590	deletion	ENSAPLG00020008590	ENSAPLT00020012556	Transcript	stop_lost,coding_sequence_variant,5_prime_UTR_variant,3_prime_UTR_variant,intron_variant	-	-	-	-	-	-
2:508834-567723	deletion	ENSAPLG00020008590	ENSAPLT00020012556	Transcript	downstream_gene_variant	-	-	-	-	-	-
2:498930-508590	deletion	ENSAPLG00020008600	ENSAPLT00020012572	Transcript	downstream_gene_variant	-	-	-	-	-	-
2:508834-567723	deletion	ENSAPLG00020008600	ENSAPLT00020012572	Transcript	non_coding_transcript_exon_variant,intron_variant	-	-	-	-	-	-
2:498930-508590	deletion	ENSAPLG00020008617	ENSAPLT00020012584	Transcript	downstream_gene_variant	-	-	-	-	-	-
2:508834-567723	deletion	ENSAPLG00020008617	ENSAPLT00020012584	Transcript	stop_lost,coding_sequence_variant,5_prime_UTR_variant,3_prime_UTR_variant,intron_variant	-	-	-	-	-	-
2:508834-567723	deletion	ENSAPLG00020008628	ENSAPLT00020012599	Transcript	stop_lost,coding_sequence_variant,5_prime_UTR_variant,3_prime_UTR_variant,intron_variant	-	-	-	-	-	-
2:508834-567723	deletion	ENSAPLG00020008635	ENSAPLT00020012605	Transcript	stop_lost,coding_sequence_variant,5_prime_UTR_variant,3_prime_UTR_variant,intron_variant	-	-	-	-	-	-
2:508834-567723	deletion	ENSAPLG00020008643	ENSAPLT00020012610	Transcript	non_coding_transcript_exon_variant,intron_variant	-	-	-	-	-	-
2:508834-567723	deletion	ENSAPLG00020008646	ENSAPLT00020012617	Transcript	stop_lost,coding_sequence_variant,5_prime_UTR_variant,3_prime_UTR_variant,intron_variant	-	-	-	-	-	-
2:508834-567723	deletion	ENSAPLG00020008651	ENSAPLT00020012631	Transcript	stop_lost,coding_sequence_variant,5_prime_UTR_variant,3_prime_UTR_variant,intron_variant	-	-	-	-	-	-
2:508834-567723	deletion	ENSAPLG00020008651	ENSAPLT00020012664	Transcript	stop_lost,coding_sequence_variant,5_prime_UTR_variant,3_prime_UTR_variant,intron_variant	-	-	-	-	-	-
2:508834-567723	deletion	ENSAPLG00020008692	ENSAPLT00020012709	Transcript	stop_lost,coding_sequence_variant,5_prime_UTR_variant,3_prime_UTR_variant,intron_variant	-	-	-	-	-	-
2:508834-567723	deletion	ENSAPLG00020008692	ENSAPLT00020012724	Transcript	stop_lost,coding_sequence_variant,5_prime_UTR_variant,3_prime_UTR_variant,intron_variant	-	-	-	-	-	-
1:16446881-16447444	deletion	ENSAPLG00020009432	ENSAPLT00020013861	Transcript	intron_variant,feature_truncation	-	-	-	-	-	-
2:823822-825096	deletion	ENSAPLG00020009530	ENSAPLT00020018760	Transcript	intron_variant,feature_truncation	-	-	-	-	-	-
2:823822-825096	deletion	ENSAPLG00020009530	ENSAPLT00020019044	Transcript	intron_variant,feature_truncation	-	-	-	-	-	-
2:823822-825096	deletion	ENSAPLG00020009530	ENSAPLT00020019121	Transcript	intron_variant,feature_truncation	-	-	-	-	-	-
2:823822-825096	deletion	ENSAPLG00020009530	ENSAPLT00020019151	Transcript	intron_variant,feature_truncation	-	-	-	-	-	-
1:35511061-35511277	deletion	ENSAPLG00020009885	ENSAPLT00020014538	Transcript	intron_variant,feature_truncation	-	-	-	-	-	-
1:35535198-35535561	deletion	ENSAPLG00020009885	ENSAPLT00020014538	Transcript	intron_variant,feature_truncation	-	-	-	-	-	-
1:207186163-207186317	deletion	ENSAPLG00020009959	ENSAPLT00020014658	Transcript	intron_variant,feature_truncation	-	-	-	-	-	-
1:207186163-207186317	deletion	ENSAPLG00020009959	ENSAPLT00020014662	Transcript	intron_variant,feature_truncation	-	-	-	-	-	-
1:207195836-207196438	deletion	ENSAPLG00020009959	ENSAPLT00020014658	Transcript	intron_variant,feature_truncation	-	-	-	-	-	-
1:207195836-207196438	deletion	ENSAPLG00020009959	ENSAPLT00020014662	Transcript	intron_variant,feature_truncation	-	-	-	-	-	-
1:207195836-207196438	deletion	ENSAPLG00020009967	ENSAPLT00020014670	Transcript	upstream_gene_variant	-	-	-	-	-	-
1:207298610-207299081	deletion	ENSAPLG00020009977	ENSAPLT00020014685	Transcript	intron_variant,feature_truncation	-	-	-	-	-	-
1:36375122-36375250	deletion	ENSAPLG00020009988	ENSAPLT00020014702	Transcript	intron_variant,feature_truncation	-	-	-	-	-	-
1:207398934-207399131	deletion	ENSAPLG00020009993	ENSAPLT00020014713	Transcript	intron_variant,feature_truncation	-	-	-	-	-	-
1:207403645-207404062	deletion	ENSAPLG00020009993	ENSAPLT00020014713	Transcript	downstream_gene_variant	-	-	-	-	-	-
1:207398934-207399131	deletion	ENSAPLG00020009999	ENSAPLT00020014719	Transcript	upstream_gene_variant	-	-	-	-	-	-
1:207403645-207404062	deletion	ENSAPLG00020009999	ENSAPLT00020014719	Transcript	downstream_gene_variant	-	-	-	-	-	-
1:207403645-207404062	deletion	ENSAPLG00020010001	ENSAPLT00020014724	Transcript	downstream_gene_variant	-	-	-	-	-	-
1:207441613-207442283	deletion	ENSAPLG00020010021	ENSAPLT00020014758	Transcript	upstream_gene_variant	-	-	-	-	-	-
1:207448313-207448465	deletion	ENSAPLG00020010021	ENSAPLT00020014758	Transcript	downstream_gene_variant	-	-	-	-	-	-
1:207448313-207448465	deletion	ENSAPLG00020010023	ENSAPLT00020014765	Transcript	upstream_gene_variant	-	-	-	-	-	-
1:207448313-207448465	deletion	ENSAPLG00020010023	ENSAPLT00020014766	Transcript	upstream_gene_variant	-	-	-	-	-	-
1:207524845-207524958	deletion	ENSAPLG00020010033	ENSAPLT00020014783	Transcript	downstream_gene_variant	-	-	-	-	-	-
1:207663017-207663130	deletion	ENSAPLG00020010277	ENSAPLT00020015194	Transcript	upstream_gene_variant	-	-	-	-	-	-
1:207663017-207663130	deletion	ENSAPLG00020010277	ENSAPLT00020015201	Transcript	upstream_gene_variant	-	-	-	-	-	-
1:207663017-207663130	deletion	ENSAPLG00020010277	ENSAPLT00020015208	Transcript	upstream_gene_variant	-	-	-	-	-	-
1:207663017-207663130	deletion	ENSAPLG00020010295	ENSAPLT00020015219	Transcript	downstream_gene_variant	-	-	-	-	-	-
1:207663017-207663130	deletion	ENSAPLG00020010295	ENSAPLT00020015221	Transcript	downstream_gene_variant	-	-	-	-	-	-
1:37332930-37333248	deletion	ENSAPLG00020010865	ENSAPLT00020016119	Transcript	intron_variant,feature_truncation	-	-	-	-	-	-
1:37332930-37333248	deletion	ENSAPLG00020010865	ENSAPLT00020016146	Transcript	intron_variant,feature_truncation	-	-	-	-	-	-
1:37332930-37333248	deletion	ENSAPLG00020010865	ENSAPLT00020016157	Transcript	intron_variant,feature_truncation	-	-	-	-	-	-
1:37332930-37333248	deletion	ENSAPLG00020010865	ENSAPLT00020016165	Transcript	intron_variant,feature_truncation	-	-	-	-	-	-
1:37332930-37333248	deletion	ENSAPLG00020010865	ENSAPLT00020016179	Transcript	intron_variant,feature_truncation	-	-	-	-	-	-
1:115715191-115715360	deletion	ENSAPLG00020010878	ENSAPLT00020016133	Transcript	intron_variant,feature_truncation	-	-	-	-	-	-
1:115715191-115715360	deletion	ENSAPLG00020010878	ENSAPLT00020016140	Transcript	intron_variant,feature_truncation	-	-	-	-	-	-
1:115715191-115715360	deletion	ENSAPLG00020010878	ENSAPLT00020016147	Transcript	intron_variant,feature_truncation	-	-	-	-	-	-
1:115715191-115715360	deletion	ENSAPLG00020010878	ENSAPLT00020016153	Transcript	intron_variant,feature_truncation	-	-	-	-	-	-
1:115715191-115715360	deletion	ENSAPLG00020010878	ENSAPLT00020016160	Transcript	intron_variant,feature_truncation	-	-	-	-	-	-
1:38018781-38018957	deletion	ENSAPLG00020010954	ENSAPLT00020016272	Transcript	intron_variant,feature_truncation	-	-	-	-	-	-
1:38018781-38018957	deletion	ENSAPLG00020010954	ENSAPLT00020016276	Transcript	intron_variant,feature_truncation	-	-	-	-	-	-
1:38179432-38179670	deletion	ENSAPLG00020010966	ENSAPLT00020016848	Transcript	downstream_gene_variant	-	-	-	-	-	-
1:119084216-119086254	deletion	ENSAPLG00020010975	ENSAPLT00020016303	Transcript	intron_variant,feature_truncation	-	-	-	-	-	-
1:120668496-120669505	deletion	ENSAPLG00020011068	ENSAPLT00020016734	Transcript	intron_variant,feature_truncation	-	-	-	-	-	-
1:120668496-120669505	deletion	ENSAPLG00020011068	ENSAPLT00020016764	Transcript	intron_variant,feature_truncation	-	-	-	-	-	-
1:120668496-120669505	deletion	ENSAPLG00020011068	ENSAPLT00020016792	Transcript	intron_variant,feature_truncation	-	-	-	-	-	-
1:120668496-120669505	deletion	ENSAPLG00020011068	ENSAPLT00020017053	Transcript	intron_variant,feature_truncation	-	-	-	-	-	-
1:120668496-120669505	deletion	ENSAPLG00020011068	ENSAPLT00020017192	Transcript	intron_variant,feature_truncation	-	-	-	-	-	-
1:120668496-120669505	deletion	ENSAPLG00020011068	ENSAPLT00020017202	Transcript	intron_variant,feature_truncation	-	-	-	-	-	-
1:189678271-189678387	deletion	ENSAPLG00020011243	ENSAPLT00020016752	Transcript	intron_variant,feature_truncation	-	-	-	-	-	-
1:38179432-38179670	deletion	ENSAPLG00020011308	ENSAPLT00020016853	Transcript	upstream_gene_variant	-	-	-	-	-	-
1:122114869-122115026	deletion	ENSAPLG00020011579	ENSAPLT00020017298	Transcript	intron_variant,feature_truncation	-	-	-	-	-	-
1:122114869-122115026	deletion	ENSAPLG00020011579	ENSAPLT00020017312	Transcript	intron_variant,feature_truncation	-	-	-	-	-	-
1:153253114-153253481	deletion	ENSAPLG00020011635	ENSAPLT00020017549	Transcript	downstream_gene_variant	-	-	-	-	-	-
1:153253114-153253481	deletion	ENSAPLG00020011635	ENSAPLT00020017551	Transcript	downstream_gene_variant	-	-	-	-	-	-
1:153953032-153953272	deletion	ENSAPLG00020011778	ENSAPLT00020017633	Transcript	intron_variant,feature_truncation	-	-	-	-	-	-
1:38737966-38738120	deletion	ENSAPLG00020011849	ENSAPLT00020017752	Transcript	intron_variant,feature_truncation	-	-	-	-	-	-
1:951998-952273	deletion	ENSAPLG00020012053	ENSAPLT00020018103	Transcript	upstream_gene_variant	-	-	-	-	-	-
1:1023967-1024152	deletion	ENSAPLG00020012119	ENSAPLT00020018220	Transcript	intron_variant,feature_truncation	-	-	-	-	-	-
1:1023967-1024152	deletion	ENSAPLG00020012119	ENSAPLT00020018222	Transcript	intron_variant,feature_truncation	-	-	-	-	-	-
1:1111707-1111965	deletion	ENSAPLG00020012133	ENSAPLT00020018240	Transcript	intron_variant,feature_truncation	-	-	-	-	-	-
1:1111707-1111965	deletion	ENSAPLG00020012133	ENSAPLT00020018241	Transcript	intron_variant,feature_truncation	-	-	-	-	-	-
1:1195909-1196180	deletion	ENSAPLG00020012133	ENSAPLT00020018240	Transcript	intron_variant,feature_truncation	-	-	-	-	-	-
1:1195909-1196180	deletion	ENSAPLG00020012133	ENSAPLT00020018241	Transcript	intron_variant,feature_truncation	-	-	-	-	-	-
1:1418209-1418582	deletion	ENSAPLG00020012143	ENSAPLT00020018246	Transcript	upstream_gene_variant	-	-	-	-	-	-
1:1739048-1739293	deletion	ENSAPLG00020012163	ENSAPLT00020018277	Transcript	downstream_gene_variant	-	-	-	-	-	-
1:1832172-1835855	deletion	ENSAPLG00020012175	ENSAPLT00020018309	Transcript	upstream_gene_variant	-	-	-	-	-	-
1:1832172-1835855	deletion	ENSAPLG00020012175	ENSAPLT00020018310	Transcript	upstream_gene_variant	-	-	-	-	-	-
1:1832172-1835855	deletion	ENSAPLG00020012177	ENSAPLT00020018311	Transcript	upstream_gene_variant	-	-	-	-	-	-
1:1835939-1866272	deletion	ENSAPLG00020012177	ENSAPLT00020018311	Transcript	transcript_ablation	-	-	-	-	-	-
1:1835939-1866272	deletion	ENSAPLG00020012179	ENSAPLT00020018315	Transcript	transcript_ablation	-	-	-	-	-	-
1:154637937-154638364	deletion	ENSAPLG00020012246	ENSAPLT00020018425	Transcript	downstream_gene_variant	-	-	-	-	-	-
1:154734584-154734819	deletion	ENSAPLG00020012249	ENSAPLT00020018428	Transcript	intron_variant,feature_truncation	-	-	-	-	-	-
1:155306132-155306543	deletion	ENSAPLG00020012253	ENSAPLT00020018432	Transcript	intron_variant,feature_truncation	-	-	-	-	-	-
1:155306132-155306543	deletion	ENSAPLG00020012253	ENSAPLT00020018433	Transcript	intron_variant,feature_truncation	-	-	-	-	-	-
1:123194768-123194875	deletion	ENSAPLG00020012272	ENSAPLT00020018464	Transcript	intron_variant,feature_truncation	-	-	-	-	-	-
1:123194768-123194875	deletion	ENSAPLG00020012272	ENSAPLT00020018465	Transcript	intron_variant,feature_truncation	-	-	-	-	-	-
1:123194768-123194875	deletion	ENSAPLG00020012272	ENSAPLT00020018473	Transcript	intron_variant,feature_truncation	-	-	-	-	-	-
1:163414053-163414855	deletion	ENSAPLG00020012284	ENSAPLT00020018476	Transcript	intron_variant,feature_truncation	-	-	-	-	-	-
1:163686824-163687245	deletion	ENSAPLG00020012288	ENSAPLT00020018542	Transcript	intron_variant,feature_truncation	-	-	-	-	-	-
1:163686824-163687245	deletion	ENSAPLG00020012288	ENSAPLT00020018547	Transcript	intron_variant,feature_truncation	-	-	-	-	-	-
1:163686824-163687245	deletion	ENSAPLG00020012288	ENSAPLT00020018549	Transcript	intron_variant,feature_truncation	-	-	-	-	-	-
1:163781686-163782213	deletion	ENSAPLG00020012328	ENSAPLT00020018575	Transcript	downstream_gene_variant	-	-	-	-	-	-
1:163781686-163782213	deletion	ENSAPLG00020012329	ENSAPLT00020018576	Transcript	intron_variant,feature_truncation	-	-	-	-	-	-
1:164197288-164197876	deletion	ENSAPLG00020012350	ENSAPLT00020020849	Transcript	intron_variant,feature_truncation	-	-	-	-	-	-
1:164197288-164197876	deletion	ENSAPLG00020012350	ENSAPLT00020021038	Transcript	intron_variant,feature_truncation	-	-	-	-	-	-
1:164197288-164197876	deletion	ENSAPLG00020012350	ENSAPLT00020021039	Transcript	intron_variant,feature_truncation	-	-	-	-	-	-
1:164197288-164197876	deletion	ENSAPLG00020012350	ENSAPLT00020021042	Transcript	intron_variant,feature_truncation	-	-	-	-	-	-
1:164197288-164197876	deletion	ENSAPLG00020012350	ENSAPLT00020021043	Transcript	intron_variant,feature_truncation	-	-	-	-	-	-
1:79940671-79940997	deletion	ENSAPLG00020012650	ENSAPLT00020019131	Transcript	upstream_gene_variant	-	-	-	-	-	-
2:4469170-4469302	deletion	ENSAPLG00020013106	ENSAPLT00020019899	Transcript	upstream_gene_variant	-	-	-	-	-	-
2:4694007-4694212	deletion	ENSAPLG00020013111	ENSAPLT00020019998	Transcript	intron_variant,feature_truncation	-	-	-	-	-	-
2:4694007-4694212	deletion	ENSAPLG00020013111	ENSAPLT00020019999	Transcript	intron_variant,feature_truncation	-	-	-	-	-	-
2:4714002-4714117	deletion	ENSAPLG00020013111	ENSAPLT00020019998	Transcript	intron_variant,feature_truncation	-	-	-	-	-	-
2:4714002-4714117	deletion	ENSAPLG00020013111	ENSAPLT00020019999	Transcript	intron_variant,feature_truncation	-	-	-	-	-	-
2:11882437-11882720	deletion	ENSAPLG00020013579	ENSAPLT00020020665	Transcript	intron_variant,feature_truncation	-	-	-	-	-	-
1:164969632-164970383	deletion	ENSAPLG00020013840	ENSAPLT00020021083	Transcript	intron_variant,feature_truncation	-	-	-	-	-	-
1:172084534-172084785	deletion	ENSAPLG00020013874	ENSAPLT00020021220	Transcript	intron_variant,feature_truncation	-	-	-	-	-	-
1:172084534-172084785	deletion	ENSAPLG00020013874	ENSAPLT00020021232	Transcript	intron_variant,feature_truncation	-	-	-	-	-	-
1:172084534-172084785	deletion	ENSAPLG00020013874	ENSAPLT00020021237	Transcript	intron_variant,feature_truncation	-	-	-	-	-	-
1:172084534-172084785	deletion	ENSAPLG00020013874	ENSAPLT00020021239	Transcript	intron_variant,feature_truncation	-	-	-	-	-	-
1:172084534-172084785	deletion	ENSAPLG00020013874	ENSAPLT00020021246	Transcript	intron_variant,feature_truncation	-	-	-	-	-	-
1:1994873-1995020	deletion	ENSAPLG00020013891	ENSAPLT00020023097	Transcript	intron_variant,feature_truncation	-	-	-	-	-	-
1:1994873-1995020	deletion	ENSAPLG00020013891	ENSAPLT00020023103	Transcript	intron_variant,feature_truncation	-	-	-	-	-	-
1:1994873-1995020	deletion	ENSAPLG00020013891	ENSAPLT00020023111	Transcript	intron_variant,feature_truncation	-	-	-	-	-	-
1:1994873-1995020	deletion	ENSAPLG00020013891	ENSAPLT00020023142	Transcript	intron_variant,feature_truncation	-	-	-	-	-	-
1:1994873-1995020	deletion	ENSAPLG00020013891	ENSAPLT00020023204	Transcript	intron_variant,feature_truncation	-	-	-	-	-	-
1:2000196-2001185	deletion	ENSAPLG00020013891	ENSAPLT00020023097	Transcript	intron_variant,feature_truncation	-	-	-	-	-	-
1:2000196-2001185	deletion	ENSAPLG00020013891	ENSAPLT00020023103	Transcript	intron_variant,feature_truncation	-	-	-	-	-	-
1:2000196-2001185	deletion	ENSAPLG00020013891	ENSAPLT00020023111	Transcript	intron_variant,feature_truncation	-	-	-	-	-	-
1:2000196-2001185	deletion	ENSAPLG00020013891	ENSAPLT00020023142	Transcript	intron_variant,feature_truncation	-	-	-	-	-	-
1:2000196-2001185	deletion	ENSAPLG00020013891	ENSAPLT00020023204	Transcript	intron_variant,feature_truncation	-	-	-	-	-	-
1:2003939-2004212	deletion	ENSAPLG00020013891	ENSAPLT00020023097	Transcript	intron_variant,feature_truncation	-	-	-	-	-	-
1:2003939-2004212	deletion	ENSAPLG00020013891	ENSAPLT00020023103	Transcript	intron_variant,feature_truncation	-	-	-	-	-	-
1:2003939-2004212	deletion	ENSAPLG00020013891	ENSAPLT00020023111	Transcript	intron_variant,feature_truncation	-	-	-	-	-	-
1:2003939-2004212	deletion	ENSAPLG00020013891	ENSAPLT00020023142	Transcript	intron_variant,feature_truncation	-	-	-	-	-	-
1:2003939-2004212	deletion	ENSAPLG00020013891	ENSAPLT00020023204	Transcript	intron_variant,feature_truncation	-	-	-	-	-	-
1:2014417-2014731	deletion	ENSAPLG00020013891	ENSAPLT00020023097	Transcript	intron_variant,feature_truncation	-	-	-	-	-	-
1:2014417-2014731	deletion	ENSAPLG00020013891	ENSAPLT00020023103	Transcript	upstream_gene_variant	-	-	-	-	-	-
1:2014417-2014731	deletion	ENSAPLG00020013891	ENSAPLT00020023111	Transcript	upstream_gene_variant	-	-	-	-	-	-
1:2021323-2021785	deletion	ENSAPLG00020013891	ENSAPLT00020023097	Transcript	intron_variant,feature_truncation	-	-	-	-	-	-
1:2023557-2023742	deletion	ENSAPLG00020013891	ENSAPLT00020023097	Transcript	intron_variant,feature_truncation	-	-	-	-	-	-
1:175893388-175893965	deletion	ENSAPLG00020014137	ENSAPLT00020021693	Transcript	intron_variant,feature_truncation	-	-	-	-	-	-
1:175893388-175893965	deletion	ENSAPLG00020014137	ENSAPLT00020021699	Transcript	intron_variant,feature_truncation	-	-	-	-	-	-
1:175893388-175893965	deletion	ENSAPLG00020014137	ENSAPLT00020021701	Transcript	intron_variant,feature_truncation	-	-	-	-	-	-
1:67601110-67601217	deletion	ENSAPLG00020014829	ENSAPLT00020022801	Transcript	downstream_gene_variant	-	-	-	-	-	-
1:46385604-46385718	deletion	ENSAPLG00020015024	ENSAPLT00020023173	Transcript	intron_variant,feature_truncation	-	-	-	-	-	-
1:46385604-46385718	deletion	ENSAPLG00020015024	ENSAPLT00020023178	Transcript	intron_variant,feature_truncation	-	-	-	-	-	-
1:46385604-46385718	deletion	ENSAPLG00020015024	ENSAPLT00020023186	Transcript	intron_variant,feature_truncation	-	-	-	-	-	-
1:2048803-2050052	deletion	ENSAPLG00020015045	ENSAPLT00020023209	Transcript	intron_variant,feature_truncation	-	-	-	-	-	-
1:2083110-2083254	deletion	ENSAPLG00020015056	ENSAPLT00020023226	Transcript	intron_variant,feature_truncation	-	-	-	-	-	-
1:2083110-2083254	deletion	ENSAPLG00020015056	ENSAPLT00020023227	Transcript	intron_variant,feature_truncation	-	-	-	-	-	-
1:2083110-2083254	deletion	ENSAPLG00020015056	ENSAPLT00020023228	Transcript	intron_variant,feature_truncation	-	-	-	-	-	-
1:2084530-2084827	deletion	ENSAPLG00020015056	ENSAPLT00020023226	Transcript	intron_variant,feature_truncation	-	-	-	-	-	-
1:2084530-2084827	deletion	ENSAPLG00020015056	ENSAPLT00020023227	Transcript	intron_variant,feature_truncation	-	-	-	-	-	-
1:2084530-2084827	deletion	ENSAPLG00020015056	ENSAPLT00020023228	Transcript	intron_variant,feature_truncation	-	-	-	-	-	-
1:2157136-2157283	deletion	ENSAPLG00020015064	ENSAPLT00020023239	Transcript	intron_variant,feature_truncation	-	-	-	-	-	-
1:2202487-2202698	deletion	ENSAPLG00020015066	ENSAPLT00020023240	Transcript	upstream_gene_variant	-	-	-	-	-	-
1:2202487-2202698	deletion	ENSAPLG00020015069	ENSAPLT00020023244	Transcript	upstream_gene_variant	-	-	-	-	-	-
1:2239489-2239698	deletion	ENSAPLG00020015076	ENSAPLT00020023308	Transcript	intron_variant,feature_truncation	-	-	-	-	-	-
1:2239489-2239698	deletion	ENSAPLG00020015076	ENSAPLT00020023326	Transcript	intron_variant,feature_truncation	-	-	-	-	-	-
1:2239489-2239698	deletion	ENSAPLG00020015076	ENSAPLT00020023332	Transcript	intron_variant,feature_truncation	-	-	-	-	-	-
1:47402778-47403473	deletion	ENSAPLG00020015092	ENSAPLT00020023278	Transcript	intron_variant,feature_truncation	-	-	-	-	-	-
1:2274718-2275136	deletion	ENSAPLG00020015151	ENSAPLT00020023369	Transcript	intron_variant,feature_truncation	-	-	-	-	-	-
1:2279824-2280041	deletion	ENSAPLG00020015151	ENSAPLT00020023369	Transcript	intron_variant,feature_truncation	-	-	-	-	-	-
1:2279824-2280041	deletion	ENSAPLG00020015155	ENSAPLT00020023374	Transcript	upstream_gene_variant	-	-	-	-	-	-
1:2328605-2328729	deletion	ENSAPLG00020015169	ENSAPLT00020023392	Transcript	upstream_gene_variant	-	-	-	-	-	-
1:2329336-2329449	deletion	ENSAPLG00020015169	ENSAPLT00020023392	Transcript	upstream_gene_variant	-	-	-	-	-	-
1:2332654-2332753	deletion	ENSAPLG00020015169	ENSAPLT00020023392	Transcript	intron_variant,feature_truncation	-	-	-	-	-	-
1:2332654-2332753	deletion	ENSAPLG00020015170	ENSAPLT00020023396	Transcript	downstream_gene_variant	-	-	-	-	-	-
1:2426022-2426144	deletion	ENSAPLG00020015178	ENSAPLT00020023405	Transcript	upstream_gene_variant	-	-	-	-	-	-
1:2656667-2656810	deletion	ENSAPLG00020015186	ENSAPLT00020023422	Transcript	intron_variant,feature_truncation	-	-	-	-	-	-
1:2668484-2668729	deletion	ENSAPLG00020015186	ENSAPLT00020023422	Transcript	downstream_gene_variant	-	-	-	-	-	-
1:2709960-2710251	deletion	ENSAPLG00020015188	ENSAPLT00020023426	Transcript	intron_variant,feature_truncation	-	-	-	-	-	-
1:3038914-3039027	deletion	ENSAPLG00020015190	ENSAPLT00020023436	Transcript	intron_variant,feature_truncation	-	-	-	-	-	-
1:3281977-3282190	deletion	ENSAPLG00020015192	ENSAPLT00020023441	Transcript	intron_variant,feature_truncation	-	-	-	-	-	-
1:3281977-3282190	deletion	ENSAPLG00020015192	ENSAPLT00020023442	Transcript	intron_variant,feature_truncation	-	-	-	-	-	-
1:94842783-94842896	deletion	ENSAPLG00020015462	ENSAPLT00020023923	Transcript	upstream_gene_variant	-	-	-	-	-	-
1:94842783-94842896	deletion	ENSAPLG00020015462	ENSAPLT00020023925	Transcript	upstream_gene_variant	-	-	-	-	-	-
1:94842783-94842896	deletion	ENSAPLG00020015462	ENSAPLT00020023926	Transcript	upstream_gene_variant	-	-	-	-	-	-
1:94842783-94842896	deletion	ENSAPLG00020015462	ENSAPLT00020023935	Transcript	upstream_gene_variant	-	-	-	-	-	-
1:94842783-94842896	deletion	ENSAPLG00020015466	ENSAPLT00020023937	Transcript	intron_variant,feature_truncation	-	-	-	-	-	-
1:94842783-94842896	deletion	ENSAPLG00020015466	ENSAPLT00020023938	Transcript	intron_variant,feature_truncation	-	-	-	-	-	-
1:96083981-96084121	deletion	ENSAPLG00020015475	ENSAPLT00020023951	Transcript	intron_variant,feature_truncation	-	-	-	-	-	-
1:96083981-96084121	deletion	ENSAPLG00020015475	ENSAPLT00020023954	Transcript	intron_variant,feature_truncation	-	-	-	-	-	-
1:96083981-96084121	deletion	ENSAPLG00020015475	ENSAPLT00020023961	Transcript	intron_variant,feature_truncation	-	-	-	-	-	-
1:96310425-96310610	deletion	ENSAPLG00020015475	ENSAPLT00020023951	Transcript	intron_variant,feature_truncation	-	-	-	-	-	-
1:96310425-96310610	deletion	ENSAPLG00020015475	ENSAPLT00020023954	Transcript	intron_variant,feature_truncation	-	-	-	-	-	-
1:96310425-96310610	deletion	ENSAPLG00020015475	ENSAPLT00020023961	Transcript	intron_variant,feature_truncation	-	-	-	-	-	-
1:96662868-96662988	deletion	ENSAPLG00020015497	ENSAPLT00020023985	Transcript	intron_variant,feature_truncation	-	-	-	-	-	-
1:96662868-96662988	deletion	ENSAPLG00020015497	ENSAPLT00020023995	Transcript	intron_variant,feature_truncation	-	-	-	-	-	-
1:97113169-97113281	deletion	ENSAPLG00020015572	ENSAPLT00020024105	Transcript	intron_variant,feature_truncation	-	-	-	-	-	-
1:47855624-47856104	deletion	ENSAPLG00020015760	ENSAPLT00020024427	Transcript	intron_variant,feature_truncation	-	-	-	-	-	-
1:16707225-16707429	deletion	ENSAPLG00020015793	ENSAPLT00020024485	Transcript	intron_variant,feature_truncation	-	-	-	-	-	-
1:16986185-16986886	deletion	ENSAPLG00020015827	ENSAPLT00020024570	Transcript	intron_variant,non_coding_transcript_variant,feature_truncation	-	-	-	-	-	-
1:16986185-16986886	deletion	ENSAPLG00020015848	ENSAPLT00020024571	Transcript	intron_variant,non_coding_transcript_variant,feature_truncation	-	-	-	-	-	-
1:18747897-18748992	deletion	ENSAPLG00020015866	ENSAPLT00020024594	Transcript	intron_variant,feature_truncation	-	-	-	-	-	-
1:18747897-18748992	deletion	ENSAPLG00020015866	ENSAPLT00020024595	Transcript	intron_variant,feature_truncation	-	-	-	-	-	-
1:18747897-18748992	deletion	ENSAPLG00020015866	ENSAPLT00020024596	Transcript	intron_variant,feature_truncation	-	-	-	-	-	-
1:25155963-25156496	deletion	ENSAPLG00020016279	ENSAPLT00020025284	Transcript	intron_variant,feature_truncation	-	-	-	-	-	-
1:25155963-25156496	deletion	ENSAPLG00020016279	ENSAPLT00020025287	Transcript	intron_variant,feature_truncation	-	-	-	-	-	-
1:25198846-25198986	deletion	ENSAPLG00020016279	ENSAPLT00020025284	Transcript	intron_variant,feature_truncation	-	-	-	-	-	-
1:25198846-25198986	deletion	ENSAPLG00020016279	ENSAPLT00020025287	Transcript	intron_variant,feature_truncation	-	-	-	-	-	-
1:47987165-47987513	deletion	ENSAPLG00020016291	ENSAPLT00020025318	Transcript	upstream_gene_variant	-	-	-	-	-	-
1:48144661-48145136	deletion	ENSAPLG00020016294	ENSAPLT00020025321	Transcript	intron_variant,feature_truncation	-	-	-	-	-	-
1:48144661-48145136	deletion	ENSAPLG00020016294	ENSAPLT00020025323	Transcript	intron_variant,feature_truncation	-	-	-	-	-	-
1:48144661-48145136	deletion	ENSAPLG00020016294	ENSAPLT00020025324	Transcript	intron_variant,feature_truncation	-	-	-	-	-	-
1:27019834-27020195	deletion	ENSAPLG00020016317	ENSAPLT00020025353	Transcript	intron_variant,feature_truncation	-	-	-	-	-	-
1:27019834-27020195	deletion	ENSAPLG00020016317	ENSAPLT00020025354	Transcript	intron_variant,feature_truncation	-	-	-	-	-	-
1:27019834-27020195	deletion	ENSAPLG00020016317	ENSAPLT00020025355	Transcript	intron_variant,feature_truncation	-	-	-	-	-	-
1:27019834-27020195	deletion	ENSAPLG00020016317	ENSAPLT00020025357	Transcript	intron_variant,feature_truncation	-	-	-	-	-	-
1:128168255-128168400	deletion	ENSAPLG00020016512	ENSAPLT00020025691	Transcript	intron_variant,feature_truncation	-	-	-	-	-	-
1:128650306-128650493	deletion	ENSAPLG00020016546	ENSAPLT00020025755	Transcript	upstream_gene_variant	-	-	-	-	-	-
1:128650719-128652748	deletion	ENSAPLG00020016546	ENSAPLT00020025755	Transcript	upstream_gene_variant	-	-	-	-	-	-
1:128715563-128715857	deletion	ENSAPLG00020016549	ENSAPLT00020025758	Transcript	intron_variant,feature_truncation	-	-	-	-	-	-
1:131299406-131300021	deletion	ENSAPLG00020016643	ENSAPLT00020025922	Transcript	intron_variant,feature_truncation	-	-	-	-	-	-
1:131346048-131346311	deletion	ENSAPLG00020016643	ENSAPLT00020025922	Transcript	intron_variant,feature_truncation	-	-	-	-	-	-
1:131346048-131346311	deletion	ENSAPLG00020016643	ENSAPLT00020025923	Transcript	intron_variant,feature_truncation	-	-	-	-	-	-
1:49416179-49416734	deletion	ENSAPLG00020016685	ENSAPLT00020026004	Transcript	downstream_gene_variant	-	-	-	-	-	-
1:49510961-49511103	deletion	ENSAPLG00020016691	ENSAPLT00020026009	Transcript	intron_variant,feature_truncation	-	-	-	-	-	-
1:57437671-57437776	deletion	ENSAPLG00020018006	ENSAPLT00020028457	Transcript	intron_variant,feature_truncation	-	-	-	-	-	-
1:57437671-57437776	deletion	ENSAPLG00020018006	ENSAPLT00020028458	Transcript	intron_variant,feature_truncation	-	-	-	-	-	-
1:57774366-57775173	deletion	ENSAPLG00020018014	ENSAPLT00020028474	Transcript	intron_variant,feature_truncation	-	-	-	-	-	-
1:58229555-58230772	deletion	ENSAPLG00020018027	ENSAPLT00020028504	Transcript	stop_lost,coding_sequence_variant,3_prime_UTR_variant,intron_variant,feature_truncation	-	-	-	-	-	-
1:58229555-58230772	deletion	ENSAPLG00020018027	ENSAPLT00020028507	Transcript	stop_lost,coding_sequence_variant,3_prime_UTR_variant,intron_variant,feature_truncation	-	-	-	-	-	-
1:58416935-58417135	deletion	ENSAPLG00020018052	ENSAPLT00020028552	Transcript	intron_variant,feature_truncation	-	-	-	-	-	-
1:58522843-58522998	deletion	ENSAPLG00020018052	ENSAPLT00020028552	Transcript	intron_variant,feature_truncation	-	-	-	-	-	-
1:21110-34864	deletion	-	-	-	intergenic_variant	-	-	-	-	-	-
1:58270-58511	deletion	-	-	-	intergenic_variant	-	-	-	-	-	-
1:75175-82942	deletion	-	-	-	intergenic_variant	-	-	-	-	-	-
1:83092-87477	deletion	-	-	-	intergenic_variant	-	-	-	-	-	-
1:87558-94049	deletion	-	-	-	intergenic_variant	-	-	-	-	-	-
1:112675-112914	deletion	-	-	-	intergenic_variant	-	-	-	-	-	-
1:136664-141239	deletion	-	-	-	intergenic_variant	-	-	-	-	-	-
1:141529-145492	deletion	-	-	-	intergenic_variant	-	-	-	-	-	-
1:145586-147732	deletion	-	-	-	intergenic_variant	-	-	-	-	-	-
1:147898-155362	deletion	-	-	-	intergenic_variant	-	-	-	-	-	-
1:222315-222418	deletion	-	-	-	intergenic_variant	-	-	-	-	-	-
1:391190-391499	deletion	-	-	-	intergenic_variant	-	-	-	-	-	-
1:420396-435120	deletion	ENSAPLG00020000029	ENSAPLT00020000035	Transcript	downstream_gene_variant	-	-	-	-	-	-
1:2062116-2062311	deletion	-	-	-	intergenic_variant	-	-	-	-	-	-
1:2274718-2275136	deletion	ENSAPLG00020015154	ENSAPLT00020023371	Transcript	downstream_gene_variant	-	-	-	-	-	-
1:2279824-2280041	deletion	ENSAPLG00020015154	ENSAPLT00020023371	Transcript	coding_sequence_variant,intron_variant,feature_truncation	116-?	116-?	39-?	-	-	-
1:3132400-3133320	deletion	-	-	-	intergenic_variant	-	-	-	-	-	-
1:3147399-3147706	deletion	-	-	-	intergenic_variant	-	-	-	-	-	-
1:3147912-3148058	deletion	-	-	-	intergenic_variant	-	-	-	-	-	-
1:3376651-3376953	deletion	-	-	-	intergenic_variant	-	-	-	-	-	-
1:3978587-3978813	deletion	-	-	-	intergenic_variant	-	-	-	-	-	-
1:3985800-3986262	deletion	-	-	-	intergenic_variant	-	-	-	-	-	-
1:6481407-6481702	deletion	-	-	-	intergenic_variant	-	-	-	-	-	-
1:7987013-7987224	deletion	-	-	-	intergenic_variant	-	-	-	-	-	-
1:10160508-10161293	deletion	-	-	-	intergenic_variant	-	-	-	-	-	-
1:10916255-10916380	deletion	-	-	-	intergenic_variant	-	-	-	-	-	-
1:11605964-11606107	deletion	-	-	-	intergenic_variant	-	-	-	-	-	-
1:11609726-11610504	deletion	-	-	-	intergenic_variant	-	-	-	-	-	-
1:11610854-11612431	deletion	-	-	-	intergenic_variant	-	-	-	-	-	-
1:11613275-11616654	deletion	-	-	-	intergenic_variant	-	-	-	-	-	-
1:11616958-11617761	deletion	-	-	-	intergenic_variant	-	-	-	-	-	-
1:11621312-11621414	deletion	-	-	-	intergenic_variant	-	-	-	-	-	-
1:11622711-11623526	deletion	-	-	-	intergenic_variant	-	-	-	-	-	-
1:11627817-11628666	deletion	-	-	-	intergenic_variant	-	-	-	-	-	-
1:11629153-11629426	deletion	-	-	-	intergenic_variant	-	-	-	-	-	-
1:12440534-12440695	deletion	-	-	-	intergenic_variant	-	-	-	-	-	-
1:12462985-12463093	deletion	-	-	-	intergenic_variant	-	-	-	-	-	-
1:12717530-12719044	deletion	-	-	-	intergenic_variant	-	-	-	-	-	-
1:13844420-13845106	deletion	-	-	-	intergenic_variant	-	-	-	-	-	-
1:14329071-14329339	deletion	-	-	-	intergenic_variant	-	-	-	-	-	-
1:15951710-15951848	deletion	-	-	-	intergenic_variant	-	-	-	-	-	-
1:17201105-17201219	deletion	-	-	-	intergenic_variant	-	-	-	-	-	-
1:18298587-18299027	deletion	-	-	-	intergenic_variant	-	-	-	-	-	-
1:18473688-18474316	deletion	-	-	-	intergenic_variant	-	-	-	-	-	-
1:18821663-18822262	deletion	-	-	-	intergenic_variant	-	-	-	-	-	-
1:18987170-18987642	deletion	-	-	-	intergenic_variant	-	-	-	-	-	-
1:19505858-19506301	deletion	-	-	-	intergenic_variant	-	-	-	-	-	-
1:19686239-19687212	deletion	-	-	-	intergenic_variant	-	-	-	-	-	-
1:20639223-20639511	deletion	-	-	-	intergenic_variant	-	-	-	-	-	-
1:20845064-20849578	deletion	-	-	-	intergenic_variant	-	-	-	-	-	-
1:20849974-20851262	deletion	-	-	-	intergenic_variant	-	-	-	-	-	-
1:20851471-20858847	deletion	-	-	-	intergenic_variant	-	-	-	-	-	-
1:20859414-20861165	deletion	-	-	-	intergenic_variant	-	-	-	-	-	-
1:20865107-20884879	deletion	-	-	-	intergenic_variant	-	-	-	-	-	-
1:20885801-20886345	deletion	-	-	-	intergenic_variant	-	-	-	-	-	-
1:20887067-20887250	deletion	-	-	-	intergenic_variant	-	-	-	-	-	-
1:20887796-20889380	deletion	-	-	-	intergenic_variant	-	-	-	-	-	-
1:20890491-20896841	deletion	-	-	-	intergenic_variant	-	-	-	-	-	-
1:21923342-21924312	deletion	-	-	-	intergenic_variant	-	-	-	-	-	-
1:23376721-23378002	deletion	-	-	-	intergenic_variant	-	-	-	-	-	-
1:24307109-24307224	deletion	-	-	-	intergenic_variant	-	-	-	-	-	-
1:25036329-25036655	deletion	-	-	-	intergenic_variant	-	-	-	-	-	-
1:25523626-25524648	deletion	-	-	-	intergenic_variant	-	-	-	-	-	-
1:25737123-25737251	deletion	-	-	-	intergenic_variant	-	-	-	-	-	-
1:26355299-26355952	deletion	-	-	-	intergenic_variant	-	-	-	-	-	-
1:27431154-27431282	deletion	-	-	-	intergenic_variant	-	-	-	-	-	-
1:27496373-27496581	deletion	-	-	-	intergenic_variant	-	-	-	-	-	-
1:27497118-27497478	deletion	-	-	-	intergenic_variant	-	-	-	-	-	-
1:27781183-27794386	deletion	-	-	-	intergenic_variant	-	-	-	-	-	-
1:27794757-27802901	deletion	-	-	-	intergenic_variant	-	-	-	-	-	-
1:27803014-27803614	deletion	-	-	-	intergenic_variant	-	-	-	-	-	-
1:27803789-27804998	deletion	-	-	-	intergenic_variant	-	-	-	-	-	-
1:27805525-27811914	deletion	-	-	-	intergenic_variant	-	-	-	-	-	-
1:27812774-27817719	deletion	-	-	-	intergenic_variant	-	-	-	-	-	-
1:28954787-28954924	deletion	-	-	-	intergenic_variant	-	-	-	-	-	-
1:28954998-28955215	deletion	-	-	-	intergenic_variant	-	-	-	-	-	-
1:30488059-30488184	deletion	-	-	-	intergenic_variant	-	-	-	-	-	-
1:34133236-34133580	deletion	-	-	-	intergenic_variant	-	-	-	-	-	-
1:34366625-34367154	deletion	-	-	-	intergenic_variant	-	-	-	-	-	-
1:34580207-34580473	deletion	-	-	-	intergenic_variant	-	-	-	-	-	-
1:34872485-34872645	deletion	-	-	-	intergenic_variant	-	-	-	-	-	-
1:36408710-36408943	deletion	-	-	-	intergenic_variant	-	-	-	-	-	-
1:36711237-36711349	deletion	-	-	-	intergenic_variant	-	-	-	-	-	-
1:37899691-37899999	deletion	-	-	-	intergenic_variant	-	-	-	-	-	-
1:38191809-38191915	deletion	-	-	-	intergenic_variant	-	-	-	-	-	-
1:38737966-38738120	deletion	ENSAPLG00020011855	ENSAPLT00020017759	Transcript	downstream_gene_variant	-	-	-	-	-	-
1:40200354-40201931	deletion	-	-	-	intergenic_variant	-	-	-	-	-	-
1:40938921-40939099	deletion	-	-	-	intergenic_variant	-	-	-	-	-	-
1:41966733-41966944	deletion	-	-	-	intergenic_variant	-	-	-	-	-	-
1:43443354-43443948	deletion	-	-	-	intergenic_variant	-	-	-	-	-	-
1:43786617-43789126	deletion	ENSAPLG00020003399	ENSAPLT00020004951	Transcript	coding_sequence_variant,5_prime_UTR_variant,intron_variant,feature_truncation	-	-	-	-	-	-
1:47202314-47202418	deletion	-	-	-	intergenic_variant	-	-	-	-	-	-
1:47259261-47259478	deletion	-	-	-	intergenic_variant	-	-	-	-	-	-
1:47634585-47634692	deletion	-	-	-	intergenic_variant	-	-	-	-	-	-
1:48010623-48010964	deletion	-	-	-	intergenic_variant	-	-	-	-	-	-
1:48052047-48052172	deletion	-	-	-	intergenic_variant	-	-	-	-	-	-
1:48262651-48263097	deletion	-	-	-	intergenic_variant	-	-	-	-	-	-
1:48612344-48612490	deletion	-	-	-	intergenic_variant	-	-	-	-	-	-
1:48819195-48820111	deletion	-	-	-	intergenic_variant	-	-	-	-	-	-
1:48858132-48858232	deletion	-	-	-	intergenic_variant	-	-	-	-	-	-
1:49108831-49109141	deletion	-	-	-	intergenic_variant	-	-	-	-	-	-
1:49123979-49125809	deletion	-	-	-	intergenic_variant	-	-	-	-	-	-
1:49456093-49456319	deletion	-	-	-	intergenic_variant	-	-	-	-	-	-
1:49562448-49562874	deletion	-	-	-	intergenic_variant	-	-	-	-	-	-
1:49842855-49842976	deletion	-	-	-	intergenic_variant	-	-	-	-	-	-
1:49874958-49884864	deletion	-	-	-	intergenic_variant	-	-	-	-	-	-
1:49885356-49891836	deletion	-	-	-	intergenic_variant	-	-	-	-	-	-
1:49892201-49892840	deletion	-	-	-	intergenic_variant	-	-	-	-	-	-
1:49895994-49896530	deletion	-	-	-	intergenic_variant	-	-	-	-	-	-
1:49900681-49910575	deletion	-	-	-	intergenic_variant	-	-	-	-	-	-
1:49911251-49917669	deletion	-	-	-	intergenic_variant	-	-	-	-	-	-
1:49918073-49919148	deletion	-	-	-	intergenic_variant	-	-	-	-	-	-
1:50853435-50853546	deletion	-	-	-	intergenic_variant	-	-	-	-	-	-
1:51145309-51145480	deletion	-	-	-	intergenic_variant	-	-	-	-	-	-
1:52449848-52460338	deletion	-	-	-	intergenic_variant	-	-	-	-	-	-
1:52651098-52652338	deletion	-	-	-	intergenic_variant	-	-	-	-	-	-
1:52652410-52662076	deletion	-	-	-	intergenic_variant	-	-	-	-	-	-
1:52662441-52662595	deletion	-	-	-	intergenic_variant	-	-	-	-	-	-
1:52662730-52670847	deletion	-	-	-	intergenic_variant	-	-	-	-	-	-
1:53297233-53297808	deletion	-	-	-	intergenic_variant	-	-	-	-	-	-
1:53319019-53319118	deletion	-	-	-	intergenic_variant	-	-	-	-	-	-
1:53355948-53356239	deletion	-	-	-	intergenic_variant	-	-	-	-	-	-
1:53367202-53367321	deletion	-	-	-	intergenic_variant	-	-	-	-	-	-
1:53378363-53378604	deletion	-	-	-	intergenic_variant	-	-	-	-	-	-
1:54697890-54698291	deletion	-	-	-	intergenic_variant	-	-	-	-	-	-
1:54781979-54782123	deletion	-	-	-	intergenic_variant	-	-	-	-	-	-
1:56164171-56164453	deletion	-	-	-	intergenic_variant	-	-	-	-	-	-
1:56356352-56356730	deletion	-	-	-	intergenic_variant	-	-	-	-	-	-
1:56369218-56369857	deletion	-	-	-	intergenic_variant	-	-	-	-	-	-
1:58958945-58959862	deletion	-	-	-	intergenic_variant	-	-	-	-	-	-
1:59036130-59036433	deletion	-	-	-	intergenic_variant	-	-	-	-	-	-
1:59285995-59286750	deletion	-	-	-	intergenic_variant	-	-	-	-	-	-
1:59546123-59548901	deletion	-	-	-	intergenic_variant	-	-	-	-	-	-
1:59615641-59627862	deletion	-	-	-	intergenic_variant	-	-	-	-	-	-
1:60672275-60672411	deletion	-	-	-	intergenic_variant	-	-	-	-	-	-
1:62963308-62963436	deletion	-	-	-	intergenic_variant	-	-	-	-	-	-
1:66609074-66609183	deletion	-	-	-	intergenic_variant	-	-	-	-	-	-
1:68151699-68152395	deletion	-	-	-	intergenic_variant	-	-	-	-	-	-
1:68153622-68154018	deletion	-	-	-	intergenic_variant	-	-	-	-	-	-
1:68154623-68177383	deletion	-	-	-	intergenic_variant	-	-	-	-	-	-
1:69092145-69092294	deletion	-	-	-	intergenic_variant	-	-	-	-	-	-
1:72057166-72058552	deletion	-	-	-	intergenic_variant	-	-	-	-	-	-
1:73747774-73748158	deletion	-	-	-	intergenic_variant	-	-	-	-	-	-
1:73775593-73775696	deletion	-	-	-	intergenic_variant	-	-	-	-	-	-
1:73971390-73971495	deletion	-	-	-	intergenic_variant	-	-	-	-	-	-
1:73990203-73990413	deletion	-	-	-	intergenic_variant	-	-	-	-	-	-
1:74503355-74503509	deletion	-	-	-	intergenic_variant	-	-	-	-	-	-
1:74504934-74521522	deletion	-	-	-	intergenic_variant	-	-	-	-	-	-
1:74567963-74579339	deletion	-	-	-	intergenic_variant	-	-	-	-	-	-
1:74586112-74588157	deletion	-	-	-	intergenic_variant	-	-	-	-	-	-
1:74591684-74595435	deletion	-	-	-	intergenic_variant	-	-	-	-	-	-
1:74598213-74598628	deletion	-	-	-	intergenic_variant	-	-	-	-	-	-
1:76805357-76805840	deletion	-	-	-	intergenic_variant	-	-	-	-	-	-
1:76810480-76811629	deletion	-	-	-	intergenic_variant	-	-	-	-	-	-
1:76826832-76832149	deletion	-	-	-	intergenic_variant	-	-	-	-	-	-
1:76832351-76834825	deletion	-	-	-	intergenic_variant	-	-	-	-	-	-
1:78732839-78733034	deletion	ENSAPLG00020000394	ENSAPLT00020000522	Transcript	intron_variant,non_coding_transcript_variant,feature_truncation	-	-	-	-	-	-
1:79236056-79237323	deletion	-	-	-	intergenic_variant	-	-	-	-	-	-
1:79682715-79682827	deletion	-	-	-	intergenic_variant	-	-	-	-	-	-
1:81276973-81278546	deletion	-	-	-	intergenic_variant	-	-	-	-	-	-
1:82595796-82596804	deletion	-	-	-	intergenic_variant	-	-	-	-	-	-
1:82642931-82643384	deletion	-	-	-	intergenic_variant	-	-	-	-	-	-
1:83459782-83459913	deletion	ENSAPLG00020007662	ENSAPLT00020011208	Transcript	upstream_gene_variant	-	-	-	-	-	-
1:83459782-83459913	deletion	ENSAPLG00020007669	ENSAPLT00020011213	Transcript	upstream_gene_variant	-	-	-	-	-	-
1:83852237-83857586	deletion	-	-	-	intergenic_variant	-	-	-	-	-	-
1:83862379-83870142	deletion	-	-	-	intergenic_variant	-	-	-	-	-	-
1:84329903-84330084	deletion	-	-	-	intergenic_variant	-	-	-	-	-	-
1:84480156-84480479	deletion	-	-	-	intergenic_variant	-	-	-	-	-	-
1:84517580-84517820	deletion	-	-	-	intergenic_variant	-	-	-	-	-	-
1:84694889-84695056	deletion	-	-	-	intergenic_variant	-	-	-	-	-	-
1:86611624-86611725	deletion	-	-	-	intergenic_variant	-	-	-	-	-	-
1:87084250-87084589	deletion	-	-	-	intergenic_variant	-	-	-	-	-	-
1:87132786-87132945	deletion	-	-	-	intergenic_variant	-	-	-	-	-	-
1:87663554-87663749	deletion	-	-	-	intergenic_variant	-	-	-	-	-	-
1:88367710-88367910	deletion	-	-	-	intergenic_variant	-	-	-	-	-	-
1:88849868-88849986	deletion	-	-	-	intergenic_variant	-	-	-	-	-	-
1:89821398-89822774	deletion	-	-	-	intergenic_variant	-	-	-	-	-	-
1:89951379-89951542	deletion	-	-	-	intergenic_variant	-	-	-	-	-	-
1:93579711-93588437	deletion	-	-	-	intergenic_variant	-	-	-	-	-	-
1:93663930-93664204	deletion	-	-	-	intergenic_variant	-	-	-	-	-	-
1:95242848-95243539	deletion	-	-	-	intergenic_variant	-	-	-	-	-	-
1:97166565-97166921	deletion	ENSAPLG00020015575	ENSAPLT00020024109	Transcript	upstream_gene_variant	-	-	-	-	-	-
1:97365645-97366094	deletion	-	-	-	intergenic_variant	-	-	-	-	-	-
1:99398972-99399207	deletion	-	-	-	intergenic_variant	-	-	-	-	-	-
1:99557614-99559330	deletion	-	-	-	intergenic_variant	-	-	-	-	-	-
1:100389030-100389140	deletion	-	-	-	intergenic_variant	-	-	-	-	-	-
1:101137090-101137313	deletion	-	-	-	intergenic_variant	-	-	-	-	-	-
1:101204629-101204760	deletion	-	-	-	intergenic_variant	-	-	-	-	-	-
1:102994669-102994777	deletion	-	-	-	intergenic_variant	-	-	-	-	-	-
1:103325388-103326187	deletion	-	-	-	intergenic_variant	-	-	-	-	-	-
1:103742234-103743284	deletion	-	-	-	intergenic_variant	-	-	-	-	-	-
1:103745233-103752489	deletion	-	-	-	intergenic_variant	-	-	-	-	-	-
1:103759700-103767377	deletion	ENSAPLG00020000375	ENSAPLT00020000499	Transcript	transcript_ablation	-	-	-	-	-	-
1:103759700-103767377	deletion	ENSAPLG00020000385	ENSAPLT00020000512	Transcript	downstream_gene_variant	-	-	-	-	-	-
1:104612822-104613317	deletion	-	-	-	intergenic_variant	-	-	-	-	-	-
1:105004780-105005578	deletion	-	-	-	intergenic_variant	-	-	-	-	-	-
1:105150752-105150865	deletion	-	-	-	intergenic_variant	-	-	-	-	-	-
1:107773874-107773973	deletion	-	-	-	intergenic_variant	-	-	-	-	-	-
1:107869842-107869951	deletion	-	-	-	intergenic_variant	-	-	-	-	-	-
1:107870022-107870290	deletion	-	-	-	intergenic_variant	-	-	-	-	-	-
1:109318047-109326758	deletion	-	-	-	intergenic_variant	-	-	-	-	-	-
1:109326996-109336510	deletion	-	-	-	intergenic_variant	-	-	-	-	-	-
1:109721366-109722425	deletion	-	-	-	intergenic_variant	-	-	-	-	-	-
1:109983703-109996048	deletion	-	-	-	intergenic_variant	-	-	-	-	-	-
1:110009508-110010049	deletion	-	-	-	intergenic_variant	-	-	-	-	-	-
1:111100181-111100619	deletion	-	-	-	intergenic_variant	-	-	-	-	-	-
1:115052549-115067873	deletion	-	-	-	intergenic_variant	-	-	-	-	-	-
1:115076105-115076573	deletion	ENSAPLG00020010838	ENSAPLT00020016079	Transcript	coding_sequence_variant,5_prime_UTR_variant,intron_variant,feature_truncation	-	-	-	-	-	-
1:116592334-116592434	deletion	-	-	-	intergenic_variant	-	-	-	-	-	-
1:117601418-117601518	deletion	-	-	-	intergenic_variant	-	-	-	-	-	-
1:118182507-118182783	deletion	-	-	-	intergenic_variant	-	-	-	-	-	-
1:119642403-119642564	deletion	-	-	-	intergenic_variant	-	-	-	-	-	-
1:121091247-121092250	deletion	-	-	-	intergenic_variant	-	-	-	-	-	-
1:121880001-121880103	deletion	-	-	-	intergenic_variant	-	-	-	-	-	-
1:123893028-123893260	deletion	-	-	-	intergenic_variant	-	-	-	-	-	-
1:125281151-125281364	deletion	ENSAPLG00020000383	ENSAPLT00020000509	Transcript	intron_variant,non_coding_transcript_variant,feature_truncation	-	-	-	-	-	-
1:125404011-125404422	deletion	-	-	-	intergenic_variant	-	-	-	-	-	-
1:125947401-125948736	deletion	-	-	-	intergenic_variant	-	-	-	-	-	-
1:127623167-127625264	deletion	-	-	-	intergenic_variant	-	-	-	-	-	-
1:128034478-128034710	deletion	-	-	-	intergenic_variant	-	-	-	-	-	-
1:128471756-128471873	deletion	-	-	-	intergenic_variant	-	-	-	-	-	-
1:129207567-129207672	deletion	-	-	-	intergenic_variant	-	-	-	-	-	-
1:129304157-129304275	deletion	-	-	-	intergenic_variant	-	-	-	-	-	-
1:129767265-129767366	deletion	-	-	-	intergenic_variant	-	-	-	-	-	-
1:130049100-130049432	deletion	-	-	-	intergenic_variant	-	-	-	-	-	-
1:130133130-130133477	deletion	-	-	-	intergenic_variant	-	-	-	-	-	-
1:130148428-130150760	deletion	-	-	-	intergenic_variant	-	-	-	-	-	-
1:130152161-130154061	deletion	-	-	-	intergenic_variant	-	-	-	-	-	-
1:130822008-130822154	deletion	-	-	-	intergenic_variant	-	-	-	-	-	-
1:132130482-132130615	deletion	-	-	-	intergenic_variant	-	-	-	-	-	-
1:132366906-132368655	deletion	-	-	-	intergenic_variant	-	-	-	-	-	-
1:132666590-132666730	deletion	-	-	-	intergenic_variant	-	-	-	-	-	-
1:133657474-133658078	deletion	-	-	-	intergenic_variant	-	-	-	-	-	-
1:135277373-135277528	deletion	-	-	-	intergenic_variant	-	-	-	-	-	-
1:135599538-135603661	deletion	-	-	-	intergenic_variant	-	-	-	-	-	-
1:135603755-135614578	deletion	-	-	-	intergenic_variant	-	-	-	-	-	-
1:135614681-135618309	deletion	-	-	-	intergenic_variant	-	-	-	-	-	-
1:135774352-135774521	deletion	ENSAPLG00020000446	ENSAPLT00020000599	Transcript	intron_variant,feature_truncation	-	-	-	-	-	-
1:136246886-136247172	deletion	-	-	-	intergenic_variant	-	-	-	-	-	-
1:136779221-136779604	deletion	-	-	-	intergenic_variant	-	-	-	-	-	-
1:138444700-138445123	deletion	-	-	-	intergenic_variant	-	-	-	-	-	-
1:139100382-139100498	deletion	-	-	-	intergenic_variant	-	-	-	-	-	-
1:139534633-139534744	deletion	-	-	-	intergenic_variant	-	-	-	-	-	-
1:139560282-139560519	deletion	-	-	-	intergenic_variant	-	-	-	-	-	-
1:140003414-140003549	deletion	-	-	-	intergenic_variant	-	-	-	-	-	-
1:140155184-140155302	deletion	-	-	-	intergenic_variant	-	-	-	-	-	-
1:141853598-141854489	deletion	-	-	-	intergenic_variant	-	-	-	-	-	-
1:142121557-142141081	deletion	-	-	-	intergenic_variant	-	-	-	-	-	-
1:142293852-142303637	deletion	-	-	-	intergenic_variant	-	-	-	-	-	-
1:142303727-142307680	deletion	-	-	-	intergenic_variant	-	-	-	-	-	-
1:142307976-142312502	deletion	-	-	-	intergenic_variant	-	-	-	-	-	-
1:142436151-142442727	deletion	-	-	-	intergenic_variant	-	-	-	-	-	-
1:142443797-142445386	deletion	-	-	-	intergenic_variant	-	-	-	-	-	-
1:142454939-142459081	deletion	-	-	-	intergenic_variant	-	-	-	-	-	-
1:142459797-142464263	deletion	-	-	-	intergenic_variant	-	-	-	-	-	-
1:142464496-142468648	deletion	-	-	-	intergenic_variant	-	-	-	-	-	-
1:142468794-142475760	deletion	-	-	-	intergenic_variant	-	-	-	-	-	-
1:142983289-142983414	deletion	-	-	-	intergenic_variant	-	-	-	-	-	-
1:143666196-143667122	deletion	-	-	-	intergenic_variant	-	-	-	-	-	-
1:143970185-143970330	deletion	-	-	-	intergenic_variant	-	-	-	-	-	-
1:144148711-144149350	deletion	ENSAPLG00020001834	ENSAPLT00020002707	Transcript	upstream_gene_variant	-	-	-	-	-	-
1:144148711-144149350	deletion	ENSAPLG00020001834	ENSAPLT00020002709	Transcript	upstream_gene_variant	-	-	-	-	-	-
1:144166341-144168290	deletion	-	-	-	intergenic_variant	-	-	-	-	-	-
1:144173185-144173824	deletion	-	-	-	intergenic_variant	-	-	-	-	-	-
1:144708408-144708574	deletion	-	-	-	intergenic_variant	-	-	-	-	-	-
1:145620141-145620405	deletion	-	-	-	intergenic_variant	-	-	-	-	-	-
1:145740423-145740622	deletion	-	-	-	intergenic_variant	-	-	-	-	-	-
1:146450362-146450622	deletion	-	-	-	intergenic_variant	-	-	-	-	-	-
1:146536140-146536280	deletion	-	-	-	intergenic_variant	-	-	-	-	-	-
1:147055848-147056358	deletion	-	-	-	intergenic_variant	-	-	-	-	-	-
1:147746048-147746248	deletion	-	-	-	intergenic_variant	-	-	-	-	-	-
1:147746490-147748152	deletion	-	-	-	intergenic_variant	-	-	-	-	-	-
1:148552854-148552993	deletion	-	-	-	intergenic_variant	-	-	-	-	-	-
1:148613219-148613781	deletion	-	-	-	intergenic_variant	-	-	-	-	-	-
1:150099157-150099761	deletion	-	-	-	intergenic_variant	-	-	-	-	-	-
1:150130916-150131240	deletion	-	-	-	intergenic_variant	-	-	-	-	-	-
1:150934303-150934407	deletion	-	-	-	intergenic_variant	-	-	-	-	-	-
1:151086002-151086291	deletion	-	-	-	intergenic_variant	-	-	-	-	-	-
1:153332160-153332548	deletion	-	-	-	intergenic_variant	-	-	-	-	-	-
1:155444346-155445029	deletion	-	-	-	intergenic_variant	-	-	-	-	-	-
1:155518918-155519194	deletion	-	-	-	intergenic_variant	-	-	-	-	-	-
1:155538472-155539131	deletion	-	-	-	intergenic_variant	-	-	-	-	-	-
1:155700492-155700656	deletion	-	-	-	intergenic_variant	-	-	-	-	-	-
1:155790030-155790870	deletion	-	-	-	intergenic_variant	-	-	-	-	-	-
1:155842798-155843784	deletion	-	-	-	intergenic_variant	-	-	-	-	-	-
1:156502072-156502462	deletion	-	-	-	intergenic_variant	-	-	-	-	-	-
1:156665602-156666905	deletion	-	-	-	intergenic_variant	-	-	-	-	-	-
1:158751155-158751864	deletion	-	-	-	intergenic_variant	-	-	-	-	-	-
1:158877254-158877967	deletion	-	-	-	intergenic_variant	-	-	-	-	-	-
1:159285931-159286151	deletion	-	-	-	intergenic_variant	-	-	-	-	-	-
1:159359572-159359735	deletion	-	-	-	intergenic_variant	-	-	-	-	-	-
1:159360169-159360460	deletion	-	-	-	intergenic_variant	-	-	-	-	-	-
1:159405343-159405843	deletion	-	-	-	intergenic_variant	-	-	-	-	-	-
1:159410720-159410937	deletion	-	-	-	intergenic_variant	-	-	-	-	-	-
1:159411214-159413095	deletion	-	-	-	intergenic_variant	-	-	-	-	-	-
1:159643583-159643963	deletion	-	-	-	intergenic_variant	-	-	-	-	-	-
1:159858373-159858815	deletion	-	-	-	intergenic_variant	-	-	-	-	-	-
1:160024167-160028111	deletion	-	-	-	intergenic_variant	-	-	-	-	-	-
1:160655654-160655894	deletion	-	-	-	intergenic_variant	-	-	-	-	-	-
1:161081357-161082416	deletion	-	-	-	intergenic_variant	-	-	-	-	-	-
1:161082599-161084819	deletion	-	-	-	intergenic_variant	-	-	-	-	-	-
1:161085429-161086779	deletion	-	-	-	intergenic_variant	-	-	-	-	-	-
1:161100671-161102144	deletion	-	-	-	intergenic_variant	-	-	-	-	-	-
1:161716119-161716318	deletion	-	-	-	intergenic_variant	-	-	-	-	-	-
1:161716442-161716664	deletion	-	-	-	intergenic_variant	-	-	-	-	-	-
1:161866293-161866543	deletion	-	-	-	intergenic_variant	-	-	-	-	-	-
1:161906019-161906599	deletion	-	-	-	intergenic_variant	-	-	-	-	-	-
1:161968743-161974234	deletion	-	-	-	intergenic_variant	-	-	-	-	-	-
1:162207208-162208085	deletion	-	-	-	intergenic_variant	-	-	-	-	-	-
1:162769235-162769490	deletion	-	-	-	intergenic_variant	-	-	-	-	-	-
1:162772239-162773362	deletion	-	-	-	intergenic_variant	-	-	-	-	-	-
1:163289842-163290282	deletion	-	-	-	intergenic_variant	-	-	-	-	-	-
1:163898350-163898827	deletion	-	-	-	intergenic_variant	-	-	-	-	-	-
1:164622584-164622799	deletion	-	-	-	intergenic_variant	-	-	-	-	-	-
1:164625949-164626471	deletion	-	-	-	intergenic_variant	-	-	-	-	-	-
1:166327515-166332919	deletion	-	-	-	intergenic_variant	-	-	-	-	-	-
1:166333093-166333732	deletion	-	-	-	intergenic_variant	-	-	-	-	-	-
1:166334293-166336516	deletion	-	-	-	intergenic_variant	-	-	-	-	-	-
1:166336599-166339885	deletion	-	-	-	intergenic_variant	-	-	-	-	-	-
1:166341243-166344134	deletion	-	-	-	intergenic_variant	-	-	-	-	-	-
1:166344466-166347571	deletion	-	-	-	intergenic_variant	-	-	-	-	-	-
1:166347787-166357764	deletion	-	-	-	intergenic_variant	-	-	-	-	-	-
1:166357935-166359090	deletion	-	-	-	intergenic_variant	-	-	-	-	-	-
1:166377327-166382744	deletion	-	-	-	intergenic_variant	-	-	-	-	-	-
1:166383306-166384451	deletion	-	-	-	intergenic_variant	-	-	-	-	-	-
1:166384622-166389553	deletion	-	-	-	intergenic_variant	-	-	-	-	-	-
1:166391375-166393453	deletion	-	-	-	intergenic_variant	-	-	-	-	-	-
1:166393545-166396789	deletion	-	-	-	intergenic_variant	-	-	-	-	-	-
1:166397036-166398870	deletion	-	-	-	intergenic_variant	-	-	-	-	-	-
1:166399332-166401959	deletion	-	-	-	intergenic_variant	-	-	-	-	-	-
1:167541490-167542014	deletion	-	-	-	intergenic_variant	-	-	-	-	-	-
1:167914360-167914709	deletion	-	-	-	intergenic_variant	-	-	-	-	-	-
1:168769865-168770306	deletion	-	-	-	intergenic_variant	-	-	-	-	-	-
1:169355542-169356081	deletion	-	-	-	intergenic_variant	-	-	-	-	-	-
1:169356459-169357404	deletion	-	-	-	intergenic_variant	-	-	-	-	-	-
1:169360550-169361369	deletion	-	-	-	intergenic_variant	-	-	-	-	-	-
1:169363379-169363848	deletion	-	-	-	intergenic_variant	-	-	-	-	-	-
1:169370277-169370456	deletion	-	-	-	intergenic_variant	-	-	-	-	-	-
1:170874440-170877331	deletion	-	-	-	intergenic_variant	-	-	-	-	-	-
1:170877407-170880618	deletion	-	-	-	intergenic_variant	-	-	-	-	-	-
1:170888524-170889351	deletion	-	-	-	intergenic_variant	-	-	-	-	-	-
1:170893599-170893984	deletion	-	-	-	intergenic_variant	-	-	-	-	-	-
1:171388626-171388756	deletion	-	-	-	intergenic_variant	-	-	-	-	-	-
1:172968595-172968732	deletion	-	-	-	intergenic_variant	-	-	-	-	-	-
1:173573538-173573740	deletion	-	-	-	intergenic_variant	-	-	-	-	-	-
1:174263934-174264132	deletion	-	-	-	intergenic_variant	-	-	-	-	-	-
1:175266133-175266310	deletion	-	-	-	intergenic_variant	-	-	-	-	-	-
1:175940563-175940766	deletion	-	-	-	intergenic_variant	-	-	-	-	-	-
1:176249795-176249945	deletion	-	-	-	intergenic_variant	-	-	-	-	-	-
1:176847785-176847894	deletion	-	-	-	intergenic_variant	-	-	-	-	-	-
1:177484969-177485112	deletion	-	-	-	intergenic_variant	-	-	-	-	-	-
1:178159526-178160350	deletion	-	-	-	intergenic_variant	-	-	-	-	-	-
1:178271171-178271318	deletion	-	-	-	intergenic_variant	-	-	-	-	-	-
1:179339121-179363874	deletion	-	-	-	intergenic_variant	-	-	-	-	-	-
1:179364185-179364695	deletion	-	-	-	intergenic_variant	-	-	-	-	-	-
1:179366845-179371464	deletion	-	-	-	intergenic_variant	-	-	-	-	-	-
1:179372290-179372616	deletion	-	-	-	intergenic_variant	-	-	-	-	-	-
1:179922992-179923312	deletion	ENSAPLG00020001360	ENSAPLT00020001990	Transcript	intron_variant,feature_truncation	-	-	-	-	-	-
1:180368496-180369998	deletion	-	-	-	intergenic_variant	-	-	-	-	-	-
1:181063748-181064096	deletion	-	-	-	intergenic_variant	-	-	-	-	-	-
1:181241743-181241864	deletion	-	-	-	intergenic_variant	-	-	-	-	-	-
1:181249492-181249826	deletion	-	-	-	intergenic_variant	-	-	-	-	-	-
1:181426513-181426617	deletion	-	-	-	intergenic_variant	-	-	-	-	-	-
1:182560965-182561068	deletion	-	-	-	intergenic_variant	-	-	-	-	-	-
1:182843108-182843514	deletion	-	-	-	intergenic_variant	-	-	-	-	-	-
1:184757025-184757242	deletion	-	-	-	intergenic_variant	-	-	-	-	-	-
1:185020059-185020602	deletion	-	-	-	intergenic_variant	-	-	-	-	-	-
1:187079941-187080096	deletion	-	-	-	intergenic_variant	-	-	-	-	-	-
1:187909869-187910982	deletion	-	-	-	intergenic_variant	-	-	-	-	-	-
1:187911225-187912356	deletion	-	-	-	intergenic_variant	-	-	-	-	-	-
1:187913304-187913898	deletion	-	-	-	intergenic_variant	-	-	-	-	-	-
1:189605490-189605896	deletion	-	-	-	intergenic_variant	-	-	-	-	-	-
1:190428391-190428531	deletion	-	-	-	intergenic_variant	-	-	-	-	-	-
1:194517698-194518050	deletion	-	-	-	intergenic_variant	-	-	-	-	-	-
1:194630264-194630368	deletion	-	-	-	intergenic_variant	-	-	-	-	-	-
1:195834658-195839548	deletion	-	-	-	intergenic_variant	-	-	-	-	-	-
1:196132613-196132876	deletion	-	-	-	intergenic_variant	-	-	-	-	-	-
1:196326617-196326932	deletion	-	-	-	intergenic_variant	-	-	-	-	-	-
1:196331688-196332061	deletion	-	-	-	intergenic_variant	-	-	-	-	-	-
1:196547668-196548301	deletion	-	-	-	intergenic_variant	-	-	-	-	-	-
1:196768126-196768244	deletion	-	-	-	intergenic_variant	-	-	-	-	-	-
1:197833987-197834100	deletion	-	-	-	intergenic_variant	-	-	-	-	-	-
1:197907214-197911347	deletion	-	-	-	intergenic_variant	-	-	-	-	-	-
1:197911541-197913248	deletion	-	-	-	intergenic_variant	-	-	-	-	-	-
1:197914729-197926642	deletion	-	-	-	intergenic_variant	-	-	-	-	-	-
1:197927166-197930073	deletion	-	-	-	intergenic_variant	-	-	-	-	-	-
1:197930761-197933033	deletion	-	-	-	intergenic_variant	-	-	-	-	-	-
1:197933399-197944780	deletion	-	-	-	intergenic_variant	-	-	-	-	-	-
1:197945840-197948218	deletion	-	-	-	intergenic_variant	-	-	-	-	-	-
1:198790905-198792179	deletion	-	-	-	intergenic_variant	-	-	-	-	-	-
1:198877710-198877886	deletion	-	-	-	intergenic_variant	-	-	-	-	-	-
1:198924248-198925492	deletion	-	-	-	intergenic_variant	-	-	-	-	-	-
1:200932992-200936483	deletion	-	-	-	intergenic_variant	-	-	-	-	-	-
1:201001938-201002316	deletion	-	-	-	intergenic_variant	-	-	-	-	-	-
1:201002409-201002740	deletion	-	-	-	intergenic_variant	-	-	-	-	-	-
1:201062368-201062772	deletion	-	-	-	intergenic_variant	-	-	-	-	-	-
1:201078224-201078329	deletion	-	-	-	intergenic_variant	-	-	-	-	-	-
1:201363001-201363547	deletion	-	-	-	intergenic_variant	-	-	-	-	-	-
1:201718677-201718815	deletion	-	-	-	intergenic_variant	-	-	-	-	-	-
1:201903381-201903967	deletion	-	-	-	intergenic_variant	-	-	-	-	-	-
1:202074728-202074913	deletion	-	-	-	intergenic_variant	-	-	-	-	-	-
1:202259850-202259979	deletion	-	-	-	intergenic_variant	-	-	-	-	-	-
1:202657312-202657415	deletion	-	-	-	intergenic_variant	-	-	-	-	-	-
1:205160841-205161002	deletion	-	-	-	intergenic_variant	-	-	-	-	-	-
1:205603680-205604769	deletion	-	-	-	intergenic_variant	-	-	-	-	-	-
1:205605884-205609174	deletion	-	-	-	intergenic_variant	-	-	-	-	-	-
1:205623088-205623214	deletion	-	-	-	intergenic_variant	-	-	-	-	-	-
1:205673920-205674167	deletion	ENSAPLG00020002465	ENSAPLT00020003598	Transcript	downstream_gene_variant	-	-	-	-	-	-
1:205690883-205691013	deletion	-	-	-	intergenic_variant	-	-	-	-	-	-
1:206212074-206213303	deletion	ENSAPLG00020003099	ENSAPLT00020004499	Transcript	non_coding_transcript_exon_variant,feature_truncation	79-1308	-	-	-	-	-
1:206466428-206466634	deletion	ENSAPLG00020003169	ENSAPLT00020004611	Transcript	upstream_gene_variant	-	-	-	-	-	-
1:206472236-206472339	deletion	-	-	-	intergenic_variant	-	-	-	-	-	-
1:206583332-206583480	deletion	-	-	-	intergenic_variant	-	-	-	-	-	-
1:207319370-207319846	deletion	-	-	-	intergenic_variant	-	-	-	-	-	-
1:207342139-207342253	deletion	-	-	-	intergenic_variant	-	-	-	-	-	-
1:207357315-207357562	deletion	-	-	-	intergenic_variant	-	-	-	-	-	-
1:207361745-207362335	deletion	-	-	-	intergenic_variant	-	-	-	-	-	-
1:207366429-207366674	deletion	-	-	-	intergenic_variant	-	-	-	-	-	-
1:208088768-208088881	deletion	-	-	-	intergenic_variant	-	-	-	-	-	-
2:508834-567723	deletion	ENSAPLG00020008715	ENSAPLT00020012746	Transcript	downstream_gene_variant	-	-	-	-	-	-
2:594053-594171	deletion	ENSAPLG00020008782	ENSAPLT00020012854	Transcript	downstream_gene_variant	-	-	-	-	-	-
2:594053-594171	deletion	ENSAPLG00020008782	ENSAPLT00020012857	Transcript	downstream_gene_variant	-	-	-	-	-	-
2:594053-594171	deletion	ENSAPLG00020008782	ENSAPLT00020012860	Transcript	downstream_gene_variant	-	-	-	-	-	-
2:594053-594171	deletion	ENSAPLG00020008786	ENSAPLT00020012864	Transcript	downstream_gene_variant	-	-	-	-	-	-
2:1296474-1296796	deletion	-	-	-	intergenic_variant	-	-	-	-	-	-
2:1505525-1505813	deletion	-	-	-	intergenic_variant	-	-	-	-	-	-
2:1511267-1511438	deletion	-	-	-	intergenic_variant	-	-	-	-	-	-
2:1582457-1582736	deletion	-	-	-	intergenic_variant	-	-	-	-	-	-
2:1837573-1837874	deletion	-	-	-	intergenic_variant	-	-	-	-	-	-
2:1954821-1955718	deletion	-	-	-	intergenic_variant	-	-	-	-	-	-
2:2072831-2073032	deletion	-	-	-	intergenic_variant	-	-	-	-	-	-
2:2141638-2141812	deletion	-	-	-	intergenic_variant	-	-	-	-	-	-
2:2168689-2168824	deletion	-	-	-	intergenic_variant	-	-	-	-	-	-
2:2201240-2201583	deletion	-	-	-	intergenic_variant	-	-	-	-	-	-
2:2641074-2641499	deletion	-	-	-	intergenic_variant	-	-	-	-	-	-
2:2641608-2642667	deletion	-	-	-	intergenic_variant	-	-	-	-	-	-
2:2644278-2645151	deletion	-	-	-	intergenic_variant	-	-	-	-	-	-
2:3176929-3177430	deletion	-	-	-	intergenic_variant	-	-	-	-	-	-
2:3340194-3340470	deletion	-	-	-	intergenic_variant	-	-	-	-	-	-
2:3361893-3362010	deletion	-	-	-	intergenic_variant	-	-	-	-	-	-
2:3489705-3491690	deletion	-	-	-	intergenic_variant	-	-	-	-	-	-
2:3526566-3530713	deletion	-	-	-	intergenic_variant	-	-	-	-	-	-
2:3561588-3561762	deletion	-	-	-	intergenic_variant	-	-	-	-	-	-
2:3656677-3656779	deletion	-	-	-	intergenic_variant	-	-	-	-	-	-
2:3783587-3784004	deletion	-	-	-	intergenic_variant	-	-	-	-	-	-
2:3814649-3814754	deletion	-	-	-	intergenic_variant	-	-	-	-	-	-
2:3814838-3815131	deletion	-	-	-	intergenic_variant	-	-	-	-	-	-
2:4235378-4235523	deletion	-	-	-	intergenic_variant	-	-	-	-	-	-
2:4861086-4861292	deletion	-	-	-	intergenic_variant	-	-	-	-	-	-
2:4917610-4917782	deletion	-	-	-	intergenic_variant	-	-	-	-	-	-
2:4946437-4947201	deletion	-	-	-	intergenic_variant	-	-	-	-	-	-
2:5311527-5311721	deletion	-	-	-	intergenic_variant	-	-	-	-	-	-
2:5333647-5333906	deletion	-	-	-	intergenic_variant	-	-	-	-	-	-
2:5345552-5346041	deletion	-	-	-	intergenic_variant	-	-	-	-	-	-
2:5362152-5362826	deletion	-	-	-	intergenic_variant	-	-	-	-	-	-
2:5363583-5363721	deletion	-	-	-	intergenic_variant	-	-	-	-	-	-
2:5380508-5381058	deletion	-	-	-	intergenic_variant	-	-	-	-	-	-
2:5392437-5393646	deletion	-	-	-	intergenic_variant	-	-	-	-	-	-
2:5393836-5393972	deletion	-	-	-	intergenic_variant	-	-	-	-	-	-
2:5587451-5587568	deletion	-	-	-	intergenic_variant	-	-	-	-	-	-
2:5676920-5677578	deletion	-	-	-	intergenic_variant	-	-	-	-	-	-
2:6094412-6107849	deletion	-	-	-	intergenic_variant	-	-	-	-	-	-
2:6130953-6135929	deletion	-	-	-	intergenic_variant	-	-	-	-	-	-
2:6136519-6138334	deletion	-	-	-	intergenic_variant	-	-	-	-	-	-
2:6138595-6142950	deletion	-	-	-	intergenic_variant	-	-	-	-	-	-
2:6143366-6147714	deletion	-	-	-	intergenic_variant	-	-	-	-	-	-
2:6154456-6174406	deletion	-	-	-	intergenic_variant	-	-	-	-	-	-
2:6407826-6408187	deletion	-	-	-	intergenic_variant	-	-	-	-	-	-
2:6515209-6516252	deletion	-	-	-	intergenic_variant	-	-	-	-	-	-
2:6764889-6765016	deletion	-	-	-	intergenic_variant	-	-	-	-	-	-
2:6791225-6791460	deletion	-	-	-	intergenic_variant	-	-	-	-	-	-
2:7253297-7253442	deletion	-	-	-	intergenic_variant	-	-	-	-	-	-
2:7258391-7258563	deletion	-	-	-	intergenic_variant	-	-	-	-	-	-
2:9081317-9081489	deletion	-	-	-	intergenic_variant	-	-	-	-	-	-
2:9167405-9167508	deletion	-	-	-	intergenic_variant	-	-	-	-	-	-
2:12740000-12740195	deletion	-	-	-	intergenic_variant	-	-	-	-	-	-
2:13994560-13994697	deletion	-	-	-	intergenic_variant	-	-	-	-	-	-
2:14593061-14593287	deletion	-	-	-	intergenic_variant	-	-	-	-	-	-
2:15290163-15292226	deletion	-	-	-	intergenic_variant	-	-	-	-	-	-
2:15292440-15293169	deletion	-	-	-	intergenic_variant	-	-	-	-	-	-
2:15293287-15294500	deletion	-	-	-	intergenic_variant	-	-	-	-	-	-
2:15300295-15304162	deletion	-	-	-	intergenic_variant	-	-	-	-	-	-
2:15304316-15312107	deletion	-	-	-	intergenic_variant	-	-	-	-	-	-
2:15818142-15818899	deletion	-	-	-	intergenic_variant	-	-	-	-	-	-
2:15873056-15873813	deletion	-	-	-	intergenic_variant	-	-	-	-	-	-
2:16328127-16328242	deletion	-	-	-	intergenic_variant	-	-	-	-	-	-
2:17254689-17255796	deletion	-	-	-	intergenic_variant	-	-	-	-	-	-
2:17462834-17466473	deletion	-	-	-	intergenic_variant	-	-	-	-	-	-
2:17466638-17469303	deletion	-	-	-	intergenic_variant	-	-	-	-	-	-
2:17469419-17471563	deletion	-	-	-	intergenic_variant	-	-	-	-	-	-
2:17472403-17478566	deletion	-	-	-	intergenic_variant	-	-	-	-	-	-
2:17479107-17479371	deletion	-	-	-	intergenic_variant	-	-	-	-	-	-
2:17486735-17487338	deletion	-	-	-	intergenic_variant	-	-	-	-	-	-
2:17487931-17490693	deletion	-	-	-	intergenic_variant	-	-	-	-	-	-
2:17491749-17492111	deletion	-	-	-	intergenic_variant	-	-	-	-	-	-
2:17492414-17503218	deletion	-	-	-	intergenic_variant	-	-	-	-	-	-
2:17503413-17504631	deletion	-	-	-	intergenic_variant	-	-	-	-	-	-
2:17664915-17666508	deletion	-	-	-	intergenic_variant	-	-	-	-	-	-
2:17710313-17712800	deletion	-	-	-	intergenic_variant	-	-	-	-	-	-
2:17799883-17800403	deletion	-	-	-	intergenic_variant	-	-	-	-	-	-
2:17920533-17920861	deletion	-	-	-	intergenic_variant	-	-	-	-	-	-
2:18384260-18384898	deletion	-	-	-	intergenic_variant	-	-	-	-	-	-
2:21422661-21422800	deletion	-	-	-	intergenic_variant	-	-	-	-	-	-
2:21497606-21497710	deletion	-	-	-	intergenic_variant	-	-	-	-	-	-
2:22852777-22852975	deletion	-	-	-	intergenic_variant	-	-	-	-	-	-
2:23587941-23588119	deletion	-	-	-	intergenic_variant	-	-	-	-	-	-
2:24336539-24337008	deletion	-	-	-	intergenic_variant	-	-	-	-	-	-
2:24885553-24885785	deletion	-	-	-	intergenic_variant	-	-	-	-	-	-
2:24886041-24886340	deletion	-	-	-	intergenic_variant	-	-	-	-	-	-
2:24956320-24956469	deletion	-	-	-	intergenic_variant	-	-	-	-	-	-
2:26110853-26110971	deletion	-	-	-	intergenic_variant	-	-	-	-	-	-
2:27267716-27268002	deletion	-	-	-	intergenic_variant	-	-	-	-	-	-
2:27422878-27423078	deletion	-	-	-	intergenic_variant	-	-	-	-	-	-
2:27425473-27426125	deletion	-	-	-	intergenic_variant	-	-	-	-	-	-
2:27455178-27455816	deletion	-	-	-	intergenic_variant	-	-	-	-	-	-
2:27791999-27792115	deletion	-	-	-	intergenic_variant	-	-	-	-	-	-
2:27792268-27792388	deletion	-	-	-	intergenic_variant	-	-	-	-	-	-
2:28003844-28004208	deletion	-	-	-	intergenic_variant	-	-	-	-	-	-
2:28735577-28735892	deletion	-	-	-	intergenic_variant	-	-	-	-	-	-
2:28743666-28743787	deletion	-	-	-	intergenic_variant	-	-	-	-	-	-
2:30044710-30045087	deletion	-	-	-	intergenic_variant	-	-	-	-	-	-
2:30324761-30325025	deletion	-	-	-	intergenic_variant	-	-	-	-	-	-
2:31795254-31795410	deletion	-	-	-	intergenic_variant	-	-	-	-	-	-
2:32103044-32104915	deletion	-	-	-	intergenic_variant	-	-	-	-	-	-
2:32462096-32462274	deletion	-	-	-	intergenic_variant	-	-	-	-	-	-
2:32776097-32776414	deletion	-	-	-	intergenic_variant	-	-	-	-	-	-
2:32821894-32822100	deletion	-	-	-	intergenic_variant	-	-	-	-	-	-
2:153844870-153844997	deletion	ENSAPLG00020000196	ENSAPLT00020000234	Transcript	intron_variant,feature_truncation	-	-	-	-	-	-
2:133394749-133394867	deletion	ENSAPLG00020000205	ENSAPLT00020000239	Transcript	intron_variant,feature_truncation	-	-	-	-	-	-
2:134900683-134900800	deletion	ENSAPLG00020000371	ENSAPLT00020000492	Transcript	intron_variant,feature_truncation	-	-	-	-	-	-
2:135322159-135322593	deletion	ENSAPLG00020000432	ENSAPLT00020000572	Transcript	downstream_gene_variant	-	-	-	-	-	-
2:135322159-135322593	deletion	ENSAPLG00020000443	ENSAPLT00020000598	Transcript	downstream_gene_variant	-	-	-	-	-	-
2:141283941-141284053	deletion	ENSAPLG00020000481	ENSAPLT00020000668	Transcript	intron_variant,feature_truncation	-	-	-	-	-	-
2:135835896-135836233	deletion	ENSAPLG00020000531	ENSAPLT00020000741	Transcript	upstream_gene_variant	-	-	-	-	-	-
2:124365173-124365369	deletion	ENSAPLG00020000540	ENSAPLT00020000772	Transcript	intron_variant,feature_truncation	-	-	-	-	-	-
2:124365173-124365369	deletion	ENSAPLG00020000540	ENSAPLT00020000780	Transcript	intron_variant,feature_truncation	-	-	-	-	-	-
2:124365173-124365369	deletion	ENSAPLG00020000540	ENSAPLT00020000787	Transcript	intron_variant,feature_truncation	-	-	-	-	-	-
2:124365173-124365369	deletion	ENSAPLG00020000540	ENSAPLT00020000793	Transcript	intron_variant,feature_truncation	-	-	-	-	-	-
2:141778560-141778727	deletion	ENSAPLG00020000564	ENSAPLT00020000828	Transcript	intron_variant,feature_truncation	-	-	-	-	-	-
2:142004069-142006119	deletion	ENSAPLG00020000602	ENSAPLT00020000868	Transcript	intron_variant,feature_truncation	-	-	-	-	-	-
2:142004069-142006119	deletion	ENSAPLG00020000602	ENSAPLT00020000888	Transcript	intron_variant,feature_truncation	-	-	-	-	-	-
2:82457134-82457409	deletion	ENSAPLG00020000610	ENSAPLT00020000883	Transcript	intron_variant,feature_truncation	-	-	-	-	-	-
2:156114233-156114566	deletion	ENSAPLG00020000667	ENSAPLT00020000988	Transcript	downstream_gene_variant	-	-	-	-	-	-
2:156114233-156114566	deletion	ENSAPLG00020000667	ENSAPLT00020000993	Transcript	downstream_gene_variant	-	-	-	-	-	-
2:156114233-156114566	deletion	ENSAPLG00020000667	ENSAPLT00020001002	Transcript	downstream_gene_variant	-	-	-	-	-	-
2:156114233-156114566	deletion	ENSAPLG00020000667	ENSAPLT00020001009	Transcript	downstream_gene_variant	-	-	-	-	-	-
2:156114233-156114566	deletion	ENSAPLG00020000667	ENSAPLT00020001014	Transcript	downstream_gene_variant	-	-	-	-	-	-
2:125187826-125188548	deletion	ENSAPLG00020000677	ENSAPLT00020001008	Transcript	intron_variant,feature_truncation	-	-	-	-	-	-
2:125187826-125188548	deletion	ENSAPLG00020000677	ENSAPLT00020001028	Transcript	upstream_gene_variant	-	-	-	-	-	-
2:125238625-125238766	deletion	ENSAPLG00020000677	ENSAPLT00020001008	Transcript	intron_variant,feature_truncation	-	-	-	-	-	-
2:125238625-125238766	deletion	ENSAPLG00020000677	ENSAPLT00020001028	Transcript	intron_variant,feature_truncation	-	-	-	-	-	-
2:125238625-125238766	deletion	ENSAPLG00020000677	ENSAPLT00020001047	Transcript	intron_variant,feature_truncation	-	-	-	-	-	-
2:125284057-125284207	deletion	ENSAPLG00020000677	ENSAPLT00020001008	Transcript	downstream_gene_variant	-	-	-	-	-	-
2:125284057-125284207	deletion	ENSAPLG00020000677	ENSAPLT00020001028	Transcript	downstream_gene_variant	-	-	-	-	-	-
2:125284057-125284207	deletion	ENSAPLG00020000677	ENSAPLT00020001047	Transcript	downstream_gene_variant	-	-	-	-	-	-
2:82457134-82457409	deletion	ENSAPLG00020000678	ENSAPLT00020001034	Transcript	upstream_gene_variant	-	-	-	-	-	-
2:96350261-96353389	deletion	ENSAPLG00020000695	ENSAPLT00020024511	Transcript	intron_variant,feature_truncation	-	-	-	-	-	-
2:96350261-96353389	deletion	ENSAPLG00020000695	ENSAPLT00020024516	Transcript	intron_variant,feature_truncation	-	-	-	-	-	-
2:96350261-96353389	deletion	ENSAPLG00020000695	ENSAPLT00020024616	Transcript	intron_variant,feature_truncation	-	-	-	-	-	-
2:96350261-96353389	deletion	ENSAPLG00020000695	ENSAPLT00020024623	Transcript	intron_variant,feature_truncation	-	-	-	-	-	-
2:96350261-96353389	deletion	ENSAPLG00020000695	ENSAPLT00020024689	Transcript	intron_variant,feature_truncation	-	-	-	-	-	-
2:72377399-72377692	deletion	ENSAPLG00020000792	ENSAPLT00020001203	Transcript	intron_variant,feature_truncation	-	-	-	-	-	-
2:72377399-72377692	deletion	ENSAPLG00020000792	ENSAPLT00020001210	Transcript	intron_variant,feature_truncation	-	-	-	-	-	-
2:72377399-72377692	deletion	ENSAPLG00020000792	ENSAPLT00020001236	Transcript	intron_variant,feature_truncation	-	-	-	-	-	-
2:72377399-72377692	deletion	ENSAPLG00020000792	ENSAPLT00020001247	Transcript	intron_variant,feature_truncation	-	-	-	-	-	-
2:72635994-72636104	deletion	ENSAPLG00020000792	ENSAPLT00020001203	Transcript	intron_variant,feature_truncation	-	-	-	-	-	-
2:72635994-72636104	deletion	ENSAPLG00020000792	ENSAPLT00020001210	Transcript	intron_variant,feature_truncation	-	-	-	-	-	-
2:72635994-72636104	deletion	ENSAPLG00020000792	ENSAPLT00020001236	Transcript	intron_variant,feature_truncation	-	-	-	-	-	-
2:72635994-72636104	deletion	ENSAPLG00020000792	ENSAPLT00020001247	Transcript	intron_variant,feature_truncation	-	-	-	-	-	-
2:72693682-72693783	deletion	ENSAPLG00020000792	ENSAPLT00020001203	Transcript	intron_variant,feature_truncation	-	-	-	-	-	-
2:72693682-72693783	deletion	ENSAPLG00020000792	ENSAPLT00020001210	Transcript	intron_variant,feature_truncation	-	-	-	-	-	-
2:72693682-72693783	deletion	ENSAPLG00020000792	ENSAPLT00020001236	Transcript	intron_variant,feature_truncation	-	-	-	-	-	-
2:72693682-72693783	deletion	ENSAPLG00020000792	ENSAPLT00020001247	Transcript	intron_variant,feature_truncation	-	-	-	-	-	-
2:125533402-125533563	deletion	ENSAPLG00020000844	ENSAPLT00020001226	Transcript	intron_variant,feature_truncation	-	-	-	-	-	-
2:125533402-125533563	deletion	ENSAPLG00020000844	ENSAPLT00020001230	Transcript	intron_variant,feature_truncation	-	-	-	-	-	-
2:125674257-125674375	deletion	ENSAPLG00020000844	ENSAPLT00020001226	Transcript	intron_variant,feature_truncation	-	-	-	-	-	-
2:125674257-125674375	deletion	ENSAPLG00020000844	ENSAPLT00020001230	Transcript	intron_variant,feature_truncation	-	-	-	-	-	-
2:72635994-72636104	deletion	ENSAPLG00020000861	ENSAPLT00020001253	Transcript	upstream_gene_variant	-	-	-	-	-	-
2:126079705-126079899	deletion	ENSAPLG00020000866	ENSAPLT00020001261	Transcript	intron_variant,feature_truncation	-	-	-	-	-	-
2:126326724-126326985	deletion	ENSAPLG00020000883	ENSAPLT00020001288	Transcript	intron_variant,feature_truncation	-	-	-	-	-	-
2:75149728-75149901	deletion	ENSAPLG00020000953	ENSAPLT00020001399	Transcript	intron_variant,feature_truncation	-	-	-	-	-	-
2:75149728-75149901	deletion	ENSAPLG00020000953	ENSAPLT00020001414	Transcript	intron_variant,feature_truncation	-	-	-	-	-	-
2:75233760-75234005	deletion	ENSAPLG00020000988	ENSAPLT00020001445	Transcript	upstream_gene_variant	-	-	-	-	-	-
2:75233760-75234005	deletion	ENSAPLG00020000988	ENSAPLT00020001455	Transcript	upstream_gene_variant	-	-	-	-	-	-
2:127144466-127144682	deletion	ENSAPLG00020001071	ENSAPLT00020001559	Transcript	intron_variant,feature_truncation	-	-	-	-	-	-
2:156943353-156943453	deletion	ENSAPLG00020001151	ENSAPLT00020001675	Transcript	upstream_gene_variant	-	-	-	-	-	-
2:144753474-144753628	deletion	ENSAPLG00020001258	ENSAPLT00020001844	Transcript	intron_variant,feature_truncation	-	-	-	-	-	-
2:157149120-157149381	deletion	ENSAPLG00020001263	ENSAPLT00020001890	Transcript	intron_variant,feature_truncation	-	-	-	-	-	-
2:157149120-157149381	deletion	ENSAPLG00020001263	ENSAPLT00020001897	Transcript	intron_variant,feature_truncation	-	-	-	-	-	-
2:157149120-157149381	deletion	ENSAPLG00020001263	ENSAPLT00020001933	Transcript	intron_variant,feature_truncation	-	-	-	-	-	-
2:157149120-157149381	deletion	ENSAPLG00020001263	ENSAPLT00020001935	Transcript	intron_variant,feature_truncation	-	-	-	-	-	-
2:127993838-127994595	deletion	ENSAPLG00020001273	ENSAPLT00020001871	Transcript	intron_variant,feature_truncation	-	-	-	-	-	-
2:127993838-127994595	deletion	ENSAPLG00020001273	ENSAPLT00020001876	Transcript	intron_variant,feature_truncation	-	-	-	-	-	-
2:76854669-76854997	deletion	ENSAPLG00020001377	ENSAPLT00020002024	Transcript	intron_variant,feature_truncation	-	-	-	-	-	-
2:76937499-76937863	deletion	ENSAPLG00020001377	ENSAPLT00020002024	Transcript	intron_variant,feature_truncation	-	-	-	-	-	-
2:77359349-77359698	deletion	ENSAPLG00020001484	ENSAPLT00020002184	Transcript	intron_variant,feature_truncation	-	-	-	-	-	-
2:78760869-78761060	deletion	ENSAPLG00020001722	ENSAPLT00020002701	Transcript	intron_variant,feature_truncation	-	-	-	-	-	-
2:78760869-78761060	deletion	ENSAPLG00020001722	ENSAPLT00020002706	Transcript	intron_variant,feature_truncation	-	-	-	-	-	-
2:78760869-78761060	deletion	ENSAPLG00020001722	ENSAPLT00020002718	Transcript	intron_variant,feature_truncation	-	-	-	-	-	-
2:131422879-131423051	deletion	ENSAPLG00020001821	ENSAPLT00020002688	Transcript	intron_variant,feature_truncation	-	-	-	-	-	-
12:20758941-20759057	deletion	ENSAPLG00020002021	ENSAPLT00020003008	Transcript	intron_variant,feature_truncation	-	-	-	-	-	-
14:5792054-5792392	deletion	ENSAPLG00020002053	ENSAPLT00020003053	Transcript	intron_variant,feature_truncation	-	-	-	-	-	-
12:20782043-20782202	deletion	ENSAPLG00020002055	ENSAPLT00020003041	Transcript	upstream_gene_variant	-	-	-	-	-	-
12:20782043-20782202	deletion	ENSAPLG00020002065	ENSAPLT00020003056	Transcript	upstream_gene_variant	-	-	-	-	-	-
11:13303530-13303667	deletion	ENSAPLG00020002087	ENSAPLT00020003101	Transcript	upstream_gene_variant	-	-	-	-	-	-
11:22072981-22073289	deletion	ENSAPLG00020002095	ENSAPLT00020003093	Transcript	downstream_gene_variant	-	-	-	-	-	-
11:22072981-22073289	deletion	ENSAPLG00020002107	ENSAPLT00020003107	Transcript	upstream_gene_variant	-	-	-	-	-	-
11:22072981-22073289	deletion	ENSAPLG00020002107	ENSAPLT00020003114	Transcript	upstream_gene_variant	-	-	-	-	-	-
11:13303530-13303667	deletion	ENSAPLG00020002110	ENSAPLT00020003116	Transcript	inframe_deletion,feature_truncation	1472-1609	1161-1298	387-433	-	-	-
2:157567337-157567442	deletion	ENSAPLG00020002178	ENSAPLT00020003202	Transcript	intron_variant,feature_truncation	-	-	-	-	-	-
2:157567337-157567442	deletion	ENSAPLG00020002178	ENSAPLT00020003220	Transcript	intron_variant,feature_truncation	-	-	-	-	-	-
2:157589464-157589955	deletion	ENSAPLG00020002178	ENSAPLT00020003202	Transcript	intron_variant,feature_truncation	-	-	-	-	-	-
2:157786836-157786973	deletion	ENSAPLG00020002227	ENSAPLT00020003274	Transcript	intron_variant,feature_truncation	-	-	-	-	-	-
2:157817157-157817269	deletion	ENSAPLG00020002227	ENSAPLT00020003274	Transcript	intron_variant,feature_truncation	-	-	-	-	-	-
2:157846319-157846938	deletion	ENSAPLG00020002227	ENSAPLT00020003274	Transcript	intron_variant,feature_truncation	-	-	-	-	-	-
12:392180-392592	deletion	ENSAPLG00020002287	ENSAPLT00020003347	Transcript	upstream_gene_variant	-	-	-	-	-	-
11:13331618-13331729	deletion	ENSAPLG00020002290	ENSAPLT00020003407	Transcript	upstream_gene_variant	-	-	-	-	-	-
11:13331618-13331729	deletion	ENSAPLG00020002290	ENSAPLT00020003420	Transcript	upstream_gene_variant	-	-	-	-	-	-
11:13331618-13331729	deletion	ENSAPLG00020002367	ENSAPLT00020003456	Transcript	intron_variant,feature_truncation	-	-	-	-	-	-
2:158434380-158434736	deletion	ENSAPLG00020002507	ENSAPLT00020003661	Transcript	intron_variant,feature_truncation	-	-	-	-	-	-
2:158434380-158434736	deletion	ENSAPLG00020002507	ENSAPLT00020003690	Transcript	intron_variant,feature_truncation	-	-	-	-	-	-
2:158434380-158434736	deletion	ENSAPLG00020002507	ENSAPLT00020003748	Transcript	intron_variant,feature_truncation	-	-	-	-	-	-
10:14229321-14229435	deletion	ENSAPLG00020002713	ENSAPLT00020003962	Transcript	upstream_gene_variant	-	-	-	-	-	-
10:14921923-14922089	deletion	ENSAPLG00020002739	ENSAPLT00020003980	Transcript	downstream_gene_variant	-	-	-	-	-	-
2:158918877-158919029	deletion	ENSAPLG00020002823	ENSAPLT00020004092	Transcript	intron_variant,feature_truncation	-	-	-	-	-	-
11:17329308-17329644	deletion	ENSAPLG00020002872	ENSAPLT00020004150	Transcript	intron_variant,feature_truncation	-	-	-	-	-	-
11:17329308-17329644	deletion	ENSAPLG00020002872	ENSAPLT00020004179	Transcript	intron_variant,feature_truncation	-	-	-	-	-	-
11:17329308-17329644	deletion	ENSAPLG00020002872	ENSAPLT00020004223	Transcript	intron_variant,feature_truncation	-	-	-	-	-	-
11:18910099-18910429	deletion	ENSAPLG00020003126	ENSAPLT00020004546	Transcript	intron_variant,feature_truncation	-	-	-	-	-	-
11:14766814-14766934	deletion	ENSAPLG00020003176	ENSAPLT00020004618	Transcript	intron_variant,feature_truncation	-	-	-	-	-	-
11:19008850-19009062	deletion	ENSAPLG00020003232	ENSAPLT00020004700	Transcript	intron_variant,feature_truncation	-	-	-	-	-	-
11:19008850-19009062	deletion	ENSAPLG00020003232	ENSAPLT00020004735	Transcript	intron_variant,feature_truncation	-	-	-	-	-	-
11:14823449-14824461	deletion	ENSAPLG00020003235	ENSAPLT00020004706	Transcript	intron_variant,feature_truncation	-	-	-	-	-	-
11:14823449-14824461	deletion	ENSAPLG00020003235	ENSAPLT00020004716	Transcript	intron_variant,feature_truncation	-	-	-	-	-	-
11:14823449-14824461	deletion	ENSAPLG00020003235	ENSAPLT00020004728	Transcript	intron_variant,feature_truncation	-	-	-	-	-	-
11:14823449-14824461	deletion	ENSAPLG00020003235	ENSAPLT00020004744	Transcript	intron_variant,feature_truncation	-	-	-	-	-	-
11:14876994-14877310	deletion	ENSAPLG00020003235	ENSAPLT00020004706	Transcript	intron_variant,feature_truncation	-	-	-	-	-	-
11:14876994-14877310	deletion	ENSAPLG00020003235	ENSAPLT00020004716	Transcript	intron_variant,feature_truncation	-	-	-	-	-	-
11:14876994-14877310	deletion	ENSAPLG00020003235	ENSAPLT00020004728	Transcript	intron_variant,feature_truncation	-	-	-	-	-	-
11:14876994-14877310	deletion	ENSAPLG00020003235	ENSAPLT00020004744	Transcript	intron_variant,feature_truncation	-	-	-	-	-	-
11:14886165-14886408	deletion	ENSAPLG00020003235	ENSAPLT00020004706	Transcript	intron_variant,feature_truncation	-	-	-	-	-	-
11:14886165-14886408	deletion	ENSAPLG00020003235	ENSAPLT00020004716	Transcript	intron_variant,feature_truncation	-	-	-	-	-	-
11:14886165-14886408	deletion	ENSAPLG00020003235	ENSAPLT00020004728	Transcript	intron_variant,feature_truncation	-	-	-	-	-	-
11:14886165-14886408	deletion	ENSAPLG00020003235	ENSAPLT00020004744	Transcript	intron_variant,feature_truncation	-	-	-	-	-	-
11:14967705-14967929	deletion	ENSAPLG00020003235	ENSAPLT00020004706	Transcript	intron_variant,feature_truncation	-	-	-	-	-	-
11:14967705-14967929	deletion	ENSAPLG00020003235	ENSAPLT00020004716	Transcript	intron_variant,feature_truncation	-	-	-	-	-	-
11:14967705-14967929	deletion	ENSAPLG00020003235	ENSAPLT00020004728	Transcript	intron_variant,feature_truncation	-	-	-	-	-	-
11:14967705-14967929	deletion	ENSAPLG00020003235	ENSAPLT00020004744	Transcript	intron_variant,feature_truncation	-	-	-	-	-	-
11:14976747-14976851	deletion	ENSAPLG00020003235	ENSAPLT00020004706	Transcript	intron_variant,feature_truncation	-	-	-	-	-	-
11:14976747-14976851	deletion	ENSAPLG00020003235	ENSAPLT00020004716	Transcript	intron_variant,feature_truncation	-	-	-	-	-	-
11:14976747-14976851	deletion	ENSAPLG00020003235	ENSAPLT00020004728	Transcript	intron_variant,feature_truncation	-	-	-	-	-	-
11:14976747-14976851	deletion	ENSAPLG00020003235	ENSAPLT00020004744	Transcript	intron_variant,feature_truncation	-	-	-	-	-	-
11:14980574-14981412	deletion	ENSAPLG00020003235	ENSAPLT00020004706	Transcript	intron_variant,feature_truncation	-	-	-	-	-	-
11:14980574-14981412	deletion	ENSAPLG00020003235	ENSAPLT00020004716	Transcript	intron_variant,feature_truncation	-	-	-	-	-	-
11:14980574-14981412	deletion	ENSAPLG00020003235	ENSAPLT00020004728	Transcript	intron_variant,feature_truncation	-	-	-	-	-	-
11:14980574-14981412	deletion	ENSAPLG00020003235	ENSAPLT00020004744	Transcript	intron_variant,feature_truncation	-	-	-	-	-	-
11:14982701-14984461	deletion	ENSAPLG00020003235	ENSAPLT00020004706	Transcript	intron_variant,feature_truncation	-	-	-	-	-	-
11:14982701-14984461	deletion	ENSAPLG00020003235	ENSAPLT00020004716	Transcript	intron_variant,feature_truncation	-	-	-	-	-	-
11:14982701-14984461	deletion	ENSAPLG00020003235	ENSAPLT00020004728	Transcript	intron_variant,feature_truncation	-	-	-	-	-	-
11:14982701-14984461	deletion	ENSAPLG00020003235	ENSAPLT00020004744	Transcript	intron_variant,feature_truncation	-	-	-	-	-	-
11:14982701-14984461	deletion	ENSAPLG00020003235	ENSAPLT00020004770	Transcript	upstream_gene_variant	-	-	-	-	-	-
12:1404847-1405043	deletion	ENSAPLG00020003254	ENSAPLT00020004732	Transcript	intron_variant,non_coding_transcript_variant,feature_truncation	-	-	-	-	-	-
2:159399839-159400256	deletion	ENSAPLG00020003256	ENSAPLT00020004737	Transcript	intron_variant,feature_truncation	-	-	-	-	-	-
2:159409238-159409415	deletion	ENSAPLG00020003256	ENSAPLT00020004737	Transcript	intron_variant,feature_truncation	-	-	-	-	-	-
2:159412793-159413099	deletion	ENSAPLG00020003256	ENSAPLT00020004737	Transcript	intron_variant,feature_truncation	-	-	-	-	-	-
11:19032173-19032295	deletion	ENSAPLG00020003290	ENSAPLT00020004791	Transcript	upstream_gene_variant	-	-	-	-	-	-
11:14823449-14824461	deletion	ENSAPLG00020003301	ENSAPLT00020004807	Transcript	downstream_gene_variant	-	-	-	-	-	-
11:14876994-14877310	deletion	ENSAPLG00020003301	ENSAPLT00020004807	Transcript	intron_variant,feature_truncation	-	-	-	-	-	-
11:14876994-14877310	deletion	ENSAPLG00020003301	ENSAPLT00020004816	Transcript	intron_variant,feature_truncation	-	-	-	-	-	-
11:14876994-14877310	deletion	ENSAPLG00020003301	ENSAPLT00020004826	Transcript	intron_variant,feature_truncation	-	-	-	-	-	-
11:14886165-14886408	deletion	ENSAPLG00020003301	ENSAPLT00020004807	Transcript	intron_variant,feature_truncation	-	-	-	-	-	-
11:14886165-14886408	deletion	ENSAPLG00020003301	ENSAPLT00020004816	Transcript	intron_variant,feature_truncation	-	-	-	-	-	-
11:14886165-14886408	deletion	ENSAPLG00020003301	ENSAPLT00020004826	Transcript	intron_variant,feature_truncation	-	-	-	-	-	-
11:19032173-19032295	deletion	ENSAPLG00020003304	ENSAPLT00020004813	Transcript	upstream_gene_variant	-	-	-	-	-	-
11:14967705-14967929	deletion	ENSAPLG00020003336	ENSAPLT00020004858	Transcript	upstream_gene_variant	-	-	-	-	-	-
11:15015641-15016046	deletion	ENSAPLG00020003370	ENSAPLT00020004915	Transcript	intron_variant,feature_truncation	-	-	-	-	-	-
11:15015641-15016046	deletion	ENSAPLG00020003370	ENSAPLT00020004921	Transcript	intron_variant,feature_truncation	-	-	-	-	-	-
12:20861397-20861560	deletion	ENSAPLG00020003459	ENSAPLT00020005043	Transcript	intron_variant,feature_truncation	-	-	-	-	-	-
12:20861397-20861560	deletion	ENSAPLG00020003459	ENSAPLT00020005058	Transcript	intron_variant,feature_truncation	-	-	-	-	-	-
12:20861397-20861560	deletion	ENSAPLG00020003459	ENSAPLT00020005077	Transcript	intron_variant,feature_truncation	-	-	-	-	-	-
12:20964868-20965520	deletion	ENSAPLG00020003574	ENSAPLT00020005197	Transcript	intron_variant,feature_truncation	-	-	-	-	-	-
12:20964868-20965520	deletion	ENSAPLG00020003574	ENSAPLT00020005207	Transcript	intron_variant,feature_truncation	-	-	-	-	-	-
12:20964868-20965520	deletion	ENSAPLG00020003574	ENSAPLT00020005208	Transcript	upstream_gene_variant	-	-	-	-	-	-
12:20977441-20977672	deletion	ENSAPLG00020003574	ENSAPLT00020005197	Transcript	intron_variant,feature_truncation	-	-	-	-	-	-
12:20977441-20977672	deletion	ENSAPLG00020003574	ENSAPLT00020005207	Transcript	intron_variant,feature_truncation	-	-	-	-	-	-
12:20977441-20977672	deletion	ENSAPLG00020003574	ENSAPLT00020005208	Transcript	intron_variant,feature_truncation	-	-	-	-	-	-
12:20977441-20977672	deletion	ENSAPLG00020003574	ENSAPLT00020005213	Transcript	intron_variant,feature_truncation	-	-	-	-	-	-
2:159583411-159583529	deletion	ENSAPLG00020003607	ENSAPLT00020005253	Transcript	intron_variant,feature_truncation	-	-	-	-	-	-
2:159583411-159583529	deletion	ENSAPLG00020003607	ENSAPLT00020005262	Transcript	intron_variant,feature_truncation	-	-	-	-	-	-
2:159712866-159713064	deletion	ENSAPLG00020003622	ENSAPLT00020005286	Transcript	intron_variant,feature_truncation	-	-	-	-	-	-
2:159736711-159736852	deletion	ENSAPLG00020003622	ENSAPLT00020005286	Transcript	intron_variant,feature_truncation	-	-	-	-	-	-
2:159736711-159736852	deletion	ENSAPLG00020003622	ENSAPLT00020005295	Transcript	intron_variant,feature_truncation	-	-	-	-	-	-
2:160352851-160353012	deletion	ENSAPLG00020003637	ENSAPLT00020005302	Transcript	intron_variant,feature_truncation	-	-	-	-	-	-
2:160619899-160620113	deletion	ENSAPLG00020003679	ENSAPLT00020005377	Transcript	intron_variant,feature_truncation	-	-	-	-	-	-
2:160816237-160816423	deletion	ENSAPLG00020003692	ENSAPLT00020005405	Transcript	intron_variant,feature_truncation	-	-	-	-	-	-
11:20022596-20022937	deletion	ENSAPLG00020003761	ENSAPLT00020005495	Transcript	upstream_gene_variant	-	-	-	-	-	-
2:161019369-161019516	deletion	ENSAPLG00020003775	ENSAPLT00020006961	Transcript	intron_variant,non_coding_transcript_variant,feature_truncation	-	-	-	-	-	-
2:161028582-161028718	deletion	ENSAPLG00020003775	ENSAPLT00020006961	Transcript	intron_variant,non_coding_transcript_variant,feature_truncation	-	-	-	-	-	-
11:15015641-15016046	deletion	ENSAPLG00020004142	ENSAPLT00020027810	Transcript	downstream_gene_variant	-	-	-	-	-	-
11:15015641-15016046	deletion	ENSAPLG00020004142	ENSAPLT00020027921	Transcript	downstream_gene_variant	-	-	-	-	-	-
11:15015641-15016046	deletion	ENSAPLG00020004142	ENSAPLT00020027936	Transcript	downstream_gene_variant	-	-	-	-	-	-
11:15015641-15016046	deletion	ENSAPLG00020004142	ENSAPLT00020027943	Transcript	downstream_gene_variant	-	-	-	-	-	-
11:15015641-15016046	deletion	ENSAPLG00020004142	ENSAPLT00020027957	Transcript	downstream_gene_variant	-	-	-	-	-	-
11:15015641-15016046	deletion	ENSAPLG00020004142	ENSAPLT00020027971	Transcript	downstream_gene_variant	-	-	-	-	-	-
11:15015641-15016046	deletion	ENSAPLG00020004142	ENSAPLT00020027972	Transcript	downstream_gene_variant	-	-	-	-	-	-
11:15015641-15016046	deletion	ENSAPLG00020004142	ENSAPLT00020027973	Transcript	downstream_gene_variant	-	-	-	-	-	-
11:15015641-15016046	deletion	ENSAPLG00020004142	ENSAPLT00020027978	Transcript	downstream_gene_variant	-	-	-	-	-	-
11:15015641-15016046	deletion	ENSAPLG00020004142	ENSAPLT00020027987	Transcript	downstream_gene_variant	-	-	-	-	-	-
10:2469123-2469655	deletion	ENSAPLG00020004181	ENSAPLT00020028747	Transcript	intron_variant,feature_truncation	-	-	-	-	-	-
10:2469123-2469655	deletion	ENSAPLG00020004181	ENSAPLT00020028753	Transcript	intron_variant,feature_truncation	-	-	-	-	-	-
10:2469123-2469655	deletion	ENSAPLG00020004181	ENSAPLT00020028768	Transcript	intron_variant,feature_truncation	-	-	-	-	-	-
10:2469123-2469655	deletion	ENSAPLG00020004181	ENSAPLT00020028783	Transcript	intron_variant,feature_truncation	-	-	-	-	-	-
10:2469123-2469655	deletion	ENSAPLG00020004181	ENSAPLT00020028812	Transcript	intron_variant,feature_truncation	-	-	-	-	-	-
10:2469123-2469655	deletion	ENSAPLG00020004181	ENSAPLT00020028823	Transcript	intron_variant,feature_truncation	-	-	-	-	-	-
10:2469123-2469655	deletion	ENSAPLG00020004181	ENSAPLT00020028828	Transcript	intron_variant,feature_truncation	-	-	-	-	-	-
10:2469123-2469655	deletion	ENSAPLG00020004181	ENSAPLT00020028831	Transcript	intron_variant,feature_truncation	-	-	-	-	-	-
12:1820882-1821170	deletion	ENSAPLG00020004339	ENSAPLT00020006419	Transcript	intron_variant,feature_truncation	-	-	-	-	-	-
2:161081253-161081356	deletion	ENSAPLG00020004748	ENSAPLT00020006997	Transcript	upstream_gene_variant	-	-	-	-	-	-
2:161092836-161097450	deletion	ENSAPLG00020004762	ENSAPLT00020007010	Transcript	coding_sequence_variant,5_prime_UTR_variant,intron_variant,feature_truncation	-	-	-	-	-	-
2:161092836-161097450	deletion	ENSAPLG00020004762	ENSAPLT00020007012	Transcript	upstream_gene_variant	-	-	-	-	-	-
2:161109348-161109460	deletion	ENSAPLG00020004789	ENSAPLT00020009810	Transcript	intron_variant,feature_truncation	-	-	-	-	-	-
2:161109348-161109460	deletion	ENSAPLG00020004789	ENSAPLT00020009827	Transcript	intron_variant,feature_truncation	-	-	-	-	-	-
2:43402182-43402294	deletion	ENSAPLG00020004887	ENSAPLT00020007215	Transcript	intron_variant,feature_truncation	-	-	-	-	-	-
2:55369011-55369434	deletion	ENSAPLG00020004889	ENSAPLT00020007224	Transcript	intron_variant,feature_truncation	-	-	-	-	-	-
2:55374903-55376364	deletion	ENSAPLG00020004889	ENSAPLT00020007224	Transcript	intron_variant,feature_truncation	-	-	-	-	-	-
2:104211113-104211264	deletion	ENSAPLG00020005018	ENSAPLT00020007386	Transcript	intron_variant,feature_truncation	-	-	-	-	-	-
2:104211113-104211264	deletion	ENSAPLG00020005018	ENSAPLT00020007443	Transcript	intron_variant,feature_truncation	-	-	-	-	-	-
12:15774921-15775066	deletion	ENSAPLG00020005134	ENSAPLT00020007535	Transcript	intron_variant,feature_truncation	-	-	-	-	-	-
10:7172713-7172816	deletion	ENSAPLG00020005193	ENSAPLT00020007618	Transcript	upstream_gene_variant	-	-	-	-	-	-
11:7155236-7155335	deletion	ENSAPLG00020005197	ENSAPLT00020008040	Transcript	intron_variant,feature_truncation	-	-	-	-	-	-
11:7155236-7155335	deletion	ENSAPLG00020005197	ENSAPLT00020008367	Transcript	intron_variant,feature_truncation	-	-	-	-	-	-
12:15822026-15822651	deletion	ENSAPLG00020005223	ENSAPLT00020007657	Transcript	intron_variant,feature_truncation	-	-	-	-	-	-
2:34197465-34197994	deletion	ENSAPLG00020005225	ENSAPLT00020020175	Transcript	intron_variant,feature_truncation	-	-	-	-	-	-
2:34197465-34197994	deletion	ENSAPLG00020005225	ENSAPLT00020020254	Transcript	intron_variant,feature_truncation	-	-	-	-	-	-
2:34197465-34197994	deletion	ENSAPLG00020005225	ENSAPLT00020020282	Transcript	intron_variant,feature_truncation	-	-	-	-	-	-
2:34197465-34197994	deletion	ENSAPLG00020005225	ENSAPLT00020020283	Transcript	intron_variant,feature_truncation	-	-	-	-	-	-
2:34197465-34197994	deletion	ENSAPLG00020005225	ENSAPLT00020020284	Transcript	intron_variant,feature_truncation	-	-	-	-	-	-
2:34197465-34197994	deletion	ENSAPLG00020005225	ENSAPLT00020020286	Transcript	intron_variant,feature_truncation	-	-	-	-	-	-
2:34197465-34197994	deletion	ENSAPLG00020005225	ENSAPLT00020020293	Transcript	intron_variant,feature_truncation	-	-	-	-	-	-
2:34197465-34197994	deletion	ENSAPLG00020005225	ENSAPLT00020020294	Transcript	intron_variant,feature_truncation	-	-	-	-	-	-
2:34197465-34197994	deletion	ENSAPLG00020005225	ENSAPLT00020020298	Transcript	intron_variant,feature_truncation	-	-	-	-	-	-
2:104441655-104441759	deletion	ENSAPLG00020005239	ENSAPLT00020007719	Transcript	downstream_gene_variant	-	-	-	-	-	-
2:104441655-104441759	deletion	ENSAPLG00020005239	ENSAPLT00020007731	Transcript	downstream_gene_variant	-	-	-	-	-	-
10:7172713-7172816	deletion	ENSAPLG00020005249	ENSAPLT00020007744	Transcript	downstream_gene_variant	-	-	-	-	-	-
13:9441901-9442026	deletion	ENSAPLG00020005547	ENSAPLT00020008198	Transcript	intron_variant,feature_truncation	-	-	-	-	-	-
13:9441901-9442026	deletion	ENSAPLG00020005547	ENSAPLT00020008368	Transcript	intron_variant,feature_truncation	-	-	-	-	-	-
13:9441901-9442026	deletion	ENSAPLG00020005547	ENSAPLT00020008378	Transcript	intron_variant,feature_truncation	-	-	-	-	-	-
13:9441901-9442026	deletion	ENSAPLG00020005547	ENSAPLT00020008468	Transcript	intron_variant,feature_truncation	-	-	-	-	-	-
10:7428504-7429049	deletion	ENSAPLG00020005647	ENSAPLT00020008707	Transcript	intron_variant,non_coding_transcript_variant,feature_truncation	-	-	-	-	-	-
2:136356200-136356507	deletion	ENSAPLG00020005686	ENSAPLT00020008330	Transcript	intron_variant,feature_truncation	-	-	-	-	-	-
2:136356200-136356507	deletion	ENSAPLG00020005686	ENSAPLT00020008337	Transcript	intron_variant,feature_truncation	-	-	-	-	-	-
2:136356200-136356507	deletion	ENSAPLG00020005686	ENSAPLT00020008340	Transcript	intron_variant,feature_truncation	-	-	-	-	-	-
2:136356200-136356507	deletion	ENSAPLG00020005686	ENSAPLT00020008354	Transcript	intron_variant,feature_truncation	-	-	-	-	-	-
2:55623355-55623683	deletion	ENSAPLG00020005708	ENSAPLT00020008364	Transcript	intron_variant,non_coding_transcript_variant,feature_truncation	-	-	-	-	-	-
12:10611362-10611505	deletion	ENSAPLG00020005751	ENSAPLT00020008405	Transcript	intron_variant,feature_truncation	-	-	-	-	-	-
12:10611362-10611505	deletion	ENSAPLG00020005751	ENSAPLT00020008419	Transcript	intron_variant,feature_truncation	-	-	-	-	-	-
12:10611362-10611505	deletion	ENSAPLG00020005786	ENSAPLT00020008455	Transcript	upstream_gene_variant	-	-	-	-	-	-
14:1484042-1484435	deletion	ENSAPLG00020005819	ENSAPLT00020008660	Transcript	upstream_gene_variant	-	-	-	-	-	-
14:1484042-1484435	deletion	ENSAPLG00020005819	ENSAPLT00020008670	Transcript	upstream_gene_variant	-	-	-	-	-	-
14:1484042-1484435	deletion	ENSAPLG00020005819	ENSAPLT00020008680	Transcript	upstream_gene_variant	-	-	-	-	-	-
14:1484042-1484435	deletion	ENSAPLG00020005819	ENSAPLT00020008690	Transcript	upstream_gene_variant	-	-	-	-	-	-
14:1580860-1580980	deletion	ENSAPLG00020006031	ENSAPLT00020008806	Transcript	upstream_gene_variant	-	-	-	-	-	-
14:6028252-6028494	deletion	ENSAPLG00020006094	ENSAPLT00020008893	Transcript	downstream_gene_variant	-	-	-	-	-	-
14:6028252-6028494	deletion	ENSAPLG00020006094	ENSAPLT00020008899	Transcript	intron_variant,feature_truncation	-	-	-	-	-	-
14:6077327-6077485	deletion	ENSAPLG00020006140	ENSAPLT00020010190	Transcript	intron_variant,non_coding_transcript_variant,feature_truncation	-	-	-	-	-	-
14:1680981-1681099	deletion	ENSAPLG00020006174	ENSAPLT00020009233	Transcript	upstream_gene_variant	-	-	-	-	-	-
14:1823983-1824135	deletion	ENSAPLG00020006390	ENSAPLT00020009334	Transcript	intron_variant,feature_truncation	-	-	-	-	-	-
2:116170203-116170388	deletion	ENSAPLG00020006392	ENSAPLT00020009341	Transcript	intron_variant,feature_truncation	-	-	-	-	-	-
13:20240932-20241034	deletion	ENSAPLG00020006440	ENSAPLT00020009402	Transcript	upstream_gene_variant	-	-	-	-	-	-
13:20240932-20241034	deletion	ENSAPLG00020006461	ENSAPLT00020009433	Transcript	intron_variant,feature_truncation	-	-	-	-	-	-
13:20240932-20241034	deletion	ENSAPLG00020006461	ENSAPLT00020009443	Transcript	intron_variant,feature_truncation	-	-	-	-	-	-
13:20240932-20241034	deletion	ENSAPLG00020006461	ENSAPLT00020009450	Transcript	intron_variant,feature_truncation	-	-	-	-	-	-
12:2611323-2611438	deletion	ENSAPLG00020006544	ENSAPLT00020018798	Transcript	intron_variant,feature_truncation	-	-	-	-	-	-
12:2611323-2611438	deletion	ENSAPLG00020006544	ENSAPLT00020019553	Transcript	intron_variant,feature_truncation	-	-	-	-	-	-
12:2611323-2611438	deletion	ENSAPLG00020006544	ENSAPLT00020019820	Transcript	intron_variant,feature_truncation	-	-	-	-	-	-
12:2611323-2611438	deletion	ENSAPLG00020006544	ENSAPLT00020019847	Transcript	intron_variant,feature_truncation	-	-	-	-	-	-
12:2611323-2611438	deletion	ENSAPLG00020006544	ENSAPLT00020020041	Transcript	intron_variant,feature_truncation	-	-	-	-	-	-
12:2611323-2611438	deletion	ENSAPLG00020006544	ENSAPLT00020020126	Transcript	intron_variant,feature_truncation	-	-	-	-	-	-
12:2611323-2611438	deletion	ENSAPLG00020006544	ENSAPLT00020020229	Transcript	intron_variant,feature_truncation	-	-	-	-	-	-
12:2611323-2611438	deletion	ENSAPLG00020006544	ENSAPLT00020020280	Transcript	intron_variant,feature_truncation	-	-	-	-	-	-
12:2611323-2611438	deletion	ENSAPLG00020006544	ENSAPLT00020020291	Transcript	intron_variant,feature_truncation	-	-	-	-	-	-
12:2611323-2611438	deletion	ENSAPLG00020006544	ENSAPLT00020020366	Transcript	intron_variant,feature_truncation	-	-	-	-	-	-
13:9624299-9624498	deletion	ENSAPLG00020006552	ENSAPLT00020009567	Transcript	upstream_gene_variant	-	-	-	-	-	-
13:9624299-9624498	deletion	ENSAPLG00020006572	ENSAPLT00020009589	Transcript	intron_variant,feature_truncation	-	-	-	-	-	-
14:10312022-10312257	deletion	ENSAPLG00020006684	ENSAPLT00020009756	Transcript	intron_variant,feature_truncation	-	-	-	-	-	-
14:10312022-10312257	deletion	ENSAPLG00020006684	ENSAPLT00020009758	Transcript	3_prime_UTR_variant,feature_truncation	2614-2849	-	-	-	-	-
14:10328132-10328295	deletion	ENSAPLG00020006684	ENSAPLT00020009756	Transcript	downstream_gene_variant	-	-	-	-	-	-
14:10328132-10328295	deletion	ENSAPLG00020006691	ENSAPLT00020009771	Transcript	downstream_gene_variant	-	-	-	-	-	-
13:9697629-9697946	deletion	ENSAPLG00020006745	ENSAPLT00020010042	Transcript	upstream_gene_variant	-	-	-	-	-	-
13:9697629-9697946	deletion	ENSAPLG00020006745	ENSAPLT00020010076	Transcript	upstream_gene_variant	-	-	-	-	-	-
2:56484887-56485230	deletion	ENSAPLG00020006820	ENSAPLT00020010086	Transcript	intron_variant,feature_truncation	-	-	-	-	-	-
2:56484887-56485230	deletion	ENSAPLG00020006820	ENSAPLT00020010123	Transcript	intron_variant,feature_truncation	-	-	-	-	-	-
2:56484887-56485230	deletion	ENSAPLG00020006820	ENSAPLT00020010134	Transcript	intron_variant,feature_truncation	-	-	-	-	-	-
2:56550855-56551022	deletion	ENSAPLG00020006986	ENSAPLT00020010229	Transcript	upstream_gene_variant	-	-	-	-	-	-
14:6209989-6210409	deletion	ENSAPLG00020007081	ENSAPLT00020010350	Transcript	upstream_gene_variant	-	-	-	-	-	-
2:56906935-56907066	deletion	ENSAPLG00020007137	ENSAPLT00020010453	Transcript	intron_variant,feature_truncation	-	-	-	-	-	-
2:56906935-56907066	deletion	ENSAPLG00020007137	ENSAPLT00020010459	Transcript	intron_variant,feature_truncation	-	-	-	-	-	-
2:59072992-59073154	deletion	ENSAPLG00020007194	ENSAPLT00020010530	Transcript	intron_variant,feature_truncation	-	-	-	-	-	-
2:59103242-59103707	deletion	ENSAPLG00020007194	ENSAPLT00020010530	Transcript	intron_variant,feature_truncation	-	-	-	-	-	-
2:60426473-60426660	deletion	ENSAPLG00020007276	ENSAPLT00020010665	Transcript	intron_variant,feature_truncation	-	-	-	-	-	-
2:60426473-60426660	deletion	ENSAPLG00020007276	ENSAPLT00020010671	Transcript	intron_variant,feature_truncation	-	-	-	-	-	-
2:60426473-60426660	deletion	ENSAPLG00020007276	ENSAPLT00020010678	Transcript	intron_variant,feature_truncation	-	-	-	-	-	-
13:20402482-20402590	deletion	ENSAPLG00020007392	ENSAPLT00020010851	Transcript	downstream_gene_variant	-	-	-	-	-	-
13:20402482-20402590	deletion	ENSAPLG00020007411	ENSAPLT00020010872	Transcript	intron_variant,feature_truncation	-	-	-	-	-	-
13:20402482-20402590	deletion	ENSAPLG00020007419	ENSAPLT00020010885	Transcript	upstream_gene_variant	-	-	-	-	-	-
2:161281311-161281588	deletion	ENSAPLG00020007448	ENSAPLT00020010946	Transcript	intron_variant,feature_truncation	-	-	-	-	-	-
2:161281311-161281588	deletion	ENSAPLG00020007448	ENSAPLT00020010952	Transcript	intron_variant,feature_truncation	-	-	-	-	-	-
13:20462995-20463282	deletion	ENSAPLG00020007518	ENSAPLT00020011031	Transcript	intron_variant,feature_truncation	-	-	-	-	-	-
2:161396092-161396311	deletion	ENSAPLG00020007590	ENSAPLT00020012067	Transcript	intron_variant,feature_truncation	-	-	-	-	-	-
2:161396092-161396311	deletion	ENSAPLG00020007590	ENSAPLT00020013274	Transcript	intron_variant,feature_truncation	-	-	-	-	-	-
2:161396092-161396311	deletion	ENSAPLG00020007590	ENSAPLT00020013290	Transcript	intron_variant,feature_truncation	-	-	-	-	-	-
2:161396092-161396311	deletion	ENSAPLG00020007590	ENSAPLT00020014199	Transcript	intron_variant,feature_truncation	-	-	-	-	-	-
2:161396092-161396311	deletion	ENSAPLG00020007590	ENSAPLT00020014381	Transcript	intron_variant,feature_truncation	-	-	-	-	-	-
13:9821057-9821234	deletion	ENSAPLG00020007670	ENSAPLT00020011288	Transcript	upstream_gene_variant	-	-	-	-	-	-
14:7344606-7345397	deletion	ENSAPLG00020007722	ENSAPLT00020011284	Transcript	non_coding_transcript_exon_variant,feature_truncation	605-?	-	-	-	-	-
14:7653663-7654009	deletion	ENSAPLG00020007727	ENSAPLT00020011291	Transcript	intron_variant,feature_truncation	-	-	-	-	-	-
13:9821057-9821234	deletion	ENSAPLG00020007753	ENSAPLT00020011326	Transcript	downstream_gene_variant	-	-	-	-	-	-
13:9821057-9821234	deletion	ENSAPLG00020007772	ENSAPLT00020011345	Transcript	intron_variant,feature_truncation	-	-	-	-	-	-
13:9821057-9821234	deletion	ENSAPLG00020007790	ENSAPLT00020011381	Transcript	downstream_gene_variant	-	-	-	-	-	-
14:7764555-7764696	deletion	ENSAPLG00020007923	ENSAPLT00020015770	Transcript	intron_variant,feature_truncation	-	-	-	-	-	-
14:7764555-7764696	deletion	ENSAPLG00020007923	ENSAPLT00020016158	Transcript	intron_variant,feature_truncation	-	-	-	-	-	-
14:7764555-7764696	deletion	ENSAPLG00020007923	ENSAPLT00020016292	Transcript	intron_variant,feature_truncation	-	-	-	-	-	-
13:9938325-9938775	deletion	ENSAPLG00020008082	ENSAPLT00020011791	Transcript	intron_variant,feature_truncation	-	-	-	-	-	-
13:9938325-9938775	deletion	ENSAPLG00020008082	ENSAPLT00020011797	Transcript	intron_variant,feature_truncation	-	-	-	-	-	-
13:20584097-20584301	deletion	ENSAPLG00020008113	ENSAPLT00020011846	Transcript	downstream_gene_variant	-	-	-	-	-	-
13:20584097-20584301	deletion	ENSAPLG00020008128	ENSAPLT00020011863	Transcript	upstream_gene_variant	-	-	-	-	-	-
13:20599133-20599244	deletion	ENSAPLG00020008139	ENSAPLT00020011884	Transcript	downstream_gene_variant	-	-	-	-	-	-
13:20599133-20599244	deletion	ENSAPLG00020008139	ENSAPLT00020011897	Transcript	downstream_gene_variant	-	-	-	-	-	-
13:20599133-20599244	deletion	ENSAPLG00020008170	ENSAPLT00020011942	Transcript	upstream_gene_variant	-	-	-	-	-	-
13:20599133-20599244	deletion	ENSAPLG00020008202	ENSAPLT00020012350	Transcript	intron_variant,feature_truncation	-	-	-	-	-	-
13:20599133-20599244	deletion	ENSAPLG00020008202	ENSAPLT00020012484	Transcript	upstream_gene_variant	-	-	-	-	-	-
2:145292757-145293466	deletion	ENSAPLG00020008312	ENSAPLT00020012127	Transcript	intron_variant,feature_truncation	-	-	-	-	-	-
2:65152525-65152703	deletion	ENSAPLG00020008372	ENSAPLT00020012220	Transcript	intron_variant,feature_truncation	-	-	-	-	-	-
2:65152525-65152703	deletion	ENSAPLG00020008372	ENSAPLT00020012253	Transcript	intron_variant,feature_truncation	-	-	-	-	-	-
2:65152525-65152703	deletion	ENSAPLG00020008372	ENSAPLT00020012302	Transcript	intron_variant,feature_truncation	-	-	-	-	-	-
2:65152525-65152703	deletion	ENSAPLG00020008372	ENSAPLT00020012416	Transcript	intron_variant,feature_truncation	-	-	-	-	-	-
2:65152525-65152703	deletion	ENSAPLG00020008372	ENSAPLT00020012460	Transcript	intron_variant,feature_truncation	-	-	-	-	-	-
2:65152525-65152703	deletion	ENSAPLG00020008372	ENSAPLT00020012526	Transcript	intron_variant,feature_truncation	-	-	-	-	-	-
2:65272980-65273309	deletion	ENSAPLG00020008372	ENSAPLT00020012220	Transcript	intron_variant,feature_truncation	-	-	-	-	-	-
2:65272980-65273309	deletion	ENSAPLG00020008372	ENSAPLT00020012253	Transcript	intron_variant,feature_truncation	-	-	-	-	-	-
2:65272980-65273309	deletion	ENSAPLG00020008372	ENSAPLT00020012302	Transcript	intron_variant,feature_truncation	-	-	-	-	-	-
2:65272980-65273309	deletion	ENSAPLG00020008372	ENSAPLT00020012416	Transcript	intron_variant,feature_truncation	-	-	-	-	-	-
2:65272980-65273309	deletion	ENSAPLG00020008372	ENSAPLT00020012460	Transcript	intron_variant,feature_truncation	-	-	-	-	-	-
2:65272980-65273309	deletion	ENSAPLG00020008372	ENSAPLT00020012526	Transcript	intron_variant,feature_truncation	-	-	-	-	-	-
13:10518247-10518471	deletion	ENSAPLG00020008476	ENSAPLT00020012396	Transcript	upstream_gene_variant	-	-	-	-	-	-
13:20599133-20599244	deletion	ENSAPLG00020008538	ENSAPLT00020012491	Transcript	intron_variant,feature_truncation	-	-	-	-	-	-
13:20599133-20599244	deletion	ENSAPLG00020008550	ENSAPLT00020012505	Transcript	downstream_gene_variant	-	-	-	-	-	-
13:21304119-21304523	deletion	ENSAPLG00020008698	ENSAPLT00020012715	Transcript	intron_variant,feature_truncation	-	-	-	-	-	-
13:21309758-21310032	deletion	ENSAPLG00020008698	ENSAPLT00020012715	Transcript	intron_variant,feature_truncation	-	-	-	-	-	-
13:21490919-21491055	deletion	ENSAPLG00020008713	ENSAPLT00020012745	Transcript	intron_variant,feature_truncation	-	-	-	-	-	-
2:65487651-65487982	deletion	ENSAPLG00020008836	ENSAPLT00020012952	Transcript	upstream_gene_variant	-	-	-	-	-	-
13:11155234-11156684	deletion	ENSAPLG00020008901	ENSAPLT00020013055	Transcript	intron_variant,feature_truncation	-	-	-	-	-	-
13:11155234-11156684	deletion	ENSAPLG00020008901	ENSAPLT00020013070	Transcript	intron_variant,feature_truncation	-	-	-	-	-	-
2:65903521-65903671	deletion	ENSAPLG00020008915	ENSAPLT00020013082	Transcript	intron_variant,feature_truncation	-	-	-	-	-	-
2:65938544-65938674	deletion	ENSAPLG00020008915	ENSAPLT00020013082	Transcript	intron_variant,feature_truncation	-	-	-	-	-	-
13:11633882-11634236	deletion	ENSAPLG00020008948	ENSAPLT00020013127	Transcript	intron_variant,feature_truncation	-	-	-	-	-	-
13:11633882-11634236	deletion	ENSAPLG00020008948	ENSAPLT00020013184	Transcript	intron_variant,feature_truncation	-	-	-	-	-	-
2:65963697-65964044	deletion	ENSAPLG00020008952	ENSAPLT00020013147	Transcript	intron_variant,feature_truncation	-	-	-	-	-	-
2:65963697-65964044	deletion	ENSAPLG00020008952	ENSAPLT00020013156	Transcript	intron_variant,feature_truncation	-	-	-	-	-	-
2:65963697-65964044	deletion	ENSAPLG00020008952	ENSAPLT00020013160	Transcript	intron_variant,feature_truncation	-	-	-	-	-	-
14:11035828-11036162	deletion	ENSAPLG00020009017	ENSAPLT00020019725	Transcript	intron_variant,feature_truncation	-	-	-	-	-	-
14:11035828-11036162	deletion	ENSAPLG00020009017	ENSAPLT00020019726	Transcript	intron_variant,feature_truncation	-	-	-	-	-	-
14:11035828-11036162	deletion	ENSAPLG00020009017	ENSAPLT00020019878	Transcript	intron_variant,feature_truncation	-	-	-	-	-	-
14:11100479-11100661	deletion	ENSAPLG00020009017	ENSAPLT00020019725	Transcript	intron_variant,feature_truncation	-	-	-	-	-	-
14:11100479-11100661	deletion	ENSAPLG00020009017	ENSAPLT00020019726	Transcript	intron_variant,feature_truncation	-	-	-	-	-	-
14:11100479-11100661	deletion	ENSAPLG00020009017	ENSAPLT00020019878	Transcript	intron_variant,feature_truncation	-	-	-	-	-	-
2:66294832-66294934	deletion	ENSAPLG00020009055	ENSAPLT00020013295	Transcript	intron_variant,feature_truncation	-	-	-	-	-	-
2:66305972-66306152	deletion	ENSAPLG00020009055	ENSAPLT00020013295	Transcript	upstream_gene_variant	-	-	-	-	-	-
2:66494696-66494890	deletion	ENSAPLG00020009210	ENSAPLT00020013533	Transcript	intron_variant,feature_truncation	-	-	-	-	-	-
2:151419886-151420485	deletion	ENSAPLG00020009713	ENSAPLT00020014265	Transcript	intron_variant,feature_truncation	-	-	-	-	-	-
2:151419886-151420485	deletion	ENSAPLG00020009713	ENSAPLT00020014278	Transcript	intron_variant,feature_truncation	-	-	-	-	-	-
2:151576385-151614721	deletion	ENSAPLG00020009745	ENSAPLT00020014304	Transcript	5_prime_UTR_variant,intron_variant,feature_truncation	-	-	-	-	-	-
2:151576385-151614721	deletion	ENSAPLG00020009745	ENSAPLT00020014311	Transcript	5_prime_UTR_variant,intron_variant,feature_truncation	-	-	-	-	-	-
2:151576385-151614721	deletion	ENSAPLG00020009745	ENSAPLT00020014318	Transcript	5_prime_UTR_variant,intron_variant,feature_truncation	-	-	-	-	-	-
2:151576385-151614721	deletion	ENSAPLG00020009745	ENSAPLT00020014325	Transcript	5_prime_UTR_variant,intron_variant,feature_truncation	-	-	-	-	-	-
2:152503533-152503678	deletion	ENSAPLG00020009828	ENSAPLT00020014438	Transcript	intron_variant,feature_truncation	-	-	-	-	-	-
2:152503533-152503678	deletion	ENSAPLG00020009828	ENSAPLT00020014445	Transcript	intron_variant,feature_truncation	-	-	-	-	-	-
11:4429274-4429833	deletion	ENSAPLG00020009944	ENSAPLT00020014634	Transcript	intron_variant,feature_truncation	-	-	-	-	-	-
13:17394795-17395191	deletion	ENSAPLG00020010165	ENSAPLT00020015025	Transcript	intron_variant,feature_truncation	-	-	-	-	-	-
13:17884143-17884284	deletion	ENSAPLG00020010170	ENSAPLT00020015036	Transcript	intron_variant,feature_truncation	-	-	-	-	-	-
13:18127440-18127849	deletion	ENSAPLG00020010183	ENSAPLT00020015049	Transcript	upstream_gene_variant	-	-	-	-	-	-
10:7558121-7558522	deletion	ENSAPLG00020010188	ENSAPLT00020015061	Transcript	intron_variant,feature_truncation	-	-	-	-	-	-
10:7558121-7558522	deletion	ENSAPLG00020010188	ENSAPLT00020015086	Transcript	intron_variant,feature_truncation	-	-	-	-	-	-
10:7558121-7558522	deletion	ENSAPLG00020010188	ENSAPLT00020015135	Transcript	intron_variant,feature_truncation	-	-	-	-	-	-
10:7643079-7643472	deletion	ENSAPLG00020010264	ENSAPLT00020015171	Transcript	intron_variant,feature_truncation	-	-	-	-	-	-
10:7724713-7724915	deletion	ENSAPLG00020010268	ENSAPLT00020015181	Transcript	upstream_gene_variant	-	-	-	-	-	-
2:80748466-80748597	deletion	ENSAPLG00020010336	ENSAPLT00020015308	Transcript	intron_variant,feature_truncation	-	-	-	-	-	-
2:80748466-80748597	deletion	ENSAPLG00020010336	ENSAPLT00020015313	Transcript	intron_variant,feature_truncation	-	-	-	-	-	-
2:80753838-80753972	deletion	ENSAPLG00020010336	ENSAPLT00020015308	Transcript	intron_variant,feature_truncation	-	-	-	-	-	-
2:80753838-80753972	deletion	ENSAPLG00020010336	ENSAPLT00020015313	Transcript	intron_variant,feature_truncation	-	-	-	-	-	-
10:10790843-10790966	deletion	ENSAPLG00020010431	ENSAPLT00020015422	Transcript	upstream_gene_variant	-	-	-	-	-	-
10:10791824-10791956	deletion	ENSAPLG00020010431	ENSAPLT00020015422	Transcript	upstream_gene_variant	-	-	-	-	-	-
10:10790843-10790966	deletion	ENSAPLG00020010435	ENSAPLT00020015427	Transcript	downstream_gene_variant	-	-	-	-	-	-
10:10791824-10791956	deletion	ENSAPLG00020010435	ENSAPLT00020015427	Transcript	downstream_gene_variant	-	-	-	-	-	-
12:21385772-21385975	deletion	ENSAPLG00020010982	ENSAPLT00020016314	Transcript	intron_variant,feature_truncation	-	-	-	-	-	-
12:21419353-21419457	deletion	ENSAPLG00020010999	ENSAPLT00020017769	Transcript	intron_variant,feature_truncation	-	-	-	-	-	-
12:21419353-21419457	deletion	ENSAPLG00020010999	ENSAPLT00020017813	Transcript	intron_variant,feature_truncation	-	-	-	-	-	-
12:21419353-21419457	deletion	ENSAPLG00020010999	ENSAPLT00020017864	Transcript	intron_variant,feature_truncation	-	-	-	-	-	-
2:137338153-137338452	deletion	ENSAPLG00020011168	ENSAPLT00020016683	Transcript	intron_variant,feature_truncation	-	-	-	-	-	-
2:137338153-137338452	deletion	ENSAPLG00020011168	ENSAPLT00020016698	Transcript	intron_variant,feature_truncation	-	-	-	-	-	-
2:137860914-137861689	deletion	ENSAPLG00020011335	ENSAPLT00020017016	Transcript	intron_variant,feature_truncation	-	-	-	-	-	-
2:83003825-83004424	deletion	ENSAPLG00020011374	ENSAPLT00020016965	Transcript	intron_variant,feature_truncation	-	-	-	-	-	-
2:83003825-83004424	deletion	ENSAPLG00020011374	ENSAPLT00020016970	Transcript	intron_variant,feature_truncation	-	-	-	-	-	-
2:83003825-83004424	deletion	ENSAPLG00020011374	ENSAPLT00020016974	Transcript	intron_variant,feature_truncation	-	-	-	-	-	-
2:83003825-83004424	deletion	ENSAPLG00020011374	ENSAPLT00020016976	Transcript	intron_variant,feature_truncation	-	-	-	-	-	-
2:83222758-83245844	deletion	ENSAPLG00020011388	ENSAPLT00020016986	Transcript	stop_lost,coding_sequence_variant,3_prime_UTR_variant,intron_variant,feature_truncation	-	-	-	-	-	-
2:138342177-138342614	deletion	ENSAPLG00020011422	ENSAPLT00020017040	Transcript	intron_variant,feature_truncation	-	-	-	-	-	-
2:138342177-138342614	deletion	ENSAPLG00020011422	ENSAPLT00020017048	Transcript	intron_variant,feature_truncation	-	-	-	-	-	-
2:87157036-87157141	deletion	ENSAPLG00020011438	ENSAPLT00020017065	Transcript	upstream_gene_variant	-	-	-	-	-	-
2:88409794-88410296	deletion	ENSAPLG00020011442	ENSAPLT00020017072	Transcript	intron_variant,feature_truncation	-	-	-	-	-	-
2:139501659-139503984	deletion	ENSAPLG00020011471	ENSAPLT00020017122	Transcript	upstream_gene_variant	-	-	-	-	-	-
2:91079157-91079560	deletion	ENSAPLG00020011482	ENSAPLT00020017138	Transcript	intron_variant,feature_truncation	-	-	-	-	-	-
2:91079157-91079560	deletion	ENSAPLG00020011482	ENSAPLT00020017141	Transcript	intron_variant,feature_truncation	-	-	-	-	-	-
2:91348646-91348772	deletion	ENSAPLG00020011495	ENSAPLT00020017155	Transcript	intron_variant,feature_truncation	-	-	-	-	-	-
2:92114258-92114463	deletion	ENSAPLG00020011530	ENSAPLT00020017208	Transcript	upstream_gene_variant	-	-	-	-	-	-
2:92992324-92992763	deletion	ENSAPLG00020011553	ENSAPLT00020017243	Transcript	intron_variant,feature_truncation	-	-	-	-	-	-
2:161520301-161520434	deletion	ENSAPLG00020011601	ENSAPLT00020017344	Transcript	intron_variant,feature_truncation	-	-	-	-	-	-
2:161520301-161520434	deletion	ENSAPLG00020011601	ENSAPLT00020017351	Transcript	intron_variant,feature_truncation	-	-	-	-	-	-
2:161520301-161520434	deletion	ENSAPLG00020011601	ENSAPLT00020017365	Transcript	intron_variant,feature_truncation	-	-	-	-	-	-
2:161520301-161520434	deletion	ENSAPLG00020011601	ENSAPLT00020017373	Transcript	intron_variant,feature_truncation	-	-	-	-	-	-
2:161520301-161520434	deletion	ENSAPLG00020011601	ENSAPLT00020017381	Transcript	intron_variant,feature_truncation	-	-	-	-	-	-
2:161520301-161520434	deletion	ENSAPLG00020011601	ENSAPLT00020017388	Transcript	intron_variant,feature_truncation	-	-	-	-	-	-
2:161535648-161536191	deletion	ENSAPLG00020011601	ENSAPLT00020017344	Transcript	intron_variant,feature_truncation	-	-	-	-	-	-
2:161535648-161536191	deletion	ENSAPLG00020011601	ENSAPLT00020017351	Transcript	intron_variant,feature_truncation	-	-	-	-	-	-
2:161535648-161536191	deletion	ENSAPLG00020011601	ENSAPLT00020017365	Transcript	intron_variant,feature_truncation	-	-	-	-	-	-
2:161535648-161536191	deletion	ENSAPLG00020011601	ENSAPLT00020017373	Transcript	intron_variant,feature_truncation	-	-	-	-	-	-
2:161535648-161536191	deletion	ENSAPLG00020011601	ENSAPLT00020017381	Transcript	intron_variant,feature_truncation	-	-	-	-	-	-
2:161535648-161536191	deletion	ENSAPLG00020011601	ENSAPLT00020017388	Transcript	intron_variant,feature_truncation	-	-	-	-	-	-
2:161653253-161653374	deletion	ENSAPLG00020011651	ENSAPLT00020017432	Transcript	upstream_gene_variant	-	-	-	-	-	-
2:161653253-161653374	deletion	ENSAPLG00020011651	ENSAPLT00020017437	Transcript	upstream_gene_variant	-	-	-	-	-	-
2:161653253-161653374	deletion	ENSAPLG00020011651	ENSAPLT00020017441	Transcript	upstream_gene_variant	-	-	-	-	-	-
2:161654260-161654360	deletion	ENSAPLG00020011651	ENSAPLT00020017432	Transcript	upstream_gene_variant	-	-	-	-	-	-
2:161654260-161654360	deletion	ENSAPLG00020011651	ENSAPLT00020017437	Transcript	upstream_gene_variant	-	-	-	-	-	-
2:161654260-161654360	deletion	ENSAPLG00020011651	ENSAPLT00020017441	Transcript	upstream_gene_variant	-	-	-	-	-	-
2:161653253-161653374	deletion	ENSAPLG00020011659	ENSAPLT00020017443	Transcript	upstream_gene_variant	-	-	-	-	-	-
2:161654260-161654360	deletion	ENSAPLG00020011659	ENSAPLT00020017443	Transcript	upstream_gene_variant	-	-	-	-	-	-
14:7900172-7900496	deletion	ENSAPLG00020011681	ENSAPLT00020017479	Transcript	upstream_gene_variant	-	-	-	-	-	-
14:7900172-7900496	deletion	ENSAPLG00020011683	ENSAPLT00020017482	Transcript	intron_variant,feature_truncation	-	-	-	-	-	-
14:7900172-7900496	deletion	ENSAPLG00020011683	ENSAPLT00020017483	Transcript	intron_variant,feature_truncation	-	-	-	-	-	-
14:7900172-7900496	deletion	ENSAPLG00020011687	ENSAPLT00020017494	Transcript	upstream_gene_variant	-	-	-	-	-	-
2:45189773-45190738	deletion	ENSAPLG00020011716	ENSAPLT00020017541	Transcript	intron_variant,feature_truncation	-	-	-	-	-	-
2:161893211-161893337	deletion	ENSAPLG00020011747	ENSAPLT00020017589	Transcript	5_prime_UTR_variant,feature_truncation	338-464	-	-	-	-	-
2:161893211-161893337	deletion	ENSAPLG00020011750	ENSAPLT00020017594	Transcript	upstream_gene_variant	-	-	-	-	-	-
2:161893211-161893337	deletion	ENSAPLG00020011753	ENSAPLT00020017597	Transcript	downstream_gene_variant	-	-	-	-	-	-
2:161923771-161923870	deletion	ENSAPLG00020011753	ENSAPLT00020017597	Transcript	intron_variant,feature_truncation	-	-	-	-	-	-
2:161923771-161923870	deletion	ENSAPLG00020011768	ENSAPLT00020017691	Transcript	intron_variant,non_coding_transcript_variant,feature_truncation	-	-	-	-	-	-
2:45541053-45541461	deletion	ENSAPLG00020011793	ENSAPLT00020017654	Transcript	intron_variant,non_coding_transcript_variant,feature_truncation	-	-	-	-	-	-
2:46265433-46265793	deletion	ENSAPLG00020011809	ENSAPLT00020017680	Transcript	intron_variant,feature_truncation	-	-	-	-	-	-
2:46265433-46265793	deletion	ENSAPLG00020011809	ENSAPLT00020017685	Transcript	intron_variant,feature_truncation	-	-	-	-	-	-
14:8877557-8877694	deletion	ENSAPLG00020011820	ENSAPLT00020017696	Transcript	intron_variant,non_coding_transcript_variant,feature_truncation	-	-	-	-	-	-
14:8877557-8877694	deletion	ENSAPLG00020011820	ENSAPLT00020017699	Transcript	intron_variant,non_coding_transcript_variant,feature_truncation	-	-	-	-	-	-
2:161966943-161967165	deletion	ENSAPLG00020011829	ENSAPLT00020017719	Transcript	upstream_gene_variant	-	-	-	-	-	-
2:161993186-161993512	deletion	ENSAPLG00020011829	ENSAPLT00020017719	Transcript	intron_variant,feature_truncation	-	-	-	-	-	-
2:162128670-162129378	deletion	ENSAPLG00020011842	ENSAPLT00020017736	Transcript	upstream_gene_variant	-	-	-	-	-	-
2:162161229-162161408	deletion	ENSAPLG00020011856	ENSAPLT00020017761	Transcript	downstream_gene_variant	-	-	-	-	-	-
2:162161229-162161408	deletion	ENSAPLG00020011863	ENSAPLT00020017771	Transcript	upstream_gene_variant	-	-	-	-	-	-
2:162161229-162161408	deletion	ENSAPLG00020011863	ENSAPLT00020017774	Transcript	upstream_gene_variant	-	-	-	-	-	-
2:105034914-105035156	deletion	ENSAPLG00020011881	ENSAPLT00020017798	Transcript	intron_variant,feature_truncation	-	-	-	-	-	-
2:106674766-106674994	deletion	ENSAPLG00020011891	ENSAPLT00020017816	Transcript	intron_variant,feature_truncation	-	-	-	-	-	-
14:8998270-8998397	deletion	ENSAPLG00020011896	ENSAPLT00020018295	Transcript	intron_variant,feature_truncation	-	-	-	-	-	-
14:8998270-8998397	deletion	ENSAPLG00020011896	ENSAPLT00020018317	Transcript	downstream_gene_variant	-	-	-	-	-	-
14:8998270-8998397	deletion	ENSAPLG00020011896	ENSAPLT00020018327	Transcript	downstream_gene_variant	-	-	-	-	-	-
2:67209589-67209731	deletion	ENSAPLG00020011903	ENSAPLT00020017847	Transcript	intron_variant,feature_truncation	-	-	-	-	-	-
2:67218460-67229406	deletion	ENSAPLG00020011903	ENSAPLT00020017847	Transcript	intron_variant,feature_truncation	-	-	-	-	-	-
2:46797007-46797624	deletion	ENSAPLG00020011913	ENSAPLT00020017872	Transcript	intron_variant,feature_truncation	-	-	-	-	-	-
2:46797007-46797624	deletion	ENSAPLG00020011913	ENSAPLT00020017873	Transcript	intron_variant,feature_truncation	-	-	-	-	-	-
2:46797007-46797624	deletion	ENSAPLG00020011913	ENSAPLT00020017877	Transcript	intron_variant,feature_truncation	-	-	-	-	-	-
12:21463321-21463440	deletion	ENSAPLG00020011922	ENSAPLT00020017870	Transcript	intron_variant,feature_truncation	-	-	-	-	-	-
2:162614605-162617161	deletion	ENSAPLG00020011937	ENSAPLT00020017891	Transcript	upstream_gene_variant	-	-	-	-	-	-
12:21463321-21463440	deletion	ENSAPLG00020011938	ENSAPLT00020017920	Transcript	upstream_gene_variant	-	-	-	-	-	-
12:21463321-21463440	deletion	ENSAPLG00020011938	ENSAPLT00020017922	Transcript	upstream_gene_variant	-	-	-	-	-	-
12:21463321-21463440	deletion	ENSAPLG00020011938	ENSAPLT00020017928	Transcript	upstream_gene_variant	-	-	-	-	-	-
2:162614605-162617161	deletion	ENSAPLG00020011939	ENSAPLT00020017893	Transcript	coding_sequence_variant,5_prime_UTR_variant,intron_variant,feature_truncation	-	-	-	-	-	-
2:162617516-162618830	deletion	ENSAPLG00020011939	ENSAPLT00020017893	Transcript	coding_sequence_variant,intron_variant,feature_truncation	-	-	-	-	-	-
2:162619282-162620206	deletion	ENSAPLG00020011939	ENSAPLT00020017893	Transcript	coding_sequence_variant,intron_variant,feature_truncation	-	-	-	-	-	-
2:162620979-162622327	deletion	ENSAPLG00020011939	ENSAPLT00020017893	Transcript	coding_sequence_variant,intron_variant,feature_truncation	-	-	-	-	-	-
2:107661657-107661757	deletion	ENSAPLG00020011940	ENSAPLT00020017904	Transcript	intron_variant,feature_truncation	-	-	-	-	-	-
2:107661657-107661757	deletion	ENSAPLG00020011940	ENSAPLT00020017905	Transcript	intron_variant,feature_truncation	-	-	-	-	-	-
2:107661657-107661757	deletion	ENSAPLG00020011940	ENSAPLT00020017907	Transcript	intron_variant,feature_truncation	-	-	-	-	-	-
2:107661657-107661757	deletion	ENSAPLG00020011940	ENSAPLT00020017911	Transcript	intron_variant,feature_truncation	-	-	-	-	-	-
2:107732598-107733150	deletion	ENSAPLG00020011940	ENSAPLT00020017904	Transcript	intron_variant,feature_truncation	-	-	-	-	-	-
2:107732598-107733150	deletion	ENSAPLG00020011940	ENSAPLT00020017905	Transcript	intron_variant,feature_truncation	-	-	-	-	-	-
2:107732598-107733150	deletion	ENSAPLG00020011940	ENSAPLT00020017907	Transcript	intron_variant,feature_truncation	-	-	-	-	-	-
2:107732598-107733150	deletion	ENSAPLG00020011940	ENSAPLT00020017911	Transcript	intron_variant,feature_truncation	-	-	-	-	-	-
2:47139682-47139895	deletion	ENSAPLG00020011945	ENSAPLT00020018499	Transcript	intron_variant,feature_truncation	-	-	-	-	-	-
2:108281480-108281761	deletion	ENSAPLG00020011957	ENSAPLT00020017953	Transcript	intron_variant,feature_truncation	-	-	-	-	-	-
2:108281480-108281761	deletion	ENSAPLG00020011957	ENSAPLT00020017956	Transcript	intron_variant,feature_truncation	-	-	-	-	-	-
2:108281480-108281761	deletion	ENSAPLG00020011957	ENSAPLT00020017958	Transcript	intron_variant,feature_truncation	-	-	-	-	-	-
2:108281480-108281761	deletion	ENSAPLG00020011957	ENSAPLT00020017961	Transcript	intron_variant,feature_truncation	-	-	-	-	-	-
2:108281480-108281761	deletion	ENSAPLG00020011957	ENSAPLT00020017962	Transcript	intron_variant,feature_truncation	-	-	-	-	-	-
2:108281480-108281761	deletion	ENSAPLG00020011957	ENSAPLT00020017976	Transcript	intron_variant,feature_truncation	-	-	-	-	-	-
2:108316406-108316566	deletion	ENSAPLG00020011957	ENSAPLT00020017953	Transcript	intron_variant,feature_truncation	-	-	-	-	-	-
2:108316406-108316566	deletion	ENSAPLG00020011957	ENSAPLT00020017956	Transcript	intron_variant,feature_truncation	-	-	-	-	-	-
2:108316406-108316566	deletion	ENSAPLG00020011957	ENSAPLT00020017958	Transcript	intron_variant,feature_truncation	-	-	-	-	-	-
2:108316406-108316566	deletion	ENSAPLG00020011957	ENSAPLT00020017961	Transcript	intron_variant,feature_truncation	-	-	-	-	-	-
2:108316406-108316566	deletion	ENSAPLG00020011957	ENSAPLT00020017962	Transcript	intron_variant,feature_truncation	-	-	-	-	-	-
2:108316406-108316566	deletion	ENSAPLG00020011957	ENSAPLT00020017976	Transcript	intron_variant,feature_truncation	-	-	-	-	-	-
2:108318566-108319496	deletion	ENSAPLG00020011957	ENSAPLT00020017953	Transcript	intron_variant,feature_truncation	-	-	-	-	-	-
2:108318566-108319496	deletion	ENSAPLG00020011957	ENSAPLT00020017956	Transcript	intron_variant,feature_truncation	-	-	-	-	-	-
2:108318566-108319496	deletion	ENSAPLG00020011957	ENSAPLT00020017958	Transcript	intron_variant,feature_truncation	-	-	-	-	-	-
2:108318566-108319496	deletion	ENSAPLG00020011957	ENSAPLT00020017961	Transcript	intron_variant,feature_truncation	-	-	-	-	-	-
2:108318566-108319496	deletion	ENSAPLG00020011957	ENSAPLT00020017962	Transcript	intron_variant,feature_truncation	-	-	-	-	-	-
2:108318566-108319496	deletion	ENSAPLG00020011957	ENSAPLT00020017976	Transcript	intron_variant,feature_truncation	-	-	-	-	-	-
2:108406807-108408203	deletion	ENSAPLG00020011957	ENSAPLT00020017953	Transcript	intron_variant,feature_truncation	-	-	-	-	-	-
2:108406807-108408203	deletion	ENSAPLG00020011957	ENSAPLT00020017956	Transcript	intron_variant,feature_truncation	-	-	-	-	-	-
2:108406807-108408203	deletion	ENSAPLG00020011957	ENSAPLT00020017958	Transcript	intron_variant,feature_truncation	-	-	-	-	-	-
2:108406807-108408203	deletion	ENSAPLG00020011957	ENSAPLT00020017961	Transcript	intron_variant,feature_truncation	-	-	-	-	-	-
2:108406807-108408203	deletion	ENSAPLG00020011957	ENSAPLT00020017962	Transcript	intron_variant,feature_truncation	-	-	-	-	-	-
12:21623095-21623288	deletion	ENSAPLG00020011980	ENSAPLT00020017985	Transcript	intron_variant,feature_truncation	-	-	-	-	-	-
12:21623095-21623288	deletion	ENSAPLG00020011980	ENSAPLT00020017989	Transcript	intron_variant,feature_truncation	-	-	-	-	-	-
12:21623095-21623288	deletion	ENSAPLG00020011980	ENSAPLT00020017991	Transcript	intron_variant,feature_truncation	-	-	-	-	-	-
12:21623095-21623288	deletion	ENSAPLG00020011980	ENSAPLT00020017992	Transcript	upstream_gene_variant	-	-	-	-	-	-
2:94530123-94530752	deletion	ENSAPLG00020012018	ENSAPLT00020018037	Transcript	downstream_gene_variant	-	-	-	-	-	-
2:108778467-108778662	deletion	ENSAPLG00020012019	ENSAPLT00020018036	Transcript	intron_variant,feature_truncation	-	-	-	-	-	-
2:108778467-108778662	deletion	ENSAPLG00020012019	ENSAPLT00020018040	Transcript	intron_variant,feature_truncation	-	-	-	-	-	-
2:108787858-108807296	deletion	ENSAPLG00020012019	ENSAPLT00020018036	Transcript	intron_variant,feature_truncation	-	-	-	-	-	-
2:108787858-108807296	deletion	ENSAPLG00020012019	ENSAPLT00020018040	Transcript	intron_variant,feature_truncation	-	-	-	-	-	-
2:108809420-108809717	deletion	ENSAPLG00020012019	ENSAPLT00020018036	Transcript	intron_variant,feature_truncation	-	-	-	-	-	-
2:108809420-108809717	deletion	ENSAPLG00020012019	ENSAPLT00020018040	Transcript	intron_variant,feature_truncation	-	-	-	-	-	-
2:108818598-108818697	deletion	ENSAPLG00020012019	ENSAPLT00020018036	Transcript	intron_variant,feature_truncation	-	-	-	-	-	-
2:108818598-108818697	deletion	ENSAPLG00020012019	ENSAPLT00020018040	Transcript	intron_variant,feature_truncation	-	-	-	-	-	-
2:108873998-108874655	deletion	ENSAPLG00020012019	ENSAPLT00020018036	Transcript	intron_variant,feature_truncation	-	-	-	-	-	-
2:108873998-108874655	deletion	ENSAPLG00020012019	ENSAPLT00020018040	Transcript	intron_variant,feature_truncation	-	-	-	-	-	-
2:139794391-139794652	deletion	ENSAPLG00020012027	ENSAPLT00020022504	Transcript	intron_variant,feature_truncation	-	-	-	-	-	-
2:139794391-139794652	deletion	ENSAPLG00020012027	ENSAPLT00020023171	Transcript	intron_variant,feature_truncation	-	-	-	-	-	-
2:139794391-139794652	deletion	ENSAPLG00020012027	ENSAPLT00020024119	Transcript	intron_variant,feature_truncation	-	-	-	-	-	-
2:139794391-139794652	deletion	ENSAPLG00020012027	ENSAPLT00020024213	Transcript	intron_variant,feature_truncation	-	-	-	-	-	-
2:139794391-139794652	deletion	ENSAPLG00020012027	ENSAPLT00020024219	Transcript	intron_variant,feature_truncation	-	-	-	-	-	-
2:139794391-139794652	deletion	ENSAPLG00020012027	ENSAPLT00020024355	Transcript	intron_variant,feature_truncation	-	-	-	-	-	-
2:139794391-139794652	deletion	ENSAPLG00020012027	ENSAPLT00020024410	Transcript	intron_variant,feature_truncation	-	-	-	-	-	-
2:139794391-139794652	deletion	ENSAPLG00020012027	ENSAPLT00020024415	Transcript	intron_variant,feature_truncation	-	-	-	-	-	-
2:139794391-139794652	deletion	ENSAPLG00020012027	ENSAPLT00020024438	Transcript	intron_variant,feature_truncation	-	-	-	-	-	-
2:139794391-139794652	deletion	ENSAPLG00020012027	ENSAPLT00020024443	Transcript	intron_variant,feature_truncation	-	-	-	-	-	-
2:109027504-109027792	deletion	ENSAPLG00020012033	ENSAPLT00020018068	Transcript	intron_variant,feature_truncation	-	-	-	-	-	-
2:109413207-109413401	deletion	ENSAPLG00020012038	ENSAPLT00020018075	Transcript	intron_variant,feature_truncation	-	-	-	-	-	-
2:109460144-109460308	deletion	ENSAPLG00020012039	ENSAPLT00020018078	Transcript	upstream_gene_variant	-	-	-	-	-	-
2:110503565-110503892	deletion	ENSAPLG00020012158	ENSAPLT00020025929	Transcript	intron_variant,feature_truncation	-	-	-	-	-	-
2:110503565-110503892	deletion	ENSAPLG00020012158	ENSAPLT00020025982	Transcript	intron_variant,feature_truncation	-	-	-	-	-	-
2:110503565-110503892	deletion	ENSAPLG00020012158	ENSAPLT00020026230	Transcript	intron_variant,feature_truncation	-	-	-	-	-	-
2:110503565-110503892	deletion	ENSAPLG00020012158	ENSAPLT00020026231	Transcript	intron_variant,feature_truncation	-	-	-	-	-	-
2:110503565-110503892	deletion	ENSAPLG00020012158	ENSAPLT00020026233	Transcript	intron_variant,feature_truncation	-	-	-	-	-	-
2:110503565-110503892	deletion	ENSAPLG00020012158	ENSAPLT00020026234	Transcript	intron_variant,feature_truncation	-	-	-	-	-	-
2:110503565-110503892	deletion	ENSAPLG00020012158	ENSAPLT00020026240	Transcript	intron_variant,feature_truncation	-	-	-	-	-	-
2:110503565-110503892	deletion	ENSAPLG00020012158	ENSAPLT00020026243	Transcript	intron_variant,feature_truncation	-	-	-	-	-	-
2:110503565-110503892	deletion	ENSAPLG00020012158	ENSAPLT00020026244	Transcript	intron_variant,feature_truncation	-	-	-	-	-	-
2:110589701-110590246	deletion	ENSAPLG00020012158	ENSAPLT00020026230	Transcript	upstream_gene_variant	-	-	-	-	-	-
2:110589701-110590246	deletion	ENSAPLG00020012158	ENSAPLT00020026231	Transcript	upstream_gene_variant	-	-	-	-	-	-
2:110589701-110590246	deletion	ENSAPLG00020012158	ENSAPLT00020026233	Transcript	upstream_gene_variant	-	-	-	-	-	-
2:110589701-110590246	deletion	ENSAPLG00020012158	ENSAPLT00020026234	Transcript	upstream_gene_variant	-	-	-	-	-	-
2:110589701-110590246	deletion	ENSAPLG00020012158	ENSAPLT00020026240	Transcript	upstream_gene_variant	-	-	-	-	-	-
2:110589701-110590246	deletion	ENSAPLG00020012158	ENSAPLT00020026243	Transcript	upstream_gene_variant	-	-	-	-	-	-
11:5517725-5517828	deletion	ENSAPLG00020012206	ENSAPLT00020018360	Transcript	intron_variant,feature_truncation	-	-	-	-	-	-
11:5517725-5517828	deletion	ENSAPLG00020012207	ENSAPLT00020018362	Transcript	upstream_gene_variant	-	-	-	-	-	-
2:47139682-47139895	deletion	ENSAPLG00020012312	ENSAPLT00020020944	Transcript	upstream_gene_variant	-	-	-	-	-	-
2:47139682-47139895	deletion	ENSAPLG00020012312	ENSAPLT00020020972	Transcript	upstream_gene_variant	-	-	-	-	-	-
2:47139682-47139895	deletion	ENSAPLG00020012312	ENSAPLT00020020983	Transcript	upstream_gene_variant	-	-	-	-	-	-
2:47139682-47139895	deletion	ENSAPLG00020012312	ENSAPLT00020020986	Transcript	upstream_gene_variant	-	-	-	-	-	-
2:47139682-47139895	deletion	ENSAPLG00020012312	ENSAPLT00020020989	Transcript	upstream_gene_variant	-	-	-	-	-	-
10:12525897-12526064	deletion	ENSAPLG00020012468	ENSAPLT00020018837	Transcript	intron_variant,feature_truncation	-	-	-	-	-	-
10:12603804-12604356	deletion	ENSAPLG00020012479	ENSAPLT00020018857	Transcript	downstream_gene_variant	-	-	-	-	-	-
10:12894255-12894425	deletion	ENSAPLG00020012489	ENSAPLT00020018878	Transcript	intron_variant,feature_truncation	-	-	-	-	-	-
10:12894255-12894425	deletion	ENSAPLG00020012489	ENSAPLT00020018882	Transcript	coding_sequence_variant,5_prime_UTR_variant,intron_variant,feature_truncation	-	-	-	-	-	-
10:13116917-13117059	deletion	ENSAPLG00020012496	ENSAPLT00020018889	Transcript	downstream_gene_variant	-	-	-	-	-	-
2:117423103-117423242	deletion	ENSAPLG00020012519	ENSAPLT00020018928	Transcript	upstream_gene_variant	-	-	-	-	-	-
13:19090634-19090923	deletion	ENSAPLG00020012695	ENSAPLT00020019195	Transcript	downstream_gene_variant	-	-	-	-	-	-
13:19135341-19135699	deletion	ENSAPLG00020012705	ENSAPLT00020019210	Transcript	downstream_gene_variant	-	-	-	-	-	-
13:19135341-19135699	deletion	ENSAPLG00020012708	ENSAPLT00020019215	Transcript	downstream_gene_variant	-	-	-	-	-	-
13:19135341-19135699	deletion	ENSAPLG00020012717	ENSAPLT00020019223	Transcript	downstream_gene_variant	-	-	-	-	-	-
13:19135341-19135699	deletion	ENSAPLG00020012717	ENSAPLT00020019229	Transcript	downstream_gene_variant	-	-	-	-	-	-
13:19135341-19135699	deletion	ENSAPLG00020012717	ENSAPLT00020019234	Transcript	downstream_gene_variant	-	-	-	-	-	-
13:19135341-19135699	deletion	ENSAPLG00020012717	ENSAPLT00020019241	Transcript	downstream_gene_variant	-	-	-	-	-	-
13:19427050-19427471	deletion	ENSAPLG00020012753	ENSAPLT00020019279	Transcript	intron_variant,feature_truncation	-	-	-	-	-	-
13:19556449-19556911	deletion	ENSAPLG00020012767	ENSAPLT00020019300	Transcript	upstream_gene_variant	-	-	-	-	-	-
13:19598630-19598904	deletion	ENSAPLG00020012767	ENSAPLT00020019300	Transcript	intron_variant,feature_truncation	-	-	-	-	-	-
12:21906783-21907088	deletion	ENSAPLG00020012808	ENSAPLT00020019360	Transcript	upstream_gene_variant	-	-	-	-	-	-
12:21906783-21907088	deletion	ENSAPLG00020012808	ENSAPLT00020019363	Transcript	upstream_gene_variant	-	-	-	-	-	-
12:21906783-21907088	deletion	ENSAPLG00020012812	ENSAPLT00020019368	Transcript	downstream_gene_variant	-	-	-	-	-	-
12:21906783-21907088	deletion	ENSAPLG00020012817	ENSAPLT00020019372	Transcript	upstream_gene_variant	-	-	-	-	-	-
10:15866390-15866579	deletion	ENSAPLG00020013087	ENSAPLT00020020317	Transcript	intron_variant,feature_truncation	-	-	-	-	-	-
10:15866390-15866579	deletion	ENSAPLG00020013087	ENSAPLT00020020355	Transcript	intron_variant,feature_truncation	-	-	-	-	-	-
14:11202061-11202262	deletion	ENSAPLG00020013134	ENSAPLT00020019958	Transcript	intron_variant,feature_truncation	-	-	-	-	-	-
14:11855672-11857114	deletion	ENSAPLG00020013186	ENSAPLT00020020046	Transcript	coding_sequence_variant,5_prime_UTR_variant,intron_variant,feature_truncation	-	-	-	-	-	-
14:11857242-11862159	deletion	ENSAPLG00020013186	ENSAPLT00020020046	Transcript	upstream_gene_variant	-	-	-	-	-	-
14:11855672-11857114	deletion	ENSAPLG00020013205	ENSAPLT00020020084	Transcript	upstream_gene_variant	-	-	-	-	-	-
14:11857242-11862159	deletion	ENSAPLG00020013205	ENSAPLT00020020084	Transcript	upstream_gene_variant	-	-	-	-	-	-
14:11855672-11857114	deletion	ENSAPLG00020013208	ENSAPLT00020020089	Transcript	upstream_gene_variant	-	-	-	-	-	-
14:11857242-11862159	deletion	ENSAPLG00020013208	ENSAPLT00020020089	Transcript	coding_sequence_variant,5_prime_UTR_variant,intron_variant,feature_truncation	-	-	-	-	-	-
14:11862704-11871185	deletion	ENSAPLG00020013208	ENSAPLT00020020089	Transcript	stop_lost,coding_sequence_variant,3_prime_UTR_variant,intron_variant,feature_truncation	-	-	-	-	-	-
14:11862704-11871185	deletion	ENSAPLG00020013210	ENSAPLT00020020092	Transcript	upstream_gene_variant	-	-	-	-	-	-
14:11871411-11873340	deletion	ENSAPLG00020013210	ENSAPLT00020020092	Transcript	upstream_gene_variant	-	-	-	-	-	-
14:11901872-11905278	deletion	ENSAPLG00020013212	ENSAPLT00020020097	Transcript	stop_lost,coding_sequence_variant,3_prime_UTR_variant,intron_variant,feature_truncation	-	-	-	-	-	-
14:11905577-11910392	deletion	ENSAPLG00020013212	ENSAPLT00020020097	Transcript	downstream_gene_variant	-	-	-	-	-	-
14:11905577-11910392	deletion	ENSAPLG00020013213	ENSAPLT00020020099	Transcript	upstream_gene_variant	-	-	-	-	-	-
14:11905577-11910392	deletion	ENSAPLG00020013215	ENSAPLT00020020100	Transcript	downstream_gene_variant	-	-	-	-	-	-
14:11953945-11954121	deletion	ENSAPLG00020013231	ENSAPLT00020020125	Transcript	intron_variant,feature_truncation	-	-	-	-	-	-
14:11954225-11955160	deletion	ENSAPLG00020013231	ENSAPLT00020020125	Transcript	intron_variant,feature_truncation	-	-	-	-	-	-
14:11953945-11954121	deletion	ENSAPLG00020013235	ENSAPLT00020020134	Transcript	downstream_gene_variant	-	-	-	-	-	-
14:11954225-11955160	deletion	ENSAPLG00020013235	ENSAPLT00020020134	Transcript	downstream_gene_variant	-	-	-	-	-	-
14:11953945-11954121	deletion	ENSAPLG00020013240	ENSAPLT00020020136	Transcript	downstream_gene_variant	-	-	-	-	-	-
14:11954225-11955160	deletion	ENSAPLG00020013240	ENSAPLT00020020136	Transcript	downstream_gene_variant	-	-	-	-	-	-
14:11968646-11969224	deletion	ENSAPLG00020013246	ENSAPLT00020020147	Transcript	intron_variant,feature_truncation	-	-	-	-	-	-
14:11968646-11969224	deletion	ENSAPLG00020013246	ENSAPLT00020020148	Transcript	intron_variant,feature_truncation	-	-	-	-	-	-
2:35165993-35166225	deletion	ENSAPLG00020013375	ENSAPLT00020020345	Transcript	intron_variant,feature_truncation	-	-	-	-	-	-
2:35228150-35228471	deletion	ENSAPLG00020013395	ENSAPLT00020022358	Transcript	intron_variant,feature_truncation	-	-	-	-	-	-
2:35228150-35228471	deletion	ENSAPLG00020013395	ENSAPLT00020022383	Transcript	intron_variant,feature_truncation	-	-	-	-	-	-
2:35228150-35228471	deletion	ENSAPLG00020013395	ENSAPLT00020022384	Transcript	intron_variant,feature_truncation	-	-	-	-	-	-
2:35228150-35228471	deletion	ENSAPLG00020013395	ENSAPLT00020022406	Transcript	intron_variant,feature_truncation	-	-	-	-	-	-
2:35228150-35228471	deletion	ENSAPLG00020013395	ENSAPLT00020022423	Transcript	intron_variant,feature_truncation	-	-	-	-	-	-
2:35228150-35228471	deletion	ENSAPLG00020013395	ENSAPLT00020022441	Transcript	intron_variant,feature_truncation	-	-	-	-	-	-
2:35311150-35311537	deletion	ENSAPLG00020013395	ENSAPLT00020022441	Transcript	intron_variant,feature_truncation	-	-	-	-	-	-
12:3145341-3145640	deletion	ENSAPLG00020013417	ENSAPLT00020020415	Transcript	intron_variant,feature_truncation	-	-	-	-	-	-
12:3392937-3393460	deletion	ENSAPLG00020013419	ENSAPLT00020020418	Transcript	intron_variant,feature_truncation	-	-	-	-	-	-
12:4406505-4406622	deletion	ENSAPLG00020013536	ENSAPLT00020020601	Transcript	upstream_gene_variant	-	-	-	-	-	-
14:631104-631537	deletion	ENSAPLG00020013582	ENSAPLT00020020675	Transcript	upstream_gene_variant	-	-	-	-	-	-
14:654402-654629	deletion	ENSAPLG00020013591	ENSAPLT00020020682	Transcript	intron_variant,feature_truncation	-	-	-	-	-	-
14:654402-654629	deletion	ENSAPLG00020013591	ENSAPLT00020020683	Transcript	intron_variant,feature_truncation	-	-	-	-	-	-
14:1276613-1276721	deletion	ENSAPLG00020013606	ENSAPLT00020020701	Transcript	intron_variant,feature_truncation	-	-	-	-	-	-
14:1276613-1276721	deletion	ENSAPLG00020013606	ENSAPLT00020020710	Transcript	intron_variant,feature_truncation	-	-	-	-	-	-
2:48002527-48002645	deletion	ENSAPLG00020013795	ENSAPLT00020021010	Transcript	intron_variant,feature_truncation	-	-	-	-	-	-
2:48072422-48072622	deletion	ENSAPLG00020013795	ENSAPLT00020021010	Transcript	intron_variant,feature_truncation	-	-	-	-	-	-
2:48171635-48171743	deletion	ENSAPLG00020013795	ENSAPLT00020021010	Transcript	intron_variant,feature_truncation	-	-	-	-	-	-
2:49540365-49540620	deletion	ENSAPLG00020013817	ENSAPLT00020021052	Transcript	intron_variant,feature_truncation	-	-	-	-	-	-
2:49540365-49540620	deletion	ENSAPLG00020013817	ENSAPLT00020021053	Transcript	intron_variant,feature_truncation	-	-	-	-	-	-
2:49540365-49540620	deletion	ENSAPLG00020013817	ENSAPLT00020021054	Transcript	intron_variant,feature_truncation	-	-	-	-	-	-
2:49666865-49669480	deletion	ENSAPLG00020013817	ENSAPLT00020021052	Transcript	intron_variant,feature_truncation	-	-	-	-	-	-
2:49666865-49669480	deletion	ENSAPLG00020013817	ENSAPLT00020021053	Transcript	intron_variant,feature_truncation	-	-	-	-	-	-
2:49666865-49669480	deletion	ENSAPLG00020013817	ENSAPLT00020021054	Transcript	intron_variant,feature_truncation	-	-	-	-	-	-
2:49671669-49672075	deletion	ENSAPLG00020013817	ENSAPLT00020021052	Transcript	intron_variant,feature_truncation	-	-	-	-	-	-
2:49671669-49672075	deletion	ENSAPLG00020013817	ENSAPLT00020021053	Transcript	intron_variant,feature_truncation	-	-	-	-	-	-
2:49671669-49672075	deletion	ENSAPLG00020013817	ENSAPLT00020021054	Transcript	intron_variant,feature_truncation	-	-	-	-	-	-
2:49674492-49675287	deletion	ENSAPLG00020013817	ENSAPLT00020021052	Transcript	intron_variant,feature_truncation	-	-	-	-	-	-
2:49674492-49675287	deletion	ENSAPLG00020013817	ENSAPLT00020021053	Transcript	intron_variant,feature_truncation	-	-	-	-	-	-
2:49674492-49675287	deletion	ENSAPLG00020013817	ENSAPLT00020021054	Transcript	intron_variant,feature_truncation	-	-	-	-	-	-
2:49671669-49672075	deletion	ENSAPLG00020013822	ENSAPLT00020021056	Transcript	upstream_gene_variant	-	-	-	-	-	-
2:49674492-49675287	deletion	ENSAPLG00020013822	ENSAPLT00020021056	Transcript	coding_sequence_variant,5_prime_UTR_variant,feature_truncation	?-173	?-173	?-58	-	-	-
2:49824275-49824634	deletion	ENSAPLG00020013824	ENSAPLT00020021059	Transcript	upstream_gene_variant	-	-	-	-	-	-
2:49826526-49827960	deletion	ENSAPLG00020013824	ENSAPLT00020021059	Transcript	coding_sequence_variant,5_prime_UTR_variant,feature_truncation	?-173	?-173	?-58	-	-	-
2:49832893-49833984	deletion	ENSAPLG00020013824	ENSAPLT00020021059	Transcript	downstream_gene_variant	-	-	-	-	-	-
2:50038465-50038585	deletion	ENSAPLG00020013897	ENSAPLT00020021213	Transcript	intron_variant,feature_truncation	-	-	-	-	-	-
2:50071280-50071494	deletion	ENSAPLG00020013897	ENSAPLT00020021213	Transcript	intron_variant,feature_truncation	-	-	-	-	-	-
2:50262285-50262414	deletion	ENSAPLG00020013922	ENSAPLT00020021256	Transcript	intron_variant,feature_truncation	-	-	-	-	-	-
2:50699802-50699913	deletion	ENSAPLG00020013928	ENSAPLT00020021269	Transcript	intron_variant,feature_truncation	-	-	-	-	-	-
2:50699802-50699913	deletion	ENSAPLG00020013928	ENSAPLT00020021270	Transcript	intron_variant,feature_truncation	-	-	-	-	-	-
2:50764258-50764370	deletion	ENSAPLG00020013928	ENSAPLT00020021269	Transcript	intron_variant,feature_truncation	-	-	-	-	-	-
2:50764258-50764370	deletion	ENSAPLG00020013928	ENSAPLT00020021270	Transcript	intron_variant,feature_truncation	-	-	-	-	-	-
2:50776241-50776381	deletion	ENSAPLG00020013928	ENSAPLT00020021269	Transcript	intron_variant,feature_truncation	-	-	-	-	-	-
2:50776241-50776381	deletion	ENSAPLG00020013928	ENSAPLT00020021270	Transcript	intron_variant,feature_truncation	-	-	-	-	-	-
2:50825946-50826111	deletion	ENSAPLG00020013928	ENSAPLT00020021269	Transcript	intron_variant,feature_truncation	-	-	-	-	-	-
2:50825946-50826111	deletion	ENSAPLG00020013928	ENSAPLT00020021270	Transcript	intron_variant,feature_truncation	-	-	-	-	-	-
2:51462356-51462698	deletion	ENSAPLG00020013937	ENSAPLT00020021279	Transcript	downstream_gene_variant	-	-	-	-	-	-
2:51462356-51462698	deletion	ENSAPLG00020013943	ENSAPLT00020021289	Transcript	downstream_gene_variant	-	-	-	-	-	-
2:51966418-51966632	deletion	ENSAPLG00020013961	ENSAPLT00020021317	Transcript	intron_variant,feature_truncation	-	-	-	-	-	-
2:51966418-51966632	deletion	ENSAPLG00020013961	ENSAPLT00020021318	Transcript	intron_variant,feature_truncation	-	-	-	-	-	-
2:51966418-51966632	deletion	ENSAPLG00020013961	ENSAPLT00020021319	Transcript	intron_variant,feature_truncation	-	-	-	-	-	-
2:51966418-51966632	deletion	ENSAPLG00020013961	ENSAPLT00020021320	Transcript	intron_variant,feature_truncation	-	-	-	-	-	-
2:51966418-51966632	deletion	ENSAPLG00020013961	ENSAPLT00020021322	Transcript	intron_variant,feature_truncation	-	-	-	-	-	-
2:52092385-52092568	deletion	ENSAPLG00020013961	ENSAPLT00020021317	Transcript	intron_variant,feature_truncation	-	-	-	-	-	-
2:52092385-52092568	deletion	ENSAPLG00020013961	ENSAPLT00020021318	Transcript	intron_variant,feature_truncation	-	-	-	-	-	-
2:52092385-52092568	deletion	ENSAPLG00020013961	ENSAPLT00020021319	Transcript	intron_variant,feature_truncation	-	-	-	-	-	-
2:52092385-52092568	deletion	ENSAPLG00020013961	ENSAPLT00020021320	Transcript	intron_variant,feature_truncation	-	-	-	-	-	-
2:52092385-52092568	deletion	ENSAPLG00020013961	ENSAPLT00020021322	Transcript	intron_variant,feature_truncation	-	-	-	-	-	-
12:21935648-21935931	deletion	ENSAPLG00020013971	ENSAPLT00020021356	Transcript	intron_variant,feature_truncation	-	-	-	-	-	-
12:21935648-21935931	deletion	ENSAPLG00020013971	ENSAPLT00020021357	Transcript	intron_variant,feature_truncation	-	-	-	-	-	-
12:21935648-21935931	deletion	ENSAPLG00020014068	ENSAPLT00020021517	Transcript	intron_variant,feature_truncation	-	-	-	-	-	-
12:21935648-21935931	deletion	ENSAPLG00020014068	ENSAPLT00020021521	Transcript	intron_variant,feature_truncation	-	-	-	-	-	-
12:22029445-22029650	deletion	ENSAPLG00020014158	ENSAPLT00020021675	Transcript	intron_variant,feature_truncation	-	-	-	-	-	-
12:22029445-22029650	deletion	ENSAPLG00020014158	ENSAPLT00020021679	Transcript	intron_variant,feature_truncation	-	-	-	-	-	-
12:22029445-22029650	deletion	ENSAPLG00020014158	ENSAPLT00020021704	Transcript	intron_variant,feature_truncation	-	-	-	-	-	-
12:22029445-22029650	deletion	ENSAPLG00020014158	ENSAPLT00020021709	Transcript	intron_variant,feature_truncation	-	-	-	-	-	-
12:22029445-22029650	deletion	ENSAPLG00020014158	ENSAPLT00020021713	Transcript	intron_variant,feature_truncation	-	-	-	-	-	-
2:52619704-52619822	deletion	ENSAPLG00020014163	ENSAPLT00020021685	Transcript	intron_variant,feature_truncation	-	-	-	-	-	-
2:53324963-53326271	deletion	ENSAPLG00020014215	ENSAPLT00020026101	Transcript	intron_variant,feature_truncation	-	-	-	-	-	-
2:53324963-53326271	deletion	ENSAPLG00020014215	ENSAPLT00020026103	Transcript	intron_variant,feature_truncation	-	-	-	-	-	-
2:53324963-53326271	deletion	ENSAPLG00020014215	ENSAPLT00020026152	Transcript	intron_variant,feature_truncation	-	-	-	-	-	-
2:53324963-53326271	deletion	ENSAPLG00020014215	ENSAPLT00020026185	Transcript	intron_variant,feature_truncation	-	-	-	-	-	-
2:53324963-53326271	deletion	ENSAPLG00020014215	ENSAPLT00020026288	Transcript	intron_variant,feature_truncation	-	-	-	-	-	-
2:53324963-53326271	deletion	ENSAPLG00020014215	ENSAPLT00020026295	Transcript	intron_variant,feature_truncation	-	-	-	-	-	-
2:53324963-53326271	deletion	ENSAPLG00020014215	ENSAPLT00020026299	Transcript	intron_variant,feature_truncation	-	-	-	-	-	-
2:53324963-53326271	deletion	ENSAPLG00020014215	ENSAPLT00020026331	Transcript	intron_variant,feature_truncation	-	-	-	-	-	-
2:53324963-53326271	deletion	ENSAPLG00020014215	ENSAPLT00020026340	Transcript	intron_variant,feature_truncation	-	-	-	-	-	-
2:53324963-53326271	deletion	ENSAPLG00020014215	ENSAPLT00020026398	Transcript	intron_variant,feature_truncation	-	-	-	-	-	-
13:2366681-2366834	deletion	ENSAPLG00020014241	ENSAPLT00020021814	Transcript	downstream_gene_variant	-	-	-	-	-	-
12:18324157-18324488	deletion	ENSAPLG00020014276	ENSAPLT00020021887	Transcript	intron_variant,feature_truncation	-	-	-	-	-	-
12:18672186-18672322	deletion	ENSAPLG00020014302	ENSAPLT00020021946	Transcript	intron_variant,feature_truncation	-	-	-	-	-	-
12:18672186-18672322	deletion	ENSAPLG00020014302	ENSAPLT00020021949	Transcript	intron_variant,feature_truncation	-	-	-	-	-	-
12:18936145-18936514	deletion	ENSAPLG00020014317	ENSAPLT00020021969	Transcript	intron_variant,feature_truncation	-	-	-	-	-	-
12:18947024-18947362	deletion	ENSAPLG00020014317	ENSAPLT00020021969	Transcript	intron_variant,feature_truncation	-	-	-	-	-	-
12:19393681-19393826	deletion	ENSAPLG00020014382	ENSAPLT00020022086	Transcript	intron_variant,feature_truncation	-	-	-	-	-	-
12:19407243-19407384	deletion	ENSAPLG00020014382	ENSAPLT00020022086	Transcript	intron_variant,feature_truncation	-	-	-	-	-	-
12:19568824-19568957	deletion	ENSAPLG00020014420	ENSAPLT00020025190	Transcript	upstream_gene_variant	-	-	-	-	-	-
[truncated: 6,346 more rows]

## Sheet: Shaoxingduck2mallard_pav
Location	Allele	GeneID	Feature	Feature_type	Consequence	cDNA_position	CDS_position	Protein_position	Amino_acids	Codons	Existing_variation	Extra	Existing_variation
1:407177-407349	deletion	ENSAPLG00020000024	ENSAPLT00020000028	Transcript	downstream_gene_variant	-	-	-	-	-	-	IMPACT=MODIFIER;DISTANCE=692;STRAND=1;SOURCE=duck.gtf.gz	-
1:407177-407349	deletion	ENSAPLG00020000027	ENSAPLT00020000032	Transcript	downstream_gene_variant	-	-	-	-	-	-	IMPACT=MODIFIER;DISTANCE=310;STRAND=-1;SOURCE=duck.gtf.gz	-
1:407177-407349	deletion	ENSAPLG00020000027	ENSAPLT00020000034	Transcript	downstream_gene_variant	-	-	-	-	-	-	IMPACT=MODIFIER;DISTANCE=310;STRAND=-1;SOURCE=duck.gtf.gz	-
1:427727-428254	deletion	ENSAPLG00020000030	ENSAPLT00020000036	Transcript	intron_variant,feature_truncation	-	-	-	-	-	-	IMPACT=MODIFIER;STRAND=1;SOURCE=duck.gtf.gz;OverlapBP=528;OverlapPC=8.28	-
1:430771-430964	deletion	ENSAPLG00020000030	ENSAPLT00020000036	Transcript	intron_variant,feature_truncation	-	-	-	-	-	-	IMPACT=MODIFIER;STRAND=1;SOURCE=duck.gtf.gz;OverlapBP=194;OverlapPC=3.04	-
1:431666-432943	deletion	ENSAPLG00020000030	ENSAPLT00020000036	Transcript	intron_variant,feature_truncation	-	-	-	-	-	-	IMPACT=MODIFIER;STRAND=1;SOURCE=duck.gtf.gz;OverlapBP=1278;OverlapPC=20.05	-
1:617155-621123	deletion	ENSAPLG00020000032	ENSAPLT00020000038	Transcript	intron_variant,feature_truncation	-	-	-	-	-	-	IMPACT=MODIFIER;STRAND=-1;SOURCE=duck.gtf.gz;OverlapBP=3969;OverlapPC=3.79	-
1:662070-662546	deletion	ENSAPLG00020000032	ENSAPLT00020000038	Transcript	intron_variant,feature_truncation	-	-	-	-	-	-	IMPACT=MODIFIER;STRAND=-1;SOURCE=duck.gtf.gz;OverlapBP=477;OverlapPC=0.46	-
1:676406-676537	deletion	ENSAPLG00020000032	ENSAPLT00020000038	Transcript	intron_variant,feature_truncation	-	-	-	-	-	-	IMPACT=MODIFIER;STRAND=-1;SOURCE=duck.gtf.gz;OverlapBP=132;OverlapPC=0.13	-
1:617155-621123	deletion	ENSAPLG00020000033	ENSAPLT00020000039	Transcript	stop_lost,coding_sequence_variant,3_prime_UTR_variant,feature_truncation	990-?	990-?	330-?	-	-	-	IMPACT=HIGH;STRAND=1;SOURCE=duck.gtf.gz;OverlapBP=790;OverlapPC=44.41	-
1:723642-723763	deletion	ENSAPLG00020000034	ENSAPLT00020000040	Transcript	upstream_gene_variant	-	-	-	-	-	-	IMPACT=MODIFIER;DISTANCE=4907;STRAND=1;SOURCE=duck.gtf.gz	-
1:738468-739025	deletion	ENSAPLG00020000035	ENSAPLT00020000041	Transcript	intron_variant,feature_truncation	-	-	-	-	-	-	IMPACT=MODIFIER;STRAND=-1;SOURCE=duck.gtf.gz;OverlapBP=558;OverlapPC=10.08	-
1:738468-739025	deletion	ENSAPLG00020000037	ENSAPLT00020000043	Transcript	upstream_gene_variant	-	-	-	-	-	-	IMPACT=MODIFIER;DISTANCE=1350;STRAND=1;SOURCE=duck.gtf.gz	-
1:61457505-61457612	deletion	ENSAPLG00020000060	ENSAPLT00020000069	Transcript	intron_variant,feature_truncation	-	-	-	-	-	-	IMPACT=MODIFIER;STRAND=1;SOURCE=duck.gtf.gz;OverlapBP=108;OverlapPC=0.36	-
1:141557181-141558401	deletion	ENSAPLG00020000073	ENSAPLT00020000079	Transcript	downstream_gene_variant	-	-	-	-	-	-	IMPACT=MODIFIER;DISTANCE=4861;STRAND=1;SOURCE=duck.gtf.gz	-
1:82006326-82007881	deletion	ENSAPLG00020000081	ENSAPLT00020000088	Transcript	intron_variant,feature_truncation	-	-	-	-	-	-	IMPACT=MODIFIER;STRAND=-1;SOURCE=duck.gtf.gz;OverlapBP=1556;OverlapPC=2.43	-
1:82010045-82010495	deletion	ENSAPLG00020000081	ENSAPLT00020000088	Transcript	intron_variant,feature_truncation	-	-	-	-	-	-	IMPACT=MODIFIER;STRAND=-1;SOURCE=duck.gtf.gz;OverlapBP=451;OverlapPC=0.70	-
1:82012342-82015173	deletion	ENSAPLG00020000081	ENSAPLT00020000088	Transcript	coding_sequence_variant,intron_variant,feature_truncation	-	-	-	-	-	-	IMPACT=MODIFIER;STRAND=-1;SOURCE=duck.gtf.gz;OverlapBP=2832;OverlapPC=4.42	-
1:82015557-82016628	deletion	ENSAPLG00020000081	ENSAPLT00020000088	Transcript	intron_variant,feature_truncation	-	-	-	-	-	-	IMPACT=MODIFIER;STRAND=-1;SOURCE=duck.gtf.gz;OverlapBP=1072;OverlapPC=1.67	-
1:82017402-82018213	deletion	ENSAPLG00020000081	ENSAPLT00020000088	Transcript	intron_variant,feature_truncation	-	-	-	-	-	-	IMPACT=MODIFIER;STRAND=-1;SOURCE=duck.gtf.gz;OverlapBP=812;OverlapPC=1.27	-
1:176466386-176466634	deletion	ENSAPLG00020000083	ENSAPLT00020000091	Transcript	upstream_gene_variant	-	-	-	-	-	-	IMPACT=MODIFIER;DISTANCE=393;STRAND=-1;SOURCE=duck.gtf.gz	-
1:176472466-176472735	deletion	ENSAPLG00020000105	ENSAPLT00020000116	Transcript	upstream_gene_variant	-	-	-	-	-	-	IMPACT=MODIFIER;DISTANCE=2112;STRAND=1;SOURCE=duck.gtf.gz	-
1:82243050-82243372	deletion	ENSAPLG00020000114	ENSAPLT00020000127	Transcript	intron_variant,feature_truncation	-	-	-	-	-	-	IMPACT=MODIFIER;STRAND=1;SOURCE=duck.gtf.gz;OverlapBP=323;OverlapPC=0.28	-
1:176536093-176536735	deletion	ENSAPLG00020000125	ENSAPLT00020000141	Transcript	downstream_gene_variant	-	-	-	-	-	-	IMPACT=MODIFIER;DISTANCE=2928;STRAND=-1;SOURCE=duck.gtf.gz	-
1:78563216-78564153	deletion	ENSAPLG00020000154	ENSAPLT00020000175	Transcript	downstream_gene_variant	-	-	-	-	-	-	IMPACT=MODIFIER;DISTANCE=2739;STRAND=-1;SOURCE=duck.gtf.gz	-
1:190382857-190383797	deletion	ENSAPLG00020000208	ENSAPLT00020000368	Transcript	intron_variant,feature_truncation	-	-	-	-	-	-	IMPACT=MODIFIER;STRAND=-1;SOURCE=duck.gtf.gz;OverlapBP=941;OverlapPC=0.52	-
1:190382857-190383797	deletion	ENSAPLG00020000208	ENSAPLT00020000378	Transcript	intron_variant,feature_truncation	-	-	-	-	-	-	IMPACT=MODIFIER;STRAND=-1;SOURCE=duck.gtf.gz;OverlapBP=941;OverlapPC=0.52	-
1:190382857-190383797	deletion	ENSAPLG00020000208	ENSAPLT00020000389	Transcript	intron_variant,feature_truncation	-	-	-	-	-	-	IMPACT=MODIFIER;STRAND=-1;SOURCE=duck.gtf.gz;OverlapBP=941;OverlapPC=0.89	-
1:190382857-190383797	deletion	ENSAPLG00020000208	ENSAPLT00020000401	Transcript	intron_variant,feature_truncation	-	-	-	-	-	-	IMPACT=MODIFIER;STRAND=-1;SOURCE=duck.gtf.gz;OverlapBP=941;OverlapPC=0.89	-
1:190382857-190383797	deletion	ENSAPLG00020000208	ENSAPLT00020000409	Transcript	intron_variant,feature_truncation	-	-	-	-	-	-	IMPACT=MODIFIER;STRAND=-1;SOURCE=duck.gtf.gz;OverlapBP=941;OverlapPC=0.96	-
1:190382857-190383797	deletion	ENSAPLG00020000208	ENSAPLT00020000430	Transcript	intron_variant,feature_truncation	-	-	-	-	-	-	IMPACT=MODIFIER;STRAND=-1;SOURCE=duck.gtf.gz;OverlapBP=941;OverlapPC=2.13	-
1:802812-802963	deletion	ENSAPLG00020000227	ENSAPLT00020000269	Transcript	upstream_gene_variant	-	-	-	-	-	-	IMPACT=MODIFIER;DISTANCE=4590;STRAND=1;SOURCE=duck.gtf.gz	-
1:802812-802963	deletion	ENSAPLG00020000227	ENSAPLT00020000286	Transcript	upstream_gene_variant	-	-	-	-	-	-	IMPACT=MODIFIER;DISTANCE=4590;STRAND=1;SOURCE=duck.gtf.gz	-
1:818557-818672	deletion	ENSAPLG00020000227	ENSAPLT00020000269	Transcript	intron_variant,feature_truncation	-	-	-	-	-	-	IMPACT=MODIFIER;STRAND=1;SOURCE=duck.gtf.gz;OverlapBP=116;OverlapPC=0.18	-
1:818557-818672	deletion	ENSAPLG00020000227	ENSAPLT00020000286	Transcript	intron_variant,feature_truncation	-	-	-	-	-	-	IMPACT=MODIFIER;STRAND=1;SOURCE=duck.gtf.gz;OverlapBP=116;OverlapPC=0.18	-
1:832805-832971	deletion	ENSAPLG00020000227	ENSAPLT00020000269	Transcript	intron_variant,feature_truncation	-	-	-	-	-	-	IMPACT=MODIFIER;STRAND=1;SOURCE=duck.gtf.gz;OverlapBP=167;OverlapPC=0.26	-
1:832805-832971	deletion	ENSAPLG00020000227	ENSAPLT00020000286	Transcript	intron_variant,feature_truncation	-	-	-	-	-	-	IMPACT=MODIFIER;STRAND=1;SOURCE=duck.gtf.gz;OverlapBP=167;OverlapPC=0.26	-
1:199553173-199554197	deletion	ENSAPLG00020000246	ENSAPLT00020000320	Transcript	intron_variant,feature_truncation	-	-	-	-	-	-	IMPACT=MODIFIER;STRAND=-1;SOURCE=duck.gtf.gz;OverlapBP=1025;OverlapPC=0.93	-
1:199553173-199554197	deletion	ENSAPLG00020000246	ENSAPLT00020000331	Transcript	intron_variant,feature_truncation	-	-	-	-	-	-	IMPACT=MODIFIER;STRAND=-1;SOURCE=duck.gtf.gz;OverlapBP=1025;OverlapPC=0.93	-
1:199553173-199554197	deletion	ENSAPLG00020000246	ENSAPLT00020000340	Transcript	intron_variant,feature_truncation	-	-	-	-	-	-	IMPACT=MODIFIER;STRAND=-1;SOURCE=duck.gtf.gz;OverlapBP=1025;OverlapPC=0.93	-
1:199553173-199554197	deletion	ENSAPLG00020000246	ENSAPLT00020000353	Transcript	intron_variant,feature_truncation	-	-	-	-	-	-	IMPACT=MODIFIER;STRAND=-1;SOURCE=duck.gtf.gz;OverlapBP=1025;OverlapPC=1.07	-
1:132416255-132416380	deletion	ENSAPLG00020000264	ENSAPLT00020000332	Transcript	intron_variant,feature_truncation	-	-	-	-	-	-	IMPACT=MODIFIER;STRAND=1;SOURCE=duck.gtf.gz;OverlapBP=126;OverlapPC=0.09	-
1:132455536-132455668	deletion	ENSAPLG00020000264	ENSAPLT00020000332	Transcript	intron_variant,feature_truncation	-	-	-	-	-	-	IMPACT=MODIFIER;STRAND=1;SOURCE=duck.gtf.gz;OverlapBP=133;OverlapPC=0.10	-
1:124992372-124992484	deletion	ENSAPLG00020000275	ENSAPLT00020000359	Transcript	intron_variant,feature_truncation	-	-	-	-	-	-	IMPACT=MODIFIER;STRAND=-1;SOURCE=duck.gtf.gz;OverlapBP=113;OverlapPC=0.29	-
1:124992372-124992484	deletion	ENSAPLG00020000275	ENSAPLT00020000375	Transcript	intron_variant,feature_truncation	-	-	-	-	-	-	IMPACT=MODIFIER;STRAND=-1;SOURCE=duck.gtf.gz;OverlapBP=113;OverlapPC=0.29	-
1:133286777-133286907	deletion	ENSAPLG00020000321	ENSAPLT00020000423	Transcript	intron_variant,feature_truncation	-	-	-	-	-	-	IMPACT=MODIFIER;STRAND=1;SOURCE=duck.gtf.gz;OverlapBP=131;OverlapPC=0.15	-
1:133286777-133286907	deletion	ENSAPLG00020000321	ENSAPLT00020000428	Transcript	upstream_gene_variant	-	-	-	-	-	-	IMPACT=MODIFIER;DISTANCE=4599;STRAND=1;SOURCE=duck.gtf.gz	-
1:125180973-125181401	deletion	ENSAPLG00020000324	ENSAPLT00020000426	Transcript	intron_variant,feature_truncation	-	-	-	-	-	-	IMPACT=MODIFIER;STRAND=-1;SOURCE=duck.gtf.gz;OverlapBP=429;OverlapPC=1.04	-
1:82243050-82243372	deletion	ENSAPLG00020000358	ENSAPLT00020000472	Transcript	intron_variant,feature_truncation	-	-	-	-	-	-	IMPACT=MODIFIER;STRAND=1;SOURCE=duck.gtf.gz;OverlapBP=323;OverlapPC=1.66	-
1:199831959-199832170	deletion	ENSAPLG00020000377	ENSAPLT00020000501	Transcript	intron_variant,feature_truncation	-	-	-	-	-	-	IMPACT=MODIFIER;STRAND=1;SOURCE=duck.gtf.gz;OverlapBP=212;OverlapPC=0.15	-
1:135706338-135707010	deletion	ENSAPLG00020000423	ENSAPLT00020000588	Transcript	intron_variant,feature_truncation	-	-	-	-	-	-	IMPACT=MODIFIER;STRAND=1;SOURCE=duck.gtf.gz;OverlapBP=673;OverlapPC=0.51	-
1:200291896-200292088	deletion	ENSAPLG00020000431	ENSAPLT00020000576	Transcript	intron_variant,feature_truncation	-	-	-	-	-	-	IMPACT=MODIFIER;STRAND=1;SOURCE=duck.gtf.gz;OverlapBP=193;OverlapPC=0.02	-
1:200291896-200292088	deletion	ENSAPLG00020000431	ENSAPLT00020000603	Transcript	intron_variant,feature_truncation	-	-	-	-	-	-	IMPACT=MODIFIER;STRAND=1;SOURCE=duck.gtf.gz;OverlapBP=193;OverlapPC=0.02	-
1:200291896-200292088	deletion	ENSAPLG00020000431	ENSAPLT00020000642	Transcript	intron_variant,feature_truncation	-	-	-	-	-	-	IMPACT=MODIFIER;STRAND=1;SOURCE=duck.gtf.gz;OverlapBP=193;OverlapPC=0.03	-
1:200291896-200292088	deletion	ENSAPLG00020000431	ENSAPLT00020000675	Transcript	intron_variant,feature_truncation	-	-	-	-	-	-	IMPACT=MODIFIER;STRAND=1;SOURCE=duck.gtf.gz;OverlapBP=193;OverlapPC=0.03	-
1:125472485-125472969	deletion	ENSAPLG00020000435	ENSAPLT00020000581	Transcript	upstream_gene_variant	-	-	-	-	-	-	IMPACT=MODIFIER;DISTANCE=424;STRAND=-1;SOURCE=duck.gtf.gz	-
2:13496745-13497495	deletion	ENSAPLG00020000453	ENSAPLT00020000757	Transcript	intron_variant,feature_truncation	-	-	-	-	-	-	IMPACT=MODIFIER;STRAND=-1;SOURCE=duck.gtf.gz;OverlapBP=751;OverlapPC=0.64	-
2:13496745-13497495	deletion	ENSAPLG00020000453	ENSAPLT00020000775	Transcript	intron_variant,feature_truncation	-	-	-	-	-	-	IMPACT=MODIFIER;STRAND=-1;SOURCE=duck.gtf.gz;OverlapBP=751;OverlapPC=0.64	-
2:13496745-13497495	deletion	ENSAPLG00020000453	ENSAPLT00020000783	Transcript	intron_variant,feature_truncation	-	-	-	-	-	-	IMPACT=MODIFIER;STRAND=-1;SOURCE=duck.gtf.gz;OverlapBP=751;OverlapPC=0.64	-
2:13496745-13497495	deletion	ENSAPLG00020000453	ENSAPLT00020000801	Transcript	intron_variant,feature_truncation	-	-	-	-	-	-	IMPACT=MODIFIER;STRAND=-1;SOURCE=duck.gtf.gz;OverlapBP=751;OverlapPC=0.64	-
1:136000226-136000371	deletion	ENSAPLG00020000504	ENSAPLT00020000712	Transcript	intron_variant,feature_truncation	-	-	-	-	-	-	IMPACT=MODIFIER;STRAND=1;SOURCE=duck.gtf.gz;OverlapBP=146;OverlapPC=0.09	-
1:55701729-55701841	deletion	ENSAPLG00020000529	ENSAPLT00020000737	Transcript	intron_variant,feature_truncation	-	-	-	-	-	-	IMPACT=MODIFIER;STRAND=1;SOURCE=duck.gtf.gz;OverlapBP=113;OverlapPC=2.00	-
2:13693126-13693268	deletion	ENSAPLG00020000583	ENSAPLT00020000826	Transcript	intron_variant,feature_truncation	-	-	-	-	-	-	IMPACT=MODIFIER;STRAND=-1;SOURCE=duck.gtf.gz;OverlapBP=143;OverlapPC=0.19	-
1:5020466-5020609	deletion	ENSAPLG00020000589	ENSAPLT00020000836	Transcript	intron_variant,feature_truncation	-	-	-	-	-	-	IMPACT=MODIFIER;STRAND=-1;SOURCE=duck.gtf.gz;OverlapBP=144;OverlapPC=0.29	-
1:82619290-82619607	deletion	ENSAPLG00020000641	ENSAPLT00020000924	Transcript	intron_variant,feature_truncation	-	-	-	-	-	-	IMPACT=MODIFIER;STRAND=1;SOURCE=duck.gtf.gz;OverlapBP=318;OverlapPC=1.69	-
1:82619290-82619607	deletion	ENSAPLG00020000641	ENSAPLT00020000936	Transcript	intron_variant,feature_truncation	-	-	-	-	-	-	IMPACT=MODIFIER;STRAND=1;SOURCE=duck.gtf.gz;OverlapBP=318;OverlapPC=1.88	-
1:53533149-53533498	deletion	ENSAPLG00020000756	ENSAPLT00020001078	Transcript	intron_variant,feature_truncation	-	-	-	-	-	-	IMPACT=MODIFIER;STRAND=1;SOURCE=duck.gtf.gz;OverlapBP=350;OverlapPC=0.11	-
1:53533149-53533498	deletion	ENSAPLG00020000756	ENSAPLT00020001097	Transcript	intron_variant,feature_truncation	-	-	-	-	-	-	IMPACT=MODIFIER;STRAND=1;SOURCE=duck.gtf.gz;OverlapBP=350;OverlapPC=0.11	-
1:53533149-53533498	deletion	ENSAPLG00020000756	ENSAPLT00020001119	Transcript	intron_variant,feature_truncation	-	-	-	-	-	-	IMPACT=MODIFIER;STRAND=1;SOURCE=duck.gtf.gz;OverlapBP=350;OverlapPC=0.11	-
1:53533149-53533498	deletion	ENSAPLG00020000756	ENSAPLT00020001136	Transcript	intron_variant,feature_truncation	-	-	-	-	-	-	IMPACT=MODIFIER;STRAND=1;SOURCE=duck.gtf.gz;OverlapBP=350;OverlapPC=0.11	-
1:53533149-53533498	deletion	ENSAPLG00020000756	ENSAPLT00020001202	Transcript	intron_variant,feature_truncation	-	-	-	-	-	-	IMPACT=MODIFIER;STRAND=1;SOURCE=duck.gtf.gz;OverlapBP=350;OverlapPC=0.16	-
1:53629196-53629414	deletion	ENSAPLG00020000756	ENSAPLT00020001078	Transcript	intron_variant,feature_truncation	-	-	-	-	-	-	IMPACT=MODIFIER;STRAND=1;SOURCE=duck.gtf.gz;OverlapBP=219;OverlapPC=0.07	-
1:53629196-53629414	deletion	ENSAPLG00020000756	ENSAPLT00020001097	Transcript	intron_variant,feature_truncation	-	-	-	-	-	-	IMPACT=MODIFIER;STRAND=1;SOURCE=duck.gtf.gz;OverlapBP=219;OverlapPC=0.07	-
1:53629196-53629414	deletion	ENSAPLG00020000756	ENSAPLT00020001119	Transcript	intron_variant,feature_truncation	-	-	-	-	-	-	IMPACT=MODIFIER;STRAND=1;SOURCE=duck.gtf.gz;OverlapBP=219;OverlapPC=0.07	-
1:53629196-53629414	deletion	ENSAPLG00020000756	ENSAPLT00020001136	Transcript	intron_variant,feature_truncation	-	-	-	-	-	-	IMPACT=MODIFIER;STRAND=1;SOURCE=duck.gtf.gz;OverlapBP=219;OverlapPC=0.07	-
1:53629196-53629414	deletion	ENSAPLG00020000756	ENSAPLT00020001202	Transcript	intron_variant,feature_truncation	-	-	-	-	-	-	IMPACT=MODIFIER;STRAND=1;SOURCE=duck.gtf.gz;OverlapBP=219;OverlapPC=0.10	-
1:201180348-201180742	deletion	ENSAPLG00020000783	ENSAPLT00020001126	Transcript	downstream_gene_variant	-	-	-	-	-	-	IMPACT=MODIFIER;DISTANCE=1046;STRAND=1;SOURCE=duck.gtf.gz	-
1:125865858-125866374	deletion	ENSAPLG00020000843	ENSAPLT00020001224	Transcript	downstream_gene_variant	-	-	-	-	-	-	IMPACT=MODIFIER;DISTANCE=2619;STRAND=1;SOURCE=duck.gtf.gz	-
1:53758384-53758511	deletion	ENSAPLG00020000850	ENSAPLT00020001235	Transcript	intron_variant,feature_truncation	-	-	-	-	-	-	IMPACT=MODIFIER;STRAND=-1;SOURCE=duck.gtf.gz;OverlapBP=128;OverlapPC=0.20	-
1:53823516-53823670	deletion	ENSAPLG00020000865	ENSAPLT00020001259	Transcript	intron_variant,feature_truncation	-	-	-	-	-	-	IMPACT=MODIFIER;STRAND=-1;SOURCE=duck.gtf.gz;OverlapBP=155;OverlapPC=0.90	-
1:53823516-53823670	deletion	ENSAPLG00020000865	ENSAPLT00020001284	Transcript	intron_variant,feature_truncation	-	-	-	-	-	-	IMPACT=MODIFIER;STRAND=-1;SOURCE=duck.gtf.gz;OverlapBP=155;OverlapPC=0.90	-
1:6799764-6799953	deletion	ENSAPLG00020000906	ENSAPLT00020001327	Transcript	intron_variant,feature_truncation	-	-	-	-	-	-	IMPACT=MODIFIER;STRAND=1;SOURCE=duck.gtf.gz;OverlapBP=190;OverlapPC=0.05	-
1:6799764-6799953	deletion	ENSAPLG00020000906	ENSAPLT00020001338	Transcript	intron_variant,feature_truncation	-	-	-	-	-	-	IMPACT=MODIFIER;STRAND=1;SOURCE=duck.gtf.gz;OverlapBP=190;OverlapPC=0.08	-
1:6799764-6799953	deletion	ENSAPLG00020000906	ENSAPLT00020001357	Transcript	intron_variant,feature_truncation	-	-	-	-	-	-	IMPACT=MODIFIER;STRAND=1;SOURCE=duck.gtf.gz;OverlapBP=190;OverlapPC=0.08	-
1:177993049-177993190	deletion	ENSAPLG00020000907	ENSAPLT00020001330	Transcript	intron_variant,feature_truncation	-	-	-	-	-	-	IMPACT=MODIFIER;STRAND=1;SOURCE=duck.gtf.gz;OverlapBP=142;OverlapPC=0.12	-
1:177993049-177993190	deletion	ENSAPLG00020000907	ENSAPLT00020001352	Transcript	intron_variant,feature_truncation	-	-	-	-	-	-	IMPACT=MODIFIER;STRAND=1;SOURCE=duck.gtf.gz;OverlapBP=142;OverlapPC=0.12	-
1:177993049-177993190	deletion	ENSAPLG00020000907	ENSAPLT00020001383	Transcript	intron_variant,feature_truncation	-	-	-	-	-	-	IMPACT=MODIFIER;STRAND=1;SOURCE=duck.gtf.gz;OverlapBP=142;OverlapPC=0.12	-
1:177993049-177993190	deletion	ENSAPLG00020000907	ENSAPLT00020001407	Transcript	intron_variant,feature_truncation	-	-	-	-	-	-	IMPACT=MODIFIER;STRAND=1;SOURCE=duck.gtf.gz;OverlapBP=142;OverlapPC=0.12	-
1:177993049-177993190	deletion	ENSAPLG00020000907	ENSAPLT00020001425	Transcript	intron_variant,feature_truncation	-	-	-	-	-	-	IMPACT=MODIFIER;STRAND=1;SOURCE=duck.gtf.gz;OverlapBP=142;OverlapPC=0.12	-
1:177993049-177993190	deletion	ENSAPLG00020000907	ENSAPLT00020001446	Transcript	intron_variant,feature_truncation	-	-	-	-	-	-	IMPACT=MODIFIER;STRAND=1;SOURCE=duck.gtf.gz;OverlapBP=142;OverlapPC=0.12	-
1:137750843-137751032	deletion	ENSAPLG00020000909	ENSAPLT00020001332	Transcript	intron_variant,feature_truncation	-	-	-	-	-	-	IMPACT=MODIFIER;STRAND=1;SOURCE=duck.gtf.gz;OverlapBP=190;OverlapPC=0.31	-
1:201530334-201530585	deletion	ENSAPLG00020001029	ENSAPLT00020001496	Transcript	upstream_gene_variant	-	-	-	-	-	-	IMPACT=MODIFIER;DISTANCE=3989;STRAND=1;SOURCE=duck.gtf.gz	-
1:126491503-126491909	deletion	ENSAPLG00020001058	ENSAPLT00020001538	Transcript	downstream_gene_variant	-	-	-	-	-	-	IMPACT=MODIFIER;DISTANCE=4836;STRAND=1;SOURCE=duck.gtf.gz	-
1:203464081-203465377	deletion	ENSAPLG00020001064	ENSAPLT00020001563	Transcript	intron_variant,non_coding_transcript_variant,feature_truncation	-	-	-	-	-	-	IMPACT=MODIFIER;STRAND=1;SOURCE=duck.gtf.gz;OverlapBP=1297;OverlapPC=0.34	-
1:178443875-178444655	deletion	ENSAPLG00020001079	ENSAPLT00020001567	Transcript	downstream_gene_variant	-	-	-	-	-	-	IMPACT=MODIFIER;DISTANCE=1215;STRAND=1;SOURCE=duck.gtf.gz	-
1:178444790-178445004	deletion	ENSAPLG00020001079	ENSAPLT00020001567	Transcript	downstream_gene_variant	-	-	-	-	-	-	IMPACT=MODIFIER;DISTANCE=2130;STRAND=1;SOURCE=duck.gtf.gz	-
1:178903865-178904010	deletion	ENSAPLG00020001165	ENSAPLT00020001695	Transcript	intron_variant,feature_truncation	-	-	-	-	-	-	IMPACT=MODIFIER;STRAND=-1;SOURCE=duck.gtf.gz;OverlapBP=146;OverlapPC=0.33	-
1:7303727-7304600	deletion	ENSAPLG00020001169	ENSAPLT00020001709	Transcript	intron_variant,feature_truncation	-	-	-	-	-	-	IMPACT=MODIFIER;STRAND=1;SOURCE=duck.gtf.gz;OverlapBP=874;OverlapPC=2.67	-
1:7303727-7304600	deletion	ENSAPLG00020001169	ENSAPLT00020001714	Transcript	intron_variant,feature_truncation	-	-	-	-	-	-	IMPACT=MODIFIER;STRAND=1;SOURCE=duck.gtf.gz;OverlapBP=874;OverlapPC=2.74	-
1:7303727-7304600	deletion	ENSAPLG00020001169	ENSAPLT00020001718	Transcript	intron_variant,feature_truncation	-	-	-	-	-	-	IMPACT=MODIFIER;STRAND=1;SOURCE=duck.gtf.gz;OverlapBP=874;OverlapPC=2.74	-
1:7303727-7304600	deletion	ENSAPLG00020001169	ENSAPLT00020001720	Transcript	intron_variant,feature_truncation	-	-	-	-	-	-	IMPACT=MODIFIER;STRAND=1;SOURCE=duck.gtf.gz;OverlapBP=874;OverlapPC=2.68	-
1:178936130-178936311	deletion	ENSAPLG00020001172	ENSAPLT00020001707	Transcript	intron_variant,feature_truncation	-	-	-	-	-	-	IMPACT=MODIFIER;STRAND=1;SOURCE=duck.gtf.gz;OverlapBP=182;OverlapPC=1.09	-
1:178969144-178969754	deletion	ENSAPLG00020001187	ENSAPLT00020001735	Transcript	intron_variant,feature_truncation	-	-	-	-	-	-	IMPACT=MODIFIER;STRAND=-1;SOURCE=duck.gtf.gz;OverlapBP=611;OverlapPC=5.68	-
1:178969144-178969754	deletion	ENSAPLG00020001187	ENSAPLT00020001747	Transcript	5_prime_UTR_variant,feature_truncation	?-26	-	-	-	-	-	IMPACT=MODIFIER;STRAND=-1;SOURCE=duck.gtf.gz;OverlapBP=26;OverlapPC=0.26	-
1:126889968-126890423	deletion	ENSAPLG00020001204	ENSAPLT00020001773	Transcript	intron_variant,feature_truncation	-	-	-	-	-	-	IMPACT=MODIFIER;STRAND=1;SOURCE=duck.gtf.gz;OverlapBP=456;OverlapPC=0.55	-
1:126924619-126924770	deletion	ENSAPLG00020001204	ENSAPLT00020001773	Transcript	intron_variant,feature_truncation	-	-	-	-	-	-	IMPACT=MODIFIER;STRAND=1;SOURCE=duck.gtf.gz;OverlapBP=152;OverlapPC=0.18	-
1:40723941-40724427	deletion	ENSAPLG00020001226	ENSAPLT00020001797	Transcript	downstream_gene_variant	-	-	-	-	-	-	IMPACT=MODIFIER;DISTANCE=3869;STRAND=1;SOURCE=duck.gtf.gz	-
1:40723941-40724427	deletion	ENSAPLG00020001234	ENSAPLT00020001810	Transcript	upstream_gene_variant	-	-	-	-	-	-	IMPACT=MODIFIER;DISTANCE=4938;STRAND=1;SOURCE=duck.gtf.gz	-
1:40725135-40725981	deletion	ENSAPLG00020001234	ENSAPLT00020001810	Transcript	upstream_gene_variant	-	-	-	-	-	-	IMPACT=MODIFIER;DISTANCE=3384;STRAND=1;SOURCE=duck.gtf.gz	-
1:8377681-8377913	deletion	ENSAPLG00020001299	ENSAPLT00020001905	Transcript	intron_variant,feature_truncation	-	-	-	-	-	-	IMPACT=MODIFIER;STRAND=1;SOURCE=duck.gtf.gz;OverlapBP=233;OverlapPC=2.05	-
1:179738396-179739287	deletion	ENSAPLG00020001300	ENSAPLT00020001912	Transcript	intron_variant,feature_truncation	-	-	-	-	-	-	IMPACT=MODIFIER;STRAND=1;SOURCE=duck.gtf.gz;OverlapBP=892;OverlapPC=5.24	-
2:14207245-14208375	deletion	ENSAPLG00020001307	ENSAPLT00020001918	Transcript	intron_variant,feature_truncation	-	-	-	-	-	-	IMPACT=MODIFIER;STRAND=1;SOURCE=duck.gtf.gz;OverlapBP=1131;OverlapPC=0.70	-
2:14207245-14208375	deletion	ENSAPLG00020001307	ENSAPLT00020001924	Transcript	intron_variant,feature_truncation	-	-	-	-	-	-	IMPACT=MODIFIER;STRAND=1;SOURCE=duck.gtf.gz;OverlapBP=1131;OverlapPC=1.21	-
2:14207245-14208375	deletion	ENSAPLG00020001307	ENSAPLT00020001925	Transcript	intron_variant,feature_truncation	-	-	-	-	-	-	IMPACT=MODIFIER;STRAND=1;SOURCE=duck.gtf.gz;OverlapBP=1131;OverlapPC=0.77	-
2:14208938-14209201	deletion	ENSAPLG00020001307	ENSAPLT00020001918	Transcript	intron_variant,feature_truncation	-	-	-	-	-	-	IMPACT=MODIFIER;STRAND=1;SOURCE=duck.gtf.gz;OverlapBP=264;OverlapPC=0.16	-
2:14208938-14209201	deletion	ENSAPLG00020001307	ENSAPLT00020001924	Transcript	intron_variant,feature_truncation	-	-	-	-	-	-	IMPACT=MODIFIER;STRAND=1;SOURCE=duck.gtf.gz;OverlapBP=264;OverlapPC=0.28	-
2:14208938-14209201	deletion	ENSAPLG00020001307	ENSAPLT00020001925	Transcript	intron_variant,feature_truncation	-	-	-	-	-	-	IMPACT=MODIFIER;STRAND=1;SOURCE=duck.gtf.gz;OverlapBP=264;OverlapPC=0.18	-
1:179838861-179839103	deletion	ENSAPLG00020001346	ENSAPLT00020001980	Transcript	intron_variant,feature_truncation	-	-	-	-	-	-	IMPACT=MODIFIER;STRAND=1;SOURCE=duck.gtf.gz;OverlapBP=243;OverlapPC=0.45	-
1:179872484-179872715	deletion	ENSAPLG00020001346	ENSAPLT00020001980	Transcript	downstream_gene_variant	-	-	-	-	-	-	IMPACT=MODIFIER;DISTANCE=3386;STRAND=1;SOURCE=duck.gtf.gz	-
1:8649727-8649904	deletion	ENSAPLG00020001400	ENSAPLT00020002064	Transcript	intron_variant,feature_truncation	-	-	-	-	-	-	IMPACT=MODIFIER;STRAND=-1;SOURCE=duck.gtf.gz;OverlapBP=178;OverlapPC=0.56	-
1:204261442-204261580	deletion	ENSAPLG00020001440	ENSAPLT00020002274	Transcript	intron_variant,non_coding_transcript_variant,feature_truncation	-	-	-	-	-	-	IMPACT=MODIFIER;STRAND=-1;SOURCE=duck.gtf.gz;OverlapBP=139;OverlapPC=0.19	-
1:138516903-138517072	deletion	ENSAPLG00020001448	ENSAPLT00020002126	Transcript	intron_variant,feature_truncation	-	-	-	-	-	-	IMPACT=MODIFIER;STRAND=-1;SOURCE=duck.gtf.gz;OverlapBP=170;OverlapPC=0.05	-
1:138592353-138592853	deletion	ENSAPLG00020001448	ENSAPLT00020002126	Transcript	intron_variant,feature_truncation	-	-	-	-	-	-	IMPACT=MODIFIER;STRAND=-1;SOURCE=duck.gtf.gz;OverlapBP=501;OverlapPC=0.15	-
1:138843072-138843266	deletion	ENSAPLG00020001461	ENSAPLT00020002146	Transcript	intron_variant,feature_truncation	-	-	-	-	-	-	IMPACT=MODIFIER;STRAND=-1;SOURCE=duck.gtf.gz;OverlapBP=195;OverlapPC=0.35	-
1:10008895-10009275	deletion	ENSAPLG00020001463	ENSAPLT00020002149	Transcript	intron_variant,feature_truncation	-	-	-	-	-	-	IMPACT=MODIFIER;STRAND=1;SOURCE=duck.gtf.gz;OverlapBP=381;OverlapPC=0.22	-
1:10008895-10009275	deletion	ENSAPLG00020001463	ENSAPLT00020002159	Transcript	intron_variant,feature_truncation	-	-	-	-	-	-	IMPACT=MODIFIER;STRAND=1;SOURCE=duck.gtf.gz;OverlapBP=381;OverlapPC=0.22	-
1:10008895-10009275	deletion	ENSAPLG00020001463	ENSAPLT00020002170	Transcript	intron_variant,feature_truncation	-	-	-	-	-	-	IMPACT=MODIFIER;STRAND=1;SOURCE=duck.gtf.gz;OverlapBP=381;OverlapPC=0.22	-
1:138977899-138978313	deletion	ENSAPLG00020001467	ENSAPLT00020002155	Transcript	intron_variant,feature_truncation	-	-	-	-	-	-	IMPACT=MODIFIER;STRAND=1;SOURCE=duck.gtf.gz;OverlapBP=415;OverlapPC=0.37	-
2:1323918-1324193	deletion	ENSAPLG00020001486	ENSAPLT00020002188	Transcript	intron_variant,feature_truncation	-	-	-	-	-	-	IMPACT=MODIFIER;STRAND=1;SOURCE=duck.gtf.gz;OverlapBP=276;OverlapPC=0.26	-
2:1377622-1377783	deletion	ENSAPLG00020001486	ENSAPLT00020002188	Transcript	intron_variant,feature_truncation	-	-	-	-	-	-	IMPACT=MODIFIER;STRAND=1;SOURCE=duck.gtf.gz;OverlapBP=162;OverlapPC=0.15	-
2:16789681-16789893	deletion	ENSAPLG00020001508	ENSAPLT00020002329	Transcript	intron_variant,feature_truncation	-	-	-	-	-	-	IMPACT=MODIFIER;STRAND=1;SOURCE=duck.gtf.gz;OverlapBP=213;OverlapPC=0.03	-
2:16789681-16789893	deletion	ENSAPLG00020001508	ENSAPLT00020002348	Transcript	intron_variant,feature_truncation	-	-	-	-	-	-	IMPACT=MODIFIER;STRAND=1;SOURCE=duck.gtf.gz;OverlapBP=213;OverlapPC=0.03	-
2:16789681-16789893	deletion	ENSAPLG00020001508	ENSAPLT00020002359	Transcript	intron_variant,feature_truncation	-	-	-	-	-	-	IMPACT=MODIFIER;STRAND=1;SOURCE=duck.gtf.gz;OverlapBP=213;OverlapPC=0.04	-
2:16998796-16999057	deletion	ENSAPLG00020001508	ENSAPLT00020002329	Transcript	intron_variant,feature_truncation	-	-	-	-	-	-	IMPACT=MODIFIER;STRAND=1;SOURCE=duck.gtf.gz;OverlapBP=262;OverlapPC=0.04	-
2:16998796-16999057	deletion	ENSAPLG00020001508	ENSAPLT00020002348	Transcript	intron_variant,feature_truncation	-	-	-	-	-	-	IMPACT=MODIFIER;STRAND=1;SOURCE=duck.gtf.gz;OverlapBP=262;OverlapPC=0.04	-
2:16998796-16999057	deletion	ENSAPLG00020001508	ENSAPLT00020002359	Transcript	intron_variant,feature_truncation	-	-	-	-	-	-	IMPACT=MODIFIER;STRAND=1;SOURCE=duck.gtf.gz;OverlapBP=262;OverlapPC=0.05	-
1:139697698-139697901	deletion	ENSAPLG00020001518	ENSAPLT00020002251	Transcript	downstream_gene_variant	-	-	-	-	-	-	IMPACT=MODIFIER;DISTANCE=2571;STRAND=-1;SOURCE=duck.gtf.gz	-
1:139703507-139704066	deletion	ENSAPLG00020001518	ENSAPLT00020002251	Transcript	intron_variant,feature_truncation	-	-	-	-	-	-	IMPACT=MODIFIER;STRAND=-1;SOURCE=duck.gtf.gz;OverlapBP=560;OverlapPC=3.66	-
1:127137546-127138552	deletion	ENSAPLG00020001532	ENSAPLT00020025183	Transcript	downstream_gene_variant	-	-	-	-	-	-	IMPACT=MODIFIER;DISTANCE=1537;STRAND=1;SOURCE=duck.gtf.gz	-
1:127137546-127138552	deletion	ENSAPLG00020001532	ENSAPLT00020025251	Transcript	downstream_gene_variant	-	-	-	-	-	-	IMPACT=MODIFIER;DISTANCE=1537;STRAND=1;SOURCE=duck.gtf.gz	-
1:127137546-127138552	deletion	ENSAPLG00020001532	ENSAPLT00020025439	Transcript	downstream_gene_variant	-	-	-	-	-	-	IMPACT=MODIFIER;DISTANCE=1537;STRAND=1;SOURCE=duck.gtf.gz	-
1:127137546-127138552	deletion	ENSAPLG00020001532	ENSAPLT00020025443	Transcript	downstream_gene_variant	-	-	-	-	-	-	IMPACT=MODIFIER;DISTANCE=1537;STRAND=1;SOURCE=duck.gtf.gz	-
1:127137546-127138552	deletion	ENSAPLG00020001532	ENSAPLT00020025554	Transcript	downstream_gene_variant	-	-	-	-	-	-	IMPACT=MODIFIER;DISTANCE=1537;STRAND=1;SOURCE=duck.gtf.gz	-
1:127137546-127138552	deletion	ENSAPLG00020001532	ENSAPLT00020025640	Transcript	downstream_gene_variant	-	-	-	-	-	-	IMPACT=MODIFIER;DISTANCE=1537;STRAND=1;SOURCE=duck.gtf.gz	-
2:1656711-1656917	deletion	ENSAPLG00020001548	ENSAPLT00020002270	Transcript	intron_variant,feature_truncation	-	-	-	-	-	-	IMPACT=MODIFIER;STRAND=1;SOURCE=duck.gtf.gz;OverlapBP=207;OverlapPC=1.12	-
2:1656711-1656917	deletion	ENSAPLG00020001548	ENSAPLT00020002280	Transcript	downstream_gene_variant	-	-	-	-	-	-	IMPACT=MODIFIER;DISTANCE=947;STRAND=1;SOURCE=duck.gtf.gz	-
1:204439717-204440054	deletion	ENSAPLG00020001584	ENSAPLT00020002317	Transcript	upstream_gene_variant	-	-	-	-	-	-	IMPACT=MODIFIER;DISTANCE=958;STRAND=-1;SOURCE=duck.gtf.gz	-
1:139949823-139950001	deletion	ENSAPLG00020001611	ENSAPLT00020002361	Transcript	intron_variant,feature_truncation	-	-	-	-	-	-	IMPACT=MODIFIER;STRAND=-1;SOURCE=duck.gtf.gz;OverlapBP=179;OverlapPC=0.36	-
1:139949823-139950001	deletion	ENSAPLG00020001611	ENSAPLT00020002381	Transcript	intron_variant,feature_truncation	-	-	-	-	-	-	IMPACT=MODIFIER;STRAND=-1;SOURCE=duck.gtf.gz;OverlapBP=179;OverlapPC=0.36	-
1:139951117-139951450	deletion	ENSAPLG00020001611	ENSAPLT00020002361	Transcript	intron_variant,feature_truncation	-	-	-	-	-	-	IMPACT=MODIFIER;STRAND=-1;SOURCE=duck.gtf.gz;OverlapBP=334;OverlapPC=0.67	-
1:139951117-139951450	deletion	ENSAPLG00020001611	ENSAPLT00020002381	Transcript	intron_variant,feature_truncation	-	-	-	-	-	-	IMPACT=MODIFIER;STRAND=-1;SOURCE=duck.gtf.gz;OverlapBP=334;OverlapPC=0.67	-
2:1751033-1751171	deletion	ENSAPLG00020001613	ENSAPLT00020002360	Transcript	intron_variant,feature_truncation	-	-	-	-	-	-	IMPACT=MODIFIER;STRAND=1;SOURCE=duck.gtf.gz;OverlapBP=139;OverlapPC=0.59	-
2:1751033-1751171	deletion	ENSAPLG00020001613	ENSAPLT00020002366	Transcript	intron_variant,feature_truncation	-	-	-	-	-	-	IMPACT=MODIFIER;STRAND=1;SOURCE=duck.gtf.gz;OverlapBP=139;OverlapPC=0.29	-
1:110018517-110018998	deletion	ENSAPLG00020001642	ENSAPLT00020002411	Transcript	upstream_gene_variant	-	-	-	-	-	-	IMPACT=MODIFIER;DISTANCE=2902;STRAND=1;SOURCE=duck.gtf.gz	-
1:110184771-110185500	deletion	ENSAPLG00020001658	ENSAPLT00020002439	Transcript	intron_variant,feature_truncation	-	-	-	-	-	-	IMPACT=MODIFIER;STRAND=-1;SOURCE=duck.gtf.gz;OverlapBP=730;OverlapPC=0.94	-
1:110184771-110185500	deletion	ENSAPLG00020001658	ENSAPLT00020002454	Transcript	intron_variant,feature_truncation	-	-	-	-	-	-	IMPACT=MODIFIER;STRAND=-1;SOURCE=duck.gtf.gz;OverlapBP=730;OverlapPC=0.94	-
1:110184771-110185500	deletion	ENSAPLG00020001658	ENSAPLT00020002471	Transcript	intron_variant,feature_truncation	-	-	-	-	-	-	IMPACT=MODIFIER;STRAND=-1;SOURCE=duck.gtf.gz;OverlapBP=730;OverlapPC=0.94	-
1:110186958-110187072	deletion	ENSAPLG00020001658	ENSAPLT00020002439	Transcript	intron_variant,feature_truncation	-	-	-	-	-	-	IMPACT=MODIFIER;STRAND=-1;SOURCE=duck.gtf.gz;OverlapBP=115;OverlapPC=0.15	-
1:110186958-110187072	deletion	ENSAPLG00020001658	ENSAPLT00020002454	Transcript	intron_variant,feature_truncation	-	-	-	-	-	-	IMPACT=MODIFIER;STRAND=-1;SOURCE=duck.gtf.gz;OverlapBP=115;OverlapPC=0.15	-
1:110186958-110187072	deletion	ENSAPLG00020001658	ENSAPLT00020002471	Transcript	intron_variant,feature_truncation	-	-	-	-	-	-	IMPACT=MODIFIER;STRAND=-1;SOURCE=duck.gtf.gz;OverlapBP=115;OverlapPC=0.15	-
2:2231717-2231930	deletion	ENSAPLG00020001661	ENSAPLT00020002449	Transcript	intron_variant,feature_truncation	-	-	-	-	-	-	IMPACT=MODIFIER;STRAND=-1;SOURCE=duck.gtf.gz;OverlapBP=214;OverlapPC=0.12	-
2:2231717-2231930	deletion	ENSAPLG00020001661	ENSAPLT00020002470	Transcript	intron_variant,feature_truncation	-	-	-	-	-	-	IMPACT=MODIFIER;STRAND=-1;SOURCE=duck.gtf.gz;OverlapBP=214;OverlapPC=0.12	-
2:2231717-2231930	deletion	ENSAPLG00020001661	ENSAPLT00020002491	Transcript	intron_variant,feature_truncation	-	-	-	-	-	-	IMPACT=MODIFIER;STRAND=-1;SOURCE=duck.gtf.gz;OverlapBP=214;OverlapPC=0.12	-
2:2282831-2283130	deletion	ENSAPLG00020001661	ENSAPLT00020002449	Transcript	intron_variant,feature_truncation	-	-	-	-	-	-	IMPACT=MODIFIER;STRAND=-1;SOURCE=duck.gtf.gz;OverlapBP=300;OverlapPC=0.16	-
2:2282831-2283130	deletion	ENSAPLG00020001661	ENSAPLT00020002470	Transcript	intron_variant,feature_truncation	-	-	-	-	-	-	IMPACT=MODIFIER;STRAND=-1;SOURCE=duck.gtf.gz;OverlapBP=300;OverlapPC=0.16	-
2:2282831-2283130	deletion	ENSAPLG00020001661	ENSAPLT00020002491	Transcript	intron_variant,feature_truncation	-	-	-	-	-	-	IMPACT=MODIFIER;STRAND=-1;SOURCE=duck.gtf.gz;OverlapBP=300;OverlapPC=0.16	-
1:42920724-42921091	deletion	ENSAPLG00020001698	ENSAPLT00020002504	Transcript	intron_variant,feature_truncation	-	-	-	-	-	-	IMPACT=MODIFIER;STRAND=1;SOURCE=duck.gtf.gz;OverlapBP=368;OverlapPC=0.19	-
1:42920724-42921091	deletion	ENSAPLG00020001698	ENSAPLT00020002507	Transcript	intron_variant,feature_truncation	-	-	-	-	-	-	IMPACT=MODIFIER;STRAND=1;SOURCE=duck.gtf.gz;OverlapBP=368;OverlapPC=0.19	-
1:42968493-42968837	deletion	ENSAPLG00020001698	ENSAPLT00020002504	Transcript	intron_variant,feature_truncation	-	-	-	-	-	-	IMPACT=MODIFIER;STRAND=1;SOURCE=duck.gtf.gz;OverlapBP=345;OverlapPC=0.18	-
1:42968493-42968837	deletion	ENSAPLG00020001698	ENSAPLT00020002507	Transcript	intron_variant,feature_truncation	-	-	-	-	-	-	IMPACT=MODIFIER;STRAND=1;SOURCE=duck.gtf.gz;OverlapBP=345;OverlapPC=0.18	-
1:181016850-181017381	deletion	ENSAPLG00020001705	ENSAPLT00020002569	Transcript	downstream_gene_variant	-	-	-	-	-	-	IMPACT=MODIFIER;DISTANCE=740;STRAND=-1;SOURCE=duck.gtf.gz	-
1:181016850-181017381	deletion	ENSAPLG00020001705	ENSAPLT00020002582	Transcript	downstream_gene_variant	-	-	-	-	-	-	IMPACT=MODIFIER;DISTANCE=802;STRAND=-1;SOURCE=duck.gtf.gz	-
1:181025544-181025648	deletion	ENSAPLG00020001705	ENSAPLT00020002569	Transcript	intron_variant,feature_truncation	-	-	-	-	-	-	IMPACT=MODIFIER;STRAND=-1;SOURCE=duck.gtf.gz;OverlapBP=105;OverlapPC=0.29	-
1:181025544-181025648	deletion	ENSAPLG00020001705	ENSAPLT00020002582	Transcript	intron_variant,feature_truncation	-	-	-	-	-	-	IMPACT=MODIFIER;STRAND=-1;SOURCE=duck.gtf.gz;OverlapBP=105;OverlapPC=0.28	-
2:2977910-2978028	deletion	ENSAPLG00020001709	ENSAPLT00020002518	Transcript	intron_variant,feature_truncation	-	-	-	-	-	-	IMPACT=MODIFIER;STRAND=1;SOURCE=duck.gtf.gz;OverlapBP=119;OverlapPC=0.03	-
2:19355176-19355307	deletion	ENSAPLG00020001725	ENSAPLT00020002536	Transcript	downstream_gene_variant	-	-	-	-	-	-	IMPACT=MODIFIER;DISTANCE=1697;STRAND=-1;SOURCE=duck.gtf.gz	-
2:19355176-19355307	deletion	ENSAPLG00020001725	ENSAPLT00020002544	Transcript	downstream_gene_variant	-	-	-	-	-	-	IMPACT=MODIFIER;DISTANCE=1697;STRAND=-1;SOURCE=duck.gtf.gz	-
2:19355176-19355307	deletion	ENSAPLG00020001725	ENSAPLT00020002556	Transcript	downstream_gene_variant	-	-	-	-	-	-	IMPACT=MODIFIER;DISTANCE=1697;STRAND=-1;SOURCE=duck.gtf.gz	-
2:19355176-19355307	deletion	ENSAPLG00020001725	ENSAPLT00020002566	Transcript	downstream_gene_variant	-	-	-	-	-	-	IMPACT=MODIFIER;DISTANCE=1697;STRAND=-1;SOURCE=duck.gtf.gz	-
1:205040791-205041644	deletion	ENSAPLG00020001731	ENSAPLT00020003030	Transcript	intron_variant,feature_truncation	-	-	-	-	-	-	IMPACT=MODIFIER;STRAND=-1;SOURCE=duck.gtf.gz;OverlapBP=854;OverlapPC=0.95	-
1:205040791-205041644	deletion	ENSAPLG00020001731	ENSAPLT00020003085	Transcript	intron_variant,feature_truncation	-	-	-	-	-	-	IMPACT=MODIFIER;STRAND=-1;SOURCE=duck.gtf.gz;OverlapBP=854;OverlapPC=0.95	-
1:205040791-205041644	deletion	ENSAPLG00020001731	ENSAPLT00020003103	Transcript	intron_variant,feature_truncation	-	-	-	-	-	-	IMPACT=MODIFIER;STRAND=-1;SOURCE=duck.gtf.gz;OverlapBP=854;OverlapPC=1.12	-
1:205040791-205041644	deletion	ENSAPLG00020001731	ENSAPLT00020003178	Transcript	intron_variant,feature_truncation	-	-	-	-	-	-	IMPACT=MODIFIER;STRAND=-1;SOURCE=duck.gtf.gz;OverlapBP=854;OverlapPC=1.13	-
2:4120618-4120967	deletion	ENSAPLG00020001754	ENSAPLT00020002591	Transcript	intron_variant,feature_truncation	-	-	-	-	-	-	IMPACT=MODIFIER;STRAND=1;SOURCE=duck.gtf.gz;OverlapBP=350;OverlapPC=0.74	-
2:20047648-20047790	deletion	ENSAPLG00020001774	ENSAPLT00020002615	Transcript	intron_variant,feature_truncation	-	-	-	-	-	-	IMPACT=MODIFIER;STRAND=-1;SOURCE=duck.gtf.gz;OverlapBP=143;OverlapPC=0.05	-
1:181363435-181363857	deletion	ENSAPLG00020001790	ENSAPLT00020002640	Transcript	upstream_gene_variant	-	-	-	-	-	-	IMPACT=MODIFIER;DISTANCE=677;STRAND=-1;SOURCE=duck.gtf.gz	-
1:144148711-144149350	deletion	ENSAPLG00020001808	ENSAPLT00020002675	Transcript	downstream_gene_variant	-	-	-	-	-	-	IMPACT=MODIFIER;DISTANCE=494;STRAND=1;SOURCE=duck.gtf.gz	-
1:144148711-144149350	deletion	ENSAPLG00020001808	ENSAPLT00020002691	Transcript	downstream_gene_variant	-	-	-	-	-	-	IMPACT=MODIFIER;DISTANCE=2489;STRAND=1;SOURCE=duck.gtf.gz	-
1:43231442-43232675	deletion	ENSAPLG00020001877	ENSAPLT00020002798	Transcript	downstream_gene_variant	-	-	-	-	-	-	IMPACT=MODIFIER;DISTANCE=2552;STRAND=1;SOURCE=duck.gtf.gz	-
1:82774558-82774726	deletion	ENSAPLG00020001883	ENSAPLT00020002792	Transcript	downstream_gene_variant	-	-	-	-	-	-	IMPACT=MODIFIER;DISTANCE=1864;STRAND=1;SOURCE=duck.gtf.gz	-
1:111494354-111496705	deletion	ENSAPLG00020001886	ENSAPLT00020002797	Transcript	intron_variant,feature_truncation	-	-	-	-	-	-	IMPACT=MODIFIER;STRAND=1;SOURCE=duck.gtf.gz;OverlapBP=2352;OverlapPC=1.93	-
1:111494354-111496705	deletion	ENSAPLG00020001886	ENSAPLT00020002808	Transcript	intron_variant,feature_truncation	-	-	-	-	-	-	IMPACT=MODIFIER;STRAND=1;SOURCE=duck.gtf.gz;OverlapBP=2352;OverlapPC=1.93	-
1:111494354-111496705	deletion	ENSAPLG00020001886	ENSAPLT00020002824	Transcript	intron_variant,feature_truncation	-	-	-	-	-	-	IMPACT=MODIFIER;STRAND=1;SOURCE=duck.gtf.gz;OverlapBP=2352;OverlapPC=1.93	-
1:111494354-111496705	deletion	ENSAPLG00020001886	ENSAPLT00020002835	Transcript	intron_variant,feature_truncation	-	-	-	-	-	-	IMPACT=MODIFIER;STRAND=1;SOURCE=duck.gtf.gz;OverlapBP=2352;OverlapPC=2.27	-
1:82774558-82774726	deletion	ENSAPLG00020001887	ENSAPLT00020002804	Transcript	downstream_gene_variant	-	-	-	-	-	-	IMPACT=MODIFIER;DISTANCE=3718;STRAND=-1;SOURCE=duck.gtf.gz	-
1:82774558-82774726	deletion	ENSAPLG00020001887	ENSAPLT00020002806	Transcript	downstream_gene_variant	-	-	-	-	-	-	IMPACT=MODIFIER;DISTANCE=3718;STRAND=-1;SOURCE=duck.gtf.gz	-
1:140799743-140799926	deletion	ENSAPLG00020001890	ENSAPLT00020002805	Transcript	upstream_gene_variant	-	-	-	-	-	-	IMPACT=MODIFIER;DISTANCE=4433;STRAND=-1;SOURCE=duck.gtf.gz	-
1:82860505-82860634	deletion	ENSAPLG00020001898	ENSAPLT00020002816	Transcript	upstream_gene_variant	-	-	-	-	-	-	IMPACT=MODIFIER;DISTANCE=3719;STRAND=-1;SOURCE=duck.gtf.gz	-
1:83043969-83044111	deletion	ENSAPLG00020002212	ENSAPLT00020003255	Transcript	upstream_gene_variant	-	-	-	-	-	-	IMPACT=MODIFIER;DISTANCE=3463;STRAND=-1;SOURCE=duck.gtf.gz	-
1:205213327-205213470	deletion	ENSAPLG00020002215	ENSAPLT00020003252	Transcript	intron_variant,feature_truncation	-	-	-	-	-	-	IMPACT=MODIFIER;STRAND=1;SOURCE=duck.gtf.gz;OverlapBP=144;OverlapPC=0.41	-
1:205297559-205297787	deletion	ENSAPLG00020002266	ENSAPLT00020003318	Transcript	intron_variant,feature_truncation	-	-	-	-	-	-	IMPACT=MODIFIER;STRAND=-1;SOURCE=duck.gtf.gz;OverlapBP=229;OverlapPC=0.15	-
1:205297559-205297787	deletion	ENSAPLG00020002266	ENSAPLT00020003358	Transcript	intron_variant,feature_truncation	-	-	-	-	-	-	IMPACT=MODIFIER;STRAND=-1;SOURCE=duck.gtf.gz;OverlapBP=229;OverlapPC=0.15	-
1:205303131-205303235	deletion	ENSAPLG00020002266	ENSAPLT00020003318	Transcript	intron_variant,feature_truncation	-	-	-	-	-	-	IMPACT=MODIFIER;STRAND=-1;SOURCE=duck.gtf.gz;OverlapBP=105;OverlapPC=0.07	-
1:205303131-205303235	deletion	ENSAPLG00020002266	ENSAPLT00020003358	Transcript	intron_variant,feature_truncation	-	-	-	-	-	-	IMPACT=MODIFIER;STRAND=-1;SOURCE=duck.gtf.gz;OverlapBP=105;OverlapPC=0.07	-
1:205312484-205312738	deletion	ENSAPLG00020002266	ENSAPLT00020003318	Transcript	intron_variant,feature_truncation	-	-	-	-	-	-	IMPACT=MODIFIER;STRAND=-1;SOURCE=duck.gtf.gz;OverlapBP=255;OverlapPC=0.16	-
1:205312484-205312738	deletion	ENSAPLG00020002266	ENSAPLT00020003358	Transcript	intron_variant,feature_truncation	-	-	-	-	-	-	IMPACT=MODIFIER;STRAND=-1;SOURCE=duck.gtf.gz;OverlapBP=255;OverlapPC=0.16	-
1:205317557-205317756	deletion	ENSAPLG00020002266	ENSAPLT00020003318	Transcript	intron_variant,feature_truncation	-	-	-	-	-	-	IMPACT=MODIFIER;STRAND=-1;SOURCE=duck.gtf.gz;OverlapBP=200;OverlapPC=0.13	-
1:205317557-205317756	deletion	ENSAPLG00020002266	ENSAPLT00020003358	Transcript	intron_variant,feature_truncation	-	-	-	-	-	-	IMPACT=MODIFIER;STRAND=-1;SOURCE=duck.gtf.gz;OverlapBP=200;OverlapPC=0.13	-
1:205348583-205348683	deletion	ENSAPLG00020002266	ENSAPLT00020003318	Transcript	intron_variant,feature_truncation	-	-	-	-	-	-	IMPACT=MODIFIER;STRAND=-1;SOURCE=duck.gtf.gz;OverlapBP=101;OverlapPC=0.06	-
1:205348583-205348683	deletion	ENSAPLG00020002266	ENSAPLT00020003358	Transcript	intron_variant,feature_truncation	-	-	-	-	-	-	IMPACT=MODIFIER;STRAND=-1;SOURCE=duck.gtf.gz;OverlapBP=101;OverlapPC=0.06	-
1:205354614-205354958	deletion	ENSAPLG00020002266	ENSAPLT00020003318	Transcript	intron_variant,feature_truncation	-	-	-	-	-	-	IMPACT=MODIFIER;STRAND=-1;SOURCE=duck.gtf.gz;OverlapBP=345;OverlapPC=0.22	-
1:205354614-205354958	deletion	ENSAPLG00020002266	ENSAPLT00020003358	Transcript	intron_variant,feature_truncation	-	-	-	-	-	-	IMPACT=MODIFIER;STRAND=-1;SOURCE=duck.gtf.gz;OverlapBP=345;OverlapPC=0.22	-
1:205430191-205430305	deletion	ENSAPLG00020002266	ENSAPLT00020003318	Transcript	intron_variant,feature_truncation	-	-	-	-	-	-	IMPACT=MODIFIER;STRAND=-1;SOURCE=duck.gtf.gz;OverlapBP=115;OverlapPC=0.07	-
1:205430191-205430305	deletion	ENSAPLG00020002266	ENSAPLT00020003358	Transcript	intron_variant,feature_truncation	-	-	-	-	-	-	IMPACT=MODIFIER;STRAND=-1;SOURCE=duck.gtf.gz;OverlapBP=115;OverlapPC=0.07	-
1:83043969-83044111	deletion	ENSAPLG00020002268	ENSAPLT00020003316	Transcript	upstream_gene_variant	-	-	-	-	-	-	IMPACT=MODIFIER;DISTANCE=1659;STRAND=1;SOURCE=duck.gtf.gz	-
1:83043969-83044111	deletion	ENSAPLG00020002268	ENSAPLT00020003340	Transcript	upstream_gene_variant	-	-	-	-	-	-	IMPACT=MODIFIER;DISTANCE=1659;STRAND=1;SOURCE=duck.gtf.gz	-
1:183197929-183198254	deletion	ENSAPLG00020002276	ENSAPLT00020003356	Transcript	intron_variant,feature_truncation	-	-	-	-	-	-	IMPACT=MODIFIER;STRAND=-1;SOURCE=duck.gtf.gz;OverlapBP=326;OverlapPC=0.06	-
1:183197929-183198254	deletion	ENSAPLG00020002276	ENSAPLT00020003495	Transcript	intron_variant,feature_truncation	-	-	-	-	-	-	IMPACT=MODIFIER;STRAND=-1;SOURCE=duck.gtf.gz;OverlapBP=326;OverlapPC=0.06	-
1:183197929-183198254	deletion	ENSAPLG00020002276	ENSAPLT00020003642	Transcript	intron_variant,feature_truncation	-	-	-	-	-	-	IMPACT=MODIFIER;STRAND=-1;SOURCE=duck.gtf.gz;OverlapBP=326;OverlapPC=0.06	-
1:183353769-183354030	deletion	ENSAPLG00020002276	ENSAPLT00020003356	Transcript	intron_variant,feature_truncation	-	-	-	-	-	-	IMPACT=MODIFIER;STRAND=-1;SOURCE=duck.gtf.gz;OverlapBP=262;OverlapPC=0.05	-
1:183353769-183354030	deletion	ENSAPLG00020002276	ENSAPLT00020003495	Transcript	intron_variant,feature_truncation	-	-	-	-	-	-	IMPACT=MODIFIER;STRAND=-1;SOURCE=duck.gtf.gz;OverlapBP=262;OverlapPC=0.05	-
1:183353769-183354030	deletion	ENSAPLG00020002276	ENSAPLT00020003642	Transcript	intron_variant,feature_truncation	-	-	-	-	-	-	IMPACT=MODIFIER;STRAND=-1;SOURCE=duck.gtf.gz;OverlapBP=262;OverlapPC=0.05	-
1:183388799-183388917	deletion	ENSAPLG00020002276	ENSAPLT00020003356	Transcript	intron_variant,feature_truncation	-	-	-	-	-	-	IMPACT=MODIFIER;STRAND=-1;SOURCE=duck.gtf.gz;OverlapBP=119;OverlapPC=0.02	-
1:183388799-183388917	deletion	ENSAPLG00020002276	ENSAPLT00020003495	Transcript	intron_variant,feature_truncation	-	-	-	-	-	-	IMPACT=MODIFIER;STRAND=-1;SOURCE=duck.gtf.gz;OverlapBP=119;OverlapPC=0.02	-
1:183388799-183388917	deletion	ENSAPLG00020002276	ENSAPLT00020003642	Transcript	intron_variant,feature_truncation	-	-	-	-	-	-	IMPACT=MODIFIER;STRAND=-1;SOURCE=duck.gtf.gz;OverlapBP=119;OverlapPC=0.02	-
1:205567302-205567983	deletion	ENSAPLG00020002399	ENSAPLT00020003531	Transcript	intron_variant,feature_truncation	-	-	-	-	-	-	IMPACT=MODIFIER;STRAND=-1;SOURCE=duck.gtf.gz;OverlapBP=682;OverlapPC=0.75	-
1:205582170-205582558	deletion	ENSAPLG00020002399	ENSAPLT00020003531	Transcript	upstream_gene_variant	-	-	-	-	-	-	IMPACT=MODIFIER;DISTANCE=676;STRAND=-1;SOURCE=duck.gtf.gz	-
1:205584187-205584593	deletion	ENSAPLG00020002399	ENSAPLT00020003531	Transcript	upstream_gene_variant	-	-	-	-	-	-	IMPACT=MODIFIER;DISTANCE=2693;STRAND=-1;SOURCE=duck.gtf.gz	-
1:205642979-205644345	deletion	ENSAPLG00020002446	ENSAPLT00020003571	Transcript	upstream_gene_variant	-	-	-	-	-	-	IMPACT=MODIFIER;DISTANCE=3248;STRAND=1;SOURCE=duck.gtf.gz	-
1:63916490-63916651	deletion	ENSAPLG00020002462	ENSAPLT00020003595	Transcript	intron_variant,feature_truncation	-	-	-	-	-	-	IMPACT=MODIFIER;STRAND=1;SOURCE=duck.gtf.gz;OverlapBP=162;OverlapPC=0.15	-
1:205673920-205674167	deletion	ENSAPLG00020002478	ENSAPLT00020003617	Transcript	upstream_gene_variant	-	-	-	-	-	-	IMPACT=MODIFIER;DISTANCE=3265;STRAND=1;SOURCE=duck.gtf.gz	-
1:205698302-205698513	deletion	ENSAPLG00020002497	ENSAPLT00020003716	Transcript	upstream_gene_variant	-	-	-	-	-	-	IMPACT=MODIFIER;DISTANCE=2425;STRAND=1;SOURCE=duck.gtf.gz	-
1:205716321-205716493	deletion	ENSAPLG00020002497	ENSAPLT00020003716	Transcript	intron_variant,non_coding_transcript_variant,feature_truncation	-	-	-	-	-	-	IMPACT=MODIFIER;STRAND=1;SOURCE=duck.gtf.gz;OverlapBP=173;OverlapPC=0.96	-
1:205717334-205717621	deletion	ENSAPLG00020002497	ENSAPLT00020003716	Transcript	intron_variant,non_coding_transcript_variant,feature_truncation	-	-	-	-	-	-	IMPACT=MODIFIER;STRAND=1;SOURCE=duck.gtf.gz;OverlapBP=288;OverlapPC=1.60	-
1:205716321-205716493	deletion	ENSAPLG00020002573	ENSAPLT00020003750	Transcript	upstream_gene_variant	-	-	-	-	-	-	IMPACT=MODIFIER;DISTANCE=3881;STRAND=1;SOURCE=duck.gtf.gz	-
1:205717334-205717621	deletion	ENSAPLG00020002573	ENSAPLT00020003750	Transcript	upstream_gene_variant	-	-	-	-	-	-	IMPACT=MODIFIER;DISTANCE=2753;STRAND=1;SOURCE=duck.gtf.gz	-
1:205746061-205746362	deletion	ENSAPLG00020002611	ENSAPLT00020003809	Transcript	intron_variant,feature_truncation	-	-	-	-	-	-	IMPACT=MODIFIER;STRAND=-1;SOURCE=duck.gtf.gz;OverlapBP=302;OverlapPC=0.19	-
1:205746061-205746362	deletion	ENSAPLG00020002611	ENSAPLT00020003830	Transcript	intron_variant,feature_truncation	-	-	-	-	-	-	IMPACT=MODIFIER;STRAND=-1;SOURCE=duck.gtf.gz;OverlapBP=302;OverlapPC=0.34	-
1:205831773-205831925	deletion	ENSAPLG00020002611	ENSAPLT00020003809	Transcript	intron_variant,feature_truncation	-	-	-	-	-	-	IMPACT=MODIFIER;STRAND=-1;SOURCE=duck.gtf.gz;OverlapBP=153;OverlapPC=0.10	-
1:205884748-205885103	deletion	ENSAPLG00020002611	ENSAPLT00020003809	Transcript	intron_variant,feature_truncation	-	-	-	-	-	-	IMPACT=MODIFIER;STRAND=-1;SOURCE=duck.gtf.gz;OverlapBP=356;OverlapPC=0.23	-
1:64018126-64018529	deletion	ENSAPLG00020002634	ENSAPLT00020003977	Transcript	intron_variant,feature_truncation	-	-	-	-	-	-	IMPACT=MODIFIER;STRAND=1;SOURCE=duck.gtf.gz;OverlapBP=404;OverlapPC=1.09	-
1:64018126-64018529	deletion	ENSAPLG00020002634	ENSAPLT00020004006	Transcript	intron_variant,feature_truncation	-	-	-	-	-	-	IMPACT=MODIFIER;STRAND=1;SOURCE=duck.gtf.gz;OverlapBP=404;OverlapPC=1.09	-
1:64018126-64018529	deletion	ENSAPLG00020002634	ENSAPLT00020004048	Transcript	intron_variant,feature_truncation	-	-	-	-	-	-	IMPACT=MODIFIER;STRAND=1;SOURCE=duck.gtf.gz;OverlapBP=404;OverlapPC=1.09	-
1:206019854-206020075	deletion	ENSAPLG00020002826	ENSAPLT00020004182	Transcript	intron_variant,non_coding_transcript_variant,feature_truncation	-	-	-	-	-	-	IMPACT=MODIFIER;STRAND=-1;SOURCE=duck.gtf.gz;OverlapBP=222;OverlapPC=0.47	-
1:141346015-141346118	deletion	ENSAPLG00020002899	ENSAPLT00020028182	Transcript	intron_variant,feature_truncation	-	-	-	-	-	-	IMPACT=MODIFIER;STRAND=1;SOURCE=duck.gtf.gz;OverlapBP=104;OverlapPC=0.08	-
1:141346015-141346118	deletion	ENSAPLG00020002899	ENSAPLT00020028293	Transcript	intron_variant,feature_truncation	-	-	-	-	-	-	IMPACT=MODIFIER;STRAND=1;SOURCE=duck.gtf.gz;OverlapBP=104;OverlapPC=0.08	-
1:141346015-141346118	deletion	ENSAPLG00020002899	ENSAPLT00020028294	Transcript	intron_variant,feature_truncation	-	-	-	-	-	-	IMPACT=MODIFIER;STRAND=1;SOURCE=duck.gtf.gz;OverlapBP=104;OverlapPC=0.08	-
1:141346015-141346118	deletion	ENSAPLG00020002899	ENSAPLT00020028304	Transcript	intron_variant,feature_truncation	-	-	-	-	-	-	IMPACT=MODIFIER;STRAND=1;SOURCE=duck.gtf.gz;OverlapBP=104;OverlapPC=0.08	-
1:141346015-141346118	deletion	ENSAPLG00020002899	ENSAPLT00020028306	Transcript	intron_variant,feature_truncation	-	-	-	-	-	-	IMPACT=MODIFIER;STRAND=1;SOURCE=duck.gtf.gz;OverlapBP=104;OverlapPC=0.08	-
1:141346015-141346118	deletion	ENSAPLG00020002899	ENSAPLT00020028308	Transcript	intron_variant,feature_truncation	-	-	-	-	-	-	IMPACT=MODIFIER;STRAND=1;SOURCE=duck.gtf.gz;OverlapBP=104;OverlapPC=0.08	-
1:141346015-141346118	deletion	ENSAPLG00020002899	ENSAPLT00020028309	Transcript	intron_variant,feature_truncation	-	-	-	-	-	-	IMPACT=MODIFIER;STRAND=1;SOURCE=duck.gtf.gz;OverlapBP=104;OverlapPC=0.08	-
1:141346015-141346118	deletion	ENSAPLG00020002899	ENSAPLT00020028326	Transcript	intron_variant,feature_truncation	-	-	-	-	-	-	IMPACT=MODIFIER;STRAND=1;SOURCE=duck.gtf.gz;OverlapBP=104;OverlapPC=0.08	-
1:141346015-141346118	deletion	ENSAPLG00020002899	ENSAPLT00020028333	Transcript	intron_variant,feature_truncation	-	-	-	-	-	-	IMPACT=MODIFIER;STRAND=1;SOURCE=duck.gtf.gz;OverlapBP=104;OverlapPC=0.08	-
1:206404513-206404810	deletion	ENSAPLG00020003004	ENSAPLT00020004359	Transcript	intron_variant,feature_truncation	-	-	-	-	-	-	IMPACT=MODIFIER;STRAND=1;SOURCE=duck.gtf.gz;OverlapBP=298;OverlapPC=0.22	-
1:206404513-206404810	deletion	ENSAPLG00020003004	ENSAPLT00020004390	Transcript	intron_variant,feature_truncation	-	-	-	-	-	-	IMPACT=MODIFIER;STRAND=1;SOURCE=duck.gtf.gz;OverlapBP=298;OverlapPC=0.22	-
1:206408960-206409065	deletion	ENSAPLG00020003004	ENSAPLT00020004359	Transcript	intron_variant,feature_truncation	-	-	-	-	-	-	IMPACT=MODIFIER;STRAND=1;SOURCE=duck.gtf.gz;OverlapBP=106;OverlapPC=0.08	-
1:206408960-206409065	deletion	ENSAPLG00020003004	ENSAPLT00020004390	Transcript	intron_variant,feature_truncation	-	-	-	-	-	-	IMPACT=MODIFIER;STRAND=1;SOURCE=duck.gtf.gz;OverlapBP=106;OverlapPC=0.08	-
1:206404513-206404810	deletion	ENSAPLG00020003083	ENSAPLT00020004515	Transcript	upstream_gene_variant	-	-	-	-	-	-	IMPACT=MODIFIER;DISTANCE=3579;STRAND=-1;SOURCE=duck.gtf.gz	-
1:206404513-206404810	deletion	ENSAPLG00020003083	ENSAPLT00020004528	Transcript	upstream_gene_variant	-	-	-	-	-	-	IMPACT=MODIFIER;DISTANCE=4936;STRAND=-1;SOURCE=duck.gtf.gz	-
1:43714316-43714518	deletion	ENSAPLG00020003189	ENSAPLT00020004753	Transcript	intron_variant,feature_truncation	-	-	-	-	-	-	IMPACT=MODIFIER;STRAND=1;SOURCE=duck.gtf.gz;OverlapBP=203;OverlapPC=0.61	-
1:43714316-43714518	deletion	ENSAPLG00020003189	ENSAPLT00020004795	Transcript	intron_variant,feature_truncation	-	-	-	-	-	-	IMPACT=MODIFIER;STRAND=1;SOURCE=duck.gtf.gz;OverlapBP=203;OverlapPC=0.69	-
1:206518735-206519372	deletion	ENSAPLG00020003195	ENSAPLT00020004657	Transcript	intron_variant,feature_truncation	-	-	-	-	-	-	IMPACT=MODIFIER;STRAND=1;SOURCE=duck.gtf.gz;OverlapBP=638;OverlapPC=1.32	-
1:206518735-206519372	deletion	ENSAPLG00020003195	ENSAPLT00020004699	Transcript	intron_variant,feature_truncation	-	-	-	-	-	-	IMPACT=MODIFIER;STRAND=1;SOURCE=duck.gtf.gz;OverlapBP=638;OverlapPC=1.32	-
1:206518735-206519372	deletion	ENSAPLG00020003195	ENSAPLT00020004751	Transcript	intron_variant,feature_truncation	-	-	-	-	-	-	IMPACT=MODIFIER;STRAND=1;SOURCE=duck.gtf.gz;OverlapBP=638;OverlapPC=2.22	-
1:194109647-194110366	deletion	ENSAPLG00020003272	ENSAPLT00020004767	Transcript	intron_variant,feature_truncation	-	-	-	-	-	-	IMPACT=MODIFIER;STRAND=-1;SOURCE=duck.gtf.gz;OverlapBP=720;OverlapPC=0.18	-
1:194308219-194308876	deletion	ENSAPLG00020003272	ENSAPLT00020004767	Transcript	intron_variant,feature_truncation	-	-	-	-	-	-	IMPACT=MODIFIER;STRAND=-1;SOURCE=duck.gtf.gz;OverlapBP=658;OverlapPC=0.17	-
1:194319492-194321568	deletion	ENSAPLG00020003272	ENSAPLT00020004767	Transcript	intron_variant,feature_truncation	-	-	-	-	-	-	IMPACT=MODIFIER;STRAND=-1;SOURCE=duck.gtf.gz;OverlapBP=2077;OverlapPC=0.53	-
1:64361838-64362165	deletion	ENSAPLG00020003361	ENSAPLT00020005364	Transcript	downstream_gene_variant	-	-	-	-	-	-	IMPACT=MODIFIER;DISTANCE=3129;STRAND=1;SOURCE=duck.gtf.gz	-
1:64361838-64362165	deletion	ENSAPLG00020003361	ENSAPLT00020005373	Transcript	downstream_gene_variant	-	-	-	-	-	-	IMPACT=MODIFIER;DISTANCE=3129;STRAND=1;SOURCE=duck.gtf.gz	-
1:64361838-64362165	deletion	ENSAPLG00020003361	ENSAPLT00020005380	Transcript	downstream_gene_variant	-	-	-	-	-	-	IMPACT=MODIFIER;DISTANCE=3751;STRAND=1;SOURCE=duck.gtf.gz	-
1:44033258-44033412	deletion	ENSAPLG00020003495	ENSAPLT00020005092	Transcript	downstream_gene_variant	-	-	-	-	-	-	IMPACT=MODIFIER;DISTANCE=1901;STRAND=1;SOURCE=duck.gtf.gz	-
1:44034285-44034419	deletion	ENSAPLG00020003495	ENSAPLT00020005092	Transcript	downstream_gene_variant	-	-	-	-	-	-	IMPACT=MODIFIER;DISTANCE=2928;STRAND=1;SOURCE=duck.gtf.gz	-
1:44033258-44033412	deletion	ENSAPLG00020003505	ENSAPLT00020005107	Transcript	upstream_gene_variant	-	-	-	-	-	-	IMPACT=MODIFIER;DISTANCE=2668;STRAND=1;SOURCE=duck.gtf.gz	-
1:44034285-44034419	deletion	ENSAPLG00020003505	ENSAPLT00020005107	Transcript	upstream_gene_variant	-	-	-	-	-	-	IMPACT=MODIFIER;DISTANCE=1661;STRAND=1;SOURCE=duck.gtf.gz	-
2:21842244-21842712	deletion	ENSAPLG00020003632	ENSAPLT00020005314	Transcript	intron_variant,feature_truncation	-	-	-	-	-	-	IMPACT=MODIFIER;STRAND=1;SOURCE=duck.gtf.gz;OverlapBP=469;OverlapPC=1.80	-
1:44174318-44176184	deletion	ENSAPLG00020003664	ENSAPLT00020005416	Transcript	intron_variant,feature_truncation	-	-	-	-	-	-	IMPACT=MODIFIER;STRAND=-1;SOURCE=duck.gtf.gz;OverlapBP=1867;OverlapPC=4.57	-
1:44174318-44176184	deletion	ENSAPLG00020003664	ENSAPLT00020005455	Transcript	intron_variant,feature_truncation	-	-	-	-	-	-	IMPACT=MODIFIER;STRAND=-1;SOURCE=duck.gtf.gz;OverlapBP=1867;OverlapPC=3.86	-
1:44174318-44176184	deletion	ENSAPLG00020003664	ENSAPLT00020005467	Transcript	intron_variant,feature_truncation	-	-	-	-	-	-	IMPACT=MODIFIER;STRAND=-1;SOURCE=duck.gtf.gz;OverlapBP=1867;OverlapPC=3.86	-
1:64361838-64362165	deletion	ENSAPLG00020003689	ENSAPLT00020005398	Transcript	intron_variant,feature_truncation	-	-	-	-	-	-	IMPACT=MODIFIER;STRAND=-1;SOURCE=duck.gtf.gz;OverlapBP=328;OverlapPC=0.89	-
1:206752404-206752571	deletion	ENSAPLG00020003741	ENSAPLT00020005470	Transcript	upstream_gene_variant	-	-	-	-	-	-	IMPACT=MODIFIER;DISTANCE=4713;STRAND=-1;SOURCE=duck.gtf.gz	-
1:206752404-206752571	deletion	ENSAPLG00020003743	ENSAPLT00020005473	Transcript	upstream_gene_variant	-	-	-	-	-	-	IMPACT=MODIFIER;DISTANCE=4196;STRAND=1;SOURCE=duck.gtf.gz	-
2:22275733-22275953	deletion	ENSAPLG00020003839	ENSAPLT00020005625	Transcript	intron_variant,non_coding_transcript_variant,feature_truncation	-	-	-	-	-	-	IMPACT=MODIFIER;STRAND=-1;SOURCE=duck.gtf.gz;OverlapBP=221;OverlapPC=0.05	-
2:22515110-22515223	deletion	ENSAPLG00020003839	ENSAPLT00020005625	Transcript	intron_variant,non_coding_transcript_variant,feature_truncation	-	-	-	-	-	-	IMPACT=MODIFIER;STRAND=-1;SOURCE=duck.gtf.gz;OverlapBP=114;OverlapPC=0.02	-
2:22563775-22563944	deletion	ENSAPLG00020003839	ENSAPLT00020005625	Transcript	intron_variant,non_coding_transcript_variant,feature_truncation	-	-	-	-	-	-	IMPACT=MODIFIER;STRAND=-1;SOURCE=duck.gtf.gz;OverlapBP=170;OverlapPC=0.04	-
1:144951949-144952458	deletion	ENSAPLG00020003846	ENSAPLT00020005629	Transcript	intron_variant,feature_truncation	-	-	-	-	-	-	IMPACT=MODIFIER;STRAND=-1;SOURCE=duck.gtf.gz;OverlapBP=510;OverlapPC=2.58	-
1:206800769-206810874	deletion	ENSAPLG00020003925	ENSAPLT00020005860	Transcript	coding_sequence_variant,intron_variant,feature_truncation	-	-	-	-	-	-	IMPACT=MODIFIER;STRAND=-1;SOURCE=duck.gtf.gz;OverlapBP=10106;OverlapPC=31.36	-
1:206800769-206810874	deletion	ENSAPLG00020003925	ENSAPLT00020005870	Transcript	coding_sequence_variant,intron_variant,feature_truncation	-	-	-	-	-	-	IMPACT=MODIFIER;STRAND=-1;SOURCE=duck.gtf.gz;OverlapBP=10106;OverlapPC=31.36	-
1:206800769-206810874	deletion	ENSAPLG00020003925	ENSAPLT00020005924	Transcript	coding_sequence_variant,intron_variant,feature_truncation	-	-	-	-	-	-	IMPACT=MODIFIER;STRAND=-1;SOURCE=duck.gtf.gz;OverlapBP=10106;OverlapPC=31.36	-
1:206800769-206810874	deletion	ENSAPLG00020003925	ENSAPLT00020005933	Transcript	coding_sequence_variant,intron_variant,feature_truncation	-	-	-	-	-	-	IMPACT=MODIFIER;STRAND=-1;SOURCE=duck.gtf.gz;OverlapBP=10106;OverlapPC=31.50	-
1:206800769-206810874	deletion	ENSAPLG00020003925	ENSAPLT00020005989	Transcript	coding_sequence_variant,intron_variant,feature_truncation	-	-	-	-	-	-	IMPACT=MODIFIER;STRAND=-1;SOURCE=duck.gtf.gz;OverlapBP=10106;OverlapPC=48.48	-
1:206800769-206810874	deletion	ENSAPLG00020003925	ENSAPLT00020006000	Transcript	coding_sequence_variant,intron_variant,feature_truncation	-	-	-	-	-	-	IMPACT=MODIFIER;STRAND=-1;SOURCE=duck.gtf.gz;OverlapBP=10106;OverlapPC=50.58	-
1:206800769-206810874	deletion	ENSAPLG00020003925	ENSAPLT00020006087	Transcript	coding_sequence_variant,intron_variant,feature_truncation	-	-	-	-	-	-	IMPACT=MODIFIER;STRAND=-1;SOURCE=duck.gtf.gz;OverlapBP=10106;OverlapPC=51.65	-
1:206800769-206810874	deletion	ENSAPLG00020003925	ENSAPLT00020006174	Transcript	coding_sequence_variant,intron_variant,feature_truncation	-	-	-	-	-	-	IMPACT=MODIFIER;STRAND=-1;SOURCE=duck.gtf.gz;OverlapBP=10106;OverlapPC=53.35	-
1:206800769-206810874	deletion	ENSAPLG00020003925	ENSAPLT00020006177	Transcript	coding_sequence_variant,5_prime_UTR_variant,intron_variant,feature_truncation	-	-	-	-	-	-	IMPACT=MODIFIER;STRAND=-1;SOURCE=duck.gtf.gz;OverlapBP=9790;OverlapPC=64.10	-
1:206811151-206811502	deletion	ENSAPLG00020003925	ENSAPLT00020005860	Transcript	intron_variant,feature_truncation	-	-	-	-	-	-	IMPACT=MODIFIER;STRAND=-1;SOURCE=duck.gtf.gz;OverlapBP=352;OverlapPC=1.09	-
1:206811151-206811502	deletion	ENSAPLG00020003925	ENSAPLT00020005870	Transcript	intron_variant,feature_truncation	-	-	-	-	-	-	IMPACT=MODIFIER;STRAND=-1;SOURCE=duck.gtf.gz;OverlapBP=352;OverlapPC=1.09	-
1:206811151-206811502	deletion	ENSAPLG00020003925	ENSAPLT00020005924	Transcript	intron_variant,feature_truncation	-	-	-	-	-	-	IMPACT=MODIFIER;STRAND=-1;SOURCE=duck.gtf.gz;OverlapBP=352;OverlapPC=1.09	-
1:206811151-206811502	deletion	ENSAPLG00020003925	ENSAPLT00020005933	Transcript	intron_variant,feature_truncation	-	-	-	-	-	-	IMPACT=MODIFIER;STRAND=-1;SOURCE=duck.gtf.gz;OverlapBP=352;OverlapPC=1.10	-
1:206811151-206811502	deletion	ENSAPLG00020003925	ENSAPLT00020005989	Transcript	intron_variant,feature_truncation	-	-	-	-	-	-	IMPACT=MODIFIER;STRAND=-1;SOURCE=duck.gtf.gz;OverlapBP=352;OverlapPC=1.69	-
1:206811151-206811502	deletion	ENSAPLG00020003925	ENSAPLT00020006000	Transcript	intron_variant,feature_truncation	-	-	-	-	-	-	IMPACT=MODIFIER;STRAND=-1;SOURCE=duck.gtf.gz;OverlapBP=352;OverlapPC=1.76	-
1:206811151-206811502	deletion	ENSAPLG00020003925	ENSAPLT00020006087	Transcript	intron_variant,feature_truncation	-	-	-	-	-	-	IMPACT=MODIFIER;STRAND=-1;SOURCE=duck.gtf.gz;OverlapBP=352;OverlapPC=1.80	-
1:206811151-206811502	deletion	ENSAPLG00020003925	ENSAPLT00020006174	Transcript	intron_variant,feature_truncation	-	-	-	-	-	-	IMPACT=MODIFIER;STRAND=-1;SOURCE=duck.gtf.gz;OverlapBP=352;OverlapPC=1.86	-
1:206811151-206811502	deletion	ENSAPLG00020003925	ENSAPLT00020006177	Transcript	upstream_gene_variant	-	-	-	-	-	-	IMPACT=MODIFIER;DISTANCE=593;STRAND=-1;SOURCE=duck.gtf.gz	-
2:23123930-23124079	deletion	ENSAPLG00020003979	ENSAPLT00020005836	Transcript	intron_variant,feature_truncation	-	-	-	-	-	-	IMPACT=MODIFIER;STRAND=-1;SOURCE=duck.gtf.gz;OverlapBP=150;OverlapPC=0.24	-
2:23188958-23189347	deletion	ENSAPLG00020003995	ENSAPLT00020005863	Transcript	intron_variant,feature_truncation	-	-	-	-	-	-	IMPACT=MODIFIER;STRAND=-1;SOURCE=duck.gtf.gz;OverlapBP=390;OverlapPC=1.25	-
2:23188958-23189347	deletion	ENSAPLG00020003995	ENSAPLT00020005874	Transcript	intron_variant,feature_truncation	-	-	-	-	-	-	IMPACT=MODIFIER;STRAND=-1;SOURCE=duck.gtf.gz;OverlapBP=390;OverlapPC=1.25	-
2:23188958-23189347	deletion	ENSAPLG00020003995	ENSAPLT00020005891	Transcript	intron_variant,feature_truncation	-	-	-	-	-	-	IMPACT=MODIFIER;STRAND=-1;SOURCE=duck.gtf.gz;OverlapBP=390;OverlapPC=1.25	-
1:45110335-45110441	deletion	ENSAPLG00020004034	ENSAPLT00020005928	Transcript	upstream_gene_variant	-	-	-	-	-	-	IMPACT=MODIFIER;DISTANCE=4525;STRAND=-1;SOURCE=duck.gtf.gz	-
1:45110335-45110441	deletion	ENSAPLG00020004044	ENSAPLT00020005939	Transcript	upstream_gene_variant	-	-	-	-	-	-	IMPACT=MODIFIER;DISTANCE=3007;STRAND=-1;SOURCE=duck.gtf.gz	-
1:45110335-45110441	deletion	ENSAPLG00020004049	ENSAPLT00020005946	Transcript	downstream_gene_variant	-	-	-	-	-	-	IMPACT=MODIFIER;DISTANCE=2262;STRAND=1;SOURCE=duck.gtf.gz	-
1:196240913-196241012	deletion	ENSAPLG00020004054	ENSAPLT00020005952	Transcript	downstream_gene_variant	-	-	-	-	-	-	IMPACT=MODIFIER;DISTANCE=3515;STRAND=1;SOURCE=duck.gtf.gz	-
1:45289804-45290025	deletion	ENSAPLG00020004186	ENSAPLT00020006136	Transcript	intron_variant,feature_truncation	-	-	-	-	-	-	IMPACT=MODIFIER;STRAND=1;SOURCE=duck.gtf.gz;OverlapBP=222;OverlapPC=1.28	-
1:44896027-44896242	deletion	ENSAPLG00020004334	ENSAPLT00020006376	Transcript	intron_variant,feature_truncation	-	-	-	-	-	-	IMPACT=MODIFIER;STRAND=1;SOURCE=duck.gtf.gz;OverlapBP=216;OverlapPC=1.95	-
1:45519068-45519287	deletion	ENSAPLG00020004360	ENSAPLT00020006415	Transcript	intron_variant,feature_truncation	-	-	-	-	-	-	IMPACT=MODIFIER;STRAND=1;SOURCE=duck.gtf.gz;OverlapBP=220;OverlapPC=0.44	-
1:29431337-29431496	deletion	ENSAPLG00020004493	ENSAPLT00020006617	Transcript	intron_variant,feature_truncation	-	-	-	-	-	-	IMPACT=MODIFIER;STRAND=1;SOURCE=duck.gtf.gz;OverlapBP=160;OverlapPC=0.07	-
1:29431337-29431496	deletion	ENSAPLG00020004493	ENSAPLT00020006665	Transcript	intron_variant,feature_truncation	-	-	-	-	-	-	IMPACT=MODIFIER;STRAND=1;SOURCE=duck.gtf.gz;OverlapBP=160;OverlapPC=0.07	-
1:29431337-29431496	deletion	ENSAPLG00020004493	ENSAPLT00020006753	Transcript	intron_variant,feature_truncation	-	-	-	-	-	-	IMPACT=MODIFIER;STRAND=1;SOURCE=duck.gtf.gz;OverlapBP=160;OverlapPC=0.07	-
1:29431337-29431496	deletion	ENSAPLG00020004493	ENSAPLT00020006828	Transcript	intron_variant,feature_truncation	-	-	-	-	-	-	IMPACT=MODIFIER;STRAND=1;SOURCE=duck.gtf.gz;OverlapBP=160;OverlapPC=0.07	-
1:29586510-29586612	deletion	ENSAPLG00020004493	ENSAPLT00020006617	Transcript	intron_variant,feature_truncation	-	-	-	-	-	-	IMPACT=MODIFIER;STRAND=1;SOURCE=duck.gtf.gz;OverlapBP=103;OverlapPC=0.04	-
1:29586510-29586612	deletion	ENSAPLG00020004493	ENSAPLT00020006665	Transcript	intron_variant,feature_truncation	-	-	-	-	-	-	IMPACT=MODIFIER;STRAND=1;SOURCE=duck.gtf.gz;OverlapBP=103;OverlapPC=0.04	-
1:29586510-29586612	deletion	ENSAPLG00020004493	ENSAPLT00020006753	Transcript	intron_variant,feature_truncation	-	-	-	-	-	-	IMPACT=MODIFIER;STRAND=1;SOURCE=duck.gtf.gz;OverlapBP=103;OverlapPC=0.04	-
1:29586510-29586612	deletion	ENSAPLG00020004493	ENSAPLT00020006828	Transcript	intron_variant,feature_truncation	-	-	-	-	-	-	IMPACT=MODIFIER;STRAND=1;SOURCE=duck.gtf.gz;OverlapBP=103;OverlapPC=0.04	-
1:198378174-198378736	deletion	ENSAPLG00020004597	ENSAPLT00020006759	Transcript	intron_variant,feature_truncation	-	-	-	-	-	-	IMPACT=MODIFIER;STRAND=-1;SOURCE=duck.gtf.gz;OverlapBP=563;OverlapPC=0.59	-
1:185428253-185428571	deletion	ENSAPLG00020004599	ENSAPLT00020006766	Transcript	intron_variant,feature_truncation	-	-	-	-	-	-	IMPACT=MODIFIER;STRAND=-1;SOURCE=duck.gtf.gz;OverlapBP=319;OverlapPC=0.19	-
1:29819119-29819258	deletion	ENSAPLG00020004711	ENSAPLT00020006929	Transcript	intron_variant,feature_truncation	-	-	-	-	-	-	IMPACT=MODIFIER;STRAND=1;SOURCE=duck.gtf.gz;OverlapBP=140;OverlapPC=0.09	-
1:31001664-31002157	deletion	ENSAPLG00020004760	ENSAPLT00020007009	Transcript	intron_variant,feature_truncation	-	-	-	-	-	-	IMPACT=MODIFIER;STRAND=1;SOURCE=duck.gtf.gz;OverlapBP=494;OverlapPC=1.40	-
1:145648523-145648702	deletion	ENSAPLG00020004772	ENSAPLT00020007029	Transcript	intron_variant,feature_truncation	-	-	-	-	-	-	IMPACT=MODIFIER;STRAND=1;SOURCE=duck.gtf.gz;OverlapBP=180;OverlapPC=0.35	-
1:145812154-145812264	deletion	ENSAPLG00020004786	ENSAPLT00020007053	Transcript	intron_variant,feature_truncation	-	-	-	-	-	-	IMPACT=MODIFIER;STRAND=1;SOURCE=duck.gtf.gz;OverlapBP=111;OverlapPC=0.03	-
1:45675202-45676124	deletion	ENSAPLG00020004826	ENSAPLT00020022840	Transcript	intron_variant,feature_truncation	-	-	-	-	-	-	IMPACT=MODIFIER;STRAND=-1;SOURCE=duck.gtf.gz;OverlapBP=923;OverlapPC=0.43	-
1:45675202-45676124	deletion	ENSAPLG00020004826	ENSAPLT00020022842	Transcript	intron_variant,feature_truncation	-	-	-	-	-	-	IMPACT=MODIFIER;STRAND=-1;SOURCE=duck.gtf.gz;OverlapBP=923;OverlapPC=0.43	-
1:45675202-45676124	deletion	ENSAPLG00020004826	ENSAPLT00020022843	Transcript	intron_variant,feature_truncation	-	-	-	-	-	-	IMPACT=MODIFIER;STRAND=-1;SOURCE=duck.gtf.gz;OverlapBP=923;OverlapPC=0.92	-
1:45675202-45676124	deletion	ENSAPLG00020004826	ENSAPLT00020022945	Transcript	intron_variant,feature_truncation	-	-	-	-	-	-	IMPACT=MODIFIER;STRAND=-1;SOURCE=duck.gtf.gz;OverlapBP=923;OverlapPC=0.98	-
1:45675202-45676124	deletion	ENSAPLG00020004826	ENSAPLT00020022947	Transcript	intron_variant,feature_truncation	-	-	-	-	-	-	IMPACT=MODIFIER;STRAND=-1;SOURCE=duck.gtf.gz;OverlapBP=923;OverlapPC=0.98	-
1:45675202-45676124	deletion	ENSAPLG00020004826	ENSAPLT00020023042	Transcript	intron_variant,feature_truncation	-	-	-	-	-	-	IMPACT=MODIFIER;STRAND=-1;SOURCE=duck.gtf.gz;OverlapBP=923;OverlapPC=0.98	-
1:45675202-45676124	deletion	ENSAPLG00020004826	ENSAPLT00020023055	Transcript	intron_variant,feature_truncation	-	-	-	-	-	-	IMPACT=MODIFIER;STRAND=-1;SOURCE=duck.gtf.gz;OverlapBP=923;OverlapPC=0.99	-
1:45675202-45676124	deletion	ENSAPLG00020004826	ENSAPLT00020023067	Transcript	intron_variant,feature_truncation	-	-	-	-	-	-	IMPACT=MODIFIER;STRAND=-1;SOURCE=duck.gtf.gz;OverlapBP=923;OverlapPC=0.99	-
1:45675202-45676124	deletion	ENSAPLG00020004826	ENSAPLT00020023079	Transcript	intron_variant,feature_truncation	-	-	-	-	-	-	IMPACT=MODIFIER;STRAND=-1;SOURCE=duck.gtf.gz;OverlapBP=923;OverlapPC=1.02	-
1:45849728-45849870	deletion	ENSAPLG00020004826	ENSAPLT00020022840	Transcript	intron_variant,feature_truncation	-	-	-	-	-	-	IMPACT=MODIFIER;STRAND=-1;SOURCE=duck.gtf.gz;OverlapBP=143;OverlapPC=0.07	-
1:45849728-45849870	deletion	ENSAPLG00020004826	ENSAPLT00020022842	Transcript	intron_variant,feature_truncation	-	-	-	-	-	-	IMPACT=MODIFIER;STRAND=-1;SOURCE=duck.gtf.gz;OverlapBP=143;OverlapPC=0.07	-
1:84277806-84277949	deletion	ENSAPLG00020004843	ENSAPLT00020007149	Transcript	intron_variant,feature_truncation	-	-	-	-	-	-	IMPACT=MODIFIER;STRAND=1;SOURCE=duck.gtf.gz;OverlapBP=144;OverlapPC=0.15	-
1:84288374-84288543	deletion	ENSAPLG00020004843	ENSAPLT00020007149	Transcript	intron_variant,feature_truncation	-	-	-	-	-	-	IMPACT=MODIFIER;STRAND=1;SOURCE=duck.gtf.gz;OverlapBP=170;OverlapPC=0.18	-
1:84562027-84562846	deletion	ENSAPLG00020004867	ENSAPLT00020007191	Transcript	intron_variant,feature_truncation	-	-	-	-	-	-	IMPACT=MODIFIER;STRAND=1;SOURCE=duck.gtf.gz;OverlapBP=820;OverlapPC=0.76	-
1:84597639-84597761	deletion	ENSAPLG00020004867	ENSAPLT00020007191	Transcript	intron_variant,feature_truncation	-	-	-	-	-	-	IMPACT=MODIFIER;STRAND=1;SOURCE=duck.gtf.gz;OverlapBP=123;OverlapPC=0.11	-
1:84623020-84624210	deletion	ENSAPLG00020004867	ENSAPLT00020007191	Transcript	intron_variant,feature_truncation	-	-	-	-	-	-	IMPACT=MODIFIER;STRAND=1;SOURCE=duck.gtf.gz;OverlapBP=1191;OverlapPC=1.11	-
1:84628204-84628320	deletion	ENSAPLG00020004867	ENSAPLT00020007191	Transcript	intron_variant,feature_truncation	-	-	-	-	-	-	IMPACT=MODIFIER;STRAND=1;SOURCE=duck.gtf.gz;OverlapBP=117;OverlapPC=0.11	-
1:146729739-146729839	deletion	ENSAPLG00020004882	ENSAPLT00020007236	Transcript	intron_variant,feature_truncation	-	-	-	-	-	-	IMPACT=MODIFIER;STRAND=1;SOURCE=duck.gtf.gz;OverlapBP=101;OverlapPC=0.10	-
1:146950399-146950743	deletion	ENSAPLG00020004939	ENSAPLT00020007280	Transcript	intron_variant,feature_truncation	-	-	-	-	-	-	IMPACT=MODIFIER;STRAND=-1;SOURCE=duck.gtf.gz;OverlapBP=345;OverlapPC=1.02	-
1:146964130-146964324	deletion	ENSAPLG00020004959	ENSAPLT00020007306	Transcript	downstream_gene_variant	-	-	-	-	-	-	IMPACT=MODIFIER;DISTANCE=2336;STRAND=1;SOURCE=duck.gtf.gz	-
1:207906346-207906562	deletion	ENSAPLG00020004986	ENSAPLT00020007335	Transcript	upstream_gene_variant	-	-	-	-	-	-	IMPACT=MODIFIER;DISTANCE=3835;STRAND=-1;SOURCE=duck.gtf.gz	-
1:207906346-207906562	deletion	ENSAPLG00020004986	ENSAPLT00020007348	Transcript	upstream_gene_variant	-	-	-	-	-	-	IMPACT=MODIFIER;DISTANCE=4402;STRAND=-1;SOURCE=duck.gtf.gz	-
1:207906346-207906562	deletion	ENSAPLG00020005007	ENSAPLT00020007364	Transcript	intron_variant,feature_truncation	-	-	-	-	-	-	IMPACT=MODIFIER;STRAND=-1;SOURCE=duck.gtf.gz;OverlapBP=217;OverlapPC=3.38	-
1:186198095-186198472	deletion	ENSAPLG00020005044	ENSAPLT00020007411	Transcript	upstream_gene_variant	-	-	-	-	-	-	IMPACT=MODIFIER;DISTANCE=3211;STRAND=-1;SOURCE=duck.gtf.gz	-
1:207934764-207935266	deletion	ENSAPLG00020005071	ENSAPLT00020007459	Transcript	upstream_gene_variant	-	-	-	-	-	-	IMPACT=MODIFIER;DISTANCE=3919;STRAND=-1;SOURCE=duck.gtf.gz	-
1:207934764-207935266	deletion	ENSAPLG00020005071	ENSAPLT00020007616	Transcript	upstream_gene_variant	-	-	-	-	-	-	IMPACT=MODIFIER;DISTANCE=3919;STRAND=-1;SOURCE=duck.gtf.gz	-
1:32165023-32165246	deletion	ENSAPLG00020005082	ENSAPLT00020007476	Transcript	intron_variant,feature_truncation	-	-	-	-	-	-	IMPACT=MODIFIER;STRAND=-1;SOURCE=duck.gtf.gz;OverlapBP=224;OverlapPC=0.36	-
1:206909424-206909527	deletion	ENSAPLG00020005111	ENSAPLT00020007504	Transcript	upstream_gene_variant	-	-	-	-	-	-	IMPACT=MODIFIER;DISTANCE=2520;STRAND=-1;SOURCE=duck.gtf.gz	-
1:206937482-206937736	deletion	ENSAPLG00020005172	ENSAPLT00020008706	Transcript	intron_variant,feature_truncation	-	-	-	-	-	-	IMPACT=MODIFIER;STRAND=1;SOURCE=duck.gtf.gz;OverlapBP=255;OverlapPC=0.49	-
1:206947622-206947803	deletion	ENSAPLG00020005172	ENSAPLT00020008706	Transcript	intron_variant,feature_truncation	-	-	-	-	-	-	IMPACT=MODIFIER;STRAND=1;SOURCE=duck.gtf.gz;OverlapBP=182;OverlapPC=0.35	-
1:112769133-112769271	deletion	ENSAPLG00020005224	ENSAPLT00020007660	Transcript	downstream_gene_variant	-	-	-	-	-	-	IMPACT=MODIFIER;DISTANCE=1366;STRAND=1;SOURCE=duck.gtf.gz	-
2:34197465-34197994	deletion	ENSAPLG00020005225	ENSAPLT00020020175	Transcript	intron_variant,feature_truncation	-	-	-	-	-	-	IMPACT=MODIFIER;STRAND=1;SOURCE=duck.gtf.gz;OverlapBP=530;OverlapPC=1.35	-
2:34197465-34197994	deletion	ENSAPLG00020005225	ENSAPLT00020020254	Transcript	intron_variant,feature_truncation	-	-	-	-	-	-	IMPACT=MODIFIER;STRAND=1;SOURCE=duck.gtf.gz;OverlapBP=530;OverlapPC=1.37	-
2:34197465-34197994	deletion	ENSAPLG00020005225	ENSAPLT00020020282	Transcript	intron_variant,feature_truncation	-	-	-	-	-	-	IMPACT=MODIFIER;STRAND=1;SOURCE=duck.gtf.gz;OverlapBP=530;OverlapPC=1.41	-
2:34197465-34197994	deletion	ENSAPLG00020005225	ENSAPLT00020020283	Transcript	intron_variant,feature_truncation	-	-	-	-	-	-	IMPACT=MODIFIER;STRAND=1;SOURCE=duck.gtf.gz;OverlapBP=530;OverlapPC=1.43	-
2:34197465-34197994	deletion	ENSAPLG00020005225	ENSAPLT00020020284	Transcript	intron_variant,feature_truncation	-	-	-	-	-	-	IMPACT=MODIFIER;STRAND=1;SOURCE=duck.gtf.gz;OverlapBP=530;OverlapPC=1.43	-
2:34197465-34197994	deletion	ENSAPLG00020005225	ENSAPLT00020020286	Transcript	intron_variant,feature_truncation	-	-	-	-	-	-	IMPACT=MODIFIER;STRAND=1;SOURCE=duck.gtf.gz;OverlapBP=530;OverlapPC=1.44	-
2:34197465-34197994	deletion	ENSAPLG00020005225	ENSAPLT00020020293	Transcript	intron_variant,feature_truncation	-	-	-	-	-	-	IMPACT=MODIFIER;STRAND=1;SOURCE=duck.gtf.gz;OverlapBP=530;OverlapPC=1.45	-
2:34197465-34197994	deletion	ENSAPLG00020005225	ENSAPLT00020020294	Transcript	intron_variant,feature_truncation	-	-	-	-	-	-	IMPACT=MODIFIER;STRAND=1;SOURCE=duck.gtf.gz;OverlapBP=530;OverlapPC=1.46	-
2:34197465-34197994	deletion	ENSAPLG00020005225	ENSAPLT00020020298	Transcript	intron_variant,feature_truncation	-	-	-	-	-	-	IMPACT=MODIFIER;STRAND=1;SOURCE=duck.gtf.gz;OverlapBP=530;OverlapPC=1.45	-
2:24261037-24261245	deletion	ENSAPLG00020005227	ENSAPLT00020007801	Transcript	intron_variant,non_coding_transcript_variant,feature_truncation	-	-	-	-	-	-	IMPACT=MODIFIER;STRAND=-1;SOURCE=duck.gtf.gz;OverlapBP=209;OverlapPC=0.52	-
1:207934764-207935266	deletion	ENSAPLG00020005238	ENSAPLT00020007687	Transcript	downstream_gene_variant	-	-	-	-	-	-	IMPACT=MODIFIER;DISTANCE=1762;STRAND=-1;SOURCE=duck.gtf.gz	-
1:207937150-207938620	deletion	ENSAPLG00020005238	ENSAPLT00020007687	Transcript	intron_variant,feature_truncation	-	-	-	-	-	-	IMPACT=MODIFIER;STRAND=-1;SOURCE=duck.gtf.gz;OverlapBP=1471;OverlapPC=43.38	-
1:84865969-84866713	deletion	ENSAPLG00020005392	ENSAPLT00020007886	Transcript	intron_variant,feature_truncation	-	-	-	-	-	-	IMPACT=MODIFIER;STRAND=-1;SOURCE=duck.gtf.gz;OverlapBP=745;OverlapPC=1.02	-
1:84865969-84866713	deletion	ENSAPLG00020005392	ENSAPLT00020007899	Transcript	intron_variant,feature_truncation	-	-	-	-	-	-	IMPACT=MODIFIER;STRAND=-1;SOURCE=duck.gtf.gz;OverlapBP=745;OverlapPC=1.02	-
1:84865969-84866713	deletion	ENSAPLG00020005459	ENSAPLT00020007981	Transcript	intron_variant,feature_truncation	-	-	-	-	-	-	IMPACT=MODIFIER;STRAND=1;SOURCE=duck.gtf.gz;OverlapBP=745;OverlapPC=0.88	-
1:84865969-84866713	deletion	ENSAPLG00020005459	ENSAPLT00020008015	Transcript	intron_variant,feature_truncation	-	-	-	-	-	-	IMPACT=MODIFIER;STRAND=1;SOURCE=duck.gtf.gz;OverlapBP=745;OverlapPC=0.88	-
1:84865969-84866713	deletion	ENSAPLG00020005459	ENSAPLT00020008076	Transcript	intron_variant,feature_truncation	-	-	-	-	-	-	IMPACT=MODIFIER;STRAND=1;SOURCE=duck.gtf.gz;OverlapBP=745;OverlapPC=0.88	-
1:84865969-84866713	deletion	ENSAPLG00020005459	ENSAPLT00020008221	Transcript	intron_variant,feature_truncation	-	-	-	-	-	-	IMPACT=MODIFIER;STRAND=1;SOURCE=duck.gtf.gz;OverlapBP=745;OverlapPC=0.88	-
1:84924958-84925263	deletion	ENSAPLG00020005459	ENSAPLT00020007981	Transcript	intron_variant,feature_truncation	-	-	-	-	-	-	IMPACT=MODIFIER;STRAND=1;SOURCE=duck.gtf.gz;OverlapBP=306;OverlapPC=0.36	-
1:84924958-84925263	deletion	ENSAPLG00020005459	ENSAPLT00020008015	Transcript	intron_variant,feature_truncation	-	-	-	-	-	-	IMPACT=MODIFIER;STRAND=1;SOURCE=duck.gtf.gz;OverlapBP=306;OverlapPC=0.36	-
1:84924958-84925263	deletion	ENSAPLG00020005459	ENSAPLT00020008076	Transcript	intron_variant,feature_truncation	-	-	-	-	-	-	IMPACT=MODIFIER;STRAND=1;SOURCE=duck.gtf.gz;OverlapBP=306;OverlapPC=0.36	-
1:84924958-84925263	deletion	ENSAPLG00020005459	ENSAPLT00020008221	Transcript	intron_variant,feature_truncation	-	-	-	-	-	-	IMPACT=MODIFIER;STRAND=1;SOURCE=duck.gtf.gz;OverlapBP=306;OverlapPC=0.36	-
1:113277094-113277256	deletion	ENSAPLG00020005536	ENSAPLT00020008103	Transcript	intron_variant,feature_truncation	-	-	-	-	-	-	IMPACT=MODIFIER;STRAND=1;SOURCE=duck.gtf.gz;OverlapBP=163;OverlapPC=0.18	-
1:113277094-113277256	deletion	ENSAPLG00020005536	ENSAPLT00020008129	Transcript	upstream_gene_variant	-	-	-	-	-	-	IMPACT=MODIFIER;DISTANCE=3846;STRAND=1;SOURCE=duck.gtf.gz	-
1:113414733-113414896	deletion	ENSAPLG00020005583	ENSAPLT00020008165	Transcript	intron_variant,feature_truncation	-	-	-	-	-	-	IMPACT=MODIFIER;STRAND=-1;SOURCE=duck.gtf.gz;OverlapBP=164;OverlapPC=0.12	-
1:186682078-186682211	deletion	ENSAPLG00020005664	ENSAPLT00020011341	Transcript	intron_variant,feature_truncation	-	-	-	-	-	-	IMPACT=MODIFIER;STRAND=1;SOURCE=duck.gtf.gz;OverlapBP=134;OverlapPC=0.04	-
1:186682078-186682211	deletion	ENSAPLG00020005664	ENSAPLT00020011531	Transcript	intron_variant,feature_truncation	-	-	-	-	-	-	IMPACT=MODIFIER;STRAND=1;SOURCE=duck.gtf.gz;OverlapBP=134;OverlapPC=0.04	-
1:186900096-186900240	deletion	ENSAPLG00020005664	ENSAPLT00020011341	Transcript	intron_variant,feature_truncation	-	-	-	-	-	-	IMPACT=MODIFIER;STRAND=1;SOURCE=duck.gtf.gz;OverlapBP=145;OverlapPC=0.05	-
1:186900096-186900240	deletion	ENSAPLG00020005664	ENSAPLT00020011531	Transcript	intron_variant,feature_truncation	-	-	-	-	-	-	IMPACT=MODIFIER;STRAND=1;SOURCE=duck.gtf.gz;OverlapBP=145;OverlapPC=0.05	-
1:186900096-186900240	deletion	ENSAPLG00020005664	ENSAPLT00020011542	Transcript	intron_variant,feature_truncation	-	-	-	-	-	-	IMPACT=MODIFIER;STRAND=1;SOURCE=duck.gtf.gz;OverlapBP=145;OverlapPC=0.05	-
1:186900096-186900240	deletion	ENSAPLG00020005664	ENSAPLT00020011572	Transcript	intron_variant,feature_truncation	-	-	-	-	-	-	IMPACT=MODIFIER;STRAND=1;SOURCE=duck.gtf.gz;OverlapBP=145;OverlapPC=0.05	-
1:186900096-186900240	deletion	ENSAPLG00020005664	ENSAPLT00020011626	Transcript	intron_variant,feature_truncation	-	-	-	-	-	-	IMPACT=MODIFIER;STRAND=1;SOURCE=duck.gtf.gz;OverlapBP=145;OverlapPC=0.05	-
1:186900096-186900240	deletion	ENSAPLG00020005664	ENSAPLT00020011639	Transcript	intron_variant,feature_truncation	-	-	-	-	-	-	IMPACT=MODIFIER;STRAND=1;SOURCE=duck.gtf.gz;OverlapBP=145;OverlapPC=0.05	-
1:186900096-186900240	deletion	ENSAPLG00020005664	ENSAPLT00020011653	Transcript	intron_variant,feature_truncation	-	-	-	-	-	-	IMPACT=MODIFIER;STRAND=1;SOURCE=duck.gtf.gz;OverlapBP=145;OverlapPC=0.05	-
1:186900096-186900240	deletion	ENSAPLG00020005664	ENSAPLT00020011668	Transcript	intron_variant,feature_truncation	-	-	-	-	-	-	IMPACT=MODIFIER;STRAND=1;SOURCE=duck.gtf.gz;OverlapBP=145;OverlapPC=0.05	-
1:186900096-186900240	deletion	ENSAPLG00020005664	ENSAPLT00020011693	Transcript	intron_variant,feature_truncation	-	-	-	-	-	-	IMPACT=MODIFIER;STRAND=1;SOURCE=duck.gtf.gz;OverlapBP=145;OverlapPC=0.05	-
1:186900096-186900240	deletion	ENSAPLG00020005664	ENSAPLT00020011700	Transcript	intron_variant,feature_truncation	-	-	-	-	-	-	IMPACT=MODIFIER;STRAND=1;SOURCE=duck.gtf.gz;OverlapBP=145;OverlapPC=0.05	-
1:186925809-186926062	deletion	ENSAPLG00020005664	ENSAPLT00020011341	Transcript	intron_variant,feature_truncation	-	-	-	-	-	-	IMPACT=MODIFIER;STRAND=1;SOURCE=duck.gtf.gz;OverlapBP=254;OverlapPC=0.08	-
1:186925809-186926062	deletion	ENSAPLG00020005664	ENSAPLT00020011531	Transcript	intron_variant,feature_truncation	-	-	-	-	-	-	IMPACT=MODIFIER;STRAND=1;SOURCE=duck.gtf.gz;OverlapBP=254;OverlapPC=0.08	-
1:186925809-186926062	deletion	ENSAPLG00020005664	ENSAPLT00020011542	Transcript	intron_variant,feature_truncation	-	-	-	-	-	-	IMPACT=MODIFIER;STRAND=1;SOURCE=duck.gtf.gz;OverlapBP=254;OverlapPC=0.09	-
1:186925809-186926062	deletion	ENSAPLG00020005664	ENSAPLT00020011572	Transcript	intron_variant,feature_truncation	-	-	-	-	-	-	IMPACT=MODIFIER;STRAND=1;SOURCE=duck.gtf.gz;OverlapBP=254;OverlapPC=0.09	-
1:186925809-186926062	deletion	ENSAPLG00020005664	ENSAPLT00020011626	Transcript	intron_variant,feature_truncation	-	-	-	-	-	-	IMPACT=MODIFIER;STRAND=1;SOURCE=duck.gtf.gz;OverlapBP=254;OverlapPC=0.09	-
1:186925809-186926062	deletion	ENSAPLG00020005664	ENSAPLT00020011639	Transcript	intron_variant,feature_truncation	-	-	-	-	-	-	IMPACT=MODIFIER;STRAND=1;SOURCE=duck.gtf.gz;OverlapBP=254;OverlapPC=0.09	-
1:186925809-186926062	deletion	ENSAPLG00020005664	ENSAPLT00020011653	Transcript	intron_variant,feature_truncation	-	-	-	-	-	-	IMPACT=MODIFIER;STRAND=1;SOURCE=duck.gtf.gz;OverlapBP=254;OverlapPC=0.09	-
1:186925809-186926062	deletion	ENSAPLG00020005664	ENSAPLT00020011668	Transcript	intron_variant,feature_truncation	-	-	-	-	-	-	IMPACT=MODIFIER;STRAND=1;SOURCE=duck.gtf.gz;OverlapBP=254;OverlapPC=0.09	-
1:186925809-186926062	deletion	ENSAPLG00020005664	ENSAPLT00020011693	Transcript	intron_variant,feature_truncation	-	-	-	-	-	-	IMPACT=MODIFIER;STRAND=1;SOURCE=duck.gtf.gz;OverlapBP=254;OverlapPC=0.09	-
1:186925809-186926062	deletion	ENSAPLG00020005664	ENSAPLT00020011700	Transcript	intron_variant,feature_truncation	-	-	-	-	-	-	IMPACT=MODIFIER;STRAND=1;SOURCE=duck.gtf.gz;OverlapBP=254;OverlapPC=0.09	-
2:24467432-24467561	deletion	ENSAPLG00020005746	ENSAPLT00020008398	Transcript	upstream_gene_variant	-	-	-	-	-	-	IMPACT=MODIFIER;DISTANCE=1006;STRAND=-1;SOURCE=duck.gtf.gz	-
2:24467432-24467561	deletion	ENSAPLG00020005746	ENSAPLT00020008429	Transcript	upstream_gene_variant	-	-	-	-	-	-	IMPACT=MODIFIER;DISTANCE=782;STRAND=-1;SOURCE=duck.gtf.gz	-
2:24467432-24467561	deletion	ENSAPLG00020005791	ENSAPLT00020008759	Transcript	upstream_gene_variant	-	-	-	-	-	-	IMPACT=MODIFIER;DISTANCE=3042;STRAND=1;SOURCE=duck.gtf.gz	-
1:71419431-71419546	deletion	ENSAPLG00020005902	ENSAPLT00020008631	Transcript	intron_variant,feature_truncation	-	-	-	-	-	-	IMPACT=MODIFIER;STRAND=1;SOURCE=duck.gtf.gz;OverlapBP=116;OverlapPC=1.54	-
1:206987201-206987450	deletion	ENSAPLG00020005955	ENSAPLT00020008717	Transcript	downstream_gene_variant	-	-	-	-	-	-	IMPACT=MODIFIER;DISTANCE=3977;STRAND=1;SOURCE=duck.gtf.gz	-
1:206987201-206987450	deletion	ENSAPLG00020005966	ENSAPLT00020008750	Transcript	intron_variant,non_coding_transcript_variant,feature_truncation	-	-	-	-	-	-	IMPACT=MODIFIER;STRAND=-1;SOURCE=duck.gtf.gz;OverlapBP=250;OverlapPC=1.70	-
1:207000030-207004012	deletion	ENSAPLG00020005966	ENSAPLT00020008750	Transcript	non_coding_transcript_exon_variant,feature_truncation	?-331	-	-	-	-	-	IMPACT=MODIFIER;STRAND=-1;SOURCE=duck.gtf.gz;OverlapBP=331;OverlapPC=2.25	-
1:206987201-206987450	deletion	ENSAPLG00020005994	ENSAPLT00020008761	Transcript	upstream_gene_variant	-	-	-	-	-	-	IMPACT=MODIFIER;DISTANCE=3350;STRAND=1;SOURCE=duck.gtf.gz	-
1:207000030-207004012	deletion	ENSAPLG00020006004	ENSAPLT00020008784	Transcript	stop_lost,coding_sequence_variant,5_prime_UTR_variant,3_prime_UTR_variant,intron_variant	-	-	-	-	-	-	IMPACT=HIGH;STRAND=1;SOURCE=duck.gtf.gz;OverlapBP=1673;OverlapPC=100.00	-
1:207000030-207004012	deletion	ENSAPLG00020006004	ENSAPLT00020008804	Transcript	stop_lost,coding_sequence_variant,5_prime_UTR_variant,3_prime_UTR_variant,intron_variant	-	-	-	-	-	-	IMPACT=HIGH;STRAND=1;SOURCE=duck.gtf.gz;OverlapBP=2246;OverlapPC=100.00	-
1:207000030-207004012	deletion	ENSAPLG00020006042	ENSAPLT00020008822	Transcript	downstream_gene_variant	-	-	-	-	-	-	IMPACT=MODIFIER;DISTANCE=1546;STRAND=-1;SOURCE=duck.gtf.gz	-
1:207000030-207004012	deletion	ENSAPLG00020006042	ENSAPLT00020008826	Transcript	downstream_gene_variant	-	-	-	-	-	-	IMPACT=MODIFIER;DISTANCE=1546;STRAND=-1;SOURCE=duck.gtf.gz	-
1:207000030-207004012	deletion	ENSAPLG00020006042	ENSAPLT00020008831	Transcript	downstream_gene_variant	-	-	-	-	-	-	IMPACT=MODIFIER;DISTANCE=1546;STRAND=-1;SOURCE=duck.gtf.gz	-
1:207058384-207058733	deletion	ENSAPLG00020006042	ENSAPLT00020008822	Transcript	intron_variant,feature_truncation	-	-	-	-	-	-	IMPACT=MODIFIER;STRAND=-1;SOURCE=duck.gtf.gz;OverlapBP=350;OverlapPC=0.31	-
1:207058384-207058733	deletion	ENSAPLG00020006086	ENSAPLT00020008882	Transcript	intron_variant,feature_truncation	-	-	-	-	-	-	IMPACT=MODIFIER;STRAND=-1;SOURCE=duck.gtf.gz;OverlapBP=350;OverlapPC=1.08	-
1:207058384-207058733	deletion	ENSAPLG00020006086	ENSAPLT00020008890	Transcript	intron_variant,feature_truncation	-	-	-	-	-	-	IMPACT=MODIFIER;STRAND=-1;SOURCE=duck.gtf.gz;OverlapBP=350;OverlapPC=1.29	-
1:207058384-207058733	deletion	ENSAPLG00020006112	ENSAPLT00020008921	Transcript	upstream_gene_variant	-	-	-	-	-	-	IMPACT=MODIFIER;DISTANCE=753;STRAND=1;SOURCE=duck.gtf.gz	-
1:207181236-207181437	deletion	ENSAPLG00020006219	ENSAPLT00020014644	Transcript	upstream_gene_variant	-	-	-	-	-	-	IMPACT=MODIFIER;DISTANCE=2608;STRAND=-1;SOURCE=duck.gtf.gz	-
1:207181236-207181437	deletion	ENSAPLG00020006219	ENSAPLT00020014653	Transcript	upstream_gene_variant	-	-	-	-	-	-	IMPACT=MODIFIER;DISTANCE=2608;STRAND=-1;SOURCE=duck.gtf.gz	-
2:24743068-24743935	deletion	ENSAPLG00020006255	ENSAPLT00020009115	Transcript	intron_variant,feature_truncation	-	-	-	-	-	-	IMPACT=MODIFIER;STRAND=-1;SOURCE=duck.gtf.gz;OverlapBP=868;OverlapPC=4.63	-
1:84960787-84961170	deletion	ENSAPLG00020006256	ENSAPLT00020009116	Transcript	downstream_gene_variant	-	-	-	-	-	-	IMPACT=MODIFIER;DISTANCE=267;STRAND=1;SOURCE=duck.gtf.gz	-
1:84961443-84961810	deletion	ENSAPLG00020006256	ENSAPLT00020009116	Transcript	downstream_gene_variant	-	-	-	-	-	-	IMPACT=MODIFIER;DISTANCE=923;STRAND=1;SOURCE=duck.gtf.gz	-
2:25772887-25773164	deletion	ENSAPLG00020006304	ENSAPLT00020009228	Transcript	intron_variant,feature_truncation	-	-	-	-	-	-	IMPACT=MODIFIER;STRAND=-1;SOURCE=duck.gtf.gz;OverlapBP=278;OverlapPC=0.45	-
2:25963587-25963730	deletion	ENSAPLG00020006355	ENSAPLT00020009287	Transcript	upstream_gene_variant	-	-	-	-	-	-	IMPACT=MODIFIER;DISTANCE=384;STRAND=-1;SOURCE=duck.gtf.gz	-
2:26496652-26496873	deletion	ENSAPLG00020006491	ENSAPLT00020009471	Transcript	upstream_gene_variant	-	-	-	-	-	-	IMPACT=MODIFIER;DISTANCE=987;STRAND=-1;SOURCE=duck.gtf.gz	-
2:26496652-26496873	deletion	ENSAPLG00020006498	ENSAPLT00020009482	Transcript	intron_variant,feature_truncation	-	-	-	-	-	-	IMPACT=MODIFIER;STRAND=1;SOURCE=duck.gtf.gz;OverlapBP=222;OverlapPC=1.02	-
2:26518219-26518521	deletion	ENSAPLG00020006498	ENSAPLT00020009482	Transcript	downstream_gene_variant	-	-	-	-	-	-	IMPACT=MODIFIER;DISTANCE=763;STRAND=1;SOURCE=duck.gtf.gz	-
1:85337513-85337778	deletion	ENSAPLG00020006511	ENSAPLT00020009506	Transcript	intron_variant,feature_truncation	-	-	-	-	-	-	IMPACT=MODIFIER;STRAND=-1;SOURCE=duck.gtf.gz;OverlapBP=266;OverlapPC=0.57	-
1:85375218-85375326	deletion	ENSAPLG00020006540	ENSAPLT00020009543	Transcript	intron_variant,feature_truncation	-	-	-	-	-	-	IMPACT=MODIFIER;STRAND=1;SOURCE=duck.gtf.gz;OverlapBP=109;OverlapPC=0.65	-
2:26950801-26950923	deletion	ENSAPLG00020006553	ENSAPLT00020009559	Transcript	intron_variant,feature_truncation	-	-	-	-	-	-	IMPACT=MODIFIER;STRAND=1;SOURCE=duck.gtf.gz;OverlapBP=123;OverlapPC=0.07	-
2:26998435-26998898	deletion	ENSAPLG00020006553	ENSAPLT00020009559	Transcript	intron_variant,feature_truncation	-	-	-	-	-	-	IMPACT=MODIFIER;STRAND=1;SOURCE=duck.gtf.gz;OverlapBP=464;OverlapPC=0.26	-
1:85420791-85421064	deletion	ENSAPLG00020006569	ENSAPLT00020009577	Transcript	upstream_gene_variant	-	-	-	-	-	-	IMPACT=MODIFIER;DISTANCE=3007;STRAND=1;SOURCE=duck.gtf.gz	-
1:85633864-85634079	deletion	ENSAPLG00020006618	ENSAPLT00020009654	Transcript	intron_variant,feature_truncation	-	-	-	-	-	-	IMPACT=MODIFIER;STRAND=1;SOURCE=duck.gtf.gz;OverlapBP=216;OverlapPC=0.17	-
1:85633864-85634079	deletion	ENSAPLG00020006618	ENSAPLT00020009666	Transcript	intron_variant,feature_truncation	-	-	-	-	-	-	IMPACT=MODIFIER;STRAND=1;SOURCE=duck.gtf.gz;OverlapBP=216;OverlapPC=0.17	-
2:27739567-27739672	deletion	ENSAPLG00020006644	ENSAPLT00020009701	Transcript	downstream_gene_variant	-	-	-	-	-	-	IMPACT=MODIFIER;DISTANCE=82;STRAND=-1;SOURCE=duck.gtf.gz	-
1:33187724-33188295	deletion	ENSAPLG00020006647	ENSAPLT00020009709	Transcript	intron_variant,feature_truncation	-	-	-	-	-	-	IMPACT=MODIFIER;STRAND=1;SOURCE=duck.gtf.gz;OverlapBP=572;OverlapPC=0.83	-
2:28026524-28026943	deletion	ENSAPLG00020006719	ENSAPLT00020009854	Transcript	upstream_gene_variant	-	-	-	-	-	-	IMPACT=MODIFIER;DISTANCE=1451;STRAND=-1;SOURCE=duck.gtf.gz	-
2:28026524-28026943	deletion	ENSAPLG00020006719	ENSAPLT00020009860	Transcript	upstream_gene_variant	-	-	-	-	-	-	IMPACT=MODIFIER;DISTANCE=4565;STRAND=-1;SOURCE=duck.gtf.gz	-
1:151311684-151311850	deletion	ENSAPLG00020006773	ENSAPLT00020009887	Transcript	intron_variant,feature_truncation	-	-	-	-	-	-	IMPACT=MODIFIER;STRAND=-1;SOURCE=duck.gtf.gz;OverlapBP=167;OverlapPC=0.12	-
1:54624858-54625005	deletion	ENSAPLG00020006797	ENSAPLT00020010436	Transcript	upstream_gene_variant	-	-	-	-	-	-	IMPACT=MODIFIER;DISTANCE=1161;STRAND=1;SOURCE=duck.gtf.gz	-
1:54624858-54625005	deletion	ENSAPLG00020006797	ENSAPLT00020010440	Transcript	upstream_gene_variant	-	-	-	-	-	-	IMPACT=MODIFIER;DISTANCE=1793;STRAND=1;SOURCE=duck.gtf.gz	-
2:28361448-28362722	deletion	ENSAPLG00020006842	ENSAPLT00020009990	Transcript	intron_variant,feature_truncation	-	-	-	-	-	-	IMPACT=MODIFIER;STRAND=-1;SOURCE=duck.gtf.gz;OverlapBP=1275;OverlapPC=0.44	-
2:28389538-28390021	deletion	ENSAPLG00020006842	ENSAPLT00020009990	Transcript	intron_variant,feature_truncation	-	-	-	-	-	-	IMPACT=MODIFIER;STRAND=-1;SOURCE=duck.gtf.gz;OverlapBP=484;OverlapPC=0.17	-
2:28391250-28391890	deletion	ENSAPLG00020006842	ENSAPLT00020009990	Transcript	intron_variant,feature_truncation	-	-	-	-	-	-	IMPACT=MODIFIER;STRAND=-1;SOURCE=duck.gtf.gz;OverlapBP=641;OverlapPC=0.22	-
2:28506649-28506925	deletion	ENSAPLG00020006842	ENSAPLT00020009990	Transcript	intron_variant,feature_truncation	-	-	-	-	-	-	IMPACT=MODIFIER;STRAND=-1;SOURCE=duck.gtf.gz;OverlapBP=277;OverlapPC=0.09	-
2:29442831-29443578	deletion	ENSAPLG00020006865	ENSAPLT00020010019	Transcript	upstream_gene_variant	-	-	-	-	-	-	IMPACT=MODIFIER;DISTANCE=3909;STRAND=1;SOURCE=duck.gtf.gz	-
2:29464258-29464591	deletion	ENSAPLG00020006868	ENSAPLT00020010024	Transcript	intron_variant,feature_truncation	-	-	-	-	-	-	IMPACT=MODIFIER;STRAND=1;SOURCE=duck.gtf.gz;OverlapBP=334;OverlapPC=1.37	-
1:85891864-85892037	deletion	ENSAPLG00020006925	ENSAPLT00020010118	Transcript	intron_variant,feature_truncation	-	-	-	-	-	-	IMPACT=MODIFIER;STRAND=-1;SOURCE=duck.gtf.gz;OverlapBP=174;OverlapPC=0.63	-
1:85896669-85896842	deletion	ENSAPLG00020006925	ENSAPLT00020010118	Transcript	intron_variant,feature_truncation	-	-	-	-	-	-	IMPACT=MODIFIER;STRAND=-1;SOURCE=duck.gtf.gz;OverlapBP=174;OverlapPC=0.63	-
1:85896669-85896842	deletion	ENSAPLG00020006925	ENSAPLT00020010125	Transcript	downstream_gene_variant	-	-	-	-	-	-	IMPACT=MODIFIER;DISTANCE=3253;STRAND=-1;SOURCE=duck.gtf.gz	-
2:29987878-29988146	deletion	ENSAPLG00020006948	ENSAPLT00020010158	Transcript	intron_variant,feature_truncation	-	-	-	-	-	-	IMPACT=MODIFIER;STRAND=1;SOURCE=duck.gtf.gz;OverlapBP=269;OverlapPC=0.33	-
2:30276035-30276159	deletion	ENSAPLG00020006975	ENSAPLT00020010213	Transcript	intron_variant,feature_truncation	-	-	-	-	-	-	IMPACT=MODIFIER;STRAND=1;SOURCE=duck.gtf.gz;OverlapBP=125;OverlapPC=0.20	-
2:30276035-30276159	deletion	ENSAPLG00020006975	ENSAPLT00020010216	Transcript	intron_variant,feature_truncation	-	-	-	-	-	-	IMPACT=MODIFIER;STRAND=1;SOURCE=duck.gtf.gz;OverlapBP=125;OverlapPC=0.21	-
2:30406301-30406685	deletion	ENSAPLG00020006989	ENSAPLT00020010233	Transcript	intron_variant,feature_truncation	-	-	-	-	-	-	IMPACT=MODIFIER;STRAND=-1;SOURCE=duck.gtf.gz;OverlapBP=385;OverlapPC=1.05	-
2:30406301-30406685	deletion	ENSAPLG00020006989	ENSAPLT00020010236	Transcript	intron_variant,feature_truncation	-	-	-	-	-	-	IMPACT=MODIFIER;STRAND=-1;SOURCE=duck.gtf.gz;OverlapBP=385;OverlapPC=1.08	-
1:152353721-152368366	deletion	ENSAPLG00020007000	ENSAPLT00020010244	Transcript	downstream_gene_variant	-	-	-	-	-	-	IMPACT=MODIFIER;DISTANCE=4765;STRAND=-1;SOURCE=duck.gtf.gz	-
1:152369031-152376324	deletion	ENSAPLG00020007000	ENSAPLT00020010244	Transcript	stop_lost,coding_sequence_variant,3_prime_UTR_variant,intron_variant,feature_truncation	-	-	-	-	-	-	IMPACT=HIGH;STRAND=-1;SOURCE=duck.gtf.gz;OverlapBP=3194;OverlapPC=75.24	-
1:152376580-152379575	deletion	ENSAPLG00020007000	ENSAPLT00020010244	Transcript	coding_sequence_variant,5_prime_UTR_variant,feature_truncation	?-796	?-759	?-253	-	-	-	IMPACT=MODIFIER;STRAND=-1;SOURCE=duck.gtf.gz;OverlapBP=796;OverlapPC=18.75	-
1:152379814-152380571	deletion	ENSAPLG00020007000	ENSAPLT00020010244	Transcript	upstream_gene_variant	-	-	-	-	-	-	IMPACT=MODIFIER;DISTANCE=2439;STRAND=-1;SOURCE=duck.gtf.gz	-
1:152379814-152380571	deletion	ENSAPLG00020007007	ENSAPLT00020010258	Transcript	upstream_gene_variant	-	-	-	-	-	-	IMPACT=MODIFIER;DISTANCE=4621;STRAND=1;SOURCE=duck.gtf.gz	-
2:30710419-30710644	deletion	ENSAPLG00020007011	ENSAPLT00020010265	Transcript	intron_variant,feature_truncation	-	-	-	-	-	-	IMPACT=MODIFIER;STRAND=1;SOURCE=duck.gtf.gz;OverlapBP=226;OverlapPC=2.19	-
1:152434418-152434582	deletion	ENSAPLG00020007023	ENSAPLT00020010292	Transcript	intron_variant,feature_truncation	-	-	-	-	-	-	IMPACT=MODIFIER;STRAND=-1;SOURCE=duck.gtf.gz;OverlapBP=165;OverlapPC=0.13	-
1:152434418-152434582	deletion	ENSAPLG00020007023	ENSAPLT00020010322	Transcript	intron_variant,feature_truncation	-	-	-	-	-	-	IMPACT=MODIFIER;STRAND=-1;SOURCE=duck.gtf.gz;OverlapBP=165;OverlapPC=0.13	-
1:152434418-152434582	deletion	ENSAPLG00020007023	ENSAPLT00020010366	Transcript	downstream_gene_variant	-	-	-	-	-	-	IMPACT=MODIFIER;DISTANCE=629;STRAND=-1;SOURCE=duck.gtf.gz	-
1:86448407-86448710	deletion	ENSAPLG00020007064	ENSAPLT00020010324	Transcript	intron_variant,feature_truncation	-	-	-	-	-	-	IMPACT=MODIFIER;STRAND=1;SOURCE=duck.gtf.gz;OverlapBP=304;OverlapPC=0.44	-
1:86449133-86449303	deletion	ENSAPLG00020007064	ENSAPLT00020010324	Transcript	intron_variant,feature_truncation	-	-	-	-	-	-	IMPACT=MODIFIER;STRAND=1;SOURCE=duck.gtf.gz;OverlapBP=171;OverlapPC=0.25	-
1:152659871-152660044	deletion	ENSAPLG00020007160	ENSAPLT00020018245	Transcript	upstream_gene_variant	-	-	-	-	-	-	IMPACT=MODIFIER;DISTANCE=284;STRAND=-1;SOURCE=duck.gtf.gz	-
1:152659871-152660044	deletion	ENSAPLG00020007160	ENSAPLT00020018248	Transcript	upstream_gene_variant	-	-	-	-	-	-	IMPACT=MODIFIER;DISTANCE=1409;STRAND=-1;SOURCE=duck.gtf.gz	-
1:152659871-152660044	deletion	ENSAPLG00020007160	ENSAPLT00020018251	Transcript	upstream_gene_variant	-	-	-	-	-	-	IMPACT=MODIFIER;DISTANCE=1425;STRAND=-1;SOURCE=duck.gtf.gz	-
1:152659871-152660044	deletion	ENSAPLG00020007160	ENSAPLT00020018281	Transcript	upstream_gene_variant	-	-	-	-	-	-	IMPACT=MODIFIER;DISTANCE=1425;STRAND=-1;SOURCE=duck.gtf.gz	-
1:152659871-152660044	deletion	ENSAPLG00020007160	ENSAPLT00020018284	Transcript	upstream_gene_variant	-	-	-	-	-	-	IMPACT=MODIFIER;DISTANCE=1533;STRAND=-1;SOURCE=duck.gtf.gz	-
1:152659871-152660044	deletion	ENSAPLG00020007160	ENSAPLT00020018298	Transcript	upstream_gene_variant	-	-	-	-	-	-	IMPACT=MODIFIER;DISTANCE=2000;STRAND=-1;SOURCE=duck.gtf.gz	-
1:152659871-152660044	deletion	ENSAPLG00020007160	ENSAPLT00020018306	Transcript	upstream_gene_variant	-	-	-	-	-	-	IMPACT=MODIFIER;DISTANCE=2230;STRAND=-1;SOURCE=duck.gtf.gz	-
1:54812576-54812868	deletion	ENSAPLG00020007199	ENSAPLT00020010536	Transcript	downstream_gene_variant	-	-	-	-	-	-	IMPACT=MODIFIER;DISTANCE=3396;STRAND=1;SOURCE=duck.gtf.gz	-
1:54812576-54812868	deletion	ENSAPLG00020007199	ENSAPLT00020010544	Transcript	downstream_gene_variant	-	-	-	-	-	-	IMPACT=MODIFIER;DISTANCE=3396;STRAND=1;SOURCE=duck.gtf.gz	-
1:54812576-54812868	deletion	ENSAPLG00020007199	ENSAPLT00020010547	Transcript	downstream_gene_variant	-	-	-	-	-	-	IMPACT=MODIFIER;DISTANCE=3396;STRAND=1;SOURCE=duck.gtf.gz	-
1:54812576-54812868	deletion	ENSAPLG00020007207	ENSAPLT00020010557	Transcript	upstream_gene_variant	-	-	-	-	-	-	IMPACT=MODIFIER;DISTANCE=433;STRAND=1;SOURCE=duck.gtf.gz	-
1:54897183-54897283	deletion	ENSAPLG00020007351	ENSAPLT00020010783	Transcript	intron_variant,feature_truncation	-	-	-	-	-	-	IMPACT=MODIFIER;STRAND=1;SOURCE=duck.gtf.gz;OverlapBP=101;OverlapPC=0.55	-
1:54897183-54897283	deletion	ENSAPLG00020007351	ENSAPLT00020010789	Transcript	intron_variant,feature_truncation	-	-	-	-	-	-	IMPACT=MODIFIER;STRAND=1;SOURCE=duck.gtf.gz;OverlapBP=101;OverlapPC=0.69	-
1:88782707-88783108	deletion	ENSAPLG00020007406	ENSAPLT00020010865	Transcript	intron_variant,feature_truncation	-	-	-	-	-	-	IMPACT=MODIFIER;STRAND=1;SOURCE=duck.gtf.gz;OverlapBP=402;OverlapPC=2.33	-
1:76981492-76987097	deletion	ENSAPLG00020007495	ENSAPLT00020010987	Transcript	coding_sequence_variant,intron_variant,feature_truncation	-	-	-	-	-	-	IMPACT=MODIFIER;STRAND=1;SOURCE=duck.gtf.gz;OverlapBP=5606;OverlapPC=45.84	-
1:76987445-76992163	deletion	ENSAPLG00020007495	ENSAPLT00020010987	Transcript	stop_lost,coding_sequence_variant,3_prime_UTR_variant,intron_variant,feature_truncation	-	-	-	-	-	-	IMPACT=HIGH;STRAND=1;SOURCE=duck.gtf.gz;OverlapBP=3645;OverlapPC=29.81	-
1:76995496-76998747	deletion	ENSAPLG00020007495	ENSAPLT00020010987	Transcript	downstream_gene_variant	-	-	-	-	-	-	IMPACT=MODIFIER;DISTANCE=4407;STRAND=1;SOURCE=duck.gtf.gz	-
1:76999164-77001512	deletion	ENSAPLG00020007516	ENSAPLT00020011018	Transcript	downstream_gene_variant	-	-	-	-	-	-	IMPACT=MODIFIER;DISTANCE=2319;STRAND=-1;SOURCE=duck.gtf.gz	-
1:89003855-89004144	deletion	ENSAPLG00020007703	ENSAPLT00020011269	Transcript	upstream_gene_variant	-	-	-	-	-	-	IMPACT=MODIFIER;DISTANCE=2266;STRAND=-1;SOURCE=duck.gtf.gz	-
1:89410899-89411024	deletion	ENSAPLG00020007797	ENSAPLT00020011391	Transcript	upstream_gene_variant	-	-	-	-	-	-	IMPACT=MODIFIER;DISTANCE=102;STRAND=-1;SOURCE=duck.gtf.gz	-
1:83498506-83498636	deletion	ENSAPLG00020007978	ENSAPLT00020011624	Transcript	upstream_gene_variant	-	-	-	-	-	-	IMPACT=MODIFIER;DISTANCE=4760;STRAND=-1;SOURCE=duck.gtf.gz	-
1:83498506-83498636	deletion	ENSAPLG00020007985	ENSAPLT00020011641	Transcript	downstream_gene_variant	-	-	-	-	-	-	IMPACT=MODIFIER;DISTANCE=1917;STRAND=-1;SOURCE=duck.gtf.gz	-
1:55077200-55077382	deletion	ENSAPLG00020007999	ENSAPLT00020011665	Transcript	intron_variant,feature_truncation	-	-	-	-	-	-	IMPACT=MODIFIER;STRAND=-1;SOURCE=duck.gtf.gz;OverlapBP=183;OverlapPC=1.39	-
1:55080899-55081053	deletion	ENSAPLG00020007999	ENSAPLT00020011665	Transcript	intron_variant,feature_truncation	-	-	-	-	-	-	IMPACT=MODIFIER;STRAND=-1;SOURCE=duck.gtf.gz;OverlapBP=155;OverlapPC=1.18	-
1:55080899-55081053	deletion	ENSAPLG00020008012	ENSAPLT00020011687	Transcript	downstream_gene_variant	-	-	-	-	-	-	IMPACT=MODIFIER;DISTANCE=4212;STRAND=-1;SOURCE=duck.gtf.gz	-
1:187030934-187031235	deletion	ENSAPLG00020008038	ENSAPLT00020011724	Transcript	intron_variant,feature_truncation	-	-	-	-	-	-	IMPACT=MODIFIER;STRAND=-1;SOURCE=duck.gtf.gz;OverlapBP=302;OverlapPC=0.88	-
1:187030934-187031235	deletion	ENSAPLG00020008038	ENSAPLT00020011739	Transcript	intron_variant,feature_truncation	-	-	-	-	-	-	IMPACT=MODIFIER;STRAND=-1;SOURCE=duck.gtf.gz;OverlapBP=302;OverlapPC=0.88	-
1:187032029-187032285	deletion	ENSAPLG00020008038	ENSAPLT00020011724	Transcript	intron_variant,feature_truncation	-	-	-	-	-	-	IMPACT=MODIFIER;STRAND=-1;SOURCE=duck.gtf.gz;OverlapBP=257;OverlapPC=0.75	-
1:187032029-187032285	deletion	ENSAPLG00020008038	ENSAPLT00020011739	Transcript	intron_variant,feature_truncation	-	-	-	-	-	-	IMPACT=MODIFIER;STRAND=-1;SOURCE=duck.gtf.gz;OverlapBP=257;OverlapPC=0.75	-
1:187090104-187090357	deletion	ENSAPLG00020008078	ENSAPLT00020011793	Transcript	upstream_gene_variant	-	-	-	-	-	-	IMPACT=MODIFIER;DISTANCE=4356;STRAND=1;SOURCE=duck.gtf.gz	-
1:83937509-83937926	deletion	ENSAPLG00020008083	ENSAPLT00020011792	Transcript	intron_variant,feature_truncation	-	-	-	-	-	-	IMPACT=MODIFIER;STRAND=1;SOURCE=duck.gtf.gz;OverlapBP=418;OverlapPC=0.31	-
1:55133416-55133675	deletion	ENSAPLG00020008101	ENSAPLT00020011822	Transcript	downstream_gene_variant	-	-	-	-	-	-	IMPACT=MODIFIER;DISTANCE=500;STRAND=-1;SOURCE=duck.gtf.gz	-
1:55142266-55142414	deletion	ENSAPLG00020008101	ENSAPLT00020011822	Transcript	upstream_gene_variant	-	-	-	-	-	-	IMPACT=MODIFIER;DISTANCE=4588;STRAND=-1;SOURCE=duck.gtf.gz	-
1:55133416-55133675	deletion	ENSAPLG00020008108	ENSAPLT00020011836	Transcript	upstream_gene_variant	-	-	-	-	-	-	IMPACT=MODIFIER;DISTANCE=4450;STRAND=1;SOURCE=duck.gtf.gz	-
1:55142266-55142414	deletion	ENSAPLG00020008108	ENSAPLT00020011836	Transcript	intron_variant,feature_truncation	-	-	-	-	-	-	IMPACT=MODIFIER;STRAND=1;SOURCE=duck.gtf.gz;OverlapBP=149;OverlapPC=1.83	-
1:208291158-208291654	deletion	ENSAPLG00020008181	ENSAPLT00020011936	Transcript	downstream_gene_variant	-	-	-	-	-	-	IMPACT=MODIFIER;DISTANCE=4910;STRAND=1;SOURCE=duck.gtf.gz	-
2:284894-285197	deletion	ENSAPLG00020008407	ENSAPLT00020012271	Transcript	upstream_gene_variant	-	-	-	-	-	-	IMPACT=MODIFIER;DISTANCE=2111;STRAND=1;SOURCE=duck.gtf.gz	-
2:284894-285197	deletion	ENSAPLG00020008407	ENSAPLT00020012275	Transcript	upstream_gene_variant	-	-	-	-	-	-	IMPACT=MODIFIER;DISTANCE=2111;STRAND=1;SOURCE=duck.gtf.gz	-
2:319222-319589	deletion	ENSAPLG00020008407	ENSAPLT00020012271	Transcript	intron_variant,feature_truncation	-	-	-	-	-	-	IMPACT=MODIFIER;STRAND=1;SOURCE=duck.gtf.gz;OverlapBP=368;OverlapPC=0.44	-
2:319222-319589	deletion	ENSAPLG00020008407	ENSAPLT00020012275	Transcript	intron_variant,feature_truncation	-	-	-	-	-	-	IMPACT=MODIFIER;STRAND=1;SOURCE=duck.gtf.gz;OverlapBP=368;OverlapPC=0.44	-
2:345529-345667	deletion	ENSAPLG00020008407	ENSAPLT00020012271	Transcript	intron_variant,feature_truncation	-	-	-	-	-	-	IMPACT=MODIFIER;STRAND=1;SOURCE=duck.gtf.gz;OverlapBP=139;OverlapPC=0.17	-
2:345529-345667	deletion	ENSAPLG00020008407	ENSAPLT00020012275	Transcript	intron_variant,feature_truncation	-	-	-	-	-	-	IMPACT=MODIFIER;STRAND=1;SOURCE=duck.gtf.gz;OverlapBP=139;OverlapPC=0.17	-
2:345529-345667	deletion	ENSAPLG00020008407	ENSAPLT00020012285	Transcript	intron_variant,feature_truncation	-	-	-	-	-	-	IMPACT=MODIFIER;STRAND=1;SOURCE=duck.gtf.gz;OverlapBP=139;OverlapPC=0.32	-
2:373203-389730	deletion	ENSAPLG00020008407	ENSAPLT00020012271	Transcript	downstream_gene_variant	-	-	-	-	-	-	IMPACT=MODIFIER;DISTANCE=2063;STRAND=1;SOURCE=duck.gtf.gz	-
2:373203-389730	deletion	ENSAPLG00020008407	ENSAPLT00020012275	Transcript	downstream_gene_variant	-	-	-	-	-	-	IMPACT=MODIFIER;DISTANCE=2063;STRAND=1;SOURCE=duck.gtf.gz	-
2:373203-389730	deletion	ENSAPLG00020008407	ENSAPLT00020012285	Transcript	downstream_gene_variant	-	-	-	-	-	-	IMPACT=MODIFIER;DISTANCE=2063;STRAND=1;SOURCE=duck.gtf.gz	-
2:373203-389730	deletion	ENSAPLG00020008422	ENSAPLT00020012292	Transcript	stop_lost,coding_sequence_variant,3_prime_UTR_variant,intron_variant,feature_truncation	-	-	-	-	-	-	IMPACT=HIGH;STRAND=1;SOURCE=duck.gtf.gz;OverlapBP=5190;OverlapPC=96.02	-
2:373203-389730	deletion	ENSAPLG00020008452	ENSAPLT00020012348	Transcript	stop_lost,coding_sequence_variant,3_prime_UTR_variant,intron_variant,feature_truncation	-	-	-	-	-	-	IMPACT=HIGH;STRAND=-1;SOURCE=duck.gtf.gz;OverlapBP=10055;OverlapPC=37.20	-
2:501319-501510	deletion	ENSAPLG00020008576	ENSAPLT00020012536	Transcript	upstream_gene_variant	-	-	-	-	-	-	IMPACT=MODIFIER;DISTANCE=2233;STRAND=-1;SOURCE=duck.gtf.gz	-
2:501319-501510	deletion	ENSAPLG00020008576	ENSAPLT00020012541	Transcript	upstream_gene_variant	-	-	-	-	-	-	IMPACT=MODIFIER;DISTANCE=3318;STRAND=-1;SOURCE=duck.gtf.gz	-
2:501669-502577	deletion	ENSAPLG00020008576	ENSAPLT00020012536	Transcript	upstream_gene_variant	-	-	-	-	-	-	IMPACT=MODIFIER;DISTANCE=2583;STRAND=-1;SOURCE=duck.gtf.gz	-
2:501669-502577	deletion	ENSAPLG00020008576	ENSAPLT00020012541	Transcript	upstream_gene_variant	-	-	-	-	-	-	IMPACT=MODIFIER;DISTANCE=3668;STRAND=-1;SOURCE=duck.gtf.gz	-
2:501319-501510	deletion	ENSAPLG00020008590	ENSAPLT00020012556	Transcript	intron_variant,feature_truncation	-	-	-	-	-	-	IMPACT=MODIFIER;STRAND=1;SOURCE=duck.gtf.gz;OverlapBP=192;OverlapPC=2.31	-
2:501669-502577	deletion	ENSAPLG00020008590	ENSAPLT00020012556	Transcript	intron_variant,feature_truncation	-	-	-	-	-	-	IMPACT=MODIFIER;STRAND=1;SOURCE=duck.gtf.gz;OverlapBP=909;OverlapPC=10.92	-
2:522356-522517	deletion	ENSAPLG00020008600	ENSAPLT00020012572	Transcript	upstream_gene_variant	-	-	-	-	-	-	IMPACT=MODIFIER;DISTANCE=900;STRAND=-1;SOURCE=duck.gtf.gz	-
2:522356-522517	deletion	ENSAPLG00020008617	ENSAPLT00020012584	Transcript	intron_variant,feature_truncation	-	-	-	-	-	-	IMPACT=MODIFIER;STRAND=-1;SOURCE=duck.gtf.gz;OverlapBP=162;OverlapPC=0.68	-
2:531864-532937	deletion	ENSAPLG00020008617	ENSAPLT00020012584	Transcript	intron_variant,feature_truncation	-	-	-	-	-	-	IMPACT=MODIFIER;STRAND=-1;SOURCE=duck.gtf.gz;OverlapBP=1074;OverlapPC=4.53	-
2:522356-522517	deletion	ENSAPLG00020008628	ENSAPLT00020012599	Transcript	downstream_gene_variant	-	-	-	-	-	-	IMPACT=MODIFIER;DISTANCE=3300;STRAND=-1;SOURCE=duck.gtf.gz	-
2:531864-532937	deletion	ENSAPLG00020008628	ENSAPLT00020012599	Transcript	upstream_gene_variant	-	-	-	-	-	-	IMPACT=MODIFIER;DISTANCE=959;STRAND=-1;SOURCE=duck.gtf.gz	-
2:531864-532937	deletion	ENSAPLG00020008635	ENSAPLT00020012605	Transcript	downstream_gene_variant	-	-	-	-	-	-	IMPACT=MODIFIER;DISTANCE=700;STRAND=-1;SOURCE=duck.gtf.gz	-
2:540262-540713	deletion	ENSAPLG00020008635	ENSAPLT00020012605	Transcript	upstream_gene_variant	-	-	-	-	-	-	IMPACT=MODIFIER;DISTANCE=1661;STRAND=-1;SOURCE=duck.gtf.gz	-
2:541690-542706	deletion	ENSAPLG00020008635	ENSAPLT00020012605	Transcript	upstream_gene_variant	-	-	-	-	-	-	IMPACT=MODIFIER;DISTANCE=3089;STRAND=-1;SOURCE=duck.gtf.gz	-
2:540262-540713	deletion	ENSAPLG00020008643	ENSAPLT00020012610	Transcript	downstream_gene_variant	-	-	-	-	-	-	IMPACT=MODIFIER;DISTANCE=1498;STRAND=-1;SOURCE=duck.gtf.gz	-
2:541690-542706	deletion	ENSAPLG00020008643	ENSAPLT00020012610	Transcript	non_coding_transcript_exon_variant,feature_truncation	1415-?	-	-	-	-	-	IMPACT=MODIFIER;STRAND=-1;SOURCE=duck.gtf.gz;OverlapBP=496;OverlapPC=25.48	-
2:544328-544987	deletion	ENSAPLG00020008643	ENSAPLT00020012610	Transcript	upstream_gene_variant	-	-	-	-	-	-	IMPACT=MODIFIER;DISTANCE=171;STRAND=-1;SOURCE=duck.gtf.gz	-
2:540262-540713	deletion	ENSAPLG00020008646	ENSAPLT00020012617	Transcript	downstream_gene_variant	-	-	-	-	-	-	IMPACT=MODIFIER;DISTANCE=4431;STRAND=-1;SOURCE=duck.gtf.gz	-
2:541690-542706	deletion	ENSAPLG00020008646	ENSAPLT00020012617	Transcript	downstream_gene_variant	-	-	-	-	-	-	IMPACT=MODIFIER;DISTANCE=2438;STRAND=-1;SOURCE=duck.gtf.gz	-
2:544328-544987	deletion	ENSAPLG00020008646	ENSAPLT00020012617	Transcript	downstream_gene_variant	-	-	-	-	-	-	IMPACT=MODIFIER;DISTANCE=157;STRAND=-1;SOURCE=duck.gtf.gz	-
2:544328-544987	deletion	ENSAPLG00020008651	ENSAPLT00020012631	Transcript	upstream_gene_variant	-	-	-	-	-	-	IMPACT=MODIFIER;DISTANCE=2995;STRAND=1;SOURCE=duck.gtf.gz	-
2:544328-544987	deletion	ENSAPLG00020008651	ENSAPLT00020012664	Transcript	upstream_gene_variant	-	-	-	-	-	-	IMPACT=MODIFIER;DISTANCE=2995;STRAND=1;SOURCE=duck.gtf.gz	-
1:16133872-16134023	deletion	ENSAPLG00020009241	ENSAPLT00020013729	Transcript	intron_variant,non_coding_transcript_variant,feature_truncation	-	-	-	-	-	-	IMPACT=MODIFIER;STRAND=-1;SOURCE=duck.gtf.gz;OverlapBP=152;OverlapPC=0.22	-
1:16160133-16160306	deletion	ENSAPLG00020009241	ENSAPLT00020013729	Transcript	intron_variant,non_coding_transcript_variant,feature_truncation	-	-	-	-	-	-	IMPACT=MODIFIER;STRAND=-1;SOURCE=duck.gtf.gz;OverlapBP=174;OverlapPC=0.25	-
2:838064-838988	deletion	ENSAPLG00020009530	ENSAPLT00020018760	Transcript	intron_variant,feature_truncation	-	-	-	-	-	-	IMPACT=MODIFIER;STRAND=1;SOURCE=duck.gtf.gz;OverlapBP=925;OverlapPC=0.90	-
2:838064-838988	deletion	ENSAPLG00020009530	ENSAPLT00020019044	Transcript	intron_variant,feature_truncation	-	-	-	-	-	-	IMPACT=MODIFIER;STRAND=1;SOURCE=duck.gtf.gz;OverlapBP=925;OverlapPC=0.90	-
2:838064-838988	deletion	ENSAPLG00020009530	ENSAPLT00020019121	Transcript	intron_variant,feature_truncation	-	-	-	-	-	-	IMPACT=MODIFIER;STRAND=1;SOURCE=duck.gtf.gz;OverlapBP=925;OverlapPC=0.90	-
2:838064-838988	deletion	ENSAPLG00020009530	ENSAPLT00020019151	Transcript	intron_variant,feature_truncation	-	-	-	-	-	-	IMPACT=MODIFIER;STRAND=1;SOURCE=duck.gtf.gz;OverlapBP=925;OverlapPC=1.61	-
1:35494442-35495017	deletion	ENSAPLG00020009885	ENSAPLT00020014538	Transcript	intron_variant,feature_truncation	-	-	-	-	-	-	IMPACT=MODIFIER;STRAND=-1;SOURCE=duck.gtf.gz;OverlapBP=576;OverlapPC=0.34	-
1:35511061-35511277	deletion	ENSAPLG00020009885	ENSAPLT00020014538	Transcript	intron_variant,feature_truncation	-	-	-	-	-	-	IMPACT=MODIFIER;STRAND=-1;SOURCE=duck.gtf.gz;OverlapBP=217;OverlapPC=0.13	-
1:35535198-35535561	deletion	ENSAPLG00020009885	ENSAPLT00020014538	Transcript	intron_variant,feature_truncation	-	-	-	-	-	-	IMPACT=MODIFIER;STRAND=-1;SOURCE=duck.gtf.gz;OverlapBP=364;OverlapPC=0.21	-
1:207181236-207181437	deletion	ENSAPLG00020009959	ENSAPLT00020014658	Transcript	upstream_gene_variant	-	-	-	-	-	-	IMPACT=MODIFIER;DISTANCE=692;STRAND=1;SOURCE=duck.gtf.gz	-
1:207181236-207181437	deletion	ENSAPLG00020009959	ENSAPLT00020014662	Transcript	upstream_gene_variant	-	-	-	-	-	-	IMPACT=MODIFIER;DISTANCE=692;STRAND=1;SOURCE=duck.gtf.gz	-
1:207189136-207189257	deletion	ENSAPLG00020009959	ENSAPLT00020014658	Transcript	intron_variant,feature_truncation	-	-	-	-	-	-	IMPACT=MODIFIER;STRAND=1;SOURCE=duck.gtf.gz;OverlapBP=122;OverlapPC=0.12	-
1:207189136-207189257	deletion	ENSAPLG00020009959	ENSAPLT00020014662	Transcript	intron_variant,feature_truncation	-	-	-	-	-	-	IMPACT=MODIFIER;STRAND=1;SOURCE=duck.gtf.gz;OverlapBP=122;OverlapPC=0.12	-
1:207196031-207196263	deletion	ENSAPLG00020009959	ENSAPLT00020014658	Transcript	intron_variant,feature_truncation	-	-	-	-	-	-	IMPACT=MODIFIER;STRAND=1;SOURCE=duck.gtf.gz;OverlapBP=233;OverlapPC=0.24	-
1:207196031-207196263	deletion	ENSAPLG00020009959	ENSAPLT00020014662	Transcript	intron_variant,feature_truncation	-	-	-	-	-	-	IMPACT=MODIFIER;STRAND=1;SOURCE=duck.gtf.gz;OverlapBP=233;OverlapPC=0.24	-
1:207196031-207196263	deletion	ENSAPLG00020009967	ENSAPLT00020014670	Transcript	upstream_gene_variant	-	-	-	-	-	-	IMPACT=MODIFIER;DISTANCE=712;STRAND=-1;SOURCE=duck.gtf.gz	-
1:207312676-207312820	deletion	ENSAPLG00020009977	ENSAPLT00020014685	Transcript	downstream_gene_variant	-	-	-	-	-	-	IMPACT=MODIFIER;DISTANCE=1891;STRAND=1;SOURCE=duck.gtf.gz	-
1:36189628-36189816	deletion	ENSAPLG00020009984	ENSAPLT00020014692	Transcript	upstream_gene_variant	-	-	-	-	-	-	IMPACT=MODIFIER;DISTANCE=3585;STRAND=1;SOURCE=duck.gtf.gz	-
1:36189628-36189816	deletion	ENSAPLG00020009985	ENSAPLT00020014698	Transcript	upstream_gene_variant	-	-	-	-	-	-	IMPACT=MODIFIER;DISTANCE=4308;STRAND=1;SOURCE=duck.gtf.gz	-
1:207356102-207356717	deletion	ENSAPLG00020009990	ENSAPLT00020014705	Transcript	upstream_gene_variant	-	-	-	-	-	-	IMPACT=MODIFIER;DISTANCE=3845;STRAND=-1;SOURCE=duck.gtf.gz	-
1:207441613-207442283	deletion	ENSAPLG00020010021	ENSAPLT00020014758	Transcript	upstream_gene_variant	-	-	-	-	-	-	IMPACT=MODIFIER;DISTANCE=2775;STRAND=1;SOURCE=duck.gtf.gz	-
1:207448313-207448465	deletion	ENSAPLG00020010021	ENSAPLT00020014758	Transcript	downstream_gene_variant	-	-	-	-	-	-	IMPACT=MODIFIER;DISTANCE=1982;STRAND=1;SOURCE=duck.gtf.gz	-
1:207448313-207448465	deletion	ENSAPLG00020010023	ENSAPLT00020014765	Transcript	upstream_gene_variant	-	-	-	-	-	-	IMPACT=MODIFIER;DISTANCE=3300;STRAND=1;SOURCE=duck.gtf.gz	-
1:207448313-207448465	deletion	ENSAPLG00020010023	ENSAPLT00020014766	Transcript	upstream_gene_variant	-	-	-	-	-	-	IMPACT=MODIFIER;DISTANCE=3936;STRAND=1;SOURCE=duck.gtf.gz	-
1:207511027-207511159	deletion	ENSAPLG00020010031	ENSAPLT00020014776	Transcript	downstream_gene_variant	-	-	-	-	-	-	IMPACT=MODIFIER;DISTANCE=4444;STRAND=1;SOURCE=duck.gtf.gz	-
1:207511027-207511159	deletion	ENSAPLG00020010032	ENSAPLT00020014779	Transcript	upstream_gene_variant	-	-	-	-	-	-	IMPACT=MODIFIER;DISTANCE=2901;STRAND=1;SOURCE=duck.gtf.gz	-
1:207602873-207603045	deletion	ENSAPLG00020010116	ENSAPLT00020014945	Transcript	downstream_gene_variant	-	-	-	-	-	-	IMPACT=MODIFIER;DISTANCE=1275;STRAND=1;SOURCE=duck.gtf.gz	-
1:207663017-207663130	deletion	ENSAPLG00020010277	ENSAPLT00020015194	Transcript	upstream_gene_variant	-	-	-	-	-	-	IMPACT=MODIFIER;DISTANCE=199;STRAND=-1;SOURCE=duck.gtf.gz	-
1:207663017-207663130	deletion	ENSAPLG00020010277	ENSAPLT00020015201	Transcript	upstream_gene_variant	-	-	-	-	-	-	IMPACT=MODIFIER;DISTANCE=199;STRAND=-1;SOURCE=duck.gtf.gz	-
1:207663017-207663130	deletion	ENSAPLG00020010277	ENSAPLT00020015208	Transcript	upstream_gene_variant	-	-	-	-	-	-	IMPACT=MODIFIER;DISTANCE=199;STRAND=-1;SOURCE=duck.gtf.gz	-
1:207663017-207663130	deletion	ENSAPLG00020010295	ENSAPLT00020015219	Transcript	downstream_gene_variant	-	-	-	-	-	-	IMPACT=MODIFIER;DISTANCE=378;STRAND=-1;SOURCE=duck.gtf.gz	-
1:207663017-207663130	deletion	ENSAPLG00020010295	ENSAPLT00020015221	Transcript	downstream_gene_variant	-	-	-	-	-	-	IMPACT=MODIFIER;DISTANCE=378;STRAND=-1;SOURCE=duck.gtf.gz	-
1:36745048-36751373	deletion	ENSAPLG00020010817	ENSAPLT00020016042	Transcript	intron_variant,feature_truncation	-	-	-	-	-	-	IMPACT=MODIFIER;STRAND=-1;SOURCE=duck.gtf.gz;OverlapBP=6326;OverlapPC=16.15	-
1:37332930-37333248	deletion	ENSAPLG00020010865	ENSAPLT00020016119	Transcript	intron_variant,feature_truncation	-	-	-	-	-	-	IMPACT=MODIFIER;STRAND=-1;SOURCE=duck.gtf.gz;OverlapBP=319;OverlapPC=0.15	-
1:37332930-37333248	deletion	ENSAPLG00020010865	ENSAPLT00020016146	Transcript	intron_variant,feature_truncation	-	-	-	-	-	-	IMPACT=MODIFIER;STRAND=-1;SOURCE=duck.gtf.gz;OverlapBP=319;OverlapPC=0.15	-
1:37332930-37333248	deletion	ENSAPLG00020010865	ENSAPLT00020016157	Transcript	intron_variant,feature_truncation	-	-	-	-	-	-	IMPACT=MODIFIER;STRAND=-1;SOURCE=duck.gtf.gz;OverlapBP=319;OverlapPC=0.15	-
1:37332930-37333248	deletion	ENSAPLG00020010865	ENSAPLT00020016165	Transcript	intron_variant,feature_truncation	-	-	-	-	-	-	IMPACT=MODIFIER;STRAND=-1;SOURCE=duck.gtf.gz;OverlapBP=319;OverlapPC=0.15	-
1:37332930-37333248	deletion	ENSAPLG00020010865	ENSAPLT00020016179	Transcript	intron_variant,feature_truncation	-	-	-	-	-	-	IMPACT=MODIFIER;STRAND=-1;SOURCE=duck.gtf.gz;OverlapBP=319;OverlapPC=0.21	-
1:37409418-37409772	deletion	ENSAPLG00020010865	ENSAPLT00020016119	Transcript	intron_variant,feature_truncation	-	-	-	-	-	-	IMPACT=MODIFIER;STRAND=-1;SOURCE=duck.gtf.gz;OverlapBP=355;OverlapPC=0.16	-
1:37409418-37409772	deletion	ENSAPLG00020010865	ENSAPLT00020016146	Transcript	intron_variant,feature_truncation	-	-	-	-	-	-	IMPACT=MODIFIER;STRAND=-1;SOURCE=duck.gtf.gz;OverlapBP=355;OverlapPC=0.16	-
1:37409418-37409772	deletion	ENSAPLG00020010865	ENSAPLT00020016157	Transcript	intron_variant,feature_truncation	-	-	-	-	-	-	IMPACT=MODIFIER;STRAND=-1;SOURCE=duck.gtf.gz;OverlapBP=355;OverlapPC=0.16	-
1:37409418-37409772	deletion	ENSAPLG00020010865	ENSAPLT00020016165	Transcript	intron_variant,feature_truncation	-	-	-	-	-	-	IMPACT=MODIFIER;STRAND=-1;SOURCE=duck.gtf.gz;OverlapBP=355;OverlapPC=0.16	-
1:37409418-37409772	deletion	ENSAPLG00020010865	ENSAPLT00020016179	Transcript	intron_variant,feature_truncation	-	-	-	-	-	-	IMPACT=MODIFIER;STRAND=-1;SOURCE=duck.gtf.gz;OverlapBP=355;OverlapPC=0.24	-
1:93793772-93794106	deletion	ENSAPLG00020010881	ENSAPLT00020016142	Transcript	intron_variant,feature_truncation	-	-	-	-	-	-	IMPACT=MODIFIER;STRAND=1;SOURCE=duck.gtf.gz;OverlapBP=335;OverlapPC=0.54	-
1:93793772-93794106	deletion	ENSAPLG00020010881	ENSAPLT00020016149	Transcript	intron_variant,feature_truncation	-	-	-	-	-	-	IMPACT=MODIFIER;STRAND=1;SOURCE=duck.gtf.gz;OverlapBP=335;OverlapPC=0.54	-
1:93836087-93836797	deletion	ENSAPLG00020010892	ENSAPLT00020016170	Transcript	intron_variant,feature_truncation	-	-	-	-	-	-	IMPACT=MODIFIER;STRAND=1;SOURCE=duck.gtf.gz;OverlapBP=711;OverlapPC=5.86	-
1:93836087-93836797	deletion	ENSAPLG00020010892	ENSAPLT00020016173	Transcript	upstream_gene_variant	-	-	-	-	-	-	IMPACT=MODIFIER;DISTANCE=524;STRAND=1;SOURCE=duck.gtf.gz	-
1:93890393-93891694	deletion	ENSAPLG00020010908	ENSAPLT00020016191	Transcript	downstream_gene_variant	-	-	-	-	-	-	IMPACT=MODIFIER;DISTANCE=527;STRAND=1;SOURCE=duck.gtf.gz	-
1:93890393-93891694	deletion	ENSAPLG00020010908	ENSAPLT00020016193	Transcript	intron_variant,feature_truncation	-	-	-	-	-	-	IMPACT=MODIFIER;STRAND=1;SOURCE=duck.gtf.gz;OverlapBP=1302;OverlapPC=9.56	-
1:93890393-93891694	deletion	ENSAPLG00020010908	ENSAPLT00020016196	Transcript	intron_variant,feature_truncation	-	-	-	-	-	-	IMPACT=MODIFIER;STRAND=1;SOURCE=duck.gtf.gz;OverlapBP=1302;OverlapPC=9.56	-
1:93890393-93891694	deletion	ENSAPLG00020010908	ENSAPLT00020016198	Transcript	upstream_gene_variant	-	-	-	-	-	-	IMPACT=MODIFIER;DISTANCE=2152;STRAND=1;SOURCE=duck.gtf.gz	-
1:116755935-116756209	deletion	ENSAPLG00020010950	ENSAPLT00020016265	Transcript	downstream_gene_variant	-	-	-	-	-	-	IMPACT=MODIFIER;DISTANCE=3224;STRAND=1;SOURCE=duck.gtf.gz	-
1:38018781-38018957	deletion	ENSAPLG00020010954	ENSAPLT00020016272	Transcript	intron_variant,feature_truncation	-	-	-	-	-	-	IMPACT=MODIFIER;STRAND=-1;SOURCE=duck.gtf.gz;OverlapBP=177;OverlapPC=0.75	-
1:38018781-38018957	deletion	ENSAPLG00020010954	ENSAPLT00020016276	Transcript	intron_variant,feature_truncation	-	-	-	-	-	-	IMPACT=MODIFIER;STRAND=-1;SOURCE=duck.gtf.gz;OverlapBP=177;OverlapPC=0.75	-
1:119084216-119086254	deletion	ENSAPLG00020010975	ENSAPLT00020016303	Transcript	intron_variant,feature_truncation	-	-	-	-	-	-	IMPACT=MODIFIER;STRAND=1;SOURCE=duck.gtf.gz;OverlapBP=2039;OverlapPC=0.59	-
1:119519246-119519677	deletion	ENSAPLG00020010989	ENSAPLT00020016319	Transcript	intron_variant,feature_truncation	-	-	-	-	-	-	IMPACT=MODIFIER;STRAND=1;SOURCE=duck.gtf.gz;OverlapBP=432;OverlapPC=1.24	-
1:119519246-119519677	deletion	ENSAPLG00020010989	ENSAPLT00020016322	Transcript	intron_variant,feature_truncation	-	-	-	-	-	-	IMPACT=MODIFIER;STRAND=1;SOURCE=duck.gtf.gz;OverlapBP=432;OverlapPC=1.24	-
1:119519246-119519677	deletion	ENSAPLG00020010989	ENSAPLT00020016326	Transcript	intron_variant,feature_truncation	-	-	-	-	-	-	IMPACT=MODIFIER;STRAND=1;SOURCE=duck.gtf.gz;OverlapBP=432;OverlapPC=1.24	-
1:120300998-120301491	deletion	ENSAPLG00020011068	ENSAPLT00020016734	Transcript	intron_variant,feature_truncation	-	-	-	-	-	-	IMPACT=MODIFIER;STRAND=-1;SOURCE=duck.gtf.gz;OverlapBP=494;OverlapPC=0.05	-
1:120300998-120301491	deletion	ENSAPLG00020011068	ENSAPLT00020016764	Transcript	intron_variant,feature_truncation	-	-	-	-	-	-	IMPACT=MODIFIER;STRAND=-1;SOURCE=duck.gtf.gz;OverlapBP=494;OverlapPC=0.05	-
1:120300998-120301491	deletion	ENSAPLG00020011068	ENSAPLT00020016792	Transcript	intron_variant,feature_truncation	-	-	-	-	-	-	IMPACT=MODIFIER;STRAND=-1;SOURCE=duck.gtf.gz;OverlapBP=494;OverlapPC=0.05	-
1:120300998-120301491	deletion	ENSAPLG00020011068	ENSAPLT00020017053	Transcript	intron_variant,feature_truncation	-	-	-	-	-	-	IMPACT=MODIFIER;STRAND=-1;SOURCE=duck.gtf.gz;OverlapBP=494;OverlapPC=0.05	-
1:120300998-120301491	deletion	ENSAPLG00020011068	ENSAPLT00020017092	Transcript	intron_variant,feature_truncation	-	-	-	-	-	-	IMPACT=MODIFIER;STRAND=-1;SOURCE=duck.gtf.gz;OverlapBP=494;OverlapPC=0.05	-
1:120300998-120301491	deletion	ENSAPLG00020011068	ENSAPLT00020017096	Transcript	intron_variant,feature_truncation	-	-	-	-	-	-	IMPACT=MODIFIER;STRAND=-1;SOURCE=duck.gtf.gz;OverlapBP=494;OverlapPC=0.05	-
1:120300998-120301491	deletion	ENSAPLG00020011068	ENSAPLT00020017192	Transcript	intron_variant,feature_truncation	-	-	-	-	-	-	IMPACT=MODIFIER;STRAND=-1;SOURCE=duck.gtf.gz;OverlapBP=494;OverlapPC=0.05	-
1:120300998-120301491	deletion	ENSAPLG00020011068	ENSAPLT00020017202	Transcript	intron_variant,feature_truncation	-	-	-	-	-	-	IMPACT=MODIFIER;STRAND=-1;SOURCE=duck.gtf.gz;OverlapBP=494;OverlapPC=0.05	-
1:120300998-120301491	deletion	ENSAPLG00020011068	ENSAPLT00020017230	Transcript	intron_variant,feature_truncation	-	-	-	-	-	-	IMPACT=MODIFIER;STRAND=-1;SOURCE=duck.gtf.gz;OverlapBP=494;OverlapPC=0.06	-
1:120316379-120317042	deletion	ENSAPLG00020011068	ENSAPLT00020016734	Transcript	intron_variant,feature_truncation	-	-	-	-	-	-	IMPACT=MODIFIER;STRAND=-1;SOURCE=duck.gtf.gz;OverlapBP=664;OverlapPC=0.06	-
1:120316379-120317042	deletion	ENSAPLG00020011068	ENSAPLT00020016764	Transcript	intron_variant,feature_truncation	-	-	-	-	-	-	IMPACT=MODIFIER;STRAND=-1;SOURCE=duck.gtf.gz;OverlapBP=664;OverlapPC=0.06	-
1:120316379-120317042	deletion	ENSAPLG00020011068	ENSAPLT00020016792	Transcript	intron_variant,feature_truncation	-	-	-	-	-	-	IMPACT=MODIFIER;STRAND=-1;SOURCE=duck.gtf.gz;OverlapBP=664;OverlapPC=0.06	-
1:120316379-120317042	deletion	ENSAPLG00020011068	ENSAPLT00020017053	Transcript	intron_variant,feature_truncation	-	-	-	-	-	-	IMPACT=MODIFIER;STRAND=-1;SOURCE=duck.gtf.gz;OverlapBP=664;OverlapPC=0.06	-
1:120316379-120317042	deletion	ENSAPLG00020011068	ENSAPLT00020017092	Transcript	intron_variant,feature_truncation	-	-	-	-	-	-	IMPACT=MODIFIER;STRAND=-1;SOURCE=duck.gtf.gz;OverlapBP=664;OverlapPC=0.07	-
1:120316379-120317042	deletion	ENSAPLG00020011068	ENSAPLT00020017096	Transcript	intron_variant,feature_truncation	-	-	-	-	-	-	IMPACT=MODIFIER;STRAND=-1;SOURCE=duck.gtf.gz;OverlapBP=664;OverlapPC=0.07	-
1:120316379-120317042	deletion	ENSAPLG00020011068	ENSAPLT00020017192	Transcript	intron_variant,feature_truncation	-	-	-	-	-	-	IMPACT=MODIFIER;STRAND=-1;SOURCE=duck.gtf.gz;OverlapBP=664;OverlapPC=0.06	-
1:120316379-120317042	deletion	ENSAPLG00020011068	ENSAPLT00020017202	Transcript	intron_variant,feature_truncation	-	-	-	-	-	-	IMPACT=MODIFIER;STRAND=-1;SOURCE=duck.gtf.gz;OverlapBP=664;OverlapPC=0.06	-
1:120316379-120317042	deletion	ENSAPLG00020011068	ENSAPLT00020017230	Transcript	intron_variant,feature_truncation	-	-	-	-	-	-	IMPACT=MODIFIER;STRAND=-1;SOURCE=duck.gtf.gz;OverlapBP=664;OverlapPC=0.08	-
1:120482913-120483363	deletion	ENSAPLG00020011068	ENSAPLT00020016734	Transcript	intron_variant,feature_truncation	-	-	-	-	-	-	IMPACT=MODIFIER;STRAND=-1;SOURCE=duck.gtf.gz;OverlapBP=451;OverlapPC=0.04	-
1:120482913-120483363	deletion	ENSAPLG00020011068	ENSAPLT00020016764	Transcript	intron_variant,feature_truncation	-	-	-	-	-	-	IMPACT=MODIFIER;STRAND=-1;SOURCE=duck.gtf.gz;OverlapBP=451;OverlapPC=0.04	-
1:120482913-120483363	deletion	ENSAPLG00020011068	ENSAPLT00020016792	Transcript	intron_variant,feature_truncation	-	-	-	-	-	-	IMPACT=MODIFIER;STRAND=-1;SOURCE=duck.gtf.gz;OverlapBP=451;OverlapPC=0.04	-
1:120482913-120483363	deletion	ENSAPLG00020011068	ENSAPLT00020017053	Transcript	intron_variant,feature_truncation	-	-	-	-	-	-	IMPACT=MODIFIER;STRAND=-1;SOURCE=duck.gtf.gz;OverlapBP=451;OverlapPC=0.04	-
1:120482913-120483363	deletion	ENSAPLG00020011068	ENSAPLT00020017092	Transcript	intron_variant,feature_truncation	-	-	-	-	-	-	IMPACT=MODIFIER;STRAND=-1;SOURCE=duck.gtf.gz;OverlapBP=451;OverlapPC=0.05	-
1:120482913-120483363	deletion	ENSAPLG00020011068	ENSAPLT00020017096	Transcript	intron_variant,feature_truncation	-	-	-	-	-	-	IMPACT=MODIFIER;STRAND=-1;SOURCE=duck.gtf.gz;OverlapBP=451;OverlapPC=0.05	-
1:120482913-120483363	deletion	ENSAPLG00020011068	ENSAPLT00020017192	Transcript	intron_variant,feature_truncation	-	-	-	-	-	-	IMPACT=MODIFIER;STRAND=-1;SOURCE=duck.gtf.gz;OverlapBP=451;OverlapPC=0.04	-
1:120482913-120483363	deletion	ENSAPLG00020011068	ENSAPLT00020017202	Transcript	intron_variant,feature_truncation	-	-	-	-	-	-	IMPACT=MODIFIER;STRAND=-1;SOURCE=duck.gtf.gz;OverlapBP=451;OverlapPC=0.04	-
1:120482913-120483363	deletion	ENSAPLG00020011068	ENSAPLT00020017230	Transcript	intron_variant,feature_truncation	-	-	-	-	-	-	IMPACT=MODIFIER;STRAND=-1;SOURCE=duck.gtf.gz;OverlapBP=451;OverlapPC=0.05	-
1:120531366-120531479	deletion	ENSAPLG00020011068	ENSAPLT00020016734	Transcript	intron_variant,feature_truncation	-	-	-	-	-	-	IMPACT=MODIFIER;STRAND=-1;SOURCE=duck.gtf.gz;OverlapBP=114;OverlapPC=0.01	-
1:120531366-120531479	deletion	ENSAPLG00020011068	ENSAPLT00020016764	Transcript	intron_variant,feature_truncation	-	-	-	-	-	-	IMPACT=MODIFIER;STRAND=-1;SOURCE=duck.gtf.gz;OverlapBP=114;OverlapPC=0.01	-
1:120531366-120531479	deletion	ENSAPLG00020011068	ENSAPLT00020016792	Transcript	intron_variant,feature_truncation	-	-	-	-	-	-	IMPACT=MODIFIER;STRAND=-1;SOURCE=duck.gtf.gz;OverlapBP=114;OverlapPC=0.01	-
1:120531366-120531479	deletion	ENSAPLG00020011068	ENSAPLT00020017053	Transcript	intron_variant,feature_truncation	-	-	-	-	-	-	IMPACT=MODIFIER;STRAND=-1;SOURCE=duck.gtf.gz;OverlapBP=114;OverlapPC=0.01	-
1:120531366-120531479	deletion	ENSAPLG00020011068	ENSAPLT00020017092	Transcript	intron_variant,feature_truncation	-	-	-	-	-	-	IMPACT=MODIFIER;STRAND=-1;SOURCE=duck.gtf.gz;OverlapBP=114;OverlapPC=0.01	-
1:120531366-120531479	deletion	ENSAPLG00020011068	ENSAPLT00020017096	Transcript	intron_variant,feature_truncation	-	-	-	-	-	-	IMPACT=MODIFIER;STRAND=-1;SOURCE=duck.gtf.gz;OverlapBP=114;OverlapPC=0.01	-
1:120531366-120531479	deletion	ENSAPLG00020011068	ENSAPLT00020017192	Transcript	intron_variant,feature_truncation	-	-	-	-	-	-	IMPACT=MODIFIER;STRAND=-1;SOURCE=duck.gtf.gz;OverlapBP=114;OverlapPC=0.01	-
1:120531366-120531479	deletion	ENSAPLG00020011068	ENSAPLT00020017202	Transcript	intron_variant,feature_truncation	-	-	-	-	-	-	IMPACT=MODIFIER;STRAND=-1;SOURCE=duck.gtf.gz;OverlapBP=114;OverlapPC=0.01	-
1:120531366-120531479	deletion	ENSAPLG00020011068	ENSAPLT00020017230	Transcript	intron_variant,feature_truncation	-	-	-	-	-	-	IMPACT=MODIFIER;STRAND=-1;SOURCE=duck.gtf.gz;OverlapBP=114;OverlapPC=0.01	-
1:189678271-189678387	deletion	ENSAPLG00020011243	ENSAPLT00020016752	Transcript	intron_variant,feature_truncation	-	-	-	-	-	-	IMPACT=MODIFIER;STRAND=1;SOURCE=duck.gtf.gz;OverlapBP=117;OverlapPC=0.20	-
1:120482913-120483363	deletion	ENSAPLG00020011547	ENSAPLT00020017233	Transcript	stop_lost,coding_sequence_variant,3_prime_UTR_variant,intron_variant,feature_truncation	164-524	71-?	24-?	-	-	-	IMPACT=HIGH;STRAND=1;SOURCE=duck.gtf.gz;OverlapBP=451;OverlapPC=72.04	-
1:122114869-122115026	deletion	ENSAPLG00020011579	ENSAPLT00020017298	Transcript	intron_variant,feature_truncation	-	-	-	-	-	-	IMPACT=MODIFIER;STRAND=1;SOURCE=duck.gtf.gz;OverlapBP=158;OverlapPC=0.19	-
1:122114869-122115026	deletion	ENSAPLG00020011579	ENSAPLT00020017312	Transcript	intron_variant,feature_truncation	-	-	-	-	-	-	IMPACT=MODIFIER;STRAND=1;SOURCE=duck.gtf.gz;OverlapBP=158;OverlapPC=0.19	-
1:152984345-152984469	deletion	ENSAPLG00020011586	ENSAPLT00020017327	Transcript	downstream_gene_variant	-	-	-	-	-	-	IMPACT=MODIFIER;DISTANCE=1721;STRAND=1;SOURCE=duck.gtf.gz	-
1:152984345-152984469	deletion	ENSAPLG00020011586	ENSAPLT00020017329	Transcript	downstream_gene_variant	-	-	-	-	-	-	IMPACT=MODIFIER;DISTANCE=1721;STRAND=1;SOURCE=duck.gtf.gz	-
1:154006995-154007655	deletion	ENSAPLG00020011816	ENSAPLT00020018043	Transcript	intron_variant,feature_truncation	-	-	-	-	-	-	IMPACT=MODIFIER;STRAND=1;SOURCE=duck.gtf.gz;OverlapBP=661;OverlapPC=0.77	-
1:154006995-154007655	deletion	ENSAPLG00020011816	ENSAPLT00020018374	Transcript	intron_variant,feature_truncation	-	-	-	-	-	-	IMPACT=MODIFIER;STRAND=1;SOURCE=duck.gtf.gz;OverlapBP=661;OverlapPC=0.77	-
1:154006995-154007655	deletion	ENSAPLG00020011816	ENSAPLT00020018376	Transcript	intron_variant,feature_truncation	-	-	-	-	-	-	IMPACT=MODIFIER;STRAND=1;SOURCE=duck.gtf.gz;OverlapBP=661;OverlapPC=0.77	-
1:154006995-154007655	deletion	ENSAPLG00020011816	ENSAPLT00020018383	Transcript	upstream_gene_variant	-	-	-	-	-	-	IMPACT=MODIFIER;DISTANCE=4727;STRAND=1;SOURCE=duck.gtf.gz	-
1:154087690-154088183	deletion	ENSAPLG00020011816	ENSAPLT00020018043	Transcript	intron_variant,feature_truncation	-	-	-	-	-	-	IMPACT=MODIFIER;STRAND=1;SOURCE=duck.gtf.gz;OverlapBP=494;OverlapPC=0.57	-
1:154087690-154088183	deletion	ENSAPLG00020011816	ENSAPLT00020018374	Transcript	intron_variant,feature_truncation	-	-	-	-	-	-	IMPACT=MODIFIER;STRAND=1;SOURCE=duck.gtf.gz;OverlapBP=494;OverlapPC=0.57	-
1:154087690-154088183	deletion	ENSAPLG00020011816	ENSAPLT00020018376	Transcript	intron_variant,feature_truncation	-	-	-	-	-	-	IMPACT=MODIFIER;STRAND=1;SOURCE=duck.gtf.gz;OverlapBP=494;OverlapPC=0.57	-
1:154087690-154088183	deletion	ENSAPLG00020011816	ENSAPLT00020018383	Transcript	intron_variant,feature_truncation	-	-	-	-	-	-	IMPACT=MODIFIER;STRAND=1;SOURCE=duck.gtf.gz;OverlapBP=494;OverlapPC=0.64	-
1:154087690-154088183	deletion	ENSAPLG00020011816	ENSAPLT00020018387	Transcript	intron_variant,feature_truncation	-	-	-	-	-	-	IMPACT=MODIFIER;STRAND=1;SOURCE=duck.gtf.gz;OverlapBP=494;OverlapPC=0.65	-
1:958765-959119	deletion	ENSAPLG00020012053	ENSAPLT00020018103	Transcript	frameshift_variant,stop_lost,3_prime_UTR_variant,feature_truncation	336-690	216-?	72-?	-	-	-	IMPACT=HIGH;STRAND=1;SOURCE=duck.gtf.gz;OverlapBP=355;OverlapPC=5.82	-
1:958765-959119	deletion	ENSAPLG00020012054	ENSAPLT00020018106	Transcript	upstream_gene_variant	-	-	-	-	-	-	IMPACT=MODIFIER;DISTANCE=4278;STRAND=1;SOURCE=duck.gtf.gz	-
1:958765-959119	deletion	ENSAPLG00020012054	ENSAPLT00020018107	Transcript	upstream_gene_variant	-	-	-	-	-	-	IMPACT=MODIFIER;DISTANCE=4278;STRAND=1;SOURCE=duck.gtf.gz	-
1:971643-971757	deletion	ENSAPLG00020012057	ENSAPLT00020018112	Transcript	intron_variant,feature_truncation	-	-	-	-	-	-	IMPACT=MODIFIER;STRAND=-1;SOURCE=duck.gtf.gz;OverlapBP=115;OverlapPC=1.56	-
1:971643-971757	deletion	ENSAPLG00020012060	ENSAPLT00020018116	Transcript	upstream_gene_variant	-	-	-	-	-	-	IMPACT=MODIFIER;DISTANCE=1985;STRAND=1;SOURCE=duck.gtf.gz	-
1:984827-984963	deletion	ENSAPLG00020012060	ENSAPLT00020018116	Transcript	downstream_gene_variant	-	-	-	-	-	-	IMPACT=MODIFIER;DISTANCE=4202;STRAND=1;SOURCE=duck.gtf.gz	-
1:984827-984963	deletion	ENSAPLG00020012071	ENSAPLT00020018133	Transcript	upstream_gene_variant	-	-	-	-	-	-	IMPACT=MODIFIER;DISTANCE=3225;STRAND=-1;SOURCE=duck.gtf.gz	-
1:984827-984963	deletion	ENSAPLG00020012073	ENSAPLT00020018135	Transcript	intron_variant,feature_truncation	-	-	-	-	-	-	IMPACT=MODIFIER;STRAND=-1;SOURCE=duck.gtf.gz;OverlapBP=137;OverlapPC=3.41	-
1:984827-984963	deletion	ENSAPLG00020012075	ENSAPLT00020018139	Transcript	downstream_gene_variant	-	-	-	-	-	-	IMPACT=MODIFIER;DISTANCE=3499;STRAND=-1;SOURCE=duck.gtf.gz	-
1:1005676-1005796	deletion	ENSAPLG00020012103	ENSAPLT00020018189	Transcript	intron_variant,feature_truncation	-	-	-	-	-	-	IMPACT=MODIFIER;STRAND=-1;SOURCE=duck.gtf.gz;OverlapBP=121;OverlapPC=1.09	-
1:1005676-1005796	deletion	ENSAPLG00020012103	ENSAPLT00020018192	Transcript	intron_variant,feature_truncation	-	-	-	-	-	-	IMPACT=MODIFIER;STRAND=-1;SOURCE=duck.gtf.gz;OverlapBP=121;OverlapPC=1.12	-
1:1005676-1005796	deletion	ENSAPLG00020012108	ENSAPLT00020018201	Transcript	downstream_gene_variant	-	-	-	-	-	-	IMPACT=MODIFIER;DISTANCE=4402;STRAND=-1;SOURCE=duck.gtf.gz	-
1:1095115-1095513	deletion	ENSAPLG00020012133	ENSAPLT00020018240	Transcript	intron_variant,feature_truncation	-	-	-	-	-	-	IMPACT=MODIFIER;STRAND=-1;SOURCE=duck.gtf.gz;OverlapBP=399;OverlapPC=0.13	-
1:1095115-1095513	deletion	ENSAPLG00020012133	ENSAPLT00020018241	Transcript	intron_variant,feature_truncation	-	-	-	-	-	-	IMPACT=MODIFIER;STRAND=-1;SOURCE=duck.gtf.gz;OverlapBP=399;OverlapPC=0.13	-
1:1195909-1196180	deletion	ENSAPLG00020012133	ENSAPLT00020018240	Transcript	intron_variant,feature_truncation	-	-	-	-	-	-	IMPACT=MODIFIER;STRAND=-1;SOURCE=duck.gtf.gz;OverlapBP=272;OverlapPC=0.09	-
1:1195909-1196180	deletion	ENSAPLG00020012133	ENSAPLT00020018241	Transcript	intron_variant,feature_truncation	-	-	-	-	-	-	IMPACT=MODIFIER;STRAND=-1;SOURCE=duck.gtf.gz;OverlapBP=272;OverlapPC=0.09	-
1:1326292-1326592	deletion	ENSAPLG00020012133	ENSAPLT00020018240	Transcript	intron_variant,feature_truncation	-	-	-	-	-	-	IMPACT=MODIFIER;STRAND=-1;SOURCE=duck.gtf.gz;OverlapBP=301;OverlapPC=0.10	-
1:1326292-1326592	deletion	ENSAPLG00020012133	ENSAPLT00020018241	Transcript	intron_variant,feature_truncation	-	-	-	-	-	-	IMPACT=MODIFIER;STRAND=-1;SOURCE=duck.gtf.gz;OverlapBP=301;OverlapPC=0.10	-
1:1739048-1739293	deletion	ENSAPLG00020012163	ENSAPLT00020018277	Transcript	downstream_gene_variant	-	-	-	-	-	-	IMPACT=MODIFIER;DISTANCE=145;STRAND=1;SOURCE=duck.gtf.gz	-
1:1742308-1742509	deletion	ENSAPLG00020012163	ENSAPLT00020018277	Transcript	downstream_gene_variant	-	-	-	-	-	-	IMPACT=MODIFIER;DISTANCE=3405;STRAND=1;SOURCE=duck.gtf.gz	-
1:1742308-1742509	deletion	ENSAPLG00020012166	ENSAPLT00020018286	Transcript	downstream_gene_variant	-	-	-	-	-	-	IMPACT=MODIFIER;DISTANCE=2124;STRAND=-1;SOURCE=duck.gtf.gz	-
1:1742308-1742509	deletion	ENSAPLG00020012166	ENSAPLT00020018289	Transcript	downstream_gene_variant	-	-	-	-	-	-	IMPACT=MODIFIER;DISTANCE=2124;STRAND=-1;SOURCE=duck.gtf.gz	-
1:1742308-1742509	deletion	ENSAPLG00020012166	ENSAPLT00020018290	Transcript	downstream_gene_variant	-	-	-	-	-	-	IMPACT=MODIFIER;DISTANCE=2124;STRAND=-1;SOURCE=duck.gtf.gz	-
1:1742308-1742509	deletion	ENSAPLG00020012166	ENSAPLT00020018291	Transcript	downstream_gene_variant	-	-	-	-	-	-	IMPACT=MODIFIER;DISTANCE=2124;STRAND=-1;SOURCE=duck.gtf.gz	-
1:1818326-1818672	deletion	ENSAPLG00020012175	ENSAPLT00020018309	Transcript	downstream_gene_variant	-	-	-	-	-	-	IMPACT=MODIFIER;DISTANCE=1498;STRAND=-1;SOURCE=duck.gtf.gz	-
1:1818326-1818672	deletion	ENSAPLG00020012175	ENSAPLT00020018310	Transcript	downstream_gene_variant	-	-	-	-	-	-	IMPACT=MODIFIER;DISTANCE=1498;STRAND=-1;SOURCE=duck.gtf.gz	-
1:1839595-1841389	deletion	ENSAPLG00020012177	ENSAPLT00020018311	Transcript	coding_sequence_variant,5_prime_UTR_variant,intron_variant,feature_truncation	-	-	-	-	-	-	IMPACT=MODIFIER;STRAND=1;SOURCE=duck.gtf.gz;OverlapBP=1795;OverlapPC=19.88	-
1:1843776-1844666	deletion	ENSAPLG00020012177	ENSAPLT00020018311	Transcript	intron_variant,feature_truncation	-	-	-	-	-	-	IMPACT=MODIFIER;STRAND=1;SOURCE=duck.gtf.gz;OverlapBP=891;OverlapPC=9.87	-
1:1843776-1844666	deletion	ENSAPLG00020012179	ENSAPLT00020018315	Transcript	downstream_gene_variant	-	-	-	-	-	-	IMPACT=MODIFIER;DISTANCE=2199;STRAND=-1;SOURCE=duck.gtf.gz	-
1:1851696-1851937	deletion	ENSAPLG00020012179	ENSAPLT00020018315	Transcript	intron_variant,feature_truncation	-	-	-	-	-	-	IMPACT=MODIFIER;STRAND=-1;SOURCE=duck.gtf.gz;OverlapBP=242;OverlapPC=1.26	-
1:1865334-1865475	deletion	ENSAPLG00020012179	ENSAPLT00020018315	Transcript	intron_variant,feature_truncation	-	-	-	-	-	-	IMPACT=MODIFIER;STRAND=-1;SOURCE=duck.gtf.gz;OverlapBP=142;OverlapPC=0.74	-
1:1869115-1869376	deletion	ENSAPLG00020012179	ENSAPLT00020018315	Transcript	upstream_gene_variant	-	-	-	-	-	-	IMPACT=MODIFIER;DISTANCE=3027;STRAND=-1;SOURCE=duck.gtf.gz	-
1:1879910-1880058	deletion	ENSAPLG00020012182	ENSAPLT00020018319	Transcript	upstream_gene_variant	-	-	-	-	-	-	IMPACT=MODIFIER;DISTANCE=2563;STRAND=1;SOURCE=duck.gtf.gz	-
1:1879910-1880058	deletion	ENSAPLG00020012182	ENSAPLT00020018321	Transcript	upstream_gene_variant	-	-	-	-	-	-	IMPACT=MODIFIER;DISTANCE=2563;STRAND=1;SOURCE=duck.gtf.gz	-
1:1903381-1903535	deletion	ENSAPLG00020012186	ENSAPLT00020020219	Transcript	intron_variant,feature_truncation	-	-	-	-	-	-	IMPACT=MODIFIER;STRAND=1;SOURCE=duck.gtf.gz;OverlapBP=155;OverlapPC=0.33	-
1:1903381-1903535	deletion	ENSAPLG00020012186	ENSAPLT00020020221	Transcript	intron_variant,feature_truncation	-	-	-	-	-	-	IMPACT=MODIFIER;STRAND=1;SOURCE=duck.gtf.gz;OverlapBP=155;OverlapPC=0.34	-
1:123136917-123137074	deletion	ENSAPLG00020012231	ENSAPLT00020018438	Transcript	intron_variant,feature_truncation	-	-	-	-	-	-	IMPACT=MODIFIER;STRAND=1;SOURCE=duck.gtf.gz;OverlapBP=158;OverlapPC=0.22	-
1:123136917-123137074	deletion	ENSAPLG00020012231	ENSAPLT00020018443	Transcript	intron_variant,feature_truncation	-	-	-	-	-	-	IMPACT=MODIFIER;STRAND=1;SOURCE=duck.gtf.gz;OverlapBP=158;OverlapPC=0.22	-
1:123136917-123137074	deletion	ENSAPLG00020012231	ENSAPLT00020018453	Transcript	intron_variant,feature_truncation	-	-	-	-	-	-	IMPACT=MODIFIER;STRAND=1;SOURCE=duck.gtf.gz;OverlapBP=158;OverlapPC=0.22	-
1:123136917-123137074	deletion	ENSAPLG00020012231	ENSAPLT00020018455	Transcript	intron_variant,feature_truncation	-	-	-	-	-	-	IMPACT=MODIFIER;STRAND=1;SOURCE=duck.gtf.gz;OverlapBP=158;OverlapPC=0.22	-
1:154583087-154583464	deletion	ENSAPLG00020012240	ENSAPLT00020018417	Transcript	intron_variant,feature_truncation	-	-	-	-	-	-	IMPACT=MODIFIER;STRAND=-1;SOURCE=duck.gtf.gz;OverlapBP=378;OverlapPC=1.70	-
1:154637935-154638366	deletion	ENSAPLG00020012246	ENSAPLT00020018425	Transcript	downstream_gene_variant	-	-	-	-	-	-	IMPACT=MODIFIER;DISTANCE=336;STRAND=1;SOURCE=duck.gtf.gz	-
1:154734584-154734819	deletion	ENSAPLG00020012249	ENSAPLT00020018428	Transcript	intron_variant,feature_truncation	-	-	-	-	-	-	IMPACT=MODIFIER;STRAND=-1;SOURCE=duck.gtf.gz;OverlapBP=236;OverlapPC=0.06	-
1:156181543-156182415	deletion	ENSAPLG00020012256	ENSAPLT00020018437	Transcript	intron_variant,feature_truncation	-	-	-	-	-	-	IMPACT=MODIFIER;STRAND=-1;SOURCE=duck.gtf.gz;OverlapBP=873;OverlapPC=0.22	-
1:156218611-156220461	deletion	ENSAPLG00020012256	ENSAPLT00020018437	Transcript	intron_variant,feature_truncation	-	-	-	-	-	-	IMPACT=MODIFIER;STRAND=-1;SOURCE=duck.gtf.gz;OverlapBP=1851;OverlapPC=0.46	-
1:156220972-156222917	deletion	ENSAPLG00020012256	ENSAPLT00020018437	Transcript	intron_variant,feature_truncation	-	-	-	-	-	-	IMPACT=MODIFIER;STRAND=-1;SOURCE=duck.gtf.gz;OverlapBP=1946;OverlapPC=0.48	-
1:156288173-156288287	deletion	ENSAPLG00020012256	ENSAPLT00020018437	Transcript	intron_variant,feature_truncation	-	-	-	-	-	-	IMPACT=MODIFIER;STRAND=-1;SOURCE=duck.gtf.gz;OverlapBP=115;OverlapPC=0.03	-
1:156431504-156431620	deletion	ENSAPLG00020012256	ENSAPLT00020018437	Transcript	intron_variant,feature_truncation	-	-	-	-	-	-	IMPACT=MODIFIER;STRAND=-1;SOURCE=duck.gtf.gz;OverlapBP=117;OverlapPC=0.03	-
2:1005738-1006103	deletion	ENSAPLG00020012706	ENSAPLT00020019212	Transcript	downstream_gene_variant	-	-	-	-	-	-	IMPACT=MODIFIER;DISTANCE=3789;STRAND=1;SOURCE=duck.gtf.gz	-
2:1006776-1007152	deletion	ENSAPLG00020012706	ENSAPLT00020019212	Transcript	downstream_gene_variant	-	-	-	-	-	-	IMPACT=MODIFIER;DISTANCE=4827;STRAND=1;SOURCE=duck.gtf.gz	-
2:1039079-1039246	deletion	ENSAPLG00020012719	ENSAPLT00020019227	Transcript	upstream_gene_variant	-	-	-	-	-	-	IMPACT=MODIFIER;DISTANCE=1422;STRAND=-1;SOURCE=duck.gtf.gz	-
2:4469170-4469302	deletion	ENSAPLG00020013106	ENSAPLT00020019899	Transcript	upstream_gene_variant	-	-	-	-	-	-	IMPACT=MODIFIER;DISTANCE=845;STRAND=1;SOURCE=duck.gtf.gz	-
2:4599174-4604383	deletion	ENSAPLG00020013111	ENSAPLT00020019998	Transcript	intron_variant,feature_truncation	-	-	-	-	-	-	IMPACT=MODIFIER;STRAND=1;SOURCE=duck.gtf.gz;OverlapBP=5210;OverlapPC=2.26	-
2:4599174-4604383	deletion	ENSAPLG00020013111	ENSAPLT00020019999	Transcript	intron_variant,feature_truncation	-	-	-	-	-	-	IMPACT=MODIFIER;STRAND=1;SOURCE=duck.gtf.gz;OverlapBP=5210;OverlapPC=2.26	-
2:4604490-4607968	deletion	ENSAPLG00020013111	ENSAPLT00020019998	Transcript	intron_variant,feature_truncation	-	-	-	-	-	-	IMPACT=MODIFIER;STRAND=1;SOURCE=duck.gtf.gz;OverlapBP=3479;OverlapPC=1.51	-
2:4604490-4607968	deletion	ENSAPLG00020013111	ENSAPLT00020019999	Transcript	intron_variant,feature_truncation	-	-	-	-	-	-	IMPACT=MODIFIER;STRAND=1;SOURCE=duck.gtf.gz;OverlapBP=3479;OverlapPC=1.51	-
2:4656948-4657163	deletion	ENSAPLG00020013111	ENSAPLT00020019998	Transcript	intron_variant,feature_truncation	-	-	-	-	-	-	IMPACT=MODIFIER;STRAND=1;SOURCE=duck.gtf.gz;OverlapBP=216;OverlapPC=0.09	-
2:4656948-4657163	deletion	ENSAPLG00020013111	ENSAPLT00020019999	Transcript	intron_variant,feature_truncation	-	-	-	-	-	-	IMPACT=MODIFIER;STRAND=1;SOURCE=duck.gtf.gz;OverlapBP=216;OverlapPC=0.09	-
2:34465851-34466392	deletion	ENSAPLG00020013347	ENSAPLT00020020307	Transcript	intron_variant,feature_truncation	-	-	-	-	-	-	IMPACT=MODIFIER;STRAND=1;SOURCE=duck.gtf.gz;OverlapBP=542;OverlapPC=0.36	-
2:35228150-35228471	deletion	ENSAPLG00020013395	ENSAPLT00020022358	Transcript	intron_variant,feature_truncation	-	-	-	-	-	-	IMPACT=MODIFIER;STRAND=-1;SOURCE=duck.gtf.gz;OverlapBP=322;OverlapPC=0.47	-
2:35228150-35228471	deletion	ENSAPLG00020013395	ENSAPLT00020022383	Transcript	intron_variant,feature_truncation	-	-	-	-	-	-	IMPACT=MODIFIER;STRAND=-1;SOURCE=duck.gtf.gz;OverlapBP=322;OverlapPC=0.53	-
2:35228150-35228471	deletion	ENSAPLG00020013395	ENSAPLT00020022384	Transcript	intron_variant,feature_truncation	-	-	-	-	-	-	IMPACT=MODIFIER;STRAND=-1;SOURCE=duck.gtf.gz;OverlapBP=322;OverlapPC=1.09	-
2:35228150-35228471	deletion	ENSAPLG00020013395	ENSAPLT00020022406	Transcript	intron_variant,feature_truncation	-	-	-	-	-	-	IMPACT=MODIFIER;STRAND=-1;SOURCE=duck.gtf.gz;OverlapBP=322;OverlapPC=0.53	-
2:35228150-35228471	deletion	ENSAPLG00020013395	ENSAPLT00020022423	Transcript	intron_variant,feature_truncation	-	-	-	-	-	-	IMPACT=MODIFIER;STRAND=-1;SOURCE=duck.gtf.gz;OverlapBP=322;OverlapPC=0.54	-
2:35228150-35228471	deletion	ENSAPLG00020013395	ENSAPLT00020022441	Transcript	intron_variant,feature_truncation	-	-	-	-	-	-	IMPACT=MODIFIER;STRAND=-1;SOURCE=duck.gtf.gz;OverlapBP=322;OverlapPC=0.27	-
2:35311150-35311537	deletion	ENSAPLG00020013395	ENSAPLT00020022441	Transcript	intron_variant,feature_truncation	-	-	-	-	-	-	IMPACT=MODIFIER;STRAND=-1;SOURCE=duck.gtf.gz;OverlapBP=388;OverlapPC=0.32	-
2:11882437-11882720	deletion	ENSAPLG00020013579	ENSAPLT00020020665	Transcript	intron_variant,feature_truncation	-	-	-	-	-	-	IMPACT=MODIFIER;STRAND=1;SOURCE=duck.gtf.gz;OverlapBP=284;OverlapPC=0.94	-
2:12169559-12170093	deletion	ENSAPLG00020013616	ENSAPLT00020020721	Transcript	intron_variant,feature_truncation	-	-	-	-	-	-	IMPACT=MODIFIER;STRAND=1;SOURCE=duck.gtf.gz;OverlapBP=535;OverlapPC=2.49	-
2:12169559-12170093	deletion	ENSAPLG00020013616	ENSAPLT00020020723	Transcript	intron_variant,feature_truncation	-	-	-	-	-	-	IMPACT=MODIFIER;STRAND=1;SOURCE=duck.gtf.gz;OverlapBP=535;OverlapPC=2.49	-
1:164969632-164970383	deletion	ENSAPLG00020013840	ENSAPLT00020021083	Transcript	intron_variant,feature_truncation	-	-	-	-	-	-	IMPACT=MODIFIER;STRAND=1;SOURCE=duck.gtf.gz;OverlapBP=752;OverlapPC=0.31	-
1:166981928-166982622	deletion	ENSAPLG00020013856	ENSAPLT00020021107	Transcript	upstream_gene_variant	-	-	-	-	-	-	IMPACT=MODIFIER;DISTANCE=4830;STRAND=1;SOURCE=duck.gtf.gz	-
1:167193109-167194022	deletion	ENSAPLG00020013856	ENSAPLT00020021107	Transcript	intron_variant,feature_truncation	-	-	-	-	-	-	IMPACT=MODIFIER;STRAND=1;SOURCE=duck.gtf.gz;OverlapBP=914;OverlapPC=0.39	-
1:2000438-2001185	deletion	ENSAPLG00020013891	ENSAPLT00020023097	Transcript	intron_variant,feature_truncation	-	-	-	-	-	-	IMPACT=MODIFIER;STRAND=-1;SOURCE=duck.gtf.gz;OverlapBP=748;OverlapPC=1.53	-
1:2000438-2001185	deletion	ENSAPLG00020013891	ENSAPLT00020023103	Transcript	intron_variant,feature_truncation	-	-	-	-	-	-	IMPACT=MODIFIER;STRAND=-1;SOURCE=duck.gtf.gz;OverlapBP=748;OverlapPC=4.13	-
1:2000438-2001185	deletion	ENSAPLG00020013891	ENSAPLT00020023111	Transcript	intron_variant,feature_truncation	-	-	-	-	-	-	IMPACT=MODIFIER;STRAND=-1;SOURCE=duck.gtf.gz;OverlapBP=748;OverlapPC=4.14	-
1:2000438-2001185	deletion	ENSAPLG00020013891	ENSAPLT00020023142	Transcript	intron_variant,feature_truncation	-	-	-	-	-	-	IMPACT=MODIFIER;STRAND=-1;SOURCE=duck.gtf.gz;OverlapBP=748;OverlapPC=5.43	-
1:2000438-2001185	deletion	ENSAPLG00020013891	ENSAPLT00020023204	Transcript	intron_variant,feature_truncation	-	-	-	-	-	-	IMPACT=MODIFIER;STRAND=-1;SOURCE=duck.gtf.gz;OverlapBP=748;OverlapPC=5.35	-
1:2014255-2014731	deletion	ENSAPLG00020013891	ENSAPLT00020023097	Transcript	intron_variant,feature_truncation	-	-	-	-	-	-	IMPACT=MODIFIER;STRAND=-1;SOURCE=duck.gtf.gz;OverlapBP=477;OverlapPC=0.98	-
1:2014255-2014731	deletion	ENSAPLG00020013891	ENSAPLT00020023103	Transcript	upstream_gene_variant	-	-	-	-	-	-	IMPACT=MODIFIER;DISTANCE=4151;STRAND=-1;SOURCE=duck.gtf.gz	-
1:2014255-2014731	deletion	ENSAPLG00020013891	ENSAPLT00020023111	Transcript	upstream_gene_variant	-	-	-	-	-	-	IMPACT=MODIFIER;DISTANCE=4202;STRAND=-1;SOURCE=duck.gtf.gz	-
1:2031380-2031533	deletion	ENSAPLG00020013891	ENSAPLT00020023097	Transcript	intron_variant,feature_truncation	-	-	-	-	-	-	IMPACT=MODIFIER;STRAND=-1;SOURCE=duck.gtf.gz;OverlapBP=154;OverlapPC=0.32	-
1:176033406-176033763	deletion	ENSAPLG00020014175	ENSAPLT00020021703	Transcript	intron_variant,feature_truncation	-	-	-	-	-	-	IMPACT=MODIFIER;STRAND=-1;SOURCE=duck.gtf.gz;OverlapBP=358;OverlapPC=0.59	-
1:176202031-176202131	deletion	ENSAPLG00020014189	ENSAPLT00020021724	Transcript	intron_variant,feature_truncation	-	-	-	-	-	-	IMPACT=MODIFIER;STRAND=-1;SOURCE=duck.gtf.gz;OverlapBP=101;OverlapPC=0.96	-
2:36188960-36189069	deletion	ENSAPLG00020014642	ENSAPLT00020022497	Transcript	3_prime_UTR_variant,feature_truncation	1093-1202	-	-	-	-	-	IMPACT=MODIFIER;STRAND=1;SOURCE=duck.gtf.gz;OverlapBP=110;OverlapPC=0.35	-
2:36205552-36205807	deletion	ENSAPLG00020014654	ENSAPLT00020022530	Transcript	upstream_gene_variant	-	-	-	-	-	-	IMPACT=MODIFIER;DISTANCE=2493;STRAND=1;SOURCE=duck.gtf.gz	-
2:36205552-36205807	deletion	ENSAPLG00020014654	ENSAPLT00020022533	Transcript	upstream_gene_variant	-	-	-	-	-	-	IMPACT=MODIFIER;DISTANCE=2493;STRAND=1;SOURCE=duck.gtf.gz	-
2:36205552-36205807	deletion	ENSAPLG00020014654	ENSAPLT00020022538	Transcript	upstream_gene_variant	-	-	-	-	-	-	IMPACT=MODIFIER;DISTANCE=2493;STRAND=1;SOURCE=duck.gtf.gz	-
2:36205552-36205807	deletion	ENSAPLG00020014654	ENSAPLT00020022543	Transcript	upstream_gene_variant	-	-	-	-	-	-	IMPACT=MODIFIER;DISTANCE=2493;STRAND=1;SOURCE=duck.gtf.gz	-
2:36205552-36205807	deletion	ENSAPLG00020014654	ENSAPLT00020022550	Transcript	upstream_gene_variant	-	-	-	-	-	-	IMPACT=MODIFIER;DISTANCE=2493;STRAND=1;SOURCE=duck.gtf.gz	-
2:36205552-36205807	deletion	ENSAPLG00020014654	ENSAPLT00020022552	Transcript	upstream_gene_variant	-	-	-	-	-	-	IMPACT=MODIFIER;DISTANCE=2493;STRAND=1;SOURCE=duck.gtf.gz	-
2:36604420-36604556	deletion	ENSAPLG00020014754	ENSAPLT00020022681	Transcript	upstream_gene_variant	-	-	-	-	-	-	IMPACT=MODIFIER;DISTANCE=1649;STRAND=-1;SOURCE=duck.gtf.gz	-
2:36927950-36928210	deletion	ENSAPLG00020014781	ENSAPLT00020022724	Transcript	intron_variant,feature_truncation	-	-	-	-	-	-	IMPACT=MODIFIER;STRAND=1;SOURCE=duck.gtf.gz;OverlapBP=261;OverlapPC=0.40	-
2:37260239-37260500	deletion	ENSAPLG00020014784	ENSAPLT00020022726	Transcript	intron_variant,feature_truncation	-	-	-	-	-	-	IMPACT=MODIFIER;STRAND=1;SOURCE=duck.gtf.gz;OverlapBP=262;OverlapPC=0.20	-
2:37980461-37980659	deletion	ENSAPLG00020014796	ENSAPLT00020022747	Transcript	intron_variant,feature_truncation	-	-	-	-	-	-	IMPACT=MODIFIER;STRAND=-1;SOURCE=duck.gtf.gz;OverlapBP=199;OverlapPC=0.05	-
2:38215085-38215331	deletion	ENSAPLG00020014796	ENSAPLT00020022747	Transcript	intron_variant,feature_truncation	-	-	-	-	-	-	IMPACT=MODIFIER;STRAND=-1;SOURCE=duck.gtf.gz;OverlapBP=247;OverlapPC=0.07	-
2:38280405-38280604	deletion	ENSAPLG00020014796	ENSAPLT00020022747	Transcript	intron_variant,feature_truncation	-	-	-	-	-	-	IMPACT=MODIFIER;STRAND=-1;SOURCE=duck.gtf.gz;OverlapBP=200;OverlapPC=0.05	-
2:38305008-38305130	deletion	ENSAPLG00020014796	ENSAPLT00020022747	Transcript	intron_variant,feature_truncation	-	-	-	-	-	-	IMPACT=MODIFIER;STRAND=-1;SOURCE=duck.gtf.gz;OverlapBP=123;OverlapPC=0.03	-
2:38396420-38396523	deletion	ENSAPLG00020014804	ENSAPLT00020022756	Transcript	upstream_gene_variant	-	-	-	-	-	-	IMPACT=MODIFIER;DISTANCE=2924;STRAND=1;SOURCE=duck.gtf.gz	-
2:38396420-38396523	deletion	ENSAPLG00020014804	ENSAPLT00020022759	Transcript	upstream_gene_variant	-	-	-	-	-	-	IMPACT=MODIFIER;DISTANCE=2924;STRAND=1;SOURCE=duck.gtf.gz	-
2:38396420-38396523	deletion	ENSAPLG00020014804	ENSAPLT00020022760	Transcript	upstream_gene_variant	-	-	-	-	-	-	IMPACT=MODIFIER;DISTANCE=2924;STRAND=1;SOURCE=duck.gtf.gz	-
1:67361839-67362330	deletion	ENSAPLG00020014825	ENSAPLT00020022794	Transcript	intron_variant,feature_truncation	-	-	-	-	-	-	IMPACT=MODIFIER;STRAND=-1;SOURCE=duck.gtf.gz;OverlapBP=492;OverlapPC=0.52	-
2:40707964-40708245	deletion	ENSAPLG00020014892	ENSAPLT00020022937	Transcript	upstream_gene_variant	-	-	-	-	-	-	IMPACT=MODIFIER;DISTANCE=634;STRAND=1;SOURCE=duck.gtf.gz	-
2:40720183-40720413	deletion	ENSAPLG00020014894	ENSAPLT00020022938	Transcript	upstream_gene_variant	-	-	-	-	-	-	IMPACT=MODIFIER;DISTANCE=4505;STRAND=1;SOURCE=duck.gtf.gz	-
2:40720183-40720413	deletion	ENSAPLG00020014894	ENSAPLT00020022939	Transcript	upstream_gene_variant	-	-	-	-	-	-	IMPACT=MODIFIER;DISTANCE=4754;STRAND=1;SOURCE=duck.gtf.gz	-
2:40913052-40913191	deletion	ENSAPLG00020014900	ENSAPLT00020022949	Transcript	intron_variant,feature_truncation	-	-	-	-	-	-	IMPACT=MODIFIER;STRAND=1;SOURCE=duck.gtf.gz;OverlapBP=140;OverlapPC=1.04	-
2:41242613-41242824	deletion	ENSAPLG00020014904	ENSAPLT00020022953	Transcript	intron_variant,feature_truncation	-	-	-	-	-	-	IMPACT=MODIFIER;STRAND=-1;SOURCE=duck.gtf.gz;OverlapBP=212;OverlapPC=0.09	-
2:41242613-41242824	deletion	ENSAPLG00020014904	ENSAPLT00020022955	Transcript	intron_variant,feature_truncation	-	-	-	-	-	-	IMPACT=MODIFIER;STRAND=-1;SOURCE=duck.gtf.gz;OverlapBP=212;OverlapPC=0.10	-
2:41506084-41506456	deletion	ENSAPLG00020014905	ENSAPLT00020022959	Transcript	intron_variant,feature_truncation	-	-	-	-	-	-	IMPACT=MODIFIER;STRAND=-1;SOURCE=duck.gtf.gz;OverlapBP=373;OverlapPC=0.23	-
2:42129536-42129969	deletion	ENSAPLG00020014930	ENSAPLT00020022994	Transcript	upstream_gene_variant	-	-	-	-	-	-	IMPACT=MODIFIER;DISTANCE=280;STRAND=-1;SOURCE=duck.gtf.gz	-
2:42129536-42129969	deletion	ENSAPLG00020014930	ENSAPLT00020022995	Transcript	upstream_gene_variant	-	-	-	-	-	-	IMPACT=MODIFIER;DISTANCE=212;STRAND=-1;SOURCE=duck.gtf.gz	-
2:42156312-42156570	deletion	ENSAPLG00020014939	ENSAPLT00020023016	Transcript	intron_variant,feature_truncation	-	-	-	-	-	-	IMPACT=MODIFIER;STRAND=-1;SOURCE=duck.gtf.gz;OverlapBP=259;OverlapPC=0.34	-
1:2048803-2050052	deletion	ENSAPLG00020015045	ENSAPLT00020023209	Transcript	intron_variant,feature_truncation	-	-	-	-	-	-	IMPACT=MODIFIER;STRAND=-1;SOURCE=duck.gtf.gz;OverlapBP=1250;OverlapPC=14.89	-
1:2055228-2055387	deletion	ENSAPLG00020015045	ENSAPLT00020023209	Transcript	upstream_gene_variant	-	-	-	-	-	-	IMPACT=MODIFIER;DISTANCE=2771;STRAND=-1;SOURCE=duck.gtf.gz	-
1:2084530-2084827	deletion	ENSAPLG00020015056	ENSAPLT00020023226	Transcript	intron_variant,feature_truncation	-	-	-	-	-	-	IMPACT=MODIFIER;STRAND=1;SOURCE=duck.gtf.gz;OverlapBP=298;OverlapPC=0.56	-
1:2084530-2084827	deletion	ENSAPLG00020015056	ENSAPLT00020023227	Transcript	intron_variant,feature_truncation	-	-	-	-	-	-	IMPACT=MODIFIER;STRAND=1;SOURCE=duck.gtf.gz;OverlapBP=298;OverlapPC=0.56	-
1:2084530-2084827	deletion	ENSAPLG00020015056	ENSAPLT00020023228	Transcript	intron_variant,feature_truncation	-	-	-	-	-	-	IMPACT=MODIFIER;STRAND=1;SOURCE=duck.gtf.gz;OverlapBP=298;OverlapPC=0.56	-
1:2122956-2123060	deletion	ENSAPLG00020015056	ENSAPLT00020023226	Transcript	intron_variant,feature_truncation	-	-	-	-	-	-	IMPACT=MODIFIER;STRAND=1;SOURCE=duck.gtf.gz;OverlapBP=105;OverlapPC=0.20	-
1:2122956-2123060	deletion	ENSAPLG00020015056	ENSAPLT00020023227	Transcript	intron_variant,feature_truncation	-	-	-	-	-	-	IMPACT=MODIFIER;STRAND=1;SOURCE=duck.gtf.gz;OverlapBP=105;OverlapPC=0.20	-
1:2122956-2123060	deletion	ENSAPLG00020015056	ENSAPLT00020023228	Transcript	intron_variant,feature_truncation	-	-	-	-	-	-	IMPACT=MODIFIER;STRAND=1;SOURCE=duck.gtf.gz;OverlapBP=105;OverlapPC=0.20	-
1:2122956-2123060	deletion	ENSAPLG00020015056	ENSAPLT00020023232	Transcript	intron_variant,feature_truncation	-	-	-	-	-	-	IMPACT=MODIFIER;STRAND=1;SOURCE=duck.gtf.gz;OverlapBP=105;OverlapPC=0.25	-
1:2157136-2157283	deletion	ENSAPLG00020015064	ENSAPLT00020023239	Transcript	intron_variant,feature_truncation	-	-	-	-	-	-	IMPACT=MODIFIER;STRAND=-1;SOURCE=duck.gtf.gz;OverlapBP=148;OverlapPC=0.37	-
1:2171224-2171469	deletion	ENSAPLG00020015064	ENSAPLT00020023239	Transcript	intron_variant,feature_truncation	-	-	-	-	-	-	IMPACT=MODIFIER;STRAND=-1;SOURCE=duck.gtf.gz;OverlapBP=246;OverlapPC=0.61	-
1:2201934-2202276	deletion	ENSAPLG00020015066	ENSAPLT00020023240	Transcript	upstream_gene_variant	-	-	-	-	-	-	IMPACT=MODIFIER;DISTANCE=1816;STRAND=-1;SOURCE=duck.gtf.gz	-
1:2202487-2202699	deletion	ENSAPLG00020015066	ENSAPLT00020023240	Transcript	upstream_gene_variant	-	-	-	-	-	-	IMPACT=MODIFIER;DISTANCE=2369;STRAND=-1;SOURCE=duck.gtf.gz	-
1:2201934-2202276	deletion	ENSAPLG00020015069	ENSAPLT00020023244	Transcript	upstream_gene_variant	-	-	-	-	-	-	IMPACT=MODIFIER;DISTANCE=946;STRAND=1;SOURCE=duck.gtf.gz	-
1:2202487-2202699	deletion	ENSAPLG00020015069	ENSAPLT00020023244	Transcript	upstream_gene_variant	-	-	-	-	-	-	IMPACT=MODIFIER;DISTANCE=523;STRAND=1;SOURCE=duck.gtf.gz	-
1:47231577-47231765	deletion	ENSAPLG00020015079	ENSAPLT00020023264	Transcript	intron_variant,feature_truncation	-	-	-	-	-	-	IMPACT=MODIFIER;STRAND=-1;SOURCE=duck.gtf.gz;OverlapBP=189;OverlapPC=0.81	-
1:2279824-2280041	deletion	ENSAPLG00020015151	ENSAPLT00020023369	Transcript	intron_variant,feature_truncation	-	-	-	-	-	-	IMPACT=MODIFIER;STRAND=-1;SOURCE=duck.gtf.gz;OverlapBP=218;OverlapPC=2.18	-
1:2279824-2280041	deletion	ENSAPLG00020015155	ENSAPLT00020023374	Transcript	upstream_gene_variant	-	-	-	-	-	-	IMPACT=MODIFIER;DISTANCE=2028;STRAND=1;SOURCE=duck.gtf.gz	-
1:2374088-2374246	deletion	ENSAPLG00020015172	ENSAPLT00020023398	Transcript	downstream_gene_variant	-	-	-	-	-	-	IMPACT=MODIFIER;DISTANCE=2934;STRAND=1;SOURCE=duck.gtf.gz	-
1:2374088-2374246	deletion	ENSAPLG00020015173	ENSAPLT00020023400	Transcript	intron_variant,feature_truncation	-	-	-	-	-	-	IMPACT=MODIFIER;STRAND=1;SOURCE=duck.gtf.gz;OverlapBP=159;OverlapPC=1.36	-
1:2388353-2388649	deletion	ENSAPLG00020015173	ENSAPLT00020023400	Transcript	downstream_gene_variant	-	-	-	-	-	-	IMPACT=MODIFIER;DISTANCE=4558;STRAND=1;SOURCE=duck.gtf.gz	-
1:2668484-2668729	deletion	ENSAPLG00020015186	ENSAPLT00020023422	Transcript	downstream_gene_variant	-	-	-	-	-	-	IMPACT=MODIFIER;DISTANCE=162;STRAND=1;SOURCE=duck.gtf.gz	-
1:2845547-2845744	deletion	ENSAPLG00020015190	ENSAPLT00020023436	Transcript	intron_variant,feature_truncation	-	-	-	-	-	-	IMPACT=MODIFIER;STRAND=-1;SOURCE=duck.gtf.gz;OverlapBP=198;OverlapPC=0.05	-
1:3038914-3039027	deletion	ENSAPLG00020015190	ENSAPLT00020023436	Transcript	intron_variant,feature_truncation	-	-	-	-	-	-	IMPACT=MODIFIER;STRAND=-1;SOURCE=duck.gtf.gz;OverlapBP=114;OverlapPC=0.03	-
1:3493798-3493944	deletion	ENSAPLG00020015214	ENSAPLT00020023541	Transcript	intron_variant,feature_truncation	-	-	-	-	-	-	IMPACT=MODIFIER;STRAND=1;SOURCE=duck.gtf.gz;OverlapBP=147;OverlapPC=0.04	-
1:3493798-3493944	deletion	ENSAPLG00020015214	ENSAPLT00020023545	Transcript	intron_variant,feature_truncation	-	-	-	-	-	-	IMPACT=MODIFIER;STRAND=1;SOURCE=duck.gtf.gz;OverlapBP=147;OverlapPC=0.04	-
1:3493798-3493944	deletion	ENSAPLG00020015214	ENSAPLT00020023548	Transcript	intron_variant,feature_truncation	-	-	-	-	-	-	IMPACT=MODIFIER;STRAND=1;SOURCE=duck.gtf.gz;OverlapBP=147;OverlapPC=0.04	-
1:3493798-3493944	deletion	ENSAPLG00020015214	ENSAPLT00020023549	Transcript	intron_variant,feature_truncation	-	-	-	-	-	-	IMPACT=MODIFIER;STRAND=1;SOURCE=duck.gtf.gz;OverlapBP=147;OverlapPC=0.04	-
1:3493798-3493944	deletion	ENSAPLG00020015214	ENSAPLT00020023551	Transcript	intron_variant,feature_truncation	-	-	-	-	-	-	IMPACT=MODIFIER;STRAND=1;SOURCE=duck.gtf.gz;OverlapBP=147;OverlapPC=0.04	-
1:3493798-3493944	deletion	ENSAPLG00020015214	ENSAPLT00020023552	Transcript	intron_variant,feature_truncation	-	-	-	-	-	-	IMPACT=MODIFIER;STRAND=1;SOURCE=duck.gtf.gz;OverlapBP=147;OverlapPC=0.04	-
1:3493798-3493944	deletion	ENSAPLG00020015214	ENSAPLT00020023553	Transcript	intron_variant,feature_truncation	-	-	-	-	-	-	IMPACT=MODIFIER;STRAND=1;SOURCE=duck.gtf.gz;OverlapBP=147;OverlapPC=0.04	-
1:3718607-3718759	deletion	ENSAPLG00020015214	ENSAPLT00020023541	Transcript	intron_variant,feature_truncation	-	-	-	-	-	-	IMPACT=MODIFIER;STRAND=1;SOURCE=duck.gtf.gz;OverlapBP=153;OverlapPC=0.04	-
1:3718607-3718759	deletion	ENSAPLG00020015214	ENSAPLT00020023545	Transcript	intron_variant,feature_truncation	-	-	-	-	-	-	IMPACT=MODIFIER;STRAND=1;SOURCE=duck.gtf.gz;OverlapBP=153;OverlapPC=0.04	-
1:3718607-3718759	deletion	ENSAPLG00020015214	ENSAPLT00020023548	Transcript	intron_variant,feature_truncation	-	-	-	-	-	-	IMPACT=MODIFIER;STRAND=1;SOURCE=duck.gtf.gz;OverlapBP=153;OverlapPC=0.04	-
1:3718607-3718759	deletion	ENSAPLG00020015214	ENSAPLT00020023549	Transcript	intron_variant,feature_truncation	-	-	-	-	-	-	IMPACT=MODIFIER;STRAND=1;SOURCE=duck.gtf.gz;OverlapBP=153;OverlapPC=0.04	-
1:3718607-3718759	deletion	ENSAPLG00020015214	ENSAPLT00020023551	Transcript	intron_variant,feature_truncation	-	-	-	-	-	-	IMPACT=MODIFIER;STRAND=1;SOURCE=duck.gtf.gz;OverlapBP=153;OverlapPC=0.04	-
1:3718607-3718759	deletion	ENSAPLG00020015214	ENSAPLT00020023552	Transcript	intron_variant,feature_truncation	-	-	-	-	-	-	IMPACT=MODIFIER;STRAND=1;SOURCE=duck.gtf.gz;OverlapBP=153;OverlapPC=0.04	-
1:3718607-3718759	deletion	ENSAPLG00020015214	ENSAPLT00020023553	Transcript	intron_variant,feature_truncation	-	-	-	-	-	-	IMPACT=MODIFIER;STRAND=1;SOURCE=duck.gtf.gz;OverlapBP=153;OverlapPC=0.04	-
1:3718607-3718759	deletion	ENSAPLG00020015214	ENSAPLT00020023554	Transcript	intron_variant,feature_truncation	-	-	-	-	-	-	IMPACT=MODIFIER;STRAND=1;SOURCE=duck.gtf.gz;OverlapBP=153;OverlapPC=0.11	-
1:96017217-96017323	deletion	ENSAPLG00020015475	ENSAPLT00020023951	Transcript	intron_variant,feature_truncation	-	-	-	-	-	-	IMPACT=MODIFIER;STRAND=1;SOURCE=duck.gtf.gz;OverlapBP=107;OverlapPC=0.02	-
1:96017217-96017323	deletion	ENSAPLG00020015475	ENSAPLT00020023954	Transcript	intron_variant,feature_truncation	-	-	-	-	-	-	IMPACT=MODIFIER;STRAND=1;SOURCE=duck.gtf.gz;OverlapBP=107;OverlapPC=0.02	-
1:96017217-96017323	deletion	ENSAPLG00020015475	ENSAPLT00020023961	Transcript	intron_variant,feature_truncation	-	-	-	-	-	-	IMPACT=MODIFIER;STRAND=1;SOURCE=duck.gtf.gz;OverlapBP=107;OverlapPC=0.02	-
1:96043630-96043999	deletion	ENSAPLG00020015475	ENSAPLT00020023951	Transcript	intron_variant,feature_truncation	-	-	-	-	-	-	IMPACT=MODIFIER;STRAND=1;SOURCE=duck.gtf.gz;OverlapBP=370;OverlapPC=0.07	-
1:96043630-96043999	deletion	ENSAPLG00020015475	ENSAPLT00020023954	Transcript	intron_variant,feature_truncation	-	-	-	-	-	-	IMPACT=MODIFIER;STRAND=1;SOURCE=duck.gtf.gz;OverlapBP=370;OverlapPC=0.07	-
1:96043630-96043999	deletion	ENSAPLG00020015475	ENSAPLT00020023961	Transcript	intron_variant,feature_truncation	-	-	-	-	-	-	IMPACT=MODIFIER;STRAND=1;SOURCE=duck.gtf.gz;OverlapBP=370;OverlapPC=0.07	-
1:96170806-96170944	deletion	ENSAPLG00020015475	ENSAPLT00020023951	Transcript	intron_variant,feature_truncation	-	-	-	-	-	-	IMPACT=MODIFIER;STRAND=1;SOURCE=duck.gtf.gz;OverlapBP=139;OverlapPC=0.03	-
1:96170806-96170944	deletion	ENSAPLG00020015475	ENSAPLT00020023954	Transcript	intron_variant,feature_truncation	-	-	-	-	-	-	IMPACT=MODIFIER;STRAND=1;SOURCE=duck.gtf.gz;OverlapBP=139;OverlapPC=0.03	-
1:96170806-96170944	deletion	ENSAPLG00020015475	ENSAPLT00020023961	Transcript	intron_variant,feature_truncation	-	-	-	-	-	-	IMPACT=MODIFIER;STRAND=1;SOURCE=duck.gtf.gz;OverlapBP=139;OverlapPC=0.03	-
1:96294360-96294486	deletion	ENSAPLG00020015475	ENSAPLT00020023951	Transcript	intron_variant,feature_truncation	-	-	-	-	-	-	IMPACT=MODIFIER;STRAND=1;SOURCE=duck.gtf.gz;OverlapBP=127;OverlapPC=0.02	-
1:96294360-96294486	deletion	ENSAPLG00020015475	ENSAPLT00020023954	Transcript	intron_variant,feature_truncation	-	-	-	-	-	-	IMPACT=MODIFIER;STRAND=1;SOURCE=duck.gtf.gz;OverlapBP=127;OverlapPC=0.02	-
1:96294360-96294486	deletion	ENSAPLG00020015475	ENSAPLT00020023961	Transcript	intron_variant,feature_truncation	-	-	-	-	-	-	IMPACT=MODIFIER;STRAND=1;SOURCE=duck.gtf.gz;OverlapBP=127;OverlapPC=0.02	-
1:96662868-96662988	deletion	ENSAPLG00020015497	ENSAPLT00020023985	Transcript	intron_variant,feature_truncation	-	-	-	-	-	-	IMPACT=MODIFIER;STRAND=-1;SOURCE=duck.gtf.gz;OverlapBP=121;OverlapPC=0.15	-
1:96662868-96662988	deletion	ENSAPLG00020015497	ENSAPLT00020023995	Transcript	intron_variant,feature_truncation	-	-	-	-	-	-	IMPACT=MODIFIER;STRAND=-1;SOURCE=duck.gtf.gz;OverlapBP=121;OverlapPC=0.15	-
1:96860915-96861102	deletion	ENSAPLG00020015536	ENSAPLT00020024052	Transcript	intron_variant,feature_truncation	-	-	-	-	-	-	IMPACT=MODIFIER;STRAND=1;SOURCE=duck.gtf.gz;OverlapBP=188;OverlapPC=0.37	-
1:47855624-47856104	deletion	ENSAPLG00020015760	ENSAPLT00020024427	Transcript	intron_variant,feature_truncation	-	-	-	-	-	-	IMPACT=MODIFIER;STRAND=-1;SOURCE=duck.gtf.gz;OverlapBP=481;OverlapPC=0.82	-
1:22679595-22679783	deletion	ENSAPLG00020016169	ENSAPLT00020025103	Transcript	intron_variant,feature_truncation	-	-	-	-	-	-	IMPACT=MODIFIER;STRAND=1;SOURCE=duck.gtf.gz;OverlapBP=189;OverlapPC=0.05	-
1:24455076-24455413	deletion	ENSAPLG00020016247	ENSAPLT00020025217	Transcript	intron_variant,feature_truncation	-	-	-	-	-	-	IMPACT=MODIFIER;STRAND=1;SOURCE=duck.gtf.gz;OverlapBP=338;OverlapPC=0.11	-
1:24455076-24455413	deletion	ENSAPLG00020016247	ENSAPLT00020025223	Transcript	intron_variant,feature_truncation	-	-	-	-	-	-	IMPACT=MODIFIER;STRAND=1;SOURCE=duck.gtf.gz;OverlapBP=338;OverlapPC=0.11	-
1:24455076-24455413	deletion	ENSAPLG00020016247	ENSAPLT00020025227	Transcript	intron_variant,feature_truncation	-	-	-	-	-	-	IMPACT=MODIFIER;STRAND=1;SOURCE=duck.gtf.gz;OverlapBP=338;OverlapPC=0.11	-
1:24455076-24455413	deletion	ENSAPLG00020016247	ENSAPLT00020025233	Transcript	intron_variant,feature_truncation	-	-	-	-	-	-	IMPACT=MODIFIER;STRAND=1;SOURCE=duck.gtf.gz;OverlapBP=338;OverlapPC=0.11	-
1:24455076-24455413	deletion	ENSAPLG00020016247	ENSAPLT00020025236	Transcript	intron_variant,feature_truncation	-	-	-	-	-	-	IMPACT=MODIFIER;STRAND=1;SOURCE=duck.gtf.gz;OverlapBP=338;OverlapPC=0.11	-
1:24455076-24455413	deletion	ENSAPLG00020016247	ENSAPLT00020025238	Transcript	intron_variant,feature_truncation	-	-	-	-	-	-	IMPACT=MODIFIER;STRAND=1;SOURCE=duck.gtf.gz;OverlapBP=338;OverlapPC=0.11	-
1:24455076-24455413	deletion	ENSAPLG00020016247	ENSAPLT00020025241	Transcript	intron_variant,feature_truncation	-	-	-	-	-	-	IMPACT=MODIFIER;STRAND=1;SOURCE=duck.gtf.gz;OverlapBP=338;OverlapPC=0.11	-
1:25182150-25182361	deletion	ENSAPLG00020016279	ENSAPLT00020025284	Transcript	intron_variant,feature_truncation	-	-	-	-	-	-	IMPACT=MODIFIER;STRAND=-1;SOURCE=duck.gtf.gz;OverlapBP=212;OverlapPC=0.14	-
1:25182150-25182361	deletion	ENSAPLG00020016279	ENSAPLT00020025287	Transcript	intron_variant,feature_truncation	-	-	-	-	-	-	IMPACT=MODIFIER;STRAND=-1;SOURCE=duck.gtf.gz;OverlapBP=212;OverlapPC=0.14	-
1:47987165-47987513	deletion	ENSAPLG00020016291	ENSAPLT00020025318	Transcript	upstream_gene_variant	-	-	-	-	-	-	IMPACT=MODIFIER;DISTANCE=2090;STRAND=1;SOURCE=duck.gtf.gz	-
1:47997252-47997359	deletion	ENSAPLG00020016291	ENSAPLT00020025318	Transcript	intron_variant,feature_truncation	-	-	-	-	-	-	IMPACT=MODIFIER;STRAND=1;SOURCE=duck.gtf.gz;OverlapBP=108;OverlapPC=0.82	-
1:48144661-48145136	deletion	ENSAPLG00020016294	ENSAPLT00020025321	Transcript	intron_variant,feature_truncation	-	-	-	-	-	-	IMPACT=MODIFIER;STRAND=1;SOURCE=duck.gtf.gz;OverlapBP=476;OverlapPC=0.54	-
1:48144661-48145136	deletion	ENSAPLG00020016294	ENSAPLT00020025323	Transcript	intron_variant,feature_truncation	-	-	-	-	-	-	IMPACT=MODIFIER;STRAND=1;SOURCE=duck.gtf.gz;OverlapBP=476;OverlapPC=0.70	-
1:48144661-48145136	deletion	ENSAPLG00020016294	ENSAPLT00020025324	Transcript	intron_variant,feature_truncation	-	-	-	-	-	-	IMPACT=MODIFIER;STRAND=1;SOURCE=duck.gtf.gz;OverlapBP=476;OverlapPC=1.11	-
1:27019834-27020195	deletion	ENSAPLG00020016317	ENSAPLT00020025353	Transcript	intron_variant,feature_truncation	-	-	-	-	-	-	IMPACT=MODIFIER;STRAND=-1;SOURCE=duck.gtf.gz;OverlapBP=362;OverlapPC=0.26	-
1:27019834-27020195	deletion	ENSAPLG00020016317	ENSAPLT00020025354	Transcript	intron_variant,feature_truncation	-	-	-	-	-	-	IMPACT=MODIFIER;STRAND=-1;SOURCE=duck.gtf.gz;OverlapBP=362;OverlapPC=0.26	-
1:27019834-27020195	deletion	ENSAPLG00020016317	ENSAPLT00020025355	Transcript	intron_variant,feature_truncation	-	-	-	-	-	-	IMPACT=MODIFIER;STRAND=-1;SOURCE=duck.gtf.gz;OverlapBP=362;OverlapPC=0.31	-
1:27019834-27020195	deletion	ENSAPLG00020016317	ENSAPLT00020025357	Transcript	intron_variant,feature_truncation	-	-	-	-	-	-	IMPACT=MODIFIER;STRAND=-1;SOURCE=duck.gtf.gz;OverlapBP=362;OverlapPC=0.35	-
1:127137546-127138552	deletion	ENSAPLG00020016483	ENSAPLT00020025643	Transcript	downstream_gene_variant	-	-	-	-	-	-	IMPACT=MODIFIER;DISTANCE=1430;STRAND=-1;SOURCE=duck.gtf.gz	-
1:127560875-127561515	deletion	ENSAPLG00020016495	ENSAPLT00020025664	Transcript	intron_variant,feature_truncation	-	-	-	-	-	-	IMPACT=MODIFIER;STRAND=-1;SOURCE=duck.gtf.gz;OverlapBP=641;OverlapPC=2.56	-
1:28251073-28251337	deletion	ENSAPLG00020016498	ENSAPLT00020026269	Transcript	intron_variant,feature_truncation	-	-	-	-	-	-	IMPACT=MODIFIER;STRAND=-1;SOURCE=duck.gtf.gz;OverlapBP=265;OverlapPC=0.07	-
1:28251073-28251337	deletion	ENSAPLG00020016498	ENSAPLT00020026272	Transcript	intron_variant,feature_truncation	-	-	-	-	-	-	IMPACT=MODIFIER;STRAND=-1;SOURCE=duck.gtf.gz;OverlapBP=265;OverlapPC=0.07	-
1:28251073-28251337	deletion	ENSAPLG00020016498	ENSAPLT00020026274	Transcript	intron_variant,feature_truncation	-	-	-	-	-	-	IMPACT=MODIFIER;STRAND=-1;SOURCE=duck.gtf.gz;OverlapBP=265;OverlapPC=0.07	-
1:28251073-28251337	deletion	ENSAPLG00020016498	ENSAPLT00020026290	Transcript	intron_variant,feature_truncation	-	-	-	-	-	-	IMPACT=MODIFIER;STRAND=-1;SOURCE=duck.gtf.gz;OverlapBP=265;OverlapPC=0.09	-
1:28251073-28251337	deletion	ENSAPLG00020016498	ENSAPLT00020026298	Transcript	intron_variant,feature_truncation	-	-	-	-	-	-	IMPACT=MODIFIER;STRAND=-1;SOURCE=duck.gtf.gz;OverlapBP=265;OverlapPC=0.09	-
1:28251073-28251337	deletion	ENSAPLG00020016498	ENSAPLT00020026301	Transcript	intron_variant,feature_truncation	-	-	-	-	-	-	IMPACT=MODIFIER;STRAND=-1;SOURCE=duck.gtf.gz;OverlapBP=265;OverlapPC=0.09	-
1:28251073-28251337	deletion	ENSAPLG00020016498	ENSAPLT00020026303	Transcript	intron_variant,feature_truncation	-	-	-	-	-	-	IMPACT=MODIFIER;STRAND=-1;SOURCE=duck.gtf.gz;OverlapBP=265;OverlapPC=0.09	-
1:28251073-28251337	deletion	ENSAPLG00020016498	ENSAPLT00020026305	Transcript	intron_variant,feature_truncation	-	-	-	-	-	-	IMPACT=MODIFIER;STRAND=-1;SOURCE=duck.gtf.gz;OverlapBP=265;OverlapPC=0.09	-
1:28251073-28251337	deletion	ENSAPLG00020016498	ENSAPLT00020026310	Transcript	intron_variant,feature_truncation	-	-	-	-	-	-	IMPACT=MODIFIER;STRAND=-1;SOURCE=duck.gtf.gz;OverlapBP=265;OverlapPC=0.13	-
1:28251073-28251337	deletion	ENSAPLG00020016498	ENSAPLT00020026311	Transcript	intron_variant,feature_truncation	-	-	-	-	-	-	IMPACT=MODIFIER;STRAND=-1;SOURCE=duck.gtf.gz;OverlapBP=265;OverlapPC=0.42	-
1:128168255-128168400	deletion	ENSAPLG00020016512	ENSAPLT00020025691	Transcript	intron_variant,feature_truncation	-	-	-	-	-	-	IMPACT=MODIFIER;STRAND=1;SOURCE=duck.gtf.gz;OverlapBP=146;OverlapPC=0.21	-
1:128715563-128715857	deletion	ENSAPLG00020016549	ENSAPLT00020025758	Transcript	intron_variant,feature_truncation	-	-	-	-	-	-	IMPACT=MODIFIER;STRAND=1;SOURCE=duck.gtf.gz;OverlapBP=295;OverlapPC=0.98	-
1:131299406-131300024	deletion	ENSAPLG00020016643	ENSAPLT00020025922	Transcript	intron_variant,feature_truncation	-	-	-	-	-	-	IMPACT=MODIFIER;STRAND=1;SOURCE=duck.gtf.gz;OverlapBP=619;OverlapPC=0.36	-
1:131362074-131362575	deletion	ENSAPLG00020016643	ENSAPLT00020025922	Transcript	intron_variant,feature_truncation	-	-	-	-	-	-	IMPACT=MODIFIER;STRAND=1;SOURCE=duck.gtf.gz;OverlapBP=502;OverlapPC=0.29	-
1:131362074-131362575	deletion	ENSAPLG00020016643	ENSAPLT00020025923	Transcript	intron_variant,feature_truncation	-	-	-	-	-	-	IMPACT=MODIFIER;STRAND=1;SOURCE=duck.gtf.gz;OverlapBP=502;OverlapPC=0.55	-
1:55823975-55824232	deletion	ENSAPLG00020017976	ENSAPLT00020028398	Transcript	intron_variant,feature_truncation	-	-	-	-	-	-	IMPACT=MODIFIER;STRAND=1;SOURCE=duck.gtf.gz;OverlapBP=258;OverlapPC=0.17	-
1:56885746-56885852	deletion	ENSAPLG00020017986	ENSAPLT00020028420	Transcript	intron_variant,feature_truncation	-	-	-	-	-	-	IMPACT=MODIFIER;STRAND=1;SOURCE=duck.gtf.gz;OverlapBP=107;OverlapPC=0.04	-
1:56885746-56885852	deletion	ENSAPLG00020017986	ENSAPLT00020028424	Transcript	intron_variant,feature_truncation	-	-	-	-	-	-	IMPACT=MODIFIER;STRAND=1;SOURCE=duck.gtf.gz;OverlapBP=107;OverlapPC=0.04	-
1:56885746-56885852	deletion	ENSAPLG00020017986	ENSAPLT00020028426	Transcript	intron_variant,feature_truncation	-	-	-	-	-	-	IMPACT=MODIFIER;STRAND=1;SOURCE=duck.gtf.gz;OverlapBP=107;OverlapPC=0.06	-
1:57774366-57775173	deletion	ENSAPLG00020018014	ENSAPLT00020028474	Transcript	intron_variant,feature_truncation	-	-	-	-	-	-	IMPACT=MODIFIER;STRAND=-1;SOURCE=duck.gtf.gz;OverlapBP=808;OverlapPC=3.14	-
1:58416935-58417135	deletion	ENSAPLG00020018052	ENSAPLT00020028552	Transcript	intron_variant,feature_truncation	-	-	-	-	-	-	IMPACT=MODIFIER;STRAND=-1;SOURCE=duck.gtf.gz;OverlapBP=201;OverlapPC=0.12	-
1:59468208-59468500	deletion	ENSAPLG00020018107	ENSAPLT00020028630	Transcript	upstream_gene_variant	-	-	-	-	-	-	IMPACT=MODIFIER;DISTANCE=4691;STRAND=-1;SOURCE=duck.gtf.gz	-
1:59468208-59468500	deletion	ENSAPLG00020018110	ENSAPLT00020028642	Transcript	upstream_gene_variant	-	-	-	-	-	-	IMPACT=MODIFIER;DISTANCE=3858;STRAND=1;SOURCE=duck.gtf.gz	-
1:59468208-59468500	deletion	ENSAPLG00020018110	ENSAPLT00020028643	Transcript	upstream_gene_variant	-	-	-	-	-	-	IMPACT=MODIFIER;DISTANCE=3858;STRAND=1;SOURCE=duck.gtf.gz	-
1:59468208-59468500	deletion	ENSAPLG00020018110	ENSAPLT00020028644	Transcript	upstream_gene_variant	-	-	-	-	-	-	IMPACT=MODIFIER;DISTANCE=3858;STRAND=1;SOURCE=duck.gtf.gz	-
1:59853645-59853744	deletion	ENSAPLG00020018146	ENSAPLT00020028793	Transcript	intron_variant,feature_truncation	-	-	-	-	-	-	IMPACT=MODIFIER;STRAND=-1;SOURCE=duck.gtf.gz;OverlapBP=100;OverlapPC=0.14	-
1:222269-222410	deletion	-	-	-	intergenic_variant	-	-	-	-	-	-	IMPACT=MODIFIER	-
1:720295-720721	deletion	-	-	-	intergenic_variant	-	-	-	-	-	-	IMPACT=MODIFIER	-
1:783271-783372	deletion	-	-	-	intergenic_variant	-	-	-	-	-	-	IMPACT=MODIFIER	-
1:1371847-1372560	deletion	-	-	-	intergenic_variant	-	-	-	-	-	-	IMPACT=MODIFIER	-
1:1879910-1880058	deletion	ENSAPLG00020012181	ENSAPLT00020018318	Transcript	downstream_gene_variant	-	-	-	-	-	-	IMPACT=MODIFIER;DISTANCE=3206;STRAND=1;SOURCE=duck.gtf.gz	-
1:2069207-2069343	deletion	-	-	-	intergenic_variant	-	-	-	-	-	-	IMPACT=MODIFIER	-
1:2279824-2280041	deletion	ENSAPLG00020015154	ENSAPLT00020023371	Transcript	coding_sequence_variant,intron_variant,feature_truncation	116-?	116-?	39-?	-	-	-	IMPACT=MODIFIER;STRAND=-1;SOURCE=duck.gtf.gz;OverlapBP=218;OverlapPC=23.75	-
1:2524573-2524736	deletion	-	-	-	intergenic_variant	-	-	-	-	-	-	IMPACT=MODIFIER	-
1:2596908-2597013	deletion	-	-	-	intergenic_variant	-	-	-	-	-	-	IMPACT=MODIFIER	-
1:3140135-3140298	deletion	-	-	-	intergenic_variant	-	-	-	-	-	-	IMPACT=MODIFIER	-
1:3147912-3148058	deletion	-	-	-	intergenic_variant	-	-	-	-	-	-	IMPACT=MODIFIER	-
1:3370873-3371153	deletion	-	-	-	intergenic_variant	-	-	-	-	-	-	IMPACT=MODIFIER	-
1:3978587-3978813	deletion	-	-	-	intergenic_variant	-	-	-	-	-	-	IMPACT=MODIFIER	-
1:3985800-3986262	deletion	-	-	-	intergenic_variant	-	-	-	-	-	-	IMPACT=MODIFIER	-
1:4912319-4912750	deletion	-	-	-	intergenic_variant	-	-	-	-	-	-	IMPACT=MODIFIER	-
1:6241907-6242966	deletion	-	-	-	intergenic_variant	-	-	-	-	-	-	IMPACT=MODIFIER	-
1:6481407-6481702	deletion	-	-	-	intergenic_variant	-	-	-	-	-	-	IMPACT=MODIFIER	-
1:7650846-7651031	deletion	-	-	-	intergenic_variant	-	-	-	-	-	-	IMPACT=MODIFIER	-
1:7987013-7987224	deletion	-	-	-	intergenic_variant	-	-	-	-	-	-	IMPACT=MODIFIER	-
1:10431508-10431675	deletion	-	-	-	intergenic_variant	-	-	-	-	-	-	IMPACT=MODIFIER	-
1:10916255-10916380	deletion	-	-	-	intergenic_variant	-	-	-	-	-	-	IMPACT=MODIFIER	-
1:11560821-11560968	deletion	-	-	-	intergenic_variant	-	-	-	-	-	-	IMPACT=MODIFIER	-
1:12462985-12463093	deletion	-	-	-	intergenic_variant	-	-	-	-	-	-	IMPACT=MODIFIER	-
1:13675458-13676461	deletion	-	-	-	intergenic_variant	-	-	-	-	-	-	IMPACT=MODIFIER	-
1:14329071-14329339	deletion	-	-	-	intergenic_variant	-	-	-	-	-	-	IMPACT=MODIFIER	-
1:15951710-15951833	deletion	-	-	-	intergenic_variant	-	-	-	-	-	-	IMPACT=MODIFIER	-
1:16215025-16215164	deletion	-	-	-	intergenic_variant	-	-	-	-	-	-	IMPACT=MODIFIER	-
1:16225703-16225838	deletion	-	-	-	intergenic_variant	-	-	-	-	-	-	IMPACT=MODIFIER	-
1:17201105-17201263	deletion	-	-	-	intergenic_variant	-	-	-	-	-	-	IMPACT=MODIFIER	-
1:17681748-17681868	deletion	-	-	-	intergenic_variant	-	-	-	-	-	-	IMPACT=MODIFIER	-
1:18072003-18072141	deletion	-	-	-	intergenic_variant	-	-	-	-	-	-	IMPACT=MODIFIER	-
1:18163801-18164689	deletion	-	-	-	intergenic_variant	-	-	-	-	-	-	IMPACT=MODIFIER	-
1:18821663-18822262	deletion	-	-	-	intergenic_variant	-	-	-	-	-	-	IMPACT=MODIFIER	-
1:18987170-18987645	deletion	-	-	-	intergenic_variant	-	-	-	-	-	-	IMPACT=MODIFIER	-
1:19008979-19010826	deletion	-	-	-	intergenic_variant	-	-	-	-	-	-	IMPACT=MODIFIER	-
1:19559023-19559503	deletion	-	-	-	intergenic_variant	-	-	-	-	-	-	IMPACT=MODIFIER	-
1:20845064-20846041	deletion	-	-	-	intergenic_variant	-	-	-	-	-	-	IMPACT=MODIFIER	-
1:20846164-20849501	deletion	-	-	-	intergenic_variant	-	-	-	-	-	-	IMPACT=MODIFIER	-
1:20850017-20851262	deletion	-	-	-	intergenic_variant	-	-	-	-	-	-	IMPACT=MODIFIER	-
1:20851471-20858850	deletion	-	-	-	intergenic_variant	-	-	-	-	-	-	IMPACT=MODIFIER	-
1:20859414-20861171	deletion	-	-	-	intergenic_variant	-	-	-	-	-	-	IMPACT=MODIFIER	-
1:20861343-20864982	deletion	-	-	-	intergenic_variant	-	-	-	-	-	-	IMPACT=MODIFIER	-
1:20865107-20884879	deletion	-	-	-	intergenic_variant	-	-	-	-	-	-	IMPACT=MODIFIER	-
1:20885800-20886345	deletion	-	-	-	intergenic_variant	-	-	-	-	-	-	IMPACT=MODIFIER	-
1:20887067-20887250	deletion	-	-	-	intergenic_variant	-	-	-	-	-	-	IMPACT=MODIFIER	-
1:20887803-20889478	deletion	-	-	-	intergenic_variant	-	-	-	-	-	-	IMPACT=MODIFIER	-
1:20891910-20892041	deletion	-	-	-	intergenic_variant	-	-	-	-	-	-	IMPACT=MODIFIER	-
1:21147847-21149500	deletion	-	-	-	intergenic_variant	-	-	-	-	-	-	IMPACT=MODIFIER	-
1:22947797-22947942	deletion	-	-	-	intergenic_variant	-	-	-	-	-	-	IMPACT=MODIFIER	-
1:23045662-23046201	deletion	-	-	-	intergenic_variant	-	-	-	-	-	-	IMPACT=MODIFIER	-
1:24971173-24971435	deletion	-	-	-	intergenic_variant	-	-	-	-	-	-	IMPACT=MODIFIER	-
1:25523626-25524524	deletion	-	-	-	intergenic_variant	-	-	-	-	-	-	IMPACT=MODIFIER	-
1:26914456-26916607	deletion	-	-	-	intergenic_variant	-	-	-	-	-	-	IMPACT=MODIFIER	-
1:27496373-27496600	deletion	-	-	-	intergenic_variant	-	-	-	-	-	-	IMPACT=MODIFIER	-
1:27497118-27497478	deletion	-	-	-	intergenic_variant	-	-	-	-	-	-	IMPACT=MODIFIER	-
1:30676157-30677185	deletion	-	-	-	intergenic_variant	-	-	-	-	-	-	IMPACT=MODIFIER	-
1:34212775-34212919	deletion	-	-	-	intergenic_variant	-	-	-	-	-	-	IMPACT=MODIFIER	-
1:34265656-34265866	deletion	-	-	-	intergenic_variant	-	-	-	-	-	-	IMPACT=MODIFIER	-
1:34299613-34299774	deletion	-	-	-	intergenic_variant	-	-	-	-	-	-	IMPACT=MODIFIER	-
1:34366625-34367154	deletion	-	-	-	intergenic_variant	-	-	-	-	-	-	IMPACT=MODIFIER	-
1:38191809-38191912	deletion	-	-	-	intergenic_variant	-	-	-	-	-	-	IMPACT=MODIFIER	-
1:39822835-39824112	deletion	-	-	-	intergenic_variant	-	-	-	-	-	-	IMPACT=MODIFIER	-
1:40200354-40201931	deletion	-	-	-	intergenic_variant	-	-	-	-	-	-	IMPACT=MODIFIER	-
1:43107659-43107776	deletion	-	-	-	intergenic_variant	-	-	-	-	-	-	IMPACT=MODIFIER	-
1:43267592-43268417	deletion	-	-	-	intergenic_variant	-	-	-	-	-	-	IMPACT=MODIFIER	-
1:46736607-46736874	deletion	-	-	-	intergenic_variant	-	-	-	-	-	-	IMPACT=MODIFIER	-
1:46829637-46830518	deletion	-	-	-	intergenic_variant	-	-	-	-	-	-	IMPACT=MODIFIER	-
1:46882806-46883784	deletion	-	-	-	intergenic_variant	-	-	-	-	-	-	IMPACT=MODIFIER	-
1:47202314-47202418	deletion	-	-	-	intergenic_variant	-	-	-	-	-	-	IMPACT=MODIFIER	-
1:47259261-47259478	deletion	-	-	-	intergenic_variant	-	-	-	-	-	-	IMPACT=MODIFIER	-
1:48012288-48012566	deletion	-	-	-	intergenic_variant	-	-	-	-	-	-	IMPACT=MODIFIER	-
1:48262651-48263097	deletion	-	-	-	intergenic_variant	-	-	-	-	-	-	IMPACT=MODIFIER	-
1:48523740-48524018	deletion	-	-	-	intergenic_variant	-	-	-	-	-	-	IMPACT=MODIFIER	-
1:48858141-48858240	deletion	-	-	-	intergenic_variant	-	-	-	-	-	-	IMPACT=MODIFIER	-
1:48978377-48978511	deletion	-	-	-	intergenic_variant	-	-	-	-	-	-	IMPACT=MODIFIER	-
1:49895787-49896120	deletion	-	-	-	intergenic_variant	-	-	-	-	-	-	IMPACT=MODIFIER	-
1:50853435-50853546	deletion	-	-	-	intergenic_variant	-	-	-	-	-	-	IMPACT=MODIFIER	-
1:51145309-51145480	deletion	-	-	-	intergenic_variant	-	-	-	-	-	-	IMPACT=MODIFIER	-
1:52415436-52415796	deletion	-	-	-	intergenic_variant	-	-	-	-	-	-	IMPACT=MODIFIER	-
1:52416243-52423337	deletion	-	-	-	intergenic_variant	-	-	-	-	-	-	IMPACT=MODIFIER	-
1:52423464-52432656	deletion	-	-	-	intergenic_variant	-	-	-	-	-	-	IMPACT=MODIFIER	-
1:52432779-52434424	deletion	-	-	-	intergenic_variant	-	-	-	-	-	-	IMPACT=MODIFIER	-
1:52440494-52448071	deletion	-	-	-	intergenic_variant	-	-	-	-	-	-	IMPACT=MODIFIER	-
1:52448213-52448463	deletion	-	-	-	intergenic_variant	-	-	-	-	-	-	IMPACT=MODIFIER	-
1:52448813-52449174	deletion	-	-	-	intergenic_variant	-	-	-	-	-	-	IMPACT=MODIFIER	-
1:52647363-52647698	deletion	-	-	-	intergenic_variant	-	-	-	-	-	-	IMPACT=MODIFIER	-
1:53238326-53238593	deletion	-	-	-	intergenic_variant	-	-	-	-	-	-	IMPACT=MODIFIER	-
1:53283589-53283763	deletion	-	-	-	intergenic_variant	-	-	-	-	-	-	IMPACT=MODIFIER	-
1:53304525-53304657	deletion	-	-	-	intergenic_variant	-	-	-	-	-	-	IMPACT=MODIFIER	-
1:53319019-53319118	deletion	-	-	-	intergenic_variant	-	-	-	-	-	-	IMPACT=MODIFIER	-
1:54589412-54589525	deletion	-	-	-	intergenic_variant	-	-	-	-	-	-	IMPACT=MODIFIER	-
1:56164171-56164453	deletion	-	-	-	intergenic_variant	-	-	-	-	-	-	IMPACT=MODIFIER	-
1:56356352-56356724	deletion	-	-	-	intergenic_variant	-	-	-	-	-	-	IMPACT=MODIFIER	-
1:56369218-56369857	deletion	-	-	-	intergenic_variant	-	-	-	-	-	-	IMPACT=MODIFIER	-
1:56490345-56490465	deletion	-	-	-	intergenic_variant	-	-	-	-	-	-	IMPACT=MODIFIER	-
1:57965223-57965510	deletion	-	-	-	intergenic_variant	-	-	-	-	-	-	IMPACT=MODIFIER	-
1:59546123-59548901	deletion	-	-	-	intergenic_variant	-	-	-	-	-	-	IMPACT=MODIFIER	-
1:59615638-59627863	deletion	-	-	-	intergenic_variant	-	-	-	-	-	-	IMPACT=MODIFIER	-
1:61839011-61839125	deletion	ENSAPLG00020001853	ENSAPLT00020002748	Transcript	transcript_ablation	-	-	-	-	-	-	IMPACT=HIGH;STRAND=1;SOURCE=duck.gtf.gz;OverlapBP=103;OverlapPC=100.00	-
1:62765053-62765277	deletion	-	-	-	intergenic_variant	-	-	-	-	-	-	IMPACT=MODIFIER	-
1:68144670-68145128	deletion	-	-	-	intergenic_variant	-	-	-	-	-	-	IMPACT=MODIFIER	-
1:68145266-68152395	deletion	-	-	-	intergenic_variant	-	-	-	-	-	-	IMPACT=MODIFIER	-
1:68153623-68154019	deletion	-	-	-	intergenic_variant	-	-	-	-	-	-	IMPACT=MODIFIER	-
1:68154623-68156550	deletion	-	-	-	intergenic_variant	-	-	-	-	-	-	IMPACT=MODIFIER	-
1:69092145-69092294	deletion	-	-	-	intergenic_variant	-	-	-	-	-	-	IMPACT=MODIFIER	-
1:73775593-73775704	deletion	-	-	-	intergenic_variant	-	-	-	-	-	-	IMPACT=MODIFIER	-
1:73990203-73990413	deletion	-	-	-	intergenic_variant	-	-	-	-	-	-	IMPACT=MODIFIER	-
1:74503355-74503509	deletion	-	-	-	intergenic_variant	-	-	-	-	-	-	IMPACT=MODIFIER	-
1:74567966-74569708	deletion	-	-	-	intergenic_variant	-	-	-	-	-	-	IMPACT=MODIFIER	-
1:74573166-74577261	deletion	-	-	-	intergenic_variant	-	-	-	-	-	-	IMPACT=MODIFIER	-
1:74601127-74601447	deletion	-	-	-	intergenic_variant	-	-	-	-	-	-	IMPACT=MODIFIER	-
[truncated: 6,468 more rows]

## Sheet: Mallard2Shaoxingduck_pav
Location	Allele	Gene	Feature	Feature_type	Consequence	cDNA_position		CDS_position	Protein_position	Amino_acids	Codons	Existing_variation
[truncated: 5,070 more rows]

[truncated: 1 more sheets: Mallard2pekinduck_pav]
