# Supplementary material for: Three chromosome-level duck genome assemblies provide insights into genomic variation during domestication
Source: Nat Commun. 2021 Oct 11;12:5932. doi: 10.1038/s41467-021-26272-1 (PMC8505442; doi:10.1038/s41467-021-26272-1)
Supplement: Supplementary file 7 — Supplementary Data 5 [file 41467_2021_26272_MOESM7_ESM.xlsx]

## Sheet: Pekinduck2Mallard
Chr	Start	End	Pval
1	21110	34864	0.160137
1	58270	58511	0.0123876
1	75175	82942	0.156488
1	83092	87477	0.152781
1	87558	94049	0.156934
1	112675	112914	0.0565623
1	136664	141239	0.137947
1	141529	145492	0.148402
1	145586	147732	0.102059
1	147898	155362	0.154666
1	222315	222418	4.71827e-09
1	308008	308107	0.161737
1	341143	341283	0.993571
1	388596	388889	0.933352
1	391190	391499	0.923214
1	398548	398913	0.00542568
1	402055	402436	0.999904
1	406104	406229	0.932228
1	420396	435120	0.170322
1	661241	661366	0.997562
1	802812	802963	0.077299
1	818557	818672	0.955551
1	823411	823751	0.666448
1	832805	832971	0.0830108
1	951998	952273	0.426121
1	1023967	1024152	0.999973
1	1111707	1111965	0.962948
1	1195909	1196180	0.708379
1	1418209	1418582	0.793837
1	1739048	1739293	0.832331
1	1832172	1835855	0.258262
1	1835939	1866272	0.171743
1	1994873	1995020	0.00237549
1	2000196	2001185	0.113258
1	2003939	2004212	0.999831
1	2014417	2014731	0.0486046
1	2021323	2021785	0.534356
1	2023557	2023742	0.999969
1	2048803	2050052	0.242363
1	2062116	2062311	0.438652
1	2083110	2083254	0.107533
1	2084530	2084827	0.996546
1	2157136	2157283	0.772732
1	2202487	2202698	0.148732
1	2239489	2239698	0.400205
1	2274718	2275136	0.737067
1	2279824	2280041	0.29346
1	2328605	2328729	0.298212
1	2329336	2329449	0.999132
1	2332654	2332753	0.999575
1	2426022	2426144	0.506155
1	2656667	2656810	0.937205
1	2668484	2668729	0.208246
1	2709960	2710251	0.416882
1	3038914	3039027	0.995458
1	3132400	3133320	0.395845
1	3147399	3147706	1
1	3147912	3148058	0.0372544
1	3281977	3282190	0.988456
1	3376651	3376953	0.925598
1	3978587	3978813	0.27036
1	3985800	3986262	0.498486
1	5020466	5020609	0.00188763
1	6481407	6481702	1.59334e-07
1	6799764	6799953	0.10082
1	7303727	7304600	0.0556716
1	7616278	7616382	0.241956
1	7930947	7931240	0.842388
1	7987013	7987224	0.176188
1	8377681	8377954	0.592721
1	8650560	8650679	0.60998
1	9287556	9304497	0.164148
1	9304661	9314140	0.160001
1	10160508	10161293	7.29096e-07
1	10916255	10916380	0.0205102
1	11461843	11461959	0.757696
1	11605964	11606107	0.0103957
1	11609726	11610504	0.0354602
1	11610854	11612431	0.125753
1	11613275	11616654	0.191306
1	11616958	11617761	0.977827
1	11621312	11621414	0.999983
1	11622711	11623526	0.0691785
1	11627817	11628666	0.772798
1	11629153	11629426	2.02859e-08
1	12440534	12440695	1.95043e-05
1	12462985	12463093	0.473695
1	12717530	12719044	0.00356832
1	13381396	13381603	0.952447
1	13392900	13393008	0.390148
1	13844420	13845106	6.11084e-05
1	14329071	14329339	0.00429252
1	14356090	14356214	9.7868e-06
1	15454324	15456303	0.297748
1	15951710	15951848	0.000120309
1	16446881	16447444	0.000189412
1	16707225	16707429	5.32416e-08
1	16986185	16986886	0.000720868
1	17201105	17201219	0.621336
1	18298587	18299027	1.77892e-06
1	18473688	18474316	1.8654e-07
1	18747897	18748992	0.0382214
1	18821663	18822262	0.000607234
1	18987170	18987642	0.00113498
1	19505858	19506301	0.00159882
1	19686239	19687212	0.53732
1	20639223	20639511	0.877599
1	20845064	20849578	0.110915
1	20849974	20851262	0.0934447
1	20851471	20858847	0.13747
1	20859414	20861165	0.203002
1	20865107	20884879	0.154665
1	20885801	20886345	0.0444768
1	20887067	20887250	1
1	20887796	20889380	0.0295858
1	20890491	20896841	0.182614
1	21923342	21924312	0.0148184
1	23376721	23378002	0.14328
1	24307109	24307224	0.037405
1	25036329	25036655	7.08787e-08
1	25155963	25156496	7.47884e-05
1	25198846	25198986	0.567963
1	25523626	25524648	0.105194
1	25737123	25737251	0.897832
1	26355299	26355952	0.114986
1	27019834	27020195	0.0478458
1	27431154	27431282	0.000229937
1	27496373	27496581	0.999998
1	27497118	27497478	0.999616
1	27781183	27794386	0.159305
1	27794757	27802901	0.141761
1	27803014	27803614	0.0399132
1	27803789	27804998	0.040025
1	27805525	27811914	0.140261
1	27812774	27817719	0.142909
1	28954787	28954924	0.0909211
1	28954998	28955215	0.00792093
1	30116701	30117207	7.64443e-05
1	30488059	30488184	0.345118
1	31001664	31002157	2.64994e-05
1	34133236	34133580	0.999773
1	34366625	34367154	0.000692976
1	34580207	34580473	0.00471837
1	34872485	34872645	6.95883e-09
1	35511061	35511277	0.994654
1	35535198	35535561	4.41131e-05
1	36375122	36375250	0.41064
1	36408710	36408943	0.0270045
1	36711237	36711349	0.999493
1	37332930	37333248	0.010337
1	37899691	37899999	2.02188e-05
1	38018781	38018957	0.0222964
1	38179432	38179670	0.976752
1	38191809	38191915	0.00403046
1	38737966	38738120	0.976784
1	38869253	38869487	0.881962
1	39559716	39559858	0.00367988
1	40200354	40201931	0.165871
1	40938921	40939099	0.967263
1	41016512	41016914	0.73025
1	41737276	41737499	0.00278863
1	41966733	41966944	0.21209
1	42311312	42311603	0.84265
1	42968493	42968864	0.17194
1	43231442	43232675	0.0611354
1	43443354	43443948	0.97925
1	43714316	43714516	0.0946446
1	43724945	43725085	0.000555415
1	43786617	43789126	0.291509
1	44178338	44178757	1.93206e-10
1	45283626	45283833	0.000471287
1	45322507	45322659	0.999541
1	45519068	45519287	4.78174e-05
1	45849728	45849870	0.836664
1	46385604	46385718	9.13798e-07
1	47202314	47202418	0.384828
1	47259261	47259478	0.161737
1	47402778	47403473	6.86107e-05
1	47634585	47634692	0.126971
1	47855624	47856104	1.42039e-06
1	47987165	47987513	0.999298
1	48010623	48010964	0.256999
1	48052047	48052172	0.99531
1	48144661	48145136	0.921554
1	48262651	48263097	0.0643473
1	48612344	48612490	1
1	48819195	48820111	0.000801069
1	48858132	48858232	0.0437406
1	49108831	49109141	0.131015
1	49123979	49125809	0.0591188
1	49416179	49416734	0.000922112
1	49456093	49456319	0.00155743
1	49510961	49511103	1.00677e-06
1	49562448	49562874	1.50194e-07
1	49842855	49842976	0.161737
1	49874958	49884864	0.154942
1	49885356	49891836	0.165236
1	49892201	49892840	0.258873
1	49895994	49896530	0.155733
1	49900681	49910575	0.154429
1	49911251	49917669	0.162995
1	49918073	49919148	0.273401
1	50853435	50853546	0.0736146
1	51145309	51145480	2.63198e-09
1	52449848	52460338	0.177801
1	52651098	52652338	0.427742
1	52652410	52662076	0.14865
1	52662441	52662595	0.193876
1	52662730	52670847	0.147048
1	52732836	52735250	0.082918
1	53297233	53297808	0.000999761
1	53319019	53319118	1.05911e-06
1	53355948	53356239	3.19718e-05
1	53367202	53367321	0.138769
1	53378363	53378604	2.22105e-05
1	53533149	53533498	0.00434336
1	53823516	53823670	1
1	54014951	54015147	0.982353
1	54382237	54382385	0.933845
1	54669191	54669445	0.000200531
1	54697890	54698291	0.999409
1	54781979	54782123	0.162324
1	54897183	54897283	0.987991
1	55080843	55081053	0.0159318
1	55133416	55133676	0.477541
1	55701729	55701841	0.00768851
1	55790619	55790742	0.966184
1	56164171	56164453	0.0965492
1	56356352	56356730	0.0812191
1	56369218	56369857	0.0676403
1	57437671	57437776	0.999999
1	57774366	57775173	0.727235
1	58229555	58230772	0.110192
1	58416935	58417135	0.0676724
1	58522843	58522998	0.999979
1	58958945	58959862	0.00783265
1	59036130	59036433	0.182377
1	59285995	59286750	0.000154454
1	59546123	59548901	0.161744
1	59615641	59627862	0.16255
1	60672275	60672411	0.947236
1	62963308	62963436	0.907319
1	63518452	63518799	0.550665
1	63576982	63577157	0.58022
1	64361838	64362165	0.0824701
1	64612989	64613230	0.00262728
1	64624381	64624530	0.0275336
1	65960513	65960700	0.999998
1	66609074	66609183	0.999949
1	67601110	67601217	0.000283317
1	68151699	68152395	0.0453553
1	68153622	68154018	0.608465
1	68154623	68177383	0.153684
1	69092145	69092294	4.75891e-05
1	71419431	71419546	1.13638e-15
1	72057166	72058552	0.000240472
1	73747774	73748158	2.34309e-08
1	73775593	73775696	0.323134
1	73971390	73971495	0.122049
1	73990203	73990413	0.157694
1	74503355	74503509	1
1	74504934	74521522	0.177965
1	74567963	74579339	0.161866
1	74586112	74588157	0.161733
1	74591684	74595435	0.16191
1	74598213	74598628	0.161737
1	76805357	76805840	0.0461788
1	76810480	76811629	0.264543
1	76826832	76832149	0.220262
1	76832351	76834825	0.202652
1	78732839	78733034	0.635648
1	78978366	78979089	0.102629
1	79236056	79237323	0.000381528
1	79682715	79682827	0.982277
1	79940671	79940997	0.918664
1	81276973	81278546	0.345901
1	82595796	82596804	0.0153765
1	82619290	82619906	0.126487
1	82642931	82643384	0.636227
1	82683246	82683404	0.259187
1	82774558	82774726	0.0152328
1	83043972	83044112	0.337202
1	83459782	83459913	1
1	83498506	83498636	0.833566
1	83852237	83857586	0.165616
1	83862379	83870142	0.160266
1	83926159	83926793	0.887555
1	83937806	83937926	1.00779e-08
1	84329903	84330084	0.466708
1	84480156	84480479	0.192743
1	84517580	84517820	0.999986
1	84597637	84597761	0.162129
1	84623020	84624210	0.16525
1	84628204	84628320	0.07228
1	84694889	84695056	1
1	84714601	84714778	0.999954
1	84812900	84813144	0.0375679
1	84865969	84866713	0.161737
1	84924958	84925263	0.887883
1	85237738	85237991	0.999872
1	85337909	85338054	0.401019
1	85375218	85375326	0.00084171
1	85420791	85421064	0.99997
1	85633864	85634079	0.000659291
1	85739948	85740255	0.970836
1	85891864	85892037	0.083762
1	86611624	86611725	0.97718
1	87084250	87084589	0.00791407
1	87132786	87132945	0.141219
1	87447935	87448124	1
1	87492874	87493024	0.999931
1	87554951	87555067	0.944547
1	87663554	87663749	0.0147127
1	88367710	88367910	0.145966
1	88782707	88783108	0.757406
1	88849868	88849986	0.0891068
1	88893029	88893133	0.160449
1	89003855	89004191	0.00773189
1	89082515	89082728	0.122589
1	89410899	89411024	0.00510709
1	89606280	89606411	4.66131e-09
1	89821398	89822774	0.198359
1	89951379	89951542	0.0060539
1	93579711	93588437	0.33201
1	93663930	93664204	0.998783
1	94842783	94842896	0.717251
1	95242848	95243539	0.994888
1	96083981	96084121	0.824059
1	96310425	96310610	6.41607e-05
1	96662868	96662988	1.82914e-07
1	97113169	97113281	9.54348e-06
1	97166565	97166921	0.00257789
1	97365645	97366094	0.407843
1	99398972	99399207	3.38363e-07
1	99557614	99559330	0.00319439
1	100389030	100389140	1.39945e-05
1	101137090	101137313	0.000277736
1	101204629	101204760	0.0876497
1	102994669	102994777	1.28746e-15
1	103325388	103326187	2.48245e-07
1	103742234	103743284	0.159692
1	103745233	103752489	0.161762
1	103759700	103767377	0.163379
1	104612822	104613317	8.85518e-12
1	105004780	105005578	0.272242
1	105150752	105150865	3.40497e-05
1	107773874	107773973	1.80238e-05
1	107869842	107869951	0.00219935
1	107870022	107870290	4.17322e-06
1	109318047	109326758	0.152349
1	109326996	109336510	0.150778
1	109721366	109722425	0.00127709
1	109983703	109996048	0.162756
1	110009508	110010049	0.472772
1	110018517	110018998	0.11879
1	111100181	111100619	0.998335
1	111283453	111283841	0.00832066
1	112678255	112678561	0.161783
1	113112366	113112468	4.40067e-06
1	113277094	113277256	0.162274
1	115052549	115067873	0.161736
1	115076105	115076573	0.862788
1	115715191	115715360	0.000151658
1	116592334	116592434	0.000434685
1	117601418	117601518	0.0173826
1	118182507	118182783	1.5888e-08
1	119084216	119086254	0.298005
1	119642403	119642564	0.994418
1	120668496	120669505	0.121163
1	121091247	121092250	0.497914
1	121880001	121880103	1.11489e-12
1	122114869	122115026	1
1	123194768	123194875	0.893239
1	123893028	123893260	0.593414
1	125003320	125003726	0.525813
1	125180973	125181401	0.000689314
1	125281151	125281364	1
1	125404011	125404422	0.180893
1	125472485	125472969	0.999637
1	125947401	125948736	0.0482793
1	126889968	126890423	0.0611017
1	126924619	126924770	6.3507e-08
1	127623167	127625264	0.427209
1	128034478	128034710	0.119975
1	128168255	128168400	0.0364799
1	128471756	128471873	3.15774e-13
1	128650306	128650493	0.0999836
1	128650719	128652748	0.274604
1	128715563	128715857	0.999616
1	129207567	129207672	0.0414581
1	129304157	129304275	1.05551e-09
1	129767265	129767366	0.161737
1	130049100	130049432	0.00121754
1	130133130	130133477	0.151042
1	130148428	130150760	0.169294
1	130152161	130154061	0.125384
1	130822008	130822154	0.047697
1	131299406	131300021	0.969086
1	131346048	131346311	2.20886e-08
1	132130482	132130615	5.84203e-07
1	132366906	132368655	0.0535735
1	132416255	132416380	0.901036
1	132455536	132455668	0.0357093
1	132666590	132666730	8.03494e-05
1	133286777	133286907	0.00188073
1	133657474	133658078	5.77837e-05
1	135277373	135277528	1.49441e-09
1	135599538	135603661	0.0558717
1	135603755	135614578	0.122131
1	135614681	135618309	0.04207
1	135706337	135707010	0.126222
1	135774352	135774521	0.940982
1	136045460	136045639	0.58724
1	136092172	136092309	0.0334565
1	136246886	136247172	0.880741
1	136536269	136536405	0.091473
1	136559303	136560943	0.156781
1	136779221	136779604	0.00326717
1	138019683	138019835	5.56919e-10
1	138444700	138445123	0.220807
1	138494358	138494706	0.708765
1	138592353	138592853	0.0183574
1	139100382	139100498	0.810154
1	139534633	139534744	0.982126
1	139560282	139560519	0.8997
1	139697698	139697901	0.99392
1	139949823	139950001	0.0709975
1	139951117	139951450	0.000196644
1	140003414	140003549	0.999723
1	140155184	140155302	0.999961
1	140799749	140799920	8.89796e-06
1	141705020	141705131	4.06966e-05
1	141853598	141854489	5.42386e-05
1	142121557	142141081	0.163514
1	142293852	142303637	0.143797
1	142303727	142307680	0.149432
1	142307976	142312502	0.164902
1	142436151	142442727	0.150456
1	142443797	142445386	0.517506
1	142454939	142459081	0.131951
1	142459797	142464263	0.116956
1	142464496	142468648	0.179814
1	142468794	142475760	0.148979
1	142983289	142983414	0.00176782
1	143666196	143667122	0.0783646
1	143970185	143970330	0.0428503
1	144148711	144149350	0.98653
1	144166341	144168290	0.3398
1	144173185	144173824	0.222158
1	144708408	144708574	0.132874
1	144951949	144952458	0.000940146
1	145620141	145620405	0.00289811
1	145648523	145648702	0.0133815
1	145740423	145740622	0.0456774
1	146031844	146032073	1.43585e-06
1	146450362	146450622	0.163861
1	146536140	146536280	0.00182086
1	146729739	146729839	0.991751
1	146913612	146913765	0.0322191
1	147055848	147056358	0.460494
1	147746048	147746248	0.0235866
1	147746490	147748152	0.130377
1	148552854	148552993	0.450238
1	148613219	148613781	0.166965
1	150099157	150099761	0.190308
1	150130916	150131240	0.0350578
1	150934303	150934407	0.846471
1	151086002	151086291	0.00028674
1	151311684	151311850	0.0337437
1	152091556	152091665	1.20879e-06
1	152434418	152434582	0.00536614
1	153253114	153253481	0.0507102
1	153332160	153332548	0.0241557
1	153953032	153953272	0.0441791
1	154637937	154638364	0.753186
1	154734584	154734819	0.997962
1	155306132	155306543	2.70468e-11
1	155444346	155445029	0.0999985
1	155518918	155519194	5.93083e-06
1	155538472	155539131	0.000270422
1	155700492	155700656	0.00201492
1	155790030	155790870	0.00229552
1	155842798	155843784	0.027722
1	156502072	156502462	1.57054e-08
1	156665602	156666905	0.00375395
1	158751155	158751864	4.8846e-05
1	158877254	158877967	0.00928827
1	159285931	159286151	5.36593e-06
1	159359572	159359735	0.995017
1	159360169	159360460	0.136765
1	159405343	159405843	1.93448e-06
1	159410720	159410937	1.37925e-05
1	159411214	159413095	0.0190273
1	159643583	159643963	3.79981e-06
1	159858373	159858815	2.84158e-07
1	160024167	160028111	0.0600809
1	160655654	160655894	1.31432e-10
1	161081357	161082416	0.00116566
1	161082599	161084819	0.0311129
1	161085429	161086779	0.205307
1	161100671	161102144	0.0337575
1	161716119	161716318	7.41777e-05
1	161716442	161716664	0.00678027
1	161866293	161866543	0.128376
1	161906019	161906599	4.22031e-05
1	161968743	161974234	0.122343
1	162207208	162208085	0.667955
1	162769235	162769490	2.42657e-05
1	162772239	162773362	0.453556
1	163289842	163290282	0.137174
1	163414053	163414855	0.0688326
1	163686824	163687245	0.0022017
1	163781686	163782213	0.0620738
1	163898350	163898827	0.0426192
1	164197288	164197876	0.468093
1	164622584	164622799	0.00213731
1	164625949	164626471	0.00365623
1	164969632	164970383	0.0484938
1	166327515	166332919	0.118413
1	166333093	166333732	0.028592
1	166334293	166336516	0.0767138
1	166336599	166339885	0.124209
1	166341243	166344134	0.0958089
1	166344466	166347571	0.0557441
1	166347787	166357764	0.144244
1	166357935	166359090	0.0594511
1	166377327	166382744	0.102251
1	166383306	166384451	0.116372
1	166384622	166389553	0.158181
1	166391375	166393453	0.0501053
1	166393545	166396789	0.0957423
1	166397036	166398870	0.347263
1	166399332	166401959	0.130627
1	167541490	167542014	6.8183e-06
1	167914360	167914709	0.00110886
1	168769865	168770306	0.000404614
1	169355542	169356081	0.67222
1	169356459	169357404	0.9551
1	169360550	169361369	0.644448
1	169363379	169363848	0.279296
1	169370277	169370456	1.98409e-08
1	170874440	170877331	0.085285
1	170877407	170880618	0.0666825
1	170888524	170889351	0.925507
1	170893599	170893984	0.00100281
1	171388626	171388756	0.992463
1	172084534	172084785	0.000433686
1	172968595	172968732	0.236652
1	173573538	173573740	0.0904107
1	174263934	174264132	0.00187714
1	175266133	175266310	0.0153666
1	175893388	175893965	3.40239e-05
1	175940563	175940766	0.0901708
1	176249795	176249945	0.0612955
1	176466386	176466634	2.99109e-05
1	176472466	176472735	9.71994e-08
1	176536093	176536735	0.00174422
1	176847785	176847894	0.997947
1	177484969	177485112	0.999888
1	177499990	177500374	0.155419
1	177940165	177940334	0.0072754
1	177950887	177951014	1.30968e-05
1	177993049	177993190	4.3714e-05
1	178034707	178035693	0.000150318
1	178036301	178036618	3.79967e-07
1	178159526	178160350	0.00131208
1	178271171	178271318	0.00357876
1	178443875	178445004	0.0674146
1	178453459	178453588	0.920968
1	178573502	178574273	0.000799451
1	178792965	178793110	4.57954e-06
1	178821445	178822049	0.731053
1	178936140	178936393	0.00367219
1	178969144	178969754	0.00126499
1	179339121	179363874	0.168259
1	179364185	179364695	0.735472
1	179366845	179371464	0.223111
1	179372290	179372616	0.975583
1	179744148	179744351	0.248798
1	179922992	179923312	0.962263
1	180368496	180369998	0.586264
1	180604689	180604862	0.0846529
1	181016850	181017381	0.161737
1	181025544	181025648	6.18211e-05
1	181030093	181030197	1.44782e-05
1	181063748	181064096	0.00860529
1	181241743	181241864	0.915514
1	181249492	181249826	7.6335e-07
1	181363435	181363857	0.357242
1	181426513	181426617	0.0004804
1	182133251	182133773	0.0181736
1	182560965	182561068	0.00256061
1	182843108	182843514	0.000657354
1	183197929	183198254	1.15577e-06
1	183353769	183354030	0.2617
1	183388799	183388917	0.000910833
1	183950311	183950607	0.00136295
1	184595331	184595435	0.000213633
1	184628325	184628873	0.0198783
1	184757025	184757242	1.56825e-05
1	185020059	185020602	0.537381
1	186198095	186198472	0.000135967
1	186596173	186596396	0.763005
1	186715547	186715748	0.146033
1	186900096	186900240	0.0205433
1	187031020	187031323	0.0420251
1	187079941	187080096	0.982841
1	187090104	187090357	0.876761
1	187637244	187637388	0.0104315
1	187909869	187910982	0.347341
1	187911225	187912356	0.408347
1	187913304	187913898	0.812822
1	189605490	189605896	0.440815
1	189678271	189678387	0.0592893
1	190428391	190428531	0.00229773
1	190489887	190490265	0.351373
1	191160014	191160583	0.0125995
1	194115667	194115794	0.0215032
1	194517698	194518050	0.026429
1	194630264	194630368	0.00485432
1	195834658	195839548	0.161737
1	196132613	196132876	0.981861
1	196326617	196326932	0.00860108
1	196331688	196332061	0.975002
1	196547668	196548301	0.937244
1	196768126	196768244	0.999966
1	197833987	197834100	0.000620974
1	197907214	197911347	0.201799
1	197911541	197913248	0.178775
1	197914729	197926642	0.157627
1	197927166	197930073	0.119066
1	197930761	197933033	0.0542767
1	197933399	197944780	0.149501
1	197945840	197948218	0.178165
1	198583310	198583934	0.225886
1	198790905	198792179	0.00166368
1	198877710	198877886	0.3096
1	198924248	198925492	0.0670619
1	199239616	199239732	0.141864
1	199372712	199373428	0.579899
1	199553173	199554197	0.0066457
1	199599541	199600030	0.000923399
1	200280562	200280677	0.00103079
1	200291896	200292088	4.96709e-06
1	200393082	200393332	0.00582612
1	200932992	200936483	0.161737
1	201001938	201002316	0.681433
1	201002409	201002740	0.0467824
1	201062368	201062772	0.161699
1	201078224	201078329	0.161766
1	201180348	201180742	0.988202
1	201363001	201363547	0.0456287
1	201530334	201530585	0.878947
1	201718677	201718815	0.37373
1	201903381	201903967	0.000297643
1	202074728	202074913	3.56091e-06
1	202259850	202259979	0.0964032
1	202657312	202657415	2.38298e-05
1	203464081	203465377	0.0276747
1	203950188	203950306	0.13766
1	203962885	203963016	0.979032
1	204124967	204125505	0.859167
1	204207966	204208141	0.999334
1	204249893	204250009	0.980964
1	204439717	204440054	0.00767337
1	204746440	204746658	0.998247
1	205160841	205161002	0.993642
1	205213327	205213470	0.0815799
1	205231451	205231556	0.999668
1	205297559	205297787	0.026582
1	205303131	205303235	0.0463898
1	205312484	205312738	0.306491
1	205530582	205530709	0.1615
1	205567302	205567983	0.562959
1	205582212	205582558	0.227354
1	205582795	205583780	0.161822
1	205585363	205586665	0.221841
1	205603680	205604769	0.201197
1	205605884	205609174	0.161737
1	205623088	205623214	0.0851913
1	205673920	205674167	0.00655051
1	205690883	205691013	0.0982347
1	205716123	205716872	0.153474
1	205746061	205746362	0.159801
1	205758848	205759116	0.891039
1	205894227	205894371	0.708311
1	205894899	205895394	0.188269
1	205919407	205919552	0.00406993
1	205941175	205941301	0.709915
1	205945757	205945905	0.973788
1	205960623	205960722	0.90515
1	205972554	205972733	0.899654
1	206021165	206021308	0.9867
1	206025429	206026119	0.14653
1	206069156	206069470	0.161703
1	206069582	206077986	0.242289
1	206078208	206078906	0.991759
1	206212074	206213303	0.277993
1	206292572	206292675	0.999978
1	206326021	206330825	0.194255
1	206408960	206409065	0.828002
1	206466428	206466634	0.795563
1	206472236	206472339	0.999951
1	206528701	206528811	0.0717453
1	206583332	206583480	0.992023
1	206909671	206910009	0.548493
1	206910590	206910722	0.0013774
1	206986494	206986687	0.113252
1	206993686	206993890	0.999999
1	207000101	207003560	0.183416
1	207058422	207058733	0.942012
1	207186163	207186317	1
1	207195836	207196438	0.999968
1	207298610	207299081	0.835137
1	207319370	207319846	0.122694
1	207342139	207342253	0.999988
1	207357315	207357562	0.0343165
1	207361745	207362335	0.944203
1	207366429	207366674	1
1	207398934	207399131	0.518514
1	207403645	207404062	0.987508
1	207441613	207442283	0.0990861
1	207448313	207448465	0.169275
1	207524845	207524958	0.430389
1	207663017	207663130	0.339396
1	207828088	207833595	0.247494
1	207834620	207834753	0.999806
1	207911087	207911344	0.200123
1	207945014	207945272	0.200497
1	208008358	208008504	0.032346
1	208088768	208088881	0.164526
1	208291158	208291654	0.979104
2	284894	285197	0.987669
2	358733	368996	0.224468
2	404996	405318	0.233985
2	498930	508590	0.212049
2	508834	567723	0.163493
2	594053	594171	0.679393
2	823822	825096	0.332655
2	1254427	1255031	0.999997
2	1289522	1289934	0.989118
2	1296474	1296796	0.0635822
2	1323918	1324193	0.0208338
2	1333043	1333363	1
2	1377622	1377780	0.162109
2	1383170	1383404	0.999999
2	1505525	1505813	0.00583726
2	1511267	1511438	0.0719409
2	1582457	1582736	0.0372404
2	1750811	1751171	0.999345
2	1837573	1837874	5.84785e-05
2	1954821	1955718	0.102098
2	2072831	2073032	0.317151
2	2141638	2141812	0.00022182
2	2168689	2168824	0.000283216
2	2201240	2201583	0.142763
2	2231717	2231930	0.246116
2	2282831	2283130	0.969952
2	2641074	2641499	0.505609
2	2641608	2642667	0.323168
2	2644278	2645151	0.183797
2	2767918	2768078	0.99684
2	3021418	3021591	0.0230771
2	3176929	3177430	0.997751
2	3332342	3332579	4.68896e-07
2	3340194	3340470	0.0566157
2	3361893	3362010	1.22208e-05
2	3489705	3491690	0.0444028
2	3526566	3530713	0.174734
2	3561588	3561762	0.161501
2	3656677	3656779	2.01872e-07
2	3783587	3784004	8.33083e-05
2	3814649	3814754	3.60603e-06
2	3814838	3815131	1.36595e-05
2	4120618	4120967	0.87505
2	4235378	4235523	0.580448
2	4364084	4364239	0.785127
2	4421420	4421548	0.000229035
2	4469170	4469302	2.71155e-18
2	4694007	4694212	0.000164493
2	4714002	4714117	0.000449457
2	4861086	4861292	0.201192
2	4917610	4917782	0.000348176
2	4946437	4947201	0.0162052
2	5311527	5311721	1
2	5333647	5333906	0.000169111
2	5345552	5346041	0.00472338
2	5362152	5362826	0.836467
2	5363583	5363721	0.968584
2	5380508	5381058	0.493829
2	5392437	5393646	0.600314
2	5393836	5393972	0.999999
2	5587451	5587568	0.390693
2	5676920	5677578	0.000565267
2	6094412	6107849	0.142939
2	6130953	6135929	0.137062
2	6136519	6138334	0.108025
2	6138595	6142950	0.1481
2	6143366	6147714	0.109513
2	6154456	6174406	0.144029
2	6407826	6408187	0.00419665
2	6515209	6516252	0.0419447
2	6764889	6765016	3.58708e-05
2	6791225	6791460	0.00220134
2	7253297	7253442	0.013719
2	7258391	7258563	0.190008
2	9081317	9081489	8.48467e-08
2	9167405	9167508	0.0347388
2	11882437	11882720	0.0154207
2	12385603	12385712	0.00118525
2	12740000	12740195	0.162736
2	13467146	13467324	0.237282
2	13693100	13693225	0.0344869
2	13994560	13994697	0.672
2	14593061	14593287	1
2	15290163	15292226	0.0766205
2	15292440	15293169	0.798935
2	15293287	15294500	0.149808
2	15300295	15304162	0.116843
2	15304316	15312107	0.136416
2	15818142	15818899	0.00225978
2	15873056	15873813	0.0163634
2	16328127	16328242	6.93339e-05
2	17254689	17255796	0.000967191
2	17462834	17466473	0.15854
2	17466638	17469303	0.382364
2	17469419	17471563	0.0350902
2	17472403	17478566	0.214496
2	17479107	17479371	0.153249
2	17486735	17487338	0.870846
2	17487931	17490693	0.132916
2	17491749	17492111	0.15123
2	17492414	17503218	0.152439
2	17503413	17504631	0.0204685
2	17664915	17666508	0.133605
2	17710313	17712800	0.0886519
2	17799883	17800403	0.15153
2	17920533	17920861	2.91611e-08
2	18384260	18384898	0.0451247
2	19355176	19355460	0.161737
2	20047648	20047790	0.000696943
2	20933505	20933651	0.990231
2	21422661	21422800	0.999965
2	21497606	21497710	0.999998
2	21865444	21865573	8.62736e-07
2	22275733	22275953	0.0397372
2	22548190	22548656	0.0135495
2	22563775	22563944	0.000326829
2	22852777	22852975	0.188411
2	23123930	23124079	0.147316
2	23554310	23554475	1
2	23587941	23588119	1
2	24261037	24261245	0.989738
2	24336539	24337008	0.589063
2	24743068	24743935	0.537948
2	24885553	24885785	0.398893
2	24886041	24886340	0.148782
2	24956320	24956469	0.284497
2	25963587	25963730	0.248879
2	26110853	26110971	0.00952991
2	26998435	26998898	0.00111547
2	27267716	27268002	2.74146e-05
2	27422878	27423078	1.25213e-08
2	27425473	27426125	0.00243837
2	27455178	27455816	3.84228e-05
2	27791999	27792115	0.00359209
2	27792268	27792388	0.764438
2	28003844	28004208	0.999976
2	28026166	28027259	0.161737
2	28389538	28390021	0.161728
2	28391250	28391890	0.160976
2	28735577	28735892	0.00051982
2	28743666	28743787	0.0134156
2	29464258	29464591	0.0879789
2	30026155	30026407	6.60925e-05
2	30044710	30045087	0.228605
2	30276035	30276159	0.968095
2	30324761	30325025	0.156312
2	30710419	30710644	0.161736
2	31795254	31795410	0.0141227
2	32103044	32104915	0.052531
2	32462096	32462274	0.161737
2	32776097	32776414	1.02838e-09
2	32821894	32822100	0.161591
2	33293665	33294067	0.152519
2	33883736	33884048	1
2	34197465	34197994	0.155282
2	34357455	34357708	0.00459534
2	34395352	34395494	0.000543654
2	34671128	34671409	0.31674
2	34739239	34739346	0.0162925
2	35165993	35166225	0.651322
2	35228150	35228471	0.159019
2	35311150	35311537	0.0217642
2	35375432	35375701	0.0644801
2	35623967	35624471	0.0110628
2	35685049	35685160	1.7197e-06
2	35863543	35864016	0.00102045
2	36188960	36189069	0.0707543
2	36205552	36205807	5.22095e-08
2	36452579	36452726	6.90479e-06
2	36604420	36604556	0.0340092
2	36823235	36823566	1
2	36927950	36928210	0.160421
2	37048346	37048480	0.880228
2	37048967	37049242	0.131402
2	37260239	37260500	0.00230889
2	37605893	37606008	0.604305
2	37613596	37614010	0.102357
2	37638171	37638283	0.0132472
2	37638384	37638515	0.235972
2	37896624	37897749	0.111574
2	37906505	37906604	0.000148844
2	37986824	37987212	0.0494096
2	38098957	38099256	0.997486
2	38215085	38215331	0.708194
2	38280405	38280604	0.0195957
2	38305008	38305130	0.530205
2	38396420	38396523	3.1255e-05
2	39036223	39036894	0.841845
2	39185371	39185523	0.152551
2	40029744	40030042	0.598679
2	40124926	40125094	0.0566869
2	40363032	40363150	0.000406109
2	40437477	40437609	0.111285
2	40460819	40461318	0.83195
2	40896535	40896641	0.0754844
2	41242621	41242824	0.111554
2	41256240	41256345	0.00597858
2	41307296	41307762	0.999984
2	41485484	41485605	1.07603e-05
2	41506084	41506456	0.00960956
2	41555738	41555981	0.0442227
2	41672512	41672757	0.0645224
2	42099294	42100915	0.151737
2	42128880	42129652	0.995712
2	42132148	42132446	0.903433
2	42156312	42156570	0.779835
2	42262380	42262488	0.999402
2	42732764	42732991	0.998108
2	43234392	43234659	0.909387
2	43402182	43402294	0.999999
2	43452169	43452317	0.000721033
2	43514256	43515154	0.349087
2	43921440	43922234	0.00182094
2	43938099	43938268	0.0566039
2	44183597	44192943	0.14213
2	44254490	44259185	0.117375
2	44259252	44264185	0.113005
2	44264601	44266091	0.0398058
2	44321118	44322828	0.00264352
2	44335049	44335182	0.0178772
2	44427638	44427788	0.308362
2	44480257	44480873	0.154592
2	44612270	44613033	0.999923
2	44625853	44630058	0.11054
2	44630217	44630941	0.170857
2	44939547	44939784	5.56221e-14
2	45189773	45190738	0.0803308
2	45410488	45410808	0.406165
2	45541053	45541461	0.125412
2	46092426	46093134	0.0222127
2	46140760	46150001	0.188027
2	46150696	46156206	0.201645
2	46157282	46161839	0.2214
2	46265433	46265793	0.0154513
2	46797007	46797624	0.697516
2	47139682	47139895	0.0148136
2	47474095	47474198	0.00222064
2	47758835	47758956	0.999967
2	47838264	47840521	0.294004
2	48002527	48002645	0.00226505
2	48072422	48072622	2.81091e-06
2	48171635	48171743	0.00346152
2	48417532	48418068	0.0718662
2	48418260	48418605	0.0104848
2	48527964	48529281	0.347858
2	48582816	48583307	0.135776
2	48589996	48591574	0.146221
2	48617601	48618486	0.0124711
2	48674878	48675650	0.0751141
2	48726098	48726698	0.0190693
2	48726823	48727165	3.42946e-08
2	48806795	48806954	0.00030735
2	48950773	48951592	0.0207636
2	49458458	49458643	4.08612e-05
2	49540365	49540620	4.02204e-07
2	49666865	49669480	0.19723
2	49671669	49672075	0.996671
2	49674492	49675287	0.995525
2	49819476	49822076	0.152191
2	49824275	49824634	0.107854
2	49826526	49827960	0.174437
2	49832893	49833984	0.136355
2	50015240	50015364	0.0357456
2	50015749	50015944	0.211338
2	50038465	50038585	0.335018
2	50071280	50071494	0.0925373
2	50262285	50262414	0.138575
2	50516848	50516997	0.160439
2	50699802	50699913	0.0248839
2	50764258	50764370	0.0533861
2	50776241	50776381	0.0633568
2	50825946	50826111	0.00805002
2	51017810	51017949	6.62723e-06
2	51098189	51098326	3.62151e-07
2	51098735	51099132	0.000606094
2	51462356	51462698	0.137443
2	51608836	51608947	0.119967
2	51851259	51851644	0.0104226
2	51966418	51966632	0.000310907
2	52092385	52092568	0.720288
2	52619704	52619822	2.9108e-05
2	52690591	52691017	0.125497
2	52752588	52752726	0.998699
2	52753401	52753581	0.112182
2	52754085	52754215	2.97888e-05
2	52848566	52848769	0.0073761
2	53324963	53326271	0.0109491
2	53361325	53361894	0.101136
2	53408164	53408338	0.997056
2	53460517	53460972	0.734159
2	53521223	53521441	0.000981298
2	53659263	53659399	0.00493063
2	53659803	53660137	0.0557858
2	53668058	53668258	0.0365569
2	53819038	53819142	0.404062
2	53924005	53924113	0.0272919
2	54289681	54289901	0.82777
2	54555661	54556004	0.370817
2	54580431	54580646	0.112494
2	55022091	55022254	1
2	55369011	55369434	0.920057
2	55374903	55376364	0.15166
2	55623355	55623683	0.714414
2	55842094	55842232	0.0138801
2	56484887	56485230	0.162115
2	56550855	56551022	0.83237
2	56906935	56907066	0.0048854
2	57244883	57245271	3.84743e-05
2	57511641	57511866	0.535344
2	57748076	57748483	0.132861
2	57784830	57786040	0.15049
2	57786376	57787355	0.140649
2	57832534	57832657	0.992176
2	58109697	58111559	0.00231047
2	58137988	58138345	2.40552e-08
2	58201530	58201675	8.60134e-11
2	58235240	58235357	2.47428e-06
2	58306122	58306222	0.159684
2	58576967	58577647	0.0135491
2	58721660	58721881	1.16777e-07
2	58726438	58726660	2.06196e-05
2	58917609	58917789	0.131892
2	58935001	58935110	0.0948822
2	59072992	59073154	0.161849
2	59103242	59103707	0.161737
2	59178687	59178850	0.0823425
2	59296765	59296900	5.30558e-09
2	59297165	59297283	8.47222e-08
2	59365297	59365463	0.0128849
2	59368415	59368754	0.00605678
2	59414276	59415097	0.000573021
2	59926665	59926819	0.996263
2	60297262	60297530	1
2	60426473	60426660	0.161698
2	60857227	60857528	0.110422
2	60882802	60882966	0.92581
2	61086964	61087190	0.161747
2	61335377	61335501	0.160384
2	61878285	61878446	0.161883
2	61977364	61977463	0.161737
2	63157202	63157695	0.991272
2	63419521	63419715	0.847256
2	63919341	63919545	0.151104
2	64865085	64865352	0.161737
2	65152525	65152703	2.96918e-05
2	65272980	65273309	0.0538463
2	65487651	65487982	0.00366984
2	65766138	65766462	6.52369e-07
2	65903521	65903671	0.999651
2	65938544	65938674	0.999486
2	65963697	65964044	0.265352
2	66257475	66257596	0.00416746
2	66294832	66294934	0.994003
2	66305972	66306152	4.99153e-10
2	66494696	66494890	6.45616e-11
2	67209589	67209731	0.407754
2	67218460	67229406	0.200119
2	67785974	67786189	0.161737
2	68133585	68134162	0.155687
2	68134432	68143138	0.15456
2	68144702	68155206	0.159925
2	68155794	68159234	0.152751
2	68159954	68160750	0.1514
2	68161664	68163807	0.234926
2	68164243	68169219	0.152926
2	68169369	68170187	0.0884149
2	68836438	68836830	0.906554
2	68902011	68902163	0.0191193
2	69082900	69083315	0.000994262
2	69221917	69238220	0.150211
2	69238293	69239335	0.0349656
2	69239468	69244447	0.14251
2	69244895	69245915	0.254549
2	69246460	69247039	0.599551
2	69247954	69248738	0.887572
2	69249511	69252896	0.163633
2	69253531	69259887	0.150959
2	69260128	69261129	0.0439628
2	69261220	69264042	0.211479
2	69265604	69274355	0.143917
2	69351553	69352316	0.135036
2	69557680	69557857	1.69746e-08
2	69751724	69752290	0.00287027
2	69752613	69752989	3.21884e-05
2	69972326	69972551	1.69846e-06
2	70476832	70476969	0.00308755
2	70982638	70982737	8.7806e-07
2	71586198	71586520	0.104419
2	71979597	71979900	0.983568
2	72033000	72049659	0.161685
2	72377399	72377692	0.00740193
2	72635994	72636104	0.0380077
2	72693682	72693783	0.992549
2	73102352	73103919	0.0955935
2	73217854	73217992	0.00197838
2	73750615	73751126	0.0583798
2	74358712	74359583	0.259228
2	74436398	74436640	0.999986
2	74463425	74463534	1.3192e-06
2	74545713	74545873	0.164861
2	74725494	74725611	0.0393218
2	75149728	75149901	0.969837
2	75233760	75234005	0.566449
2	75737611	75737764	0.436724
2	75887967	75888490	7.66229e-06
2	76066596	76067137	2.04833e-08
2	76715698	76715920	0.161737
2	76854669	76854997	1
2	76937499	76937863	0.999982
2	77359349	77359698	0.082475
2	78760869	78761060	1.05589e-07
2	79503937	79504313	0.690288
2	79548691	79548888	0.000210572
2	79549288	79549562	0.085984
2	79583914	79585875	0.0325435
2	79608480	79608595	8.75359e-05
2	79624568	79624677	0.000102262
2	79805257	79805752	0.0135833
2	80335529	80335750	0.00509347
2	80748466	80748597	1
2	80753838	80753972	0.996139
2	81212101	81212220	0.0331154
2	81215443	81215628	0.990987
2	82457134	82457409	0.161351
2	82746571	82746712	0.104793
2	83003825	83004424	0.985516
2	83193700	83193916	0.546002
2	83222758	83245844	0.171635
2	83659114	83660504	0.178982
2	83748944	83749055	0.999991
2	85274450	85276107	0.00845911
2	86104597	86104720	0.000720478
2	86266208	86279201	0.138687
2	86280105	86281310	0.0922721
2	86283214	86283585	0.992605
2	87157036	87157141	0.0334982
2	88409794	88410296	0.16879
2	88660272	88660490	3.81943e-11
2	90140834	90142077	0.066986
2	91079157	91079560	0.951708
2	91348646	91348772	0.218699
2	91514898	91515918	0.464109
2	91527557	91527691	0.996363
2	92114258	92114463	0.454625
2	92531501	92531992	0.387762
2	92992324	92992763	0.00376512
2	93882427	93884620	0.201888
2	93884928	93889582	0.192831
2	93894056	93900162	0.153768
2	93905121	93905623	0.126047
2	93906360	93907251	0.0316784
2	93907872	93915368	0.159853
2	93915943	93917480	0.0447705
2	93917752	93921377	0.190709
2	93921878	93923946	0.133546
2	94530123	94530752	0.0551776
2	96350261	96353389	0.0524435
2	96706231	96706508	0.0336803
2	96716636	96718413	0.161737
2	97433475	97434416	0.161735
2	97441639	97446798	0.196992
2	97458249	97458999	0.1656
2	97459106	97463860	0.161737
2	99063001	99063187	5.58161e-06
2	99707432	99707601	6.51597e-06
2	104211113	104211264	1.17928e-05
2	104441655	104441759	4.16912e-06
2	105034914	105035156	3.43503e-06
2	105376107	105376630	0.00798771
2	105489680	105492053	0.0561574
2	105492158	105492967	0.00923748
2	105493105	105495894	0.0856514
2	105663073	105663223	0.0846682
2	105668398	105669114	0.10525
2	105669746	105670655	0.0982946
2	105680712	105680984	0.160557
2	105834809	105834960	0.157315
2	106674766	106674994	0.0583848
2	107073300	107074143	0.0207862
2	107661657	107661757	0.0248722
2	107732598	107733150	0.993619
2	107877293	107878262	0.0022906
2	108281480	108281761	0.000107877
2	108316406	108316566	7.07371e-05
2	108318566	108319496	0.0308083
2	108406807	108408203	0.466568
2	108493077	108494035	0.107009
2	108778467	108778662	0.536756
2	108787858	108807296	0.163299
2	108809420	108809717	0.666403
2	108818598	108818697	0.159342
2	108873998	108874655	0.161737
2	109027504	109027792	0.985675
2	109127511	109127646	0.993132
2	109368682	109368954	0.566641
2	109413207	109413401	0.97412
2	109460144	109460308	0.00179938
2	109518046	109518374	0.312559
2	109583260	109583631	0.998611
2	109632940	109633073	0.0129545
2	109640604	109641033	0.971435
2	110193299	110193437	0.999799
2	110212963	110213086	0.999373
2	110503565	110503892	0.236806
2	110589701	110590246	0.997074
2	110770312	110770450	0.79278
2	110828200	110828443	0.00112318
2	111567309	111567560	0.42545
2	112111256	112111397	0.905017
2	113752559	113752770	5.7588e-08
2	113764723	113764882	5.17717e-06
2	113929671	113929771	0.0121159
2	114366669	114366813	0.0142147
2	114814132	114814363	0.135808
2	114955308	114955422	0.00265054
2	115069730	115069907	0.0460783
2	115108315	115108490	0.0206312
2	115208857	115209577	0.27068
2	115634743	115634869	0.511387
2	116071782	116072305	0.997276
2	116170203	116170388	0.00166887
2	116444319	116444447	0.980752
2	117423103	117423242	0.893789
2	117593238	117593401	0.000917534
2	117792105	117792337	0.859537
2	117831891	117832169	0.0148285
2	118468133	118468718	0.75654
2	118505484	118506176	0.0010068
2	118591752	118592005	0.0767099
2	118791046	118791253	0.269151
2	118869725	118869831	0.314567
2	120070838	120071343	0.00552894
2	120300738	120300961	0.000435421
2	120317487	120317663	0.00265051
2	120452317	120452983	0.1172
2	120806940	120807669	0.987697
2	120899633	120899732	0.0959414
2	120946051	120946153	0.794836
2	121112801	121113422	0.972349
2	122488800	122489463	0.0573494
2	122762754	122762892	0.0598133
2	123764032	123764142	0.999998
2	123959706	123960187	0.317735
2	124365173	124365369	0.127809
2	125133787	125134058	0.252183
2	125187826	125188548	0.0746894
2	125238625	125238766	0.427449
2	125284057	125284207	8.49955e-09
2	125533402	125533563	0.740383
2	125674257	125674375	0.999991
2	125745110	125745409	2.25204e-08
2	126079705	126079899	0.215264
2	126326724	126326985	0.137653
2	127144466	127144682	0.00826166
2	127411017	127411341	0.161737
2	127993838	127994595	0.998151
2	128916011	128916481	0.519412
2	129033611	129034622	0.973596
2	129366452	129366804	0.0159758
2	129728728	129730412	0.0745364
2	129731471	129731583	0.0332782
2	129734480	129735918	0.325044
2	129741333	129742176	0.000685515
2	130071775	130071887	1.83498e-05
2	130758607	130759059	0.0249427
2	130830342	130831735	0.101634
2	130832751	130833030	1
2	130833216	130834123	0.208401
2	131034202	131034673	0.053214
2	131422879	131423051	0.00266347
2	132857370	132857699	9.69059e-05
2	133168117	133168377	0.965397
2	133394749	133394867	2.60128e-07
2	133649902	133650022	0.270699
2	133694504	133694718	0.0167766
2	134315262	134315366	6.911e-08
2	134544902	134548063	0.0650317
2	134548130	134549022	0.00201606
2	134666135	134666393	0.153395
2	134728356	134728475	0.00327441
2	134900683	134900800	0.00838113
2	135322159	135322593	0.974992
2	135638680	135638843	0.913605
2	135835896	135836233	0.0104877
2	136356200	136356507	0.000896509
2	137338153	137338452	0.0158415
2	137860914	137861689	0.0265392
2	137967333	137967538	0.0109642
2	138342177	138342614	0.298719
2	138863797	138864263	1.39552e-08
2	139438724	139438956	0.00433153
2	139501659	139503984	0.156852
2	139794391	139794652	0.13039
2	140778157	140778259	0.506861
2	141283941	141284053	9.63467e-06
2	141589747	141589856	0.490635
2	141778560	141778727	0.00951426
2	142004069	142006119	0.0119835
2	144399475	144400183	0.00268959
2	144753474	144753628	2.34064e-06
2	145292757	145293466	5.50914e-05
2	146168764	146168945	4.39012e-13
2	151419886	151420485	0.00104971
2	151576385	151614721	0.163236
2	152503533	152503678	5.05035e-12
2	152676218	152676348	0.999999
2	153383785	153384199	0.00284028
2	153844870	153844997	0.301684
2	154403328	154404673	0.0217776
2	154657863	154659089	0.0687923
2	154753086	154753225	0.0213176
2	154777575	154777682	0.990247
2	156114233	156114566	0.99977
2	156529353	156529512	0.99999
2	156943353	156943453	0.00343648
2	157149120	157149381	0.993007
2	157300313	157300518	0.00567988
2	157309048	157309312	0.00305225
2	157567337	157567442	0.999999
2	157589464	157589955	0.000364145
2	157786836	157786973	0.0727542
2	157817157	157817269	0.337793
2	157846319	157846938	0.0191005
2	157891697	157892009	0.000636194
2	158254162	158254325	0.161737
2	158359153	158361862	0.043123
2	158434380	158434736	0.890033
2	158703615	158703763	0.112217
2	158777455	158777567	1.98793e-08
2	158918877	158919029	0.238339
2	159389086	159389290	0.517571
2	159399839	159400256	0.416623
2	159409238	159409415	0.999999
2	159412793	159413099	0.0512897
2	159583411	159583529	0.999763
2	159712866	159713064	0.999977
2	159736711	159736852	0.00325341
2	159883796	159884935	0.15374
2	160045766	160046492	0.1735
2	160056843	160057774	0.230539
2	160058942	160059106	0.177832
2	160069557	160069915	0.159517
2	160074719	160074831	0.165624
2	160076073	160076637	0.11636
2	160078768	160079369	0.166038
2	160219483	160221261	0.868981
2	160352851	160353012	0.10331
2	160500083	160500299	0.0235059
2	160526368	160526699	0.114437
2	160566061	160566167	1.06517e-06
2	160619899	160620113	0.0821709
2	160816237	160816423	2.16314e-07
2	160906792	160907046	0.00459209
2	160926738	160926904	0.316473
2	160975494	160975850	0.364502
2	161019369	161019516	0.999883
2	161028582	161028718	0.990065
2	161056632	161056744	0.259982
2	161081253	161081356	0.161737
2	161092836	161097450	0.203816
2	161109348	161109460	0.584788
2	161281311	161281588	0.959274
2	161396092	161396311	1
2	161520301	161520434	0.999954
2	161535648	161536191	0.949146
2	161653253	161653374	0.863932
2	161654260	161654360	0.630715
2	161893211	161893337	0.986529
2	161923771	161923870	0.162996
2	161961137	161961265	0.999189
2	161961788	161962155	0.113016
2	161966943	161967165	0.947625
2	161993186	161993512	0.616675
2	162051223	162051434	0.997052
2	162128670	162129378	0.539865
2	162161229	162161408	0.0092747
2	162266956	162269872	0.258693
2	162292629	162296602	0.171591
2	162304706	162308672	0.167247
2	162325746	162330592	0.167842
2	162337809	162341569	0.169221
2	162460469	162463387	0.309628
2	162614605	162617161	0.20968
2	162617516	162618830	0.360158
2	162619282	162620206	0.657586
2	162620979	162622327	0.195956
2	162683843	162684065	0.97762
2	162768492	162768822	0.161737
10	137823	138127	0.17964
10	215854	216367	0.160259
10	279802	349192	0.161737
10	1676191	1676336	0.861435
10	2469123	2469655	0.0503192
10	3141115	3141217	0.713853
10	3822333	3822658	0.00214968
10	4201667	4202143	1.58449e-10
10	4390111	4390242	0.973083
10	4929441	4934516	0.164669
10	5271692	5271907	0.0322265
10	5459209	5459381	0.000392115
10	5747904	5748041	0.0471846
10	7172713	7172816	0.754878
10	7326988	7332646	0.161642
10	7370238	7371132	0.161737
10	7373850	7374999	0.160885
10	7380496	7381870	0.158689
10	7428504	7429049	1.20451e-05
10	7558121	7558522	0.228951
10	7643079	7643472	1
10	7724713	7724915	1
10	7904877	7905093	0.996623
10	8689739	8690193	0.53673
10	8890381	8890485	2.36969e-07
10	9063742	9063959	1
10	9722614	9722806	0.0123356
10	9940517	9940674	0.854045
10	10014141	10014263	0.999988
10	10125766	10126059	0.0606097
10	10790843	10790966	0.997448
10	10791824	10791956	0.00739097
10	12163435	12163660	0.989705
10	12525897	12526064	0.606781
10	12603804	12604356	0.00455554
10	12894255	12894425	0.158933
10	13057779	13057892	0.681989
10	13116917	13117059	0.015633
10	13418934	13419059	0.958031
10	13459494	13459735	0.11276
10	13460728	13461460	0.136344
10	14229321	14229435	4.76175e-11
10	14617963	14618065	7.82756e-07
10	14921923	14922089	6.29793e-11
10	15866390	15866579	0.999952
10	16843192	16843361	0.01894
10	17684448	17684684	0.997154
10	18830297	18830607	0.244971
10	18976852	18977063	6.22771e-07
10	20421667	20422554	0.909281
10	20433072	20433180	0.967523
10	20858626	20858815	0.67223
10	21042263	21042466	0.0137007
10	21596354	21597420	0.0580908
10	21690501	21690631	0.395729
10	21888082	21888183	0.983309
10	21897810	21898024	0.634375
10	21919523	21919695	0.0395636
10	22007992	22008122	0.500217
10	22348548	22349189	0.0511646
11	299632	309599	0.163155
11	672522	672812	0.465912
11	1979542	1979938	0.00298498
11	2423232	2423542	0.921391
11	3787276	3787477	0.673467
11	4429274	4429833	0.930923
11	4802441	4802684	0.965564
11	5517725	5517828	0.11054
11	7155236	7155335	0.993066
11	7666849	7667161	0.127248
11	7731847	7732011	0.988132
11	10065580	10065885	0.00219625
11	10816715	10816871	3.37918e-06
11	11318933	11319033	0.134016
11	12037097	12037367	3.99978e-06
11	12731867	12732091	0.000335401
11	12796279	12796535	0.998898
11	12855452	12855579	0.0238251
11	13202859	13202967	0.175058
11	13303530	13303667	0.999996
11	13331618	13331729	0.999679
11	13578991	13596252	0.203801
11	13596988	13604868	0.252141
11	13946526	13946805	0.967342
11	14051141	14051303	0.0710384
11	14051467	14051703	0.162264
11	14064225	14064400	2.83253e-05
11	14766814	14766934	0.994049
11	14823449	14824461	0.0265824
11	14876994	14877310	0.146596
11	14886165	14886408	0.457604
11	14967705	14967929	0.948634
11	14976747	14976851	0.941988
11	14980574	14981412	0.328969
11	14982701	14984461	0.1968
11	15015641	15016046	0.138206
11	15419890	15420224	0.00171261
11	17329308	17329644	0.172133
11	18525096	18525260	0.615229
11	18543279	18543929	0.858062
11	18607008	18607504	0.121979
11	18621731	18622112	0.145148
11	18636142	18636678	0.0649534
11	18793237	18793591	0.999998
11	18863167	18863826	0.990108
11	18885236	18885353	0.038261
11	18910099	18910429	0.79602
11	19008850	19009062	0.0133335
11	19032173	19032295	0.166329
11	20022596	20022937	0.956069
11	22072981	22073289	0.161737
11	22109575	22109674	0.161493
12	278247	280756	0.160872
12	283162	289336	0.154346
12	392180	392592	0.381587
12	857893	857999	9.93821e-05
12	1404847	1405043	4.55794e-06
12	1820882	1821170	7.34096e-07
12	2177371	2177928	0.910549
12	2467495	2467662	0.93674
12	2518301	2518559	0.999983
12	2611323	2611438	0.00112602
12	2904245	2904429	0.00013125
12	3031682	3031781	0.0915565
12	3145341	3145640	0.787531
12	3392937	3393460	0.237733
12	4406505	4406622	0.683387
12	7694700	7696423	0.234792
12	9528932	9529043	0.0896246
12	9691679	9691929	0.985466
12	9768484	9768954	0.145604
12	9772680	9772807	0.993945
12	10611362	10611505	0.999976
12	11812566	11812694	0.013397
12	13236799	13236977	0.364228
12	13694533	13694961	0.1388
12	14853258	14855572	0.159564
12	15774921	15775066	2.9303e-05
12	15822026	15822651	7.28612e-05
12	16669541	16669645	0.130713
12	16725321	16725871	0.79846
12	18324157	18324488	0.0106699
12	18672186	18672322	0.00237294
12	18936145	18936514	0.999013
12	18947024	18947362	0.105154
12	19393681	19393826	0.998945
12	19407243	19407384	0.996773
12	19568824	19568957	0.495177
12	19585884	19585995	0.0310722
12	19670931	19671046	0.0243444
12	20001503	20001783	1.88015e-06
12	20132159	20132539	0.619135
12	20299317	20299464	0.00202463
12	20758941	20759057	0.0443603
12	20782043	20782202	0.0678522
12	20861397	20861560	0.854705
12	20927624	20927749	1
12	20964868	20965520	0.938394
12	20977441	20977672	0.858095
12	21090429	21090572	1
12	21094229	21094341	1
12	21300968	21301357	1
12	21385772	21385975	0.478508
12	21419353	21419457	0.824271
12	21463321	21463440	0.182279
12	21623095	21623288	0.984581
12	21906783	21907088	0.706775
12	21935648	21935931	0.995396
12	22029445	22029650	0.999197
13	1406107	1406375	3.1688e-14
13	1658495	1658639	2.80075e-08
13	2094345	2094709	0.485529
13	2157509	2157627	0.0664227
13	2288226	2289988	0.0448744
13	2301799	2302193	0.00130577
13	2366681	2366834	0.0399314
13	3092306	3092513	9.85617e-06
13	3218714	3226509	0.000187583
13	3226796	3238381	0.00186698
13	3239627	3240385	0.000396947
13	4272205	4273024	0.961706
13	4365608	4365739	3.07699e-07
13	4635266	4635376	0.0189062
13	6693630	6693787	0.773905
13	8246823	8247188	0.93737
13	8511053	8511397	0.000867201
13	8632226	8632354	0.999998
13	8780235	8780500	0.16018
13	8907583	8907716	0.0936131
13	9007961	9008073	3.33174e-05
13	9015005	9015267	3.91604e-07
13	9016550	9016659	0.0242536
13	9028126	9028283	0.18339
13	9059011	9059112	0.955274
13	9136245	9136525	0.00167443
13	9180864	9181027	0.999864
13	9266710	9266889	0.492217
13	9441901	9442026	0.0406297
13	9624299	9624498	0.999915
13	9697629	9697946	0.000641605
13	9821057	9821234	0.642526
13	9938325	9938775	4.12638e-11
13	10084268	10084536	0.0362099
13	10518247	10518471	0.944683
13	10685492	10686953	0.0524708
13	11155234	11156684	0.373793
13	11633882	11634236	0.186957
13	13451604	13467222	0.149518
13	13467539	13470293	0.0586509
13	13470467	13476298	0.107569
13	14422157	14422294	0.0526538
13	16242263	16244898	0.469899
13	17394795	17395191	0.554103
13	17884143	17884284	0.000395989
13	17951876	17952146	0.0331276
13	18028636	18028790	0.000630545
13	18099418	18099601	0.00150438
13	18127440	18127849	0.225701
13	18235269	18235384	3.61185e-05
13	18396668	18396786	0.672939
13	19090634	19090923	0.961122
13	19135341	19135699	0.218803
13	19427050	19427471	0.999996
13	19556449	19556911	0.681632
13	19598630	19598904	0.00761254
13	19730455	19730652	0.477484
13	19841608	19841828	0.999759
13	20240932	20241034	0.00105709
13	20402482	20402590	1
13	20462995	20463282	0.00265034
13	20584097	20584301	0.199643
13	20599133	20599244	0.0633905
13	20938796	20938953	3.13777e-05
13	21097172	21097463	5.8648e-05
13	21304119	21304523	0.838967
13	21309758	21310032	0.0394353
13	21490919	21491055	0.0332909
14	631104	631537	0.0164737
14	654402	654629	0.999995
14	1276613	1276721	0.995869
14	1484042	1484435	0.00188138
14	1580860	1580980	0.905768
14	1680981	1681099	0.848798
14	1823983	1824135	0.996673
14	2442628	2442774	0.347242
14	2644036	2644665	0.995983
14	3216185	3216381	0.999929
14	3580883	3580988	6.72549e-05
14	3624564	3624850	0.993082
14	3735954	3736198	0.558926
14	4337782	4338037	0.695188
14	4345517	4345859	0.198578
14	4785814	4786149	0.00143596
14	5075115	5075691	0.147324
14	5183750	5183852	0.380745
14	5184068	5184267	0.737047
14	5347203	5347315	0.00600023
14	5457660	5457847	0.000441417
14	5502609	5502848	0.0317923
14	5582949	5583120	0.0405219
14	5749473	5749600	0.591736
14	5792054	5792392	0.999999
14	6028252	6028494	0.999912
14	6077327	6077485	0.999985
14	6209989	6210409	0.925102
14	7344606	7345397	0.846723
14	7457383	7457574	0.405659
14	7653663	7654009	0.809567
14	7764555	7764696	0.778659
14	7900172	7900496	0.040578
14	8877557	8877694	0.277061
14	8932893	8933597	0.999093
14	8935877	8937314	0.99808
14	8940399	8942126	0.999843
14	8998270	8998397	0.167352
14	9020410	9029117	0.220898
14	9034057	9034181	0.999559
14	9074412	9075720	0.756759
14	9549913	9550024	0.213121
14	9854213	9854375	0.408714
14	9952025	9952259	0.902924
14	10312022	10312257	1
14	10328132	10328295	6.01469e-07
14	10480128	10480326	1
14	11035828	11036162	0.00111941
14	11100479	11100661	0.0163851
14	11202061	11202262	0.00286993
14	11740312	11740572	1
14	11855672	11857114	0.559711
14	11857242	11862159	0.27232
14	11862704	11871185	0.242273
14	11871411	11873340	0.707856
14	11901872	11905278	0.329921
14	11905577	11910392	0.308565
14	11953945	11954121	0.00134183
14	11954225	11955160	0.042773
14	11968646	11969224	0.744668
14	12022130	12022858	0.00555107
14	12147084	12147228	0.999791
14	12280338	12281514	0.840766
14	12292669	12297211	0.189146
14	12330569	12330819	0.624661
14	12339095	12339781	0.0513484
14	12364724	12365661	0.155066
14	12367268	12367367	0.999996
14	13049324	13049468	1
14	13118984	13119125	1
14	13456517	13456644	0.882115
14	14272375	14272542	0.0594738
14	14394414	14395028	0.296561
14	14420671	14421404	0.173993
14	14437124	14437230	0.546232
14	14443054	14443616	0.0723362
14	14604137	14604352	0.00378659
14	15542847	15544430	0.0230887
14	16054681	16054802	0.787824
14	16529052	16529787	0.996939
14	16756232	16756395	0.31752
14	17122773	17123714	9.15592e-05
14	17289987	17290557	0.014557
14	17616436	17616747	8.69035e-10
14	17860119	17868289	0.161737
14	17871537	17882329	0.161742
14	18180257	18181056	0.30132
14	18208174	18208515	0.996929
14	18344321	18344617	0.00384392
14	18933900	18934354	0.000192063
14	19744530	19744679	0.995196
14	20319839	20320564	0.35048
15	162959	163736	0.000564083
15	650899	651000	0.649754
15	1090309	1090521	1
15	1525169	1525297	0.0814136
15	1555280	1555398	0.999675
15	1622823	1623023	0.0910742
15	1626390	1626567	0.998865
15	1643326	1643547	0.0227973
15	1798746	1798866	0.00881879
15	2074070	2074284	1.78167e-12
15	2275782	2276029	0.915291
15	2413595	2414074	0.0642795
15	2914784	2915002	0.869688
15	2917639	2917795	0.00144324
15	2976609	2976741	1
15	3549812	3549952	0.0138795
15	3804651	3805503	0.161389
15	4141835	4142132	0.169964
15	4973716	4973902	5.88181e-06
15	5045181	5045318	0.198912
15	5714752	5714909	0.0150223
15	8239765	8239877	0.000985072
15	8710031	8710139	0.000483286
15	9320895	9321426	0.0869192
15	10264568	10264828	0.288311
15	11112540	11112732	0.0023189
15	11752923	11753182	0.331287
15	12019498	12020167	0.987163
15	12109040	12109147	0.0245933
15	12158665	12158975	0.159395
15	12841530	12841763	0.0341232
15	12877401	12877628	0.163041
15	12901080	12901267	1
15	13000439	13001659	0.710436
15	13062548	13062688	0.809114
15	13119859	13120069	0.00180481
15	13227028	13227193	0.743344
15	13273403	13273503	0.137755
15	13318155	13318358	0.979073
15	13493030	13493172	0.564622
15	13595101	13595331	0.0185979
15	14492180	14492785	0.00414955
15	14646933	14647338	0.00408369
15	14859636	14859859	0.00335855
15	15263115	15263331	5.31854e-05
15	15465672	15466052	0.54621
15	15473439	15473555	0.999061
15	15490824	15491109	5.26377e-07
15	15513665	15514525	0.0144814
15	16302284	16303049	0.000336817
15	16303861	16304049	0.0308182
15	16683057	16683200	0.00268312
15	17609145	17609555	0.00108415
16	256684	256935	0.140564
16	1066607	1066933	8.49362e-08
16	1680375	1680667	0.982565
16	2245715	2245916	0.603087
16	2412898	2413009	0.00224531
16	2421463	2421589	0.69548
16	2515983	2516204	0.613698
16	2516401	2516656	0.129116
16	2653257	2653362	0.00284558
16	2723157	2723708	0.974435
16	2756191	2756425	0.969037
16	2757119	2757376	0.999998
16	2769945	2770156	1
16	2827919	2828214	0.0317079
16	2874572	2874850	0.962903
16	2968961	2969242	0.313496
16	3336665	3336847	0.329055
16	3525602	3525922	0.853615
16	3623868	3624238	0.416726
16	4234010	4234566	0.994194
16	4251831	4252062	0.996139
16	4500878	4501120	0.5303
16	4840580	4840841	2.04763e-05
16	4876706	4876912	0.391282
16	5868461	5868659	0.863218
16	5881561	5881673	0.646788
16	6035374	6035565	0.28185
16	6115115	6115399	0.00357392
16	6159715	6159972	0.999803
16	6666073	6666412	0.98509
16	6832813	6833092	3.7055e-06
16	6872501	6873073	1.04956e-07
16	6920833	6921105	0.999992
16	6971079	6971194	0.99763
16	7254650	7254749	0.284009
16	7282400	7282551	0.0146347
16	7375315	7376196	0.698129
16	7908476	7908722	0.457331
16	8222025	8222136	0.00151001
16	8342965	8343072	0.0310832
16	9705826	9706156	0.0832553
16	10335820	10336039	0.972272
16	11716087	11716302	0.954513
16	12859305	12859553	0.494137
16	12980166	12980279	1
16	13102866	13103063	9.1191e-06
16	13178990	13179192	0.161737
16	13457335	13457910	0.0294904
16	13708400	13708533	0.998756
16	13884669	13884825	0.604623
16	13919132	13919297	0.991185
16	13963108	13963327	0.000210781
16	14130697	14130834	0.686886
16	14207124	14207321	0.0296877
16	14237227	14237768	0.999834
16	14404606	14404724	1
16	14433462	14433844	0.158147
16	14435124	14435299	0.994628
16	14473379	14473765	0.547841
16	14494184	14494537	0.504755
16	14704966	14705151	0.0819365
16	14715427	14715702	0.785692
16	14785176	14785381	0.00974126
16	14788599	14788748	0.968891
16	14894111	14894295	0.999807
16	15057867	15073230	0.204152
16	15073405	15096442	0.188298
16	15142927	15143051	0.000355695
16	15211804	15211905	0.664904
16	15402644	15402828	0.954503
16	15458448	15458630	0.981246
16	15514119	15514254	0.934994
16	15879745	15879968	0.123682
16	15897634	15897784	1
17	568209	568391	0.000120637
17	1574797	1575101	0.271917
17	1922222	1922357	0.00431323
17	2138656	2140151	0.118658
17	2154162	2154609	0.0223044
17	3914026	3914410	0.755958
17	5911298	5911747	0.983036
17	5932457	5932992	0.996075
17	5991194	5991626	0.0510962
17	6020579	6021691	0.147279
17	6872257	6872447	1.17315e-06
17	7205635	7205992	0.983182
17	8082701	8082864	0.995969
17	8400019	8400329	0.963669
17	9609722	9609844	0.99572
17	9645714	9645848	1.87379e-06
17	9816305	9816861	0.140077
17	9840032	9840161	0.225368
17	9843415	9843580	0.582491
17	9878821	9879197	0.14472
17	9880266	9880496	0.125706
17	9885783	9886137	0.0394547
17	9916900	9917044	0.161372
17	9919071	9919478	0.168017
17	9921882	9922025	0.990144
17	9922559	9922727	0.979117
17	9937739	9938112	0.999485
17	10234994	10235225	0.998633
17	10264649	10265178	0.0188011
17	10303774	10303930	0.99871
17	10369861	10370049	0.000314392
17	10425001	10430051	0.658387
17	10430279	10443144	0.278717
17	10496099	10496218	0.985349
17	10544190	10544708	0.505552
17	10544899	10545003	0.91974
17	10715455	10715946	0.984433
17	10861896	10862467	0.000222786
17	10892805	10893035	0.545379
17	10936625	10936873	0.999988
17	10953487	10953836	0.835899
17	11161400	11162271	0.00107008
17	11309038	11309313	0.462284
17	11768329	11768519	0.808484
17	12799858	12800382	0.27444
17	13149725	13149862	0.123716
17	13721527	13721630	0.0161269
17	13771135	13771258	0.366082
17	13912936	13913277	0.943135
17	14138665	14138852	0.999992
17	14267216	14267396	0.0874065
17	14282804	14282933	0.672122
17	14459381	14459612	0.562365
17	14555615	14555772	0.106173
17	14567745	14567954	1
17	14637849	14638048	0.561486
17	14892899	14893545	0.730549
17	15279859	15280014	0.510927
17	15306666	15307376	0.293124
17	15308979	15309113	0.0195565
18	22579	22689	0.17592
18	29348	29918	0.161737
18	133643	149138	0.167426
18	173361	173475	0.999984
18	181194	181373	0.969293
18	217122	217465	0.702272
18	235205	235317	0.999985
18	309854	310239	0.350387
18	316711	317249	0.762658
18	508222	508368	0.00567514
18	541155	541276	0.999945
18	688139	688265	0.334842
18	979512	979648	0.00962432
18	1338694	1343855	0.222426
18	1348946	1350927	0.378275
18	1351117	1351256	1
18	1351701	1352015	0.998944
18	1352266	1373035	0.181263
18	1405623	1405929	0.611667
18	1566352	1566505	0.161557
18	1647368	1647572	0.983794
18	1861941	1862129	0.86504
18	1886661	1886761	0.938927
18	2158202	2158429	2.94067e-08
18	2382885	2383102	0.203337
18	3217935	3218315	0.151653
18	3329078	3329194	0.00254903
18	3893877	3894187	0.784807
18	4401417	4401563	0.670895
18	4426118	4426818	8.13391e-05
18	6532342	6532551	0.795853
18	7686483	7690787	0.237593
18	7703882	7708178	0.160906
18	8022228	8022482	0.739044
18	8077212	8077338	5.06906e-05
18	8085237	8085368	0.00452121
18	8510688	8511044	0.999984
18	8643925	8644041	0.20383
18	8862885	8863011	1
18	9038660	9038980	0.999938
18	9351525	9351658	0.989535
18	9582496	9582869	0.995604
18	9597863	9597968	0.999265
18	9616443	9616653	0.999999
18	9652317	9652587	0.986282
18	9652843	9652988	0.130381
18	10076363	10076474	0.999984
18	10095248	10095427	0.832199
18	10201940	10202177	0.929964
18	10500868	10500994	0.999981
18	10774566	10774899	0.923015
18	10880129	10880884	0.697295
18	10941675	10942172	0.998314
18	10978870	10979368	0.99996
18	11008683	11008868	0.195675
18	11082009	11082310	0.999634
18	11301017	11307813	0.245459
18	11307902	11309799	0.332607
18	11361357	11361668	0.00120496
18	11907874	11908765	0.156108
18	12222820	12223484	0.714454
18	12971259	12973696	0.0728707
18	12973854	12983031	0.153824
[truncated: 2,974 more rows]

## Sheet: Mallard2Pekinduck
Chr	Start	End	Pval
1	195401	195840	0.542123
1	195401	195840	0.542123
1	564699	565448	0.0153378
1	659907	660146	0.00189086
1	706605	706784	3.00856e-12
1	791017	791355	0.015214
1	814231	814380	0.00408063
1	845220	845913	0.85078
1	857245	857524	1.14182e-07
1	883713	883843	0.000517706
1	883713	883843	0.000517706
1	907925	908138	5.57711e-08
1	909121	909375	0.115788
1	963186	963634	0.207968
1	1027859	1027984	0.00548705
1	1063029	1063195	0.0174166
1	1063029	1063195	0.0174166
1	1082574	1082701	3.56539e-09
1	1138975	1139130	0.00272403
1	1191146	1191425	4.27103e-06
1	1268195	1268427	0.24689
1	1268195	1268427	0.24689
1	1268195	1268427	0.24689
1	1406721	1406832	3.00928e-14
1	1408611	1408733	0.00572056
1	1408611	1408733	0.00572056
1	1412657	1412926	0.999363
1	1412657	1412926	0.999363
1	1463466	1463616	0.000738908
1	1486010	1486124	0.000105579
1	1486010	1486124	0.000105579
1	1487042	1487204	0.920503
1	1487042	1487204	0.920503
1	1487818	1488331	0.858034
1	1487818	1488331	0.858034
1	1704460	1704577	0.0623813
1	1704460	1704577	0.0623813
1	1808084	1808223	0.0330181
1	1816794	1816940	0.00378006
1	1927322	1927525	0.218969
1	2240136	2240376	0.165573
1	2292339	2293384	0.0298219
1	2316648	2316756	0.00753099
1	2429293	2429406	2.1489e-10
1	2602261	2602364	4.40897e-09
1	2658512	2658645	0.000177555
1	2870346	2870489	0.905745
1	2890059	2890186	0.998412
1	3160527	3160724	0.838263
1	3338448	3338892	3.929e-05
1	3840189	3840423	0.0495042
1	3928689	3928858	0.303506
1	4500586	4500969	0.000327363
1	4500586	4500969	0.000327363
1	5341968	5342262	0.998311
1	5416223	5419778	0.739777
1	6423815	6424068	0.112623
1	7206573	7206698	0.147337
1	7206573	7206698	0.147337
1	7247461	7248090	0.950895
1	7612394	7612516	0.400439
1	7682717	7682832	0.0396013
1	7807148	7807247	0.00633601
1	7943851	7944320	0.00057345
1	8641693	8641810	0.785659
1	9479540	9480071	1
1	11063672	11063954	0.929917
1	11078881	11081698	0.838914
1	11082211	11082586	1
1	11186831	11187084	0.095949
1	11189512	11193281	0.790604
1	11298147	11298628	0.999998
1	11298718	11299950	0.998111
1	11301049	11312225	0.897323
1	11314531	11317441	0.998658
1	11317667	11322559	0.973353
1	11322774	11324561	0.999887
1	11324660	11325196	0.999872
1	11325494	11325608	0.995649
1	11955763	11956667	0.998621
1	11981114	11981419	0.985589
1	12053217	12053349	0.999999
1	12968819	12969155	0.976634
1	13224912	13225280	1.75714e-06
1	13224912	13225280	1.75714e-06
1	15309437	15309538	7.87514e-11
1	15385853	15386071	0.976024
1	15385853	15386071	0.976024
1	16126049	16126217	0.982882
1	17097602	17097912	0.996323
1	17097994	17100367	0.405202
1	18313814	18316185	0.420244
1	18317023	18317276	0.00104857
1	18317645	18318486	0.99995
1	18782205	18782337	0.984027
1	19137569	19139701	0.998646
1	19139783	19140089	0.999991
1	19162419	19162625	0.990425
1	19260869	19261123	0.797915
1	20253019	20258183	0.980011
1	20258481	20271723	0.908888
1	20772990	20773115	0.0669973
1	20971216	20971399	0.00174583
1	21313533	21313713	0.999893
1	21415921	21416131	0.0135493
1	21451814	21451921	0.629868
1	21872756	21873141	0.999952
1	22211599	22211928	0.999999
1	22562207	22562900	0.999726
1	22854050	22854285	0.227523
1	23247964	23248129	0.67681
1	23686190	23686333	0.736846
1	23914156	23915157	0.99941
1	24564259	24564475	0.951309
1	24869633	24870434	1
1	25238819	25239991	0.999015
1	25743854	25744392	0.557714
1	26209833	26210013	0.99707
1	26343162	26343634	0.991644
1	26792104	26792329	5.90983e-05
1	27307215	27307339	0.999996
1	27650974	27651302	0.999994
1	27650974	27651302	0.999994
1	28276803	28276964	0.851594
1	30103409	30103662	0.515199
1	30263546	30266286	0.997844
1	31247627	31247743	0.955054
1	32634803	32634950	0.999982
1	32688554	32689265	0.858396
1	33020656	33021073	0.0026306
1	33101762	33101933	0.999996
1	33103371	33103798	0.905543
1	33126935	33127038	0.999995
1	33189341	33189584	0.589352
1	33932003	33932852	0.999386
1	33954470	33954922	5.54324e-12
1	33955403	33957537	0.997943
1	33957874	33958053	3.39392e-08
1	34254303	34255992	0.998243
1	34261210	34261515	1
1	34261612	34262100	1
1	34294447	34295026	0.0322076
1	34452551	34452711	0.9999
1	34471901	34472604	0.999943
1	34758559	34758735	0.999807
1	36990801	36990977	2.72245e-05
1	37130590	37130690	3.33389e-08
1	37303852	37303993	0.999739
1	37596370	37596531	1.03612e-06
1	37596370	37596531	1.03612e-06
1	38031334	38031710	0.202323
1	39117019	39117694	0.999988
1	39402057	39402607	1
1	39402732	39409361	0.966866
1	39409594	39410920	0.999993
1	39432379	39448469	0.902027
1	39723825	39730414	0.948838
1	39731315	39735965	0.903698
1	39742605	39742844	0.0738101
1	39890858	39891503	0.997426
1	40318567	40318832	0.00330034
1	40482502	40482648	0.0479669
1	40515476	40515658	1.27361e-09
1	40527291	40527593	0.989495
1	40556952	40557285	0.822699
1	41534942	41535073	0.999447
1	41592197	41592479	1
1	41649331	41650293	0.999748
1	41657311	41657435	0.999813
1	42135283	42136042	0.842614
1	42599869	42600293	0.838263
1	42899434	42899568	7.86747e-14
1	42899434	42899568	7.86747e-14
1	43022658	43024787	0.535764
1	43022658	43024787	0.535764
1	43024937	43026720	0.0328782
1	43024937	43026720	0.0328782
1	43250303	43250474	5.33109e-11
1	43262973	43263761	9.27289e-07
1	43267648	43267821	0.0134055
1	44217895	44218170	1.6911e-14
1	44437330	44437500	4.41567e-16
1	44764731	44764929	0.0467362
1	44764731	44764929	0.0467362
1	44764731	44764929	0.0467362
1	45264983	45265411	0.0144762
1	45264983	45265411	0.0144762
1	45875251	45875534	6.26854e-07
1	45912382	45912706	0.997635
1	46266429	46267172	0.999989
1	46416425	46418075	0.000293671
1	46492085	46492205	0.00118278
1	47000619	47001564	0.0386547
1	47229337	47229741	0.0642901
1	47233364	47233511	3.63025e-05
1	48556988	48557871	0.965237
1	48804094	48804215	2.30433e-06
1	48812424	48812642	1
1	49428963	49429690	0.994573
1	51563451	51564854	1
1	52199481	52200134	0.865301
1	52293690	52293807	0.964911
1	52680567	52680810	0.478562
1	53010599	53012416	0.10118
1	53058863	53059506	0.00259981
1	53473082	53473971	0.999999
1	53772741	53773905	1.85928e-05
1	53774261	53774577	0.995227
1	53774747	53775351	0.477391
1	53775726	53776887	0.21213
1	53777021	53777493	0.692311
1	53777627	53779508	0.795201
1	53779638	53779742	0.000641694
1	53779865	53781632	0.73062
1	53781725	53786185	0.828894
1	53868365	53868492	0.00223833
1	53868365	53868492	0.00223833
1	55005346	55005494	0.980979
1	55092078	55092217	0.0710712
1	55253961	55254211	7.86403e-06
1	55343484	55344276	0.90907
1	55367355	55367461	0.889668
1	56299436	56299821	0.000566372
1	56558342	56558460	0.00803612
1	56828163	56828379	0.000496647
1	57051774	57051889	1
1	57239593	57239755	0.46128
1	57427319	57427443	0.187844
1	57486804	57487036	7.29173e-07
1	57719638	57719823	7.80757e-05
1	58513176	58513336	1
1	59540565	59543604	0.520247
1	59940875	59941074	0.870272
1	60103349	60103608	0.970832
1	60250654	60250756	0.942138
1	60965030	60965710	0.727332
1	62296396	62296870	0.998627
1	63137835	63137943	3.29122e-11
1	63137835	63137943	3.29122e-11
1	63370390	63370655	1.59841e-06
1	64181525	64181829	3.56403e-12
1	65349193	65349345	0.00135072
1	65376318	65377138	0.998005
1	66931945	66934474	0.99976
1	66935922	66936208	3.53087e-10
1	67280457	67281214	0.307251
1	70517372	70517606	2.48878e-09
1	71768833	71769529	0.613863
1	72385476	72385684	4.58284e-06
1	72900293	72900465	0.990555
1	73243047	73243602	0.838263
1	73369518	73370305	0.856576
1	73371697	73372196	0.838263
1	75589806	75590343	0.95709
1	75595151	75596697	0.882053
1	75624257	75624714	0.838263
1	78044840	78044968	0.14265
1	78045044	78045723	0.999461
1	78049409	78050382	0.999999
1	78051904	78058089	0.936952
1	78058955	78067086	0.924404
1	78067410	78069288	0.999988
1	78654031	78654368	0.855642
1	79849148	79849712	0.985322
1	79929466	79929977	0.00668704
1	80315173	80315729	0.588602
1	80380647	80381046	0.0457117
1	80380647	80381046	0.0457117
1	80383521	80384059	0.0461443
1	81471716	81471822	7.37011e-05
1	81471716	81471822	7.37011e-05
1	82258976	82259118	0.0919027
1	82342936	82343787	0.993525
1	82342936	82343787	0.993525
1	82353790	82353985	0.75038
1	82353790	82353985	0.75038
1	82353790	82353985	0.75038
1	82412145	82412248	0.859896
1	82576656	82576881	0.999472
1	82948560	82948686	2.88056e-05
1	83523065	83523703	0.999146
1	83523065	83523703	0.999146
1	84173000	84173109	9.73509e-16
1	84173000	84173109	9.73509e-16
1	84480942	84481059	0.988025
1	84812930	84813262	1.47365e-05
1	84968190	84973376	0.681357
1	84968190	84973376	0.681357
1	85154859	85155034	0.0144698
1	85339211	85339430	0.883588
1	85438909	85439081	0.00242723
1	85857409	85857679	3.78335e-05
1	86574063	86574325	0.984913
1	86662608	86662815	0.00871703
1	86996068	86996319	0.993476
1	87313923	87314073	0.224092
1	87313923	87314073	0.224092
1	87591059	87591325	0.0182447
1	87591059	87591325	0.0182447
1	87754819	87755066	0.0119436
1	87894244	87894551	0.10297
1	87894244	87894551	0.10297
1	88095330	88095477	9.57288e-07
1	89196683	89196891	0.976161
1	89354723	89371658	0.987023
1	89371743	89417093	0.919323
1	89441309	89472993	0.923938
1	89496377	89507042	0.865147
1	89507152	89511685	0.92135
1	89511801	89544161	0.857301
1	89546285	89546447	0.862653
1	89547249	89548686	0.438539
1	89665952	89670321	0.999975
1	89698169	89706048	0.975831
1	89698169	89706048	0.975831
1	89742289	89752425	0.936855
1	91555253	91555404	0.00210135
1	92049475	92050103	0.905758
1	92560491	92560598	0.881359
1	92841078	92841206	0.99883
1	93661464	93661639	0.999593
1	93844594	93844726	0.999999
1	94507345	94508376	0.929477
1	94787158	94788075	0.574824
1	94900765	94900872	0.999966
1	96050504	96050801	0.035465
1	96101926	96102063	0.259445
1	96781093	96781413	0.000212887
1	96866475	96866901	1.60742e-11
1	97210019	97210145	0.0230631
1	98932153	98932345	0.317813
1	100129140	100129243	0.00212663
1	100274963	100275245	0.838263
1	100284853	100312964	0.843427
1	100313759	100316424	0.838182
1	100316728	100319757	0.838309
1	100320565	100323253	0.838208
1	100323565	100331418	0.838259
1	100370312	100372359	0.838263
1	100636364	100636650	4.51233e-06
1	100853916	100854408	1
1	102235501	102235975	0.998297
1	102812287	102814165	0.899632
1	102874456	102874592	5.49607e-06
1	103427907	103434194	0.910675
1	103434325	103439273	0.953175
1	103439803	103444158	0.799836
1	104073571	104073746	0.999999
1	104114666	104115109	0.0114895
1	107047678	107048923	0.794507
1	107079530	107079738	0.348835
1	108488093	108489208	0.0837693
1	109076171	109091129	0.8418
1	109092461	109094121	0.841177
1	109094990	109096434	0.838263
1	109096538	109097101	0.838263
1	109099353	109102708	0.838261
1	109103457	109111175	0.838258
1	109124285	109128028	0.838241
1	109128823	109136056	0.83823
1	109136949	109139577	0.838263
1	109140308	109144311	0.838263
1	109145117	109147799	0.83823
1	109149398	109152335	0.838312
1	109153210	109156378	0.85256
1	109169420	109169828	0.0876569
1	110054952	110055121	0.302123
1	110658783	110658884	0.00011362
1	110699957	110700080	0.266141
1	112405876	112406066	0.341578
1	113596562	113597243	1
1	114846844	114846947	1
1	115691296	115691426	0.089461
1	117664837	117671638	0.979892
1	118153557	118157607	0.730091
1	118153557	118157607	0.730091
1	118699719	118699882	0.957486
1	120117474	120118016	0.999972
1	120866093	120866235	1.25842e-13
1	120936505	120937023	0.797501
1	122129465	122129736	0.00157919
1	122132090	122132225	0.100211
1	123101036	123101140	0.494048
1	123206354	123206492	0.824247
1	123235769	123235876	0.992751
1	123527946	123528115	0.860878
1	123527946	123528115	0.860878
1	123666890	123667229	1.29463e-07
1	124254409	124254780	0.000682524
1	124374706	124374937	0.118505
1	124559233	124559638	0.981422
1	124935742	124935862	0.0330657
1	125489033	125489170	0.838263
1	126020621	126020839	0.255559
1	126186863	126187199	0.94264
1	126347289	126347589	0.997017
1	127363711	127364033	1.86885e-06
1	127532959	127534971	0.475111
1	127561083	127561577	4.11633e-09
1	127832111	127832397	0.999929
1	127836032	127836180	0.999957
1	128187998	128188557	1
1	129013915	129014406	0.999977
1	129039602	129041622	0.907047
1	129633108	129633207	0.942873
1	129634465	129634725	0.064125
1	129769333	129769761	1
1	129909407	129909793	0.209725
1	129995787	129996021	8.36705e-05
1	131833181	131833280	0.0116487
1	131908667	131909069	0.804256
1	132590167	132590309	1.02029e-06
1	132681696	132682316	0.171007
1	133852855	133856096	0.290647
1	133894540	133900071	0.967949
1	134639211	134639375	0.998981
1	135463461	135463609	0.819429
1	135476693	135476891	0.999901
1	137085252	137085578	0.000148536
1	137183977	137184137	7.29088e-05
1	137291135	137292442	0.999625
1	137802479	137802722	0.93973
1	138510558	138510721	0.0418092
1	138853534	138854170	0.864272
1	139099116	139099458	0.0985302
1	139646193	139646303	0.0288107
1	139688183	139688518	3.47448e-13
1	140476753	140477480	0.634165
1	140861600	140861762	0.00011614
1	142209481	142209865	0.0724344
1	142262339	142263081	0.9845
1	142453649	142455800	1
1	142730053	142730269	0.838263
1	143101350	143101757	0.222931
1	143786867	143787141	0.00787519
1	144202804	144203178	0.00363803
1	144202804	144203178	0.00363803
1	144357666	144357936	3.98961e-10
1	144453061	144454138	0.00684562
1	144460710	144460899	0.999976
1	144556613	144556738	0.217535
1	144556613	144556738	0.217535
1	144567018	144567170	0.995832
1	144626691	144627004	0.927704
1	144642901	144643166	6.66817e-05
1	144815863	144817629	0.950402
1	144952105	144952228	1.61717e-10
1	145370521	145371346	0.977706
1	145611800	145612181	0.999854
1	146670927	146671054	0.999753
1	146757448	146757822	0.0207605
1	146992542	146993282	0.00133551
1	147433426	147433601	1.8678e-25
1	148194379	148196766	0.988963
1	148197242	148200586	0.995901
1	148201373	148203241	0.99975
1	148203354	148204997	0.999989
1	148205336	148207302	0.999279
1	148207449	148209203	0.998075
1	148209543	148210585	0.999886
1	148211438	148216583	0.98886
1	148217992	148219529	0.814414
1	148220239	148221554	0.999999
1	148247896	148248024	0.896564
1	148664543	148664744	0.00301647
1	148680898	148681944	0.995559
1	149478258	149484865	0.91238
1	149485448	149488798	0.755578
1	149489437	149492124	0.999527
1	149746820	149746961	0.484428
1	149746820	149746961	0.484428
1	151191464	151191611	0.989982
1	151193145	151193843	0.979263
1	151281951	151282374	1
1	151288330	151288434	0.464969
1	151429617	151429718	0.910248
1	151647596	151647955	0.0003737
1	151647596	151647955	0.0003737
1	151810816	151810941	0.118269
1	151811597	151811715	0.999468
1	152118783	152119068	0.0255712
1	152391564	152391850	0.759738
1	153083687	153083884	2.07116e-10
1	153909048	153909186	0.996084
1	154321311	154321460	0.00200514
1	154391693	154392277	0.0820989
1	154396717	154396907	0.00810427
1	154840344	154840550	0.853371
1	154909377	154910251	0.981044
1	155645743	155645988	0.0239372
1	155797121	155799012	0.99995
1	155799536	155809965	0.918748
1	155810255	155812969	0.987802
1	155813085	155814236	0.999995
1	155814685	155821069	0.955118
1	155823058	155839210	0.889405
1	155840346	155848390	0.905373
1	155848514	155852023	0.996369
1	156136622	156136923	0.999921
1	158066104	158066564	8.2091e-09
1	158169929	158170341	0.843526
1	158178817	158209218	0.852237
1	158589822	158590395	0.934672
1	158630158	158630413	6.47555e-05
1	158721294	158721554	0.275561
1	159210187	159211044	4.14866e-05
1	159476997	159477238	0.990402
1	159814869	159815791	0.461927
1	159816625	159827836	0.920131
1	159827947	159828117	0.803073
1	159829498	159832042	0.998408
1	159832667	159839250	0.953889
1	159890995	159893856	0.421496
1	160205324	160205504	0.999958
1	160393725	160394144	0.256174
1	160442368	160443281	0.0735507
1	160898139	160914719	0.855556
1	160939979	160940078	0.999457
1	160956613	160958558	0.836576
1	160962077	160964305	0.8544
1	160965148	160967059	0.828984
1	161245131	161246132	0.883445
1	161249577	161249689	0.985913
1	162215875	162215988	0.0145455
1	162626257	162626461	0.217997
1	162710415	162710540	0.725689
1	162711502	162711790	0.252497
1	162754104	162754284	6.44453e-07
1	162847806	162848067	0.187026
1	163718438	163719339	1.7157e-08
1	164619603	164619706	0.230377
1	168040407	168041006	0.999996
1	168298032	168298194	0.838263
1	168309652	168310775	0.847318
1	169283914	169285900	0.971607
1	169286421	169305114	0.877156
1	169305194	169317979	0.902797
1	169318140	169319463	0.960441
1	169320898	169323488	0.993948
1	169323704	169326891	0.998002
1	169327948	169332801	0.951981
1	169526006	169526537	0.00150693
1	169882252	169883932	0.835641
1	169888343	169888799	0.998694
1	170626983	170627116	0.999977
1	174495755	174495985	0.812531
1	175122211	175122393	0.998868
1	175176774	175177289	0.992134
1	175184251	175184355	0.971339
1	175212403	175212753	2.59836e-06
1	175212403	175212753	2.59836e-06
1	175496075	175496197	3.53368e-08
1	176101357	176101478	3.65271e-05
1	176140674	176141101	0.0393283
1	176635755	176635981	0.00565926
1	176759552	176759793	2.63536e-17
1	176812998	176813508	0.00359863
1	177169669	177169926	0.00032583
1	177283299	177283836	0.999951
1	177341306	177341646	0.896889
1	177460136	177460322	0.284376
1	177942230	177942357	2.98287e-10
1	177942230	177942357	2.98287e-10
1	177996893	177997151	7.79931e-09
1	177996893	177997151	7.79931e-09
1	178368364	178373036	0.779607
1	178373867	178374887	0.997943
1	178386809	178386918	2.91944e-06
1	178718515	178718727	0.999688
1	178718515	178718727	0.999688
1	178839484	178839702	7.74563e-06
1	178944430	178944854	0.838547
1	178945195	178945987	0.12602
1	178946082	178951696	0.771458
1	178952232	178958510	0.712427
1	179069159	179069321	0.00286046
1	179069159	179069321	0.00286046
1	179584872	179585317	0.999566
1	179927899	179928142	0.000120949
1	179949574	179951223	0.567822
1	180743719	180744380	0.250137
1	180992604	180992955	0.712572
1	181175264	181175363	0.00767117
1	181740627	181740772	0.117157
1	181826409	181826524	0.999993
1	182064223	182064526	0.999934
1	182290053	182290837	0.528393
1	182808952	182809060	0.998624
1	182985952	182986217	0.561794
1	183042006	183042296	0.973525
1	183252970	183253744	0.944209
1	183256226	183256592	0.336616
1	183338984	183339498	4.86455e-07
1	183338984	183339498	4.86455e-07
1	183606048	183606149	5.09821e-14
1	183793308	183793474	0.990572
1	184195254	184195731	0.000236706
1	184461460	184461584	0.153042
1	184833198	184833637	0.00232904
1	185103105	185103212	2.4033e-06
1	185321753	185322070	0.726503
1	185392745	185392987	0.0443676
1	186043778	186043905	0.922081
1	186186042	186190100	0.886315
1	186186042	186190100	0.886315
1	186190533	186192079	0.486728
1	186190533	186192079	0.486728
1	186192305	186210426	0.857664
1	186192305	186210426	0.857664
1	186192305	186210426	0.857664
1	186210695	186215516	0.866865
1	186210695	186215516	0.866865
1	186217495	186218212	0.547802
1	186218540	186219120	0.00157772
1	186219350	186237859	0.87223
1	186855986	186857370	0.905406
1	187690366	187690544	0.356062
1	187983775	187983931	2.76279e-08
1	188229741	188229896	0.809751
1	188638867	188638979	0.00310173
1	189503478	189503608	3.46231e-09
1	190367002	190367254	0.385989
1	191872023	191872192	0.998939
1	193324655	193325578	0.00319475
1	193648425	193649076	0.279119
1	194056244	194056784	0.15863
1	194655258	194661159	0.767396
1	195528002	195528358	1
1	195594296	195594478	4.58493e-05
1	195863698	195864314	0.0193024
1	196546058	196548805	0.925564
1	196549395	196549986	0.998283
1	196551251	196554907	0.978251
1	198624718	198646682	0.832614
1	198647457	198648639	0.00095173
1	198649856	198650124	3.42964e-14
1	199344865	199344976	0.998984
1	199958875	199959116	0.000474736
1	199967983	199968106	0.838263
1	199969791	199970040	0.504867
1	199978363	199986262	0.838263
1	200032701	200050654	0.838263
1	200072914	200074385	0.995035
1	200533338	200533533	3.06347e-08
1	200533338	200533533	3.06347e-08
1	200601986	200602105	0.000632046
1	200652085	200652213	0.999233
1	200774465	200774836	0.999995
1	201132164	201132434	0.95818
1	201132535	201132823	1
1	201216511	201216673	0.874956
1	201315210	201316314	0.784649
1	201411461	201411661	0.999964
1	201419949	201420088	0.964632
1	201633393	201633564	0.575345
1	201661553	201662421	0.97839
1	201695705	201696169	5.97685e-09
1	201762966	201763134	5.4555e-06
1	202100510	202100702	0.930951
1	202665964	202666249	0.140105
1	202890911	202891315	0.0378591
1	202980338	202980606	0.00597278
1	202980338	202980606	0.00597278
1	203009561	203009699	0.0801425
1	203009561	203009699	0.0801425
1	203249005	203249349	0.0055127
1	203249529	203249761	0.000328077
1	203669293	203669501	0.201657
1	203669293	203669501	0.201657
1	203724434	203724560	0.00491405
1	203973050	203973294	0.797298
1	203985801	203986096	0.999993
1	204186029	204186186	0.00105711
1	204271227	204271467	0.056158
1	204298106	204298207	0.0553717
1	204738027	204738194	5.28525e-14
1	204739355	204739468	1.54069e-08
1	204764292	204764550	0.90459
1	204860693	204860813	2.18615e-09
1	204900817	204901163	2.65387e-07
1	204968684	204968872	0.711947
1	204970515	204970616	0.412732
1	204980268	204980569	0.00205767
1	205086374	205086517	0.999766
1	205135690	205135951	0.752748
1	205135690	205135951	0.752748
1	205135690	205135951	0.752748
1	205257521	205257845	2.2034e-08
1	205258238	205258944	0.0098876
1	205319669	205319911	0.822009
1	205320326	205320807	0.951144
1	205333036	205333160	0.00300498
1	205354025	205354249	0.986794
1	205379239	205379676	0.243364
1	205393428	205393541	0.00338017
1	205395307	205395446	0.832262
1	205440193	205440388	0.119629
1	205457046	205457216	0.553974
1	205480288	205480550	0.0529554
1	205621278	205621475	0.0742913
1	205626525	205633486	0.786767
1	205626525	205633486	0.786767
1	205633957	205634526	0.0631607
1	205633957	205634526	0.0631607
1	205889800	205889928	6.49751e-09
1	205973973	205974124	3.18427e-06
1	205974844	205975807	0.00154996
1	206005267	206005602	4.31468e-05
1	206079890	206080359	0.766779
1	206208794	206209050	0.15193
1	206219745	206220259	7.06167e-12
1	206238216	206238669	0.0159578
1	206254816	206254934	0.000219955
1	206254816	206254934	0.000219955
1	206339095	206339239	0.24587
1	206390441	206390559	0.85637
1	206390441	206390559	0.85637
1	206390441	206390559	0.85637
1	206419181	206419459	0.503864
1	206419181	206419459	0.503864
1	206422182	206436608	0.815187
1	206422182	206436608	0.815187
1	206422182	206436608	0.815187
1	206422182	206436608	0.815187
1	206422182	206436608	0.815187
1	206508400	206515106	0.714808
1	206525775	206525878	0.786003
1	206663260	206677334	0.817386
1	206663260	206677334	0.817386
1	206663260	206677334	0.817386
1	206663260	206677334	0.817386
1	206680248	206680672	0.18228
1	206680248	206680672	0.18228
1	206684192	206685057	0.0247136
1	206684192	206685057	0.0247136
1	206686472	206686580	0.000863757
1	206686472	206686580	0.000863757
1	206686805	206686998	1.67894e-09
1	206686805	206686998	1.67894e-09
1	206806706	206806850	0.000222832
1	206866953	206867342	0.840763
1	206866953	206867342	0.840763
1	206866953	206867342	0.840763
1	206866953	206867342	0.840763
1	207135405	207135512	0.837584
1	207210813	207211425	0.838263
2	503851	504418	0.0958272
2	503851	504418	0.0958272
2	505851	506569	1.09228e-05
2	608099	608362	0.00245714
2	819236	819485	0.047638
2	819236	819485	0.047638
2	819236	819485	0.047638
2	840469	840646	1.19667e-07
2	840469	840646	1.19667e-07
2	841197	841414	2.33721e-06
2	841197	841414	2.33721e-06
2	876282	876542	5.09106e-08
2	1084679	1084819	0.700164
2	1153602	1154023	0.000710937
2	1231476	1231614	0.838586
2	1412022	1412130	0.429065
2	1649963	1650512	0.00780529
2	1665503	1665920	0.980821
2	1766458	1769430	0.907533
2	1844303	1844456	0.412124
2	2134638	2135109	0.154597
2	2184008	2184184	0.998094
2	2218578	2218758	0.815038
2	2449839	2450468	0.00434418
2	2537121	2537423	5.92124e-05
2	2595728	2596136	0.932408
2	2598310	2598497	0.705118
2	2988018	2988156	0.988703
2	3105429	3105538	1
2	3771419	3771807	0.987064
2	3781121	3781242	0.0332824
2	3939952	3940054	0.387964
2	4487826	4488194	1.00151e-10
2	4847269	4847420	1.52295e-05
2	4863033	4863305	0.838263
2	4889487	4889638	1.31591e-05
2	4947606	4948441	0.800854
2	4951796	4952211	0.867478
2	5214568	5214694	4.72222e-05
2	5545722	5559084	0.890448
2	5559170	5564338	0.934043
2	5564422	5584087	0.863602
2	5719704	5724045	0.920088
2	5856772	5858296	0.0489787
2	5947977	5949045	0.834773
2	6007430	6007685	0.0202602
2	6128161	6128406	0.863604
2	6263760	6263880	0.666746
2	6463820	6464205	0.00770365
2	6648694	6648809	0.671986
2	6901020	6901187	0.0938622
2	7144276	7144853	0.956674
2	8779148	8786974	0.867264
2	8929298	8930126	0.888718
2	9926241	9926481	1.26577e-06
2	11162826	11163232	0.997153
2	11162826	11163232	0.997153
2	11162826	11163232	0.997153
2	11854424	11860607	0.837987
2	12166992	12167170	0.995841
2	12316407	12316687	0.500125
2	13440281	13440517	0.0585507
2	14128089	14128255	0.0571349
2	14143637	14143857	0.757325
2	14864644	14876299	0.848164
2	15400593	15400771	0.00325034
2	16606271	16606498	0.902083
2	16983141	16983348	1
2	17131263	17131396	0.999637
2	17309467	17310350	0.992748
2	18779981	18780149	0.999993
2	19115472	19116212	0.840626
2	19257975	19258262	0.949548
2	19455617	19455806	0.999999
2	20088023	20088640	0.0228316
2	20180658	20181024	0.690389
2	20849411	20849519	0.997927
2	20889280	20889464	4.33806e-14
2	22226097	22226439	0.469961
2	22294645	22294895	0.575219
2	22856420	22856774	0.653739
2	23092734	23092850	1.44908e-07
2	23093362	23093515	0.315062
2	23222832	23223091	6.47489e-07
2	23677105	23677252	0.0034711
2	24016990	24017212	0.000120378
2	24285510	24285667	0.986325
2	24286194	24287247	0.243255
2	24517364	24517887	0.883427
2	24735366	24735644	0.999773
2	25105198	25105348	0.13214
2	25201555	25201703	0.952994
2	25281061	25281331	8.09058e-05
2	25361474	25361735	0.114382
2	25803002	25803105	1
2	25851678	25851949	3.84063e-10
2	25950437	25950626	0.19392
2	26062382	26062710	8.28921e-05
2	26071701	26072075	0.000105771
2	28161466	28161687	1
2	28195812	28196704	0.423096
2	28458039	28458185	0.27249
2	28610133	28610605	0.993823
2	28645790	28646160	0.979979
2	29154320	29154500	1.02921e-14
2	29241621	29241735	8.0445e-12
2	29427814	29428143	1.36375e-05
2	29529158	29529440	0.862327
2	29529599	29530001	0.994856
2	29559043	29559371	0.0122917
2	29621669	29621786	0.141885
2	29621669	29621786	0.141885
2	29959272	29959497	0.999993
2	30000276	30000384	0.993579
2	30043157	30043377	0.999992
2	30125818	30126096	0.3815
2	30264655	30264895	1
2	30326671	30327020	1
2	30983014	30983166	1
2	31012737	31032779	0.872681
2	31032998	31036201	0.940992
2	31036579	31043244	0.947062
2	31044129	31049895	0.963244
2	31350233	31350370	1
2	31843812	31843974	0.995839
2	33276880	33277066	0.999998
2	33319423	33319526	2.08564e-09
2	33343232	33343388	0.927229
2	34331819	34331947	0.999998
2	34967786	34967896	0.280096
2	35070159	35070331	0.989384
2	35312027	35312134	0.999999
2	35342766	35343062	0.301603
2	35858610	35859269	1
2	36600004	36600113	0.000460268
2	36661180	36661316	0.838263
2	36936494	36936735	0.0467006
2	37212048	37212279	0.987444
2	37302720	37302906	0.994766
2	37549209	37549610	0.0671345
2	38046569	38046670	0.343274
2	38062944	38063183	0.00793993
2	38431775	38432728	0.999892
2	38993539	38993728	0.00928803
2	39352586	39352694	0.999796
2	39484803	39484924	0.242809
2	39590757	39591519	0.999999
2	39649367	39650025	0.971816
2	40294622	40295005	0.863613
2	40382324	40382500	1
2	40534517	40535450	1
2	40535617	40536631	1
2	40938013	40938168	0.0341187
2	41057746	41059418	0.83835
2	41063110	41066022	0.836611
2	41097149	41097889	0.846136
2	41486578	41486737	0.996791
2	42611785	42611903	0.0753646
2	43688856	43689112	0.880463
2	44235939	44236186	0.99347
2	44778600	44779086	0.989252
2	45067569	45067705	0.0758218
2	45190254	45190362	0.111448
2	45533740	45534368	0.999632
2	45829327	45829594	0.0918123
2	46132298	46132420	0.958589
2	46650874	46650987	0.995472
2	46861121	46862345	0.720484
2	46984744	46984844	0.977139
2	47158137	47158353	0.999998
2	48163389	48163531	0.102973
2	48441401	48463293	0.837467
2	48587100	48587304	0.00117878
2	48722143	48722467	0.00112573
2	48894216	48894318	0.999548
2	49187324	49187515	0.590819
2	49276222	49276687	0.000113661
2	49581563	49581771	1
2	49937657	49937789	7.89125e-07
2	49988182	49988355	0.000320624
2	50050089	50050194	9.83715e-05
2	50050089	50050194	9.83715e-05
2	50078297	50078658	6.27378e-06
2	50078297	50078658	6.27378e-06
2	50288986	50289261	0.994256
2	50646928	50647038	1.84206e-10
2	51296566	51296699	0.301226
2	51345932	51346177	0.60362
2	51788856	51789770	0.999924
2	51922803	51922983	0.0392951
2	52039948	52040640	0.000964565
2	52444629	52444768	0.999993
2	52458734	52458993	4.90931e-05
2	52532774	52533450	0.0454577
2	52557588	52557755	0.944472
2	53150623	53152849	0.976954
2	53164281	53166510	0.955505
2	53708280	53708478	0.165353
2	53802183	53802448	0.0629891
2	53802183	53802448	0.0629891
2	54055246	54055453	0.000561853
2	54065101	54065294	1
2	54065101	54065294	1
2	54130900	54131520	0.022365
2	54295284	54295436	0.535306
2	54707043	54707165	0.224651
2	54707043	54707165	0.224651
2	54782116	54782289	0.00732829
2	54810573	54810901	0.947863
2	54810983	54812104	0.633295
2	54903997	54904207	0.939727
2	54921357	54921483	0.990848
2	55091585	55091708	0.926677
2	55670974	55671120	0.986939
2	55678511	55678877	1
2	55679258	55679474	0.0158607
2	56058976	56059552	0.0178048
2	56071980	56072352	0.999992
2	56123019	56124772	0.0667929
2	56125056	56125179	7.08979e-07
2	56219467	56220867	0.361341
2	56221081	56221602	0.864611
2	56226284	56227326	1
2	56267758	56267997	0.992175
2	56809927	56810254	1
2	56870052	56870423	1
2	57046930	57047286	5.01493e-07
2	57109973	57110088	0.0196019
2	57283483	57284064	0.988944
2	57338598	57339115	0.930599
2	57393488	57393909	0.292528
2	57526387	57526514	0.00473403
2	58345845	58346200	0.796923
2	58408335	58408491	0.999827
2	58854165	58854302	0.998968
2	58953682	58953828	0.945972
2	59036479	59036666	1
2	59041127	59042327	1
2	59057915	59061165	0.848615
2	59576638	59576890	0.00868737
2	60512462	60512670	0.00811055
2	60574008	60574184	0.00376866
2	60642421	60642564	0.999975
2	61808130	61808633	0.99998
2	62178320	62178790	1
2	62236084	62236242	0.951743
2	62407609	62407733	0.846493
2	62553226	62553348	0.47313
2	62575904	62576119	0.016513
2	62816546	62816800	9.78545e-20
2	62860809	62861474	8.29157e-08
2	63115757	63115973	0.9637
2	63229945	63230256	0.995711
2	63280893	63281156	0.748973
2	63396274	63396668	0.980435
2	63575786	63576055	0.987883
2	64741285	64741517	0.266339
2	66020770	66021562	0.999035
2	66066895	66067932	0.999995
2	66526363	66526484	0.99999
2	66781213	66781728	0.838263
2	66863336	66863481	7.56641e-07
2	67034515	67034684	0.803909
2	67039250	67039441	5.79307e-10
2	67113333	67114131	3.71718e-08
2	68229965	68230280	0.229907
2	68306472	68306593	0.957955
2	68498435	68498668	0.0027453
2	68666707	68666906	0.00100125
2	69006414	69006658	1.96009e-11
2	69126455	69126761	0.798201
2	69809783	69809891	0.0647735
2	70993759	70996326	0.998146
2	71633639	71635121	1
2	71683378	71683581	1
2	71759221	71759341	1
2	72011096	72011209	0.969402
2	72174903	72175054	0.016658
2	72213036	72213715	1
2	72282136	72282788	0.999954
2	72793784	72794297	9.8094e-08
2	72794569	72794867	3.78068e-07
2	73169009	73169114	9.72586e-06
2	73661277	73662097	0.999999
2	73758334	73758877	1.82281e-08
2	74739088	74739537	0.999886
2	75198711	75198982	5.33681e-12
2	77020226	77021174	0.99986
2	77311186	77311293	6.97238e-05
2	77507372	77509535	0.647742
2	77725737	77725943	0.00424346
2	77732607	77732734	0.00428988
2	78212097	78212339	0.03671
2	78696785	78696967	0.999594
2	79019740	79019881	3.81978e-06
2	79107678	79113304	0.838842
2	79115601	79125810	0.839055
2	79130054	79134229	0.846219
2	79136588	79136706	0.999451
2	79839855	79840071	2.41448e-05
2	80088230	80088726	0.77682
2	80425601	80425838	0.99987
2	80540909	80541539	1
2	80619511	80619723	0.999937
2	80662958	80663081	0.996614
2	82483721	82485056	0.879896
2	83593235	83598479	0.838136
2	84678627	84678871	0.82555
2	85384613	85388692	0.989466
2	86265056	86265431	0.998652
2	86375242	86375794	0.000190663
2	86402715	86402821	0.982342
2	86528720	86529024	0.999399
2	86548904	86549081	0.872785
2	86564041	86564794	1
2	86774052	86774339	1
2	87947676	87948096	0.0639213
2	88243408	88243741	9.20534e-08
2	88865877	88866004	0.00164835
2	88877372	88877833	0.951753
2	88911317	88911444	0.998416
2	90590980	90598193	0.810586
2	90602669	90608713	0.903418
2	90616245	90616884	0.838263
2	90618246	90619647	0.838084
2	91205076	91206813	0.998324
2	91205076	91206813	0.998324
2	91277312	91277568	0.000330741
2	91277312	91277568	0.000330741
2	93457993	93458337	0.838263
2	94188118	94189994	0.838263
2	94192341	94193286	0.838263
2	94207293	94209088	0.838263
2	94210265	94213610	0.841776
2	98667838	98668081	0.838263
2	98673568	98674668	0.690749
2	102362024	102362126	1.17697e-08
2	102456512	102457366	0.999974
2	102457454	102458627	0.999987
2	102459032	102459303	0.909065
2	102481805	102482380	1
2	102482999	102483759	1
2	102493561	102493783	0.999922
2	103010139	103011304	0.0845704
2	104312825	104313005	0.997783
2	104496527	104498012	0.972263
2	104981677	104986758	0.913062
2	105508413	105508545	0.999714
2	105805905	105806063	0.623912
2	105839820	105839996	0.252696
2	106861660	106861909	0.99998
2	108279937	108280491	0.977007
2	108412698	108412799	0.0661715
2	108593989	108594126	0.186148
2	108603012	108603172	0.547801
2	108703059	108703255	0.738163
2	109286667	109287886	0.999997
2	109653529	109653728	0.990208
2	109751470	109752146	0.70627
2	109754513	109754778	0.209232
2	109879144	109880086	0.415985
2	109893539	109894675	0.886902
2	109911669	109911971	0.999957
2	109914306	109915015	0.996983
2	109973931	109974295	0.99859
2	110077519	110077692	1
2	110784755	110784974	0.993473
2	111427902	111428352	0.0966909
2	111622783	111622997	0.0085371
2	111793013	111794255	0.998171
2	111963115	111963226	0.999999
2	111982995	111983116	0.979852
2	112346382	112346493	4.64125e-06
2	113118046	113118720	0.109663
2	113391732	113391834	0.0594174
2	113966031	113966492	0.0889212
2	114018574	114018864	0.0012723
2	114534112	114534334	0.997029
2	114569530	114569787	4.70935e-18
2	115076703	115077259	0.884303
2	115123786	115124057	7.67369e-10
2	117071065	117071375	0.00216899
2	117317461	117317606	0.00196478
2	118059575	118059834	0.999324
2	118270550	118270902	0.106651
2	118500736	118500853	0.371928
2	119597964	119598230	0.997516
2	119890451	119890582	1.78397e-06
2	120503553	120504027	0.975436
2	121125975	121126088	0.99906
2	121374906	121375040	0.358473
2	121629794	121630003	0.0249229
2	121734470	121734629	8.20563e-09
2	122398084	122398654	0.935943
2	122876364	122876468	0.980358
2	123516257	123516458	4.32581e-06
2	123789625	123789802	0.999988
2	124953774	124953916	0.980475
2	125636470	125636650	0.663419
2	125825073	125825778	0.0219953
2	126123179	126123817	0.97381
2	126834154	126834301	1
2	127422479	127424244	0.826389
2	127426499	127428045	0.983582
2	127429179	127429528	0.820172
2	127429717	127430803	0.950388
2	128568660	128570301	0.901567
2	128572370	128573205	0.990525
2	129045379	129045532	0.874862
2	131252726	131252921	0.99118
2	131438692	131439014	0.372621
2	131967648	131967782	0.999463
2	132062508	132063357	0.998791
2	132084606	132084743	0.622574
2	132280398	132280517	0.999817
2	132446119	132446554	3.28742e-10
2	133883391	133883510	0.99907
2	134434113	134434214	0.997436
2	134434113	134434214	0.997436
2	134456340	134456673	0.994766
2	134469475	134469825	0.496692
2	134808568	134808737	1.12911e-07
2	134970527	134971075	0.723692
2	135389808	135391480	0.891475
2	135589750	135589968	0.592602
2	136110422	136112666	0.813016
2	136110422	136112666	0.813016
2	136284617	136284793	0.999943
2	136284617	136284793	0.999943
2	136327068	136327652	0.0212006
2	136402492	136402807	1
2	136665071	136665188	0.000186756
2	136720222	136720373	0.999464
2	138443618	138445570	0.246558
2	138835552	138835686	0.98297
2	140692220	140692455	0.788249
2	140760612	140761509	0.000123074
2	140762450	140763242	0.000339497
2	140763501	140773452	0.771153
2	141088616	141088744	0.391178
2	142492264	142492398	0.23125
2	142683014	142683205	4.57418e-09
2	145694549	145695350	0.710827
2	147801986	147805963	0.799367
2	147806248	147820246	0.792456
2	148214692	148252309	0.832222
2	149423474	149423629	0.52074
2	150174827	150175153	0.734731
2	150311253	150313754	0.185248
2	150415751	150415894	0.906697
2	150418622	150418851	0.913797
2	150458418	150459641	0.999983
2	150539703	150539856	1
2	150954214	150954313	0.993933
2	151097331	151098229	0.365405
2	151533911	151534748	0.439484
2	151959101	151959264	0.962157
2	152138579	152138684	0.0271025
2	152328283	152330119	0.999266
2	152701011	152702045	0.999999
2	152766678	152767383	0.809672
2	153062312	153062623	0.997481
2	153062312	153062623	0.997481
2	153403485	153403837	0.843433
2	153408454	153408555	0.999265
2	153747588	153747840	6.37509e-13
2	153971721	153971854	2.70919e-09
2	154240477	154240915	0.999945
2	154269130	154269325	0.959883
2	154436798	154437036	0.776334
2	154765983	154766481	0.0243491
2	155266256	155266437	2.81444e-07
2	155598145	155598260	0.966537
2	156100523	156100647	0.976771
2	156258930	156259042	3.29125e-07
2	156550902	156551188	0.961506
2	156552173	156552457	0.895705
2	156560607	156561955	0.852032
2	156566304	156566448	0.846299
2	156726619	156726947	0.966365
2	156736005	156736369	0.999762
2	156736540	156738753	0.991136
2	156739639	156740345	0.992431
2	156751342	156751613	1
2	156756460	156756648	0.999322
2	156757876	156758359	0.999975
2	156760373	156760896	0.999714
2	156832729	156832911	0.666869
2	157117746	157117941	6.28911e-10
2	157151166	157151311	6.25358e-08
2	157217789	157217930	0.912948
2	157353861	157354127	4.00286e-07
2	157470732	157470944	0.00610595
2	157560322	157560804	0.0315339
2	157606454	157606581	0.000147401
2	157670637	157671395	0.923908
2	157775054	157775215	0.994906
2	157775054	157775215	0.994906
2	157775054	157775215	0.994906
2	157796655	157797151	0.00031586
2	157796655	157797151	0.00031586
2	157825396	157825531	3.76079e-09
2	157825396	157825531	3.76079e-09
2	157825396	157825531	3.76079e-09
2	157861754	157861937	0.0513732
2	157906237	157906448	0.838263
2	157920413	157920908	0.203968
2	158038560	158038865	0.340329
2	158038560	158038865	0.340329
2	158039427	158039639	1.20503e-06
2	158039427	158039639	1.20503e-06
2	158101763	158101998	0.139935
2	158102241	158102377	0.000576907
2	158176096	158176299	0.295946
2	158457779	158457902	8.52246e-10
2	158457779	158457902	8.52246e-10
2	158562050	158562178	0.557588
2	158562944	158563507	0.988653
2	158577889	158578172	0.93151
2	158592692	158592824	0.509255
2	158720484	158721568	0.264261
2	158720484	158721568	0.264261
2	158763289	158763893	4.19657e-05
2	158763289	158763893	4.19657e-05
2	158784654	158784789	2.00621e-06
2	158785299	158786187	0.101809
2	158786474	158798554	0.793826
2	158786474	158798554	0.793826
2	158786474	158798554	0.793826
2	158786474	158798554	0.793826
2	158786474	158798554	0.793826
2	158798764	158799430	4.31983e-06
2	158798764	158799430	4.31983e-06
2	158798764	158799430	4.31983e-06
2	158799831	158800085	0.0013493
2	158799831	158800085	0.0013493
2	158959565	158960368	0.863504
2	158993396	158993523	0.000810953
2	159026424	159026586	5.36414e-09
2	159110594	159110834	4.33158e-10
2	159218533	159218657	0.838263
2	159265410	159265713	0.972674
2	159265410	159265713	0.972674
2	159267624	159267779	0.681828
2	159267624	159267779	0.681828
2	159331725	159332188	0.905826
2	159547954	159548264	0.840333
10	63851	64095	0.160688
10	341622	341985	5.95992e-10
10	342455	342600	2.33478e-12
10	343272	343508	1.05507e-09
10	345770	345987	7.14973e-12
10	366042	368867	0.974226
10	1602065	1602198	0.999999
10	2581243	2581497	0.00181706
10	2696562	2696795	0.304183
10	4328054	4328163	0.593706
10	5441560	5441787	2.69891e-09
10	6376417	6376622	0.997774
10	7818103	7818249	0.380007
10	7831494	7831648	0.999999
10	8291666	8291902	3.85624e-07
10	8291666	8291902	3.85624e-07
10	8446343	8446450	2.05036e-08
10	8630836	8631101	0.456977
10	8630836	8631101	0.456977
10	8691206	8691737	0.758991
10	8887867	8888098	1.36145e-08
10	8904813	8905041	0.00239659
10	8945906	8946068	0.251438
10	8957680	8957794	9.25541e-09
10	9229897	9230505	5.40371e-12
10	9243514	9244051	0.00523056
10	9284950	9285081	9.0972e-06
10	9415532	9415876	9.05745e-07
10	9415532	9415876	9.05745e-07
10	9597206	9597637	0.221879
10	9691187	9691368	0.733055
10	9691187	9691368	0.733055
10	9880188	9880387	0.000372928
10	9880188	9880387	0.000372928
10	9931605	9932356	0.123963
10	9954305	9954579	1.95085e-18
10	10323355	10323712	8.31974e-09
10	10444233	10445630	0.129698
10	10538034	10538134	0.000111426
10	10861292	10861400	0.23514
10	14870837	14871679	0.83861
10	17356293	17356438	0.997787
10	18120127	18120486	0.44922
10	18410931	18411089	1
10	18547653	18551563	0.844807
10	18558013	18558128	0.999218
10	18667097	18667455	1.01809e-05
10	18821103	18821654	0.340053
10	19080822	19080927	3.21697e-20
10	19089255	19089631	0.00179758
10	19101033	19101207	3.6783e-12
10	19101033	19101207	3.6783e-12
10	19138563	19138742	3.35857e-13
10	19383901	19384230	4.19133e-11
10	19389547	19389747	3.09117e-05
10	19425719	19426058	0.779292
10	19590645	19591075	0.997495
10	19714412	19714675	0.00173625
10	19839493	19839875	0.196816
10	19953289	19953399	1.06297e-13
10	19960837	19960951	0.797287
10	19960837	19960951	0.797287
10	19960837	19960951	0.797287
10	20116014	20116405	9.47911e-11
10	20116014	20116405	9.47911e-11
10	20116014	20116405	9.47911e-11
10	20419898	20420056	1.23485e-11
10	20419898	20420056	1.23485e-11
10	20419898	20420056	1.23485e-11
10	20419898	20420056	1.23485e-11
10	20423381	20423799	0.827947
10	20423381	20423799	0.827947
10	20582872	20582995	0.0949589
10	20582872	20582995	0.0949589
10	20598119	20598230	0.806076
10	20598119	20598230	0.806076
10	20598119	20598230	0.806076
10	20598119	20598230	0.806076
10	20598119	20598230	0.806076
10	20638219	20638320	8.03212e-08
10	20879750	20879984	0.000119387
10	21063119	21063299	0.00454307
10	21202925	21203104	8.69341e-09
11	2073782	2074022	0.992656
11	2073782	2074022	0.992656
11	2559404	2559709	1.72163e-09
11	4043126	4043572	1
11	4340880	4340996	0.899131
11	4349790	4350147	0.00169028
11	4363191	4363773	0.00053645
11	4442316	4442467	5.54666e-11
11	4442316	4442467	5.54666e-11
11	4794121	4794474	0.0480693
11	4999873	5000492	0.974932
11	5037875	5037980	0.00852452
11	5355323	5355683	3.34518e-12
11	5357530	5357711	3.331e-08
11	5358488	5358949	0.0373898
11	5478411	5478569	0.876546
11	6798097	6798212	1.46889e-07
11	6825346	6825869	2.89121e-12
11	7076100	7077482	0.0094547
11	7102776	7103149	0.288059
11	7102776	7103149	0.288059
11	7444190	7444356	2.67678e-07
11	7563945	7564078	0.632411
11	7609555	7609671	0.947563
11	7695092	7695356	1.01689e-16
11	7695092	7695356	1.01689e-16
11	7951895	7951997	0.444825
11	8392130	8392240	0.933633
11	8413273	8413440	0.94354
11	8569302	8569722	0.0137204
11	8596908	8597457	3.2939e-11
11	9513244	9513379	0.602311
11	9613158	9613390	1.53833e-07
11	9613158	9613390	1.53833e-07
11	9786127	9786261	0.770023
11	9786127	9786261	0.770023
11	10244257	10244365	0.311109
11	10257255	10257456	1.10115e-12
11	10410170	10410610	0.173966
11	10410170	10410610	0.173966
11	10412886	10413012	1.11719e-11
11	11218721	11218879	1.59089e-10
11	11241603	11241758	0.00523138
11	11356955	11357115	2.43339e-05
11	11495418	11495583	0.152154
11	12146706	12147067	0.0035394
11	12548074	12548292	5.92038e-08
11	12659025	12659205	3.60661e-12
11	13060665	13060767	1.45979e-13
11	13081869	13082123	1.03545e-12
11	13081869	13082123	1.03545e-12
11	13081869	13082123	1.03545e-12
11	13083115	13083580	0.740167
11	13083115	13083580	0.740167
11	13083115	13083580	0.740167
11	13545031	13545130	0.0666783
11	13688642	13688860	1.37721e-07
11	14075425	14075648	0.80244
11	14560662	14560775	0.944304
11	15988401	15988663	0.243929
11	16081708	16082336	0.99067
11	16141866	16142230	5.22573e-11
11	17297300	17297441	0.784779
11	17971728	17971858	0.0618178
11	18447673	18447967	0.000299778
11	19084938	19085336	0.9949
11	19693163	19693322	1
11	20391863	20392179	0.266763
11	20464323	20464689	1.89174e-11
11	20809393	20809529	0.00101044
11	21031598	21031720	0.999955
11	21188588	21188754	3.95714e-06
11	21224356	21224502	0.0054203
11	21243274	21244167	0.0691487
11	21438662	21438838	0.969741
11	21501914	21502028	1.26815e-11
11	21648141	21648329	5.16398e-05
11	21698764	21699278	2.40553e-14
11	21958215	21958383	2.79125e-06
11	21958215	21958383	2.79125e-06
12	1391184	1391434	0.00078248
12	1513598	1513744	0.489473
12	1541795	1541933	2.04964e-05
12	1928280	1928389	0.999944
12	1990420	1990656	0.0128483
12	2160503	2160759	0.00213835
12	2305195	2305294	0.644434
12	2394481	2394772	0.202603
12	2984699	2985775	0.471961
12	3161937	3162099	8.09127e-05
12	3335419	3336064	0.999999
12	3486208	3486441	0.0384898
12	3636793	3636911	0.941038
12	5813914	5814536	0.0121415
12	7590831	7591454	1
12	8617012	8617411	1.68473e-07
12	9210507	9210792	1.00352e-13
12	9276413	9276590	7.08289e-08
12	9576732	9576882	0.0157097
12	9576998	9577149	0.0887209
12	9762510	9762666	0.000368644
12	9804273	9804386	2.59829e-05
12	10728082	10728337	0.00013627
12	10731746	10731956	0.924448
12	11354845	11355109	0.00114016
12	11498269	11498769	0.000194164
12	12496127	12496809	0.0410092
12	13128678	13131350	0.950774
12	13577597	13577705	1.50617e-10
12	13781251	13781510	1
12	14065836	14066292	4.21787e-06
12	14260393	14260564	0.0767764
12	14302281	14302462	1.24378e-07
12	14676050	14676379	0.135302
12	15100599	15100845	0.971864
12	15478621	15478770	1.46476e-10
12	15692114	15692345	6.97524e-12
12	17778145	17778362	4.29275e-05
12	17876295	17876491	0.15147
12	18111477	18111725	2.11591e-06
12	18596866	18597004	0.601344
12	18690292	18690703	0.999922
12	18690292	18690703	0.999922
12	18968141	18968609	2.68798e-10
12	19245769	19246148	2.68831e-07
12	19309787	19309886	5.04888e-08
12	19331363	19331982	0.0250023
12	19950135	19950297	1.71088e-09
12	20174916	20175066	2.12711e-06
12	20492420	20492637	6.93158e-09
12	20622022	20622656	1.43297e-08
12	20672650	20672777	1.46032e-14
12	21046681	21046893	3.24182e-06
12	21063412	21063517	0.764642
12	21336667	21336827	0.652105
12	21336667	21336827	0.652105
12	21486932	21487196	2.6691e-14
12	21628316	21628502	0.00960992
12	21712727	21712910	0.000112314
12	21712727	21712910	0.000112314
13	1386407	1386559	8.11544e-10
13	1493785	1493919	0.000356377
13	1541604	1541715	0.692029
13	1803741	1803910	1.41332e-05
13	2165728	2165939	0.0124251
13	2658994	2659366	0.817436
13	2912308	2912477	0.368714
13	4015052	4015415	0.975496
13	4853016	4853323	0.00555412
13	5623616	5623865	6.29093e-10
13	5644346	5644567	5.59531e-07
13	5959579	5959740	0.26013
13	5959579	5959740	0.26013
13	5959579	5959740	0.26013
13	6041058	6041280	1.0022e-06
13	6041058	6041280	1.0022e-06
13	6154572	6154955	1.066e-07
13	8326588	8326692	0.000286163
13	8985849	8985992	0.000113277
13	8986913	8987066	4.28806e-08
13	9314323	9314497	0.723635
13	9520761	9521026	0.033359
13	9847287	9847721	0.000975135
13	10517497	10517611	7.84485e-14
13	10901114	10901235	1.62612e-10
13	11213229	11213686	0.141246
13	11248812	11249127	0.955207
13	11258095	11258553	0.756316
13	11282507	11282782	0.860722
13	11596374	11596557	1.07801e-12
13	11636676	11636999	3.95923e-06
13	11733114	11733640	0.164985
13	11733114	11733640	0.164985
13	11733114	11733640	0.164985
13	11761916	11762538	0.0377609
13	11761916	11762538	0.0377609
13	11792544	11792647	0.828406
13	11811048	11811151	0.980003
13	11895560	11895830	0.727495
13	11895914	11896168	0.110171
13	11896730	11897119	0.00136326
13	12114058	12114212	0.0753183
13	12128726	12130595	0.932954
13	12134336	12134743	3.37636e-08
13	12173219	12173370	1.53138e-06
13	12180021	12181316	0.999641
13	12182098	12183548	0.998439
13	12183945	12184060	0.671144
13	12197973	12198645	0.00207464
13	12214303	12214403	0.292462
13	12248722	12251081	0.581265
13	12251410	12253100	0.299308
13	12262495	12262952	0.00572138
13	12465718	12465831	0.014336
13	12526658	12526797	1.17316e-05
13	13014314	13014453	1.42469e-10
13	13104164	13104483	9.53444e-12
13	13180048	13180154	2.75541e-10
13	13984738	13984894	0.00367205
13	14064167	14064629	2.50994e-07
13	14451499	14451684	0.503503
13	14612296	14612509	1
13	15877810	15878015	1
13	16517873	16518710	0.999723
13	16538208	16539163	0.999734
13	16637558	16637760	0.999996
13	16892046	16892225	0.999998
13	17672330	17672456	0.768846
13	17724528	17724629	0.98612
13	17728775	17728875	0.034293
13	17731160	17731260	0.742947
13	17739372	17740147	0.9547
13	17744293	17744394	0.920942
13	17748540	17748640	2.28781e-06
13	18549227	18550166	1
13	18652053	18652607	1
13	18760593	18760825	0.867996
14	1508977	1509207	0.998102
14	1850553	1851231	1
14	2624333	2625363	0.999801
14	2735634	2735800	0.999834
14	3000701	3003830	0.819763
14	4656636	4656847	0.6377
14	5212685	5212883	2.78887e-13
14	7657282	7657470	5.66066e-14
14	7728282	7728537	2.28213e-06
14	7973308	7973561	0.970801
14	8282415	8284035	0.0214601
14	10160032	10160184	0.0228999
14	10213295	10213561	0.914177
14	10453369	10453669	0.00935949
14	10453369	10453669	0.00935949
14	10890484	10890704	0.0763672
14	10978418	10978855	0.0764167
14	11165445	11165721	5.96774e-11
14	11165445	11165721	5.96774e-11
14	11296647	11296835	0.101306
14	11625042	11625209	0.448947
14	11625042	11625209	0.448947
14	11647046	11647147	1.9072e-06
14	11720318	11720459	0.102184
14	11720318	11720459	0.102184
14	12068112	12068295	9.85587e-05
14	12068112	12068295	9.85587e-05
14	12068598	12068699	0.000179216
14	12068598	12068699	0.000179216
14	12094451	12094634	4.4703e-11
14	12094451	12094634	4.4703e-11
14	12523864	12524420	0.714591
14	12523864	12524420	0.714591
14	13160919	13161063	4.09725e-12
14	14303271	14304341	0.334472
14	15993519	15993634	0.151105
14	16061756	16061978	0.128758
14	18576061	18576181	0.999993
14	20277360	20277786	3.26747e-06
14	20277360	20277786	3.26747e-06
14	20470782	20471036	0.752082
14	20537818	20538205	0.0624653
14	20563508	20563634	0.13556
14	20563508	20563634	0.13556
14	20563508	20563634	0.13556
14	20701643	20701868	2.67577e-13
14	20741034	20741352	5.82419e-13
14	20778108	20778219	2.03256e-08
14	21197516	21197688	6.33028e-05
14	21301883	21302247	9.85249e-13
14	21590535	21591093	0.433039
14	21620799	21620990	0.78822
14	22148017	22148222	0.177838
15	28979	29091	0.310946
15	1656626	1656850	0.0308547
15	2192125	2192226	0.000149987
15	2477541	2477686	5.01641e-09
15	2489137	2489302	0.179944
15	2889315	2889461	0.996274
15	2889315	2889461	0.996274
15	2968965	2969125	0.843504
15	2968965	2969125	0.843504
15	3028460	3028636	0.58482
15	3219689	3219904	2.26551e-13
15	3219689	3219904	2.26551e-13
15	3231080	3231307	0.718703
15	3231080	3231307	0.718703
15	3496999	3497258	9.39029e-13
15	3698202	3698325	0.000218285
15	3698202	3698325	0.000218285
15	3801600	3801776	0.982659
15	5526971	5527127	0.000646798
15	5690550	5690746	1.00131e-06
15	6670361	6670728	1
15	8551465	8551603	2.39055e-05
15	10154222	10154448	0.88631
15	11199086	11199541	3.22245e-08
15	11307240	11307367	0.925022
15	11307240	11307367	0.925022
15	11398566	11398874	0.00641949
15	11398566	11398874	0.00641949
15	11757891	11758607	0.000267568
15	11757891	11758607	0.000267568
15	11808696	11808885	0.908482
15	11808696	11808885	0.908482
15	11808696	11808885	0.908482
15	12213259	12213435	3.341e-06
15	12356051	12356481	7.68976e-10
15	12356051	12356481	7.68976e-10
15	12500605	12500753	0.0243716
15	12544300	12544711	0.000136626
15	12616616	12616971	1.47088e-11
15	12620914	12621098	1.0468e-15
15	12640616	12640829	0.867763
15	12705954	12706273	0.00175747
15	13083701	13083919	3.9216e-06
15	13122883	13122987	6.51477e-08
15	13397165	13397307	0.934721
15	14974955	14975322	0.871453
15	15365894	15366052	0.628287
15	15380343	15380825	0.999976
15	15577072	15578575	0.00297796
15	15578993	15579589	0.994057
15	15733790	15734735	0.0743955
15	15837884	15838834	0.999605
15	16080888	16081042	0.999992
15	16214184	16214291	0.11552
15	16250173	16250287	0.000355672
15	16469408	16471059	0.998086
15	16850669	16851551	0.898442
15	16996025	16996877	0.00465301
15	18077156	18077368	0.826843
16	934755	934933	0.00116302
16	2055595	2055872	0.999985
16	2119071	2119209	0.679274
16	2121640	2122633	0.758437
16	2288018	2288267	1
16	4998893	4999814	0.9984
16	5952892	5953022	1.71639e-06
16	5955297	5955735	0.289663
16	6306598	6306741	4.91165e-05
16	8041511	8041628	0.687957
16	8401238	8401554	0.000297688
16	9607867	9608030	0.216987
16	9724440	9724577	0.256879
16	9735816	9736351	1.44772e-07
16	9735816	9736351	1.44772e-07
16	9766451	9766591	0.384378
16	9829891	9831141	0.811565
16	9829891	9831141	0.811565
16	9891513	9891666	0.000211225
16	9891513	9891666	0.000211225
16	9891513	9891666	0.000211225
16	10094231	10094366	0.000430502
16	10165098	10165359	1.38498e-05
16	10165098	10165359	1.38498e-05
16	10232428	10232749	0.0672736
16	10274705	10274835	2.5765e-06
16	10279345	10279652	0.000279528
16	10297760	10298478	0.250313
16	10344023	10344537	0.524513
16	10475483	10475681	0.0809165
16	10632585	10633093	0.00317497
16	10718747	10718988	0.111193
16	10765722	10765958	0.00189579
16	10834744	10834845	2.70476e-05
16	10835110	10835337	2.59181e-05
16	10863794	10865005	2.01279e-05
16	10912473	10912575	0.34907
16	10923312	10923612	0.127258
16	10923312	10923612	0.127258
16	10925332	10925465	0.616911
16	10925332	10925465	0.616911
16	11675088	11675551	4.14593e-06
16	11945150	11945322	3.23769e-13
16	13322151	13322353	0.0129712
16	13353253	13353363	0.314605
16	13375700	13375804	0.999853
16	13442257	13442388	1.57771e-06
16	13478645	13478755	0.737118
16	13615921	13616137	0.9983
16	13661653	13661807	0.271554
16	13780224	13780326	0.0507356
16	13780224	13780326	0.0507356
16	14274341	14274478	0.908514
16	14274341	14274478	0.908514
16	14274341	14274478	0.908514
16	14332178	14332416	1.14424e-10
16	14574092	14574358	0.000292903
16	14644704	14644835	0.000664835
17	152130	152258	0.658952
17	152130	152258	0.658952
17	707476	707636	0.533187
17	1026936	1027156	0.00134601
17	1026936	1027156	0.00134601
17	1027548	1027708	0.534461
17	1027548	1027708	0.534461
17	1055154	1055305	0.0831451
17	1163543	1163661	0.00245975
17	1187852	1190776	0.568477
17	1187852	1190776	0.568477
17	1294301	1294461	4.78388e-09
17	1534000	1534132	0.000137075
17	1814625	1814808	0.0669587
17	2020298	2020600	0.976999
17	2403762	2404050	5.33044e-10
17	2909722	2910048	0.587381
17	2978433	2978560	0.00126241
17	3709768	3709878	1.26817e-15
17	3709768	3709878	1.26817e-15
17	3795199	3795513	1.49e-06
17	3795199	3795513	1.49e-06
17	3824752	3825175	4.94429e-14
17	4466470	4466641	0.996348
17	6519426	6519734	5.76146e-05
17	7285183	7285373	1.25621e-10
17	7285183	7285373	1.25621e-10
17	7852098	7852274	1.04259e-08
17	7999867	8000235	3.13782e-08
17	8014277	8014400	0.00240018
17	8152569	8152919	2.20852e-16
17	8312602	8312994	6.51125e-06
17	8341092	8341377	2.40395e-06
17	8351429	8351622	0.344549
17	8399511	8399883	8.47648e-05
17	8694067	8694197	0.000197936
17	8792185	8792334	0.0971306
17	9413270	9413425	5.09167e-08
17	9482868	9483028	8.80683e-07
17	9482868	9483028	8.80683e-07
17	9509117	9509320	4.17359e-18
17	9828688	9830048	0.987946
17	9847139	9847250	0.0231557
17	9946108	9946470	0.162108
17	10304416	10304571	1.78054e-13
17	10433177	10433322	2.31159e-08
17	10722054	10722456	0.000150301
17	10778716	10778863	0.175163
17	11139058	11158397	0.838263
17	11163371	11165074	0.83721
17	11166310	11167031	0.838263
17	11171098	11173411	0.838629
17	11181861	11182070	1
17	11402153	11402451	3.04774e-06
17	11466601	11466723	3.76292e-07
17	11757348	11757460	5.02716e-16
17	11757348	11757460	5.02716e-16
17	11771854	11772061	1.47288e-07
17	11791258	11791382	2.17563e-09
17	11865828	11866779	2.6386e-05
18	5934	7875	0.531735
18	9125	9277	9.73213e-06
18	10192	11373	0.0987252
18	20712	23925	0.235341
18	24763	25118	0.157678
18	25474	25641	0.96087
18	597057	597221	4.09624e-11
18	2057219	2057328	6.52344e-05
18	2057219	2057328	6.52344e-05
18	2260216	2260443	0.916051
18	2511143	2511265	0.000306813
18	2715816	2716030	0.259131
18	2754241	2754394	0.00435715
18	2777227	2777358	0.00501604
18	2910303	2910577	0.00435568
18	3267356	3267484	0.548437
18	3340174	3340335	3.36732e-14
18	3340174	3340335	3.36732e-14
18	4290526	4291426	0.388584
18	5596629	5596751	0.000122236
18	5855388	5855720	0.309695
18	6217289	6218087	0.0235118
18	6229034	6229315	0.00400057
18	6655312	6656298	0.0391464
18	6655312	6656298	0.0391464
18	6681830	6682437	0.155513
18	7136532	7136733	0.00372269
18	7185487	7185808	5.78163e-07
18	8215002	8215236	0.997361
18	9354311	9354420	0.999646
18	9899153	9899294	0.991725
18	10227346	10227895	1.57841e-14
18	11471435	11471742	0.998891
18	12872531	12873219	0.0026591
18	13187084	13187584	0.999999
18	14031097	14031657	1.64043e-06
18	14137922	14138405	1.01275e-07
18	14296050	14296213	0.0371766
18	14296050	14296213	0.0371766
18	14348510	14348826	0.639715
18	14348510	14348826	0.639715
18	14408754	14408856	1.20791e-10
18	14408754	14408856	1.20791e-10
18	14605755	14606182	0.00239061
18	14701217	14701355	0.0017218
18	14701535	14701739	9.00685e-08
18	15084820	15084954	0.0185347
18	15084820	15084954	0.0185347
18	15084820	15084954	0.0185347
18	15326023	15326277	1.28332e-17
18	15326023	15326277	1.28332e-17
18	15381069	15381487	8.32216e-08
18	15407161	15407288	3.08257e-12
18	15557561	15557758	0.0348595
18	15557561	15557758	0.0348595
18	15557561	15557758	0.0348595
19	251309	251787	0.737794
19	251309	251787	0.737794
19	252009	252623	0.900366
19	252009	252623	0.900366
19	1023518	1023695	0.00199446
19	1023988	1024244	0.752794
19	1239133	1239524	0.0333066
19	1264962	1265555	0.0910626
19	1457733	1458011	0.999812
19	1849292	1849429	0.350335
19	1849292	1849429	0.350335
19	2519334	2520210	0.999839
19	2832159	2832368	9.40272e-09
19	2832159	2832368	9.40272e-09
19	3074731	3075414	0.490997
19	3231064	3231426	0.0261071
19	3659619	3659771	0.223421
19	3887924	3888273	0.910894
19	4014063	4014572	0.864729
19	5425056	5425160	6.37958e-09
19	5591149	5591660	2.41758e-05
19	5591149	5591660	2.41758e-05
19	6224066	6224274	0.296638
19	6307064	6307240	1.19073e-14
19	6526911	6527261	1.02441e-08
19	6591372	6591628	8.995e-09
19	7478565	7478847	3.46578e-11
19	7478565	7478847	3.46578e-11
19	7909950	7910152	0.876025
19	7909950	7910152	0.876025
19	7909950	7910152	0.876025
19	8036705	8036869	5.08002e-14
19	8157215	8157328	8.15491e-23
19	8184697	8184854	4.92658e-12
19	8184697	8184854	4.92658e-12
19	8234385	8234512	2.35241e-09
19	8286845	8286992	1.92664e-12
19	9004960	9005499	0.00967118
19	9004960	9005499	0.00967118
19	9017869	9018043	1.39355e-08
19	9017869	9018043	1.39355e-08
19	9017869	9018043	1.39355e-08
19	9171372	9171899	0.00655516
19	9266780	9266962	6.84705e-11
19	9281317	9281496	1.68131e-07
19	9413812	9414194	1.62953e-09
19	9733518	9733990	0.0275903
19	9980228	9980380	3.00415e-15
19	10944423	10944706	0.721208
19	11408314	11408508	0.000114889
3	1654	1835	0.838263
3	31290	31485	0.171048
3	112971	113254	0.845222
3	113931	114211	0.679389
3	130985	131264	0.00589027
3	255436	255674	0.00540761
3	256722	256927	0.0108434
3	296453	297006	0.260434
3	300900	301098	0.0203419
3	301900	302004	0.00339906
3	321200	321313	0.0966795
3	321387	321539	0.298725
3	363651	364115	0.43643
3	363651	364115	0.43643
3	391151	391254	4.11098e-09
3	391151	391254	4.11098e-09
3	391151	391254	4.11098e-09
3	396430	396686	0.931869
3	396430	396686	0.931869
3	439927	440702	0.0802961
3	450158	450315	0.106857
3	492485	492811	0.62488
3	523987	524182	0.0048816
3	533110	533307	2.56939e-05
3	599009	599261	0.208565
3	653330	653701	0.000648143
3	707534	707650	2.67633e-07
3	837968	838082	1.95248e-14
3	854050	854178	3.60363e-09
3	863583	863730	3.79799e-13
3	873996	887114	0.800901
3	873996	887114	0.800901
3	873996	887114	0.800901
3	873996	887114	0.800901
3	873996	887114	0.800901
3	873996	887114	0.800901
3	873996	887114	0.800901
3	909268	909456	1.19143e-12
3	949229	949372	1
3	949229	949372	1
3	997160	997994	0.0266516
3	1001547	1001732	0.0649495
3	1002001	1002910	0.127406
3	1356945	1357320	0.0332534
3	1462262	1462886	0.984522
3	1482243	1482558	0.993981
3	1488732	1489047	0.980515
3	1519966	1520161	0.986672
3	1549417	1549585	0.0397596
3	1577664	1577859	0.714628
3	1598891	1599091	0.176992
3	1600616	1600972	0.97172
3	1658608	1658826	0.0547956
3	1686710	1686878	0.00137322
3	1710440	1710733	0.000125144
3	1710440	1710733	0.000125144
3	1710440	1710733	0.000125144
3	1765169	1765297	0.00845371
3	1843204	1843380	4.09889e-09
3	2027672	2027826	0.474638
3	2125205	2125311	3.32894e-08
3	2129406	2129524	0.874007
3	2297356	2297782	7.51472e-06
3	2394888	2395005	0.075917
3	2789720	2789833	1.2439e-13
3	3163140	3163265	2.37907e-05
3	3271479	3272192	0.333352
3	3725646	3725980	4.2677e-08
3	4063867	4064632	1.33608e-06
3	5513190	5513588	0.999629
[truncated: 2,569 more rows]

## Sheet: Shaoxingduck2Mallard
Chr	Start	End	Pval
1	222269	222410	2.16932e-10
1	407177	407349	0.967339
1	427727	428254	0.937925
1	430771	430964	1
1	431666	432943	0.979462
1	617155	621123	1
1	662070	662546	0.999968
1	676406	676537	1
1	720295	720721	0.999989
1	723642	723763	0.999588
1	738468	739025	0.999406
1	783271	783372	0.99967
1	802812	802963	0.548122
1	818557	818672	0.998272
1	832805	832971	0.467643
1	958765	959119	0.999995
1	971643	971757	0.999993
1	984827	984963	0.999977
1	1005676	1005796	0.999995
1	1095115	1095513	0.999789
1	1195909	1196180	0.998058
1	1326292	1326592	1
1	1371847	1372560	1
1	1739048	1739293	0.828192
1	1742308	1742509	0.0293523
1	1818326	1818672	0.999721
1	1839595	1841389	1
1	1843776	1844666	0.999892
1	1851696	1851937	0.935029
1	1865334	1865475	0.999843
1	1869115	1869376	0.996832
1	1879910	1880058	0.995506
1	1903381	1903535	0.557977
1	2000438	2001185	0.00183523
1	2014255	2014731	0.0753875
1	2031380	2031533	0.672473
1	2048803	2050052	0.926284
1	2055228	2055387	0.999978
1	2069207	2069343	0.0411117
1	2084530	2084827	0.942178
1	2122956	2123060	0.998538
1	2157136	2157283	0.990983
1	2171224	2171469	0.975296
1	2201934	2202276	0.998798
1	2202487	2202699	0.999439
1	2279824	2280041	0.829319
1	2374088	2374246	0.999996
1	2388353	2388649	0.998291
1	2524573	2524736	0.183472
1	2596908	2597013	0.470057
1	2668484	2668729	0.993072
1	2845547	2845744	0.952266
1	3038914	3039027	0.524136
1	3140135	3140298	0.782808
1	3147912	3148058	0.0434823
1	3370873	3371153	0.98842
1	3493798	3493944	0.0160725
1	3718607	3718759	0.0493397
1	3978587	3978813	0.905378
1	3985800	3986262	0.991158
1	4912319	4912750	0.297827
1	5020466	5020609	0.928546
1	6241907	6242966	6.55837e-06
1	6481407	6481702	1.79479e-06
1	6799764	6799953	0.887116
1	7303727	7304600	0.541037
1	7650846	7651031	1
1	7987013	7987224	0.599272
1	8377681	8377913	0.995659
1	8649727	8649904	0.999988
1	10008895	10009275	0.281429
1	10431508	10431675	0.999998
1	10916255	10916380	0.0357578
1	11560821	11560968	0.144568
1	12462985	12463093	0.896974
1	13675458	13676461	1.0379e-11
1	14329071	14329339	0.998192
1	15951710	15951833	0.00130311
1	16133872	16134023	0.722766
1	16160133	16160306	0.185835
1	16215025	16215164	0.997112
1	16225703	16225838	0.989886
1	17201105	17201263	0.962929
1	17681748	17681868	0.843374
1	18072003	18072141	0.00499679
1	18163801	18164689	0.999981
1	18821663	18822262	0.0867873
1	18987170	18987645	0.100043
1	19008979	19010826	0.00130912
1	19559023	19559503	0.393228
1	20845064	20846041	0.961562
1	20846164	20849501	0.938676
1	20850017	20851262	0.954287
1	20851471	20858850	0.551503
1	20859414	20861171	0.999013
1	20861343	20864982	0.0141371
1	20865107	20884879	0.951287
1	20885800	20886345	0.999888
1	20887067	20887250	1
1	20887803	20889478	0.563851
1	20891910	20892041	0.397917
1	21147847	21149500	0.00167413
1	22679595	22679783	1.43403e-12
1	22947797	22947942	0.879459
1	23045662	23046201	1
1	24455076	24455413	1
1	24971173	24971435	0.333486
1	25182150	25182361	0.975347
1	25523626	25524524	2.66524e-13
1	26914456	26916607	0.87725
1	27019834	27020195	0.888302
1	27496373	27496600	0.997532
1	27497118	27497478	0.989703
1	28251073	28251337	0.77156
1	29431337	29431496	1
1	29586510	29586612	0.925944
1	29819119	29819258	0.611568
1	30676157	30677185	0.0531949
1	31001664	31002157	8.22347e-08
1	32165023	32165246	0.999891
1	33187724	33188295	0.0023046
1	34212775	34212919	0.975402
1	34265656	34265866	0.404744
1	34299613	34299774	0.976533
1	34366625	34367154	0.683048
1	35494442	35495017	0.188463
1	35511061	35511277	0.173431
1	35535198	35535561	8.66429e-05
1	36189628	36189816	0.970242
1	36745048	36751373	0.174722
1	37332930	37333248	0.7126
1	37409418	37409772	0.998397
1	38018781	38018957	0.538595
1	38191809	38191912	0.645791
1	39822835	39824112	6.97646e-05
1	40200354	40201931	0.000706165
1	40723941	40724427	0.369703
1	40725135	40725981	0.999969
1	42920724	42921091	0.123947
1	42968493	42968837	0.0780687
1	43107659	43107776	0.523585
1	43231442	43232675	0.204736
1	43267592	43268417	0.998654
1	43714316	43714518	0.395351
1	44033258	44033412	0.453144
1	44034285	44034419	0.999998
1	44174318	44176184	0.00445848
1	44896027	44896242	0.951632
1	45110335	45110441	0.000267257
1	45289804	45290025	0.964053
1	45519068	45519287	0.00265728
1	45675202	45676124	0.188411
1	45849728	45849870	0.349852
1	46736607	46736874	0.983034
1	46829637	46830518	0.991208
1	46882806	46883784	0.959348
1	47202314	47202418	0.129205
1	47231577	47231765	0.998651
1	47259261	47259478	NA
1	47855624	47856104	0.049831
1	47987165	47987513	0.999942
1	47997252	47997359	0.994916
1	48012288	48012566	0.927077
1	48144661	48145136	0.999999
1	48262651	48263097	0.999977
1	48523740	48524018	0.856368
1	48858141	48858240	0.000796674
1	48978377	48978511	0.0856729
1	49895787	49896120	0.166524
1	50853435	50853546	0.920886
1	51145309	51145480	0.0503646
1	52415436	52415796	1
1	52416243	52423337	0.314971
1	52423464	52432656	0.339151
1	52432779	52434424	0.261321
1	52440494	52448071	0.955124
1	52448213	52448463	0.000441736
1	52448813	52449174	0.169607
1	52647363	52647698	1
1	53238326	53238593	0.0302241
1	53283589	53283763	3.55891e-05
1	53304525	53304657	0.997084
1	53319019	53319118	0.489053
1	53533149	53533498	0.452076
1	53629196	53629414	0.0213704
1	53758384	53758511	0.103938
1	53823516	53823670	0.345686
1	54589412	54589525	0.999968
1	54624858	54625005	0.454708
1	54812576	54812868	0.999897
1	54897183	54897283	0.467537
1	55077200	55077382	0.999514
1	55080899	55081053	0.996668
1	55133416	55133675	0.648285
1	55142266	55142414	0.553565
1	55701729	55701841	0.776412
1	55823975	55824232	0.9439
1	56164171	56164453	0.0802388
1	56356352	56356724	0.369343
1	56369218	56369857	0.39198
1	56490345	56490465	0.995918
1	56885746	56885852	0.908662
1	57774366	57775173	0.0518676
1	57965223	57965510	0.00566989
1	58416935	58417135	0.612032
1	59468208	59468500	0.999867
1	59546123	59548901	0.836906
1	59615638	59627863	0.999494
1	59853645	59853744	0.473544
1	61457505	61457612	0.997176
1	61839011	61839125	0.999834
1	62765053	62765277	0.159103
1	63916490	63916651	0.760404
1	64018126	64018529	0.323395
1	64361838	64362165	0.0763814
1	67361839	67362330	0.1376
1	68144670	68145128	1
1	68145266	68152395	0.999183
1	68153623	68154019	1
1	68154623	68156550	0.920822
1	69092145	69092294	0.000247207
1	71419431	71419546	0.999215
1	73775593	73775704	1
1	73990203	73990413	0.0805609
1	74503355	74503509	1
1	74567966	74569708	0.769247
1	74573166	74577261	0.94906
1	74601127	74601447	0.950904
1	76981492	76987097	0.176748
1	76987445	76992163	0.765597
1	76995496	76998747	0.95721
1	76999164	77001512	1
1	78563216	78564153	0.153983
1	79236056	79237323	4.57399e-17
1	79748524	79748673	0.00281814
1	79753718	79754761	0.000615576
1	82006326	82007881	1
1	82010045	82010495	1
1	82012342	82015173	0.999999
1	82015557	82016628	0.998295
1	82017402	82018213	0.999999
1	82243050	82243372	0.738125
1	82366850	82366984	0.32657
1	82619290	82619607	0.999943
1	82774558	82774726	0.655417
1	82860505	82860634	0.754055
1	83043969	83044111	0.108173
1	83498506	83498636	0.0428971
1	83937509	83937926	0.46261
1	84038660	84038764	0.0292762
1	84277806	84277949	0.593323
1	84288374	84288543	0.015685
1	84329903	84330084	0.988057
1	84562027	84562846	0.568408
1	84597639	84597761	0.161737
1	84623020	84624210	0.0455655
1	84628204	84628320	0.999069
1	84865969	84866713	NA
1	84924958	84925263	0.153492
1	84960787	84961170	0.973337
1	84961443	84961810	0.999925
1	85337513	85337778	0.999477
1	85375218	85375326	0.0104112
1	85420791	85421064	0.999984
1	85633864	85634079	0.000131641
1	85891864	85892037	0.999281
1	85896669	85896842	0.963789
1	86448407	86448710	1
1	86449133	86449303	0.999996
1	86970977	86971081	0.997826
1	87084251	87084589	0.000545402
1	87260042	87260314	0.979809
1	87298306	87298430	0.736943
1	87663554	87663749	0.00451721
1	88367710	88367910	0.126998
1	88782707	88783108	0.99532
1	89003855	89004144	0.688417
1	89410899	89411024	0.00838065
1	89949212	89949458	0.0419612
1	93055778	93058075	0.00585195
1	93573728	93576455	1
1	93579484	93579600	0.999997
1	93793772	93794106	0.999917
1	93836087	93836797	0.0521123
1	93890393	93891694	0.999998
1	94335088	94335600	0.415612
1	95242848	95243539	0.998321
1	96017217	96017323	0.343318
1	96043630	96043999	0.838201
1	96170806	96170944	0.427015
1	96294360	96294486	0.0756894
1	96492123	96492239	0.259299
1	96662868	96662988	0.181073
1	96860915	96861102	0.465162
1	97365645	97366094	0.000124924
1	97686059	97686269	0.125559
1	98861604	98862122	0.000285081
1	99272941	99273078	0.752726
1	99398972	99399207	0.000317563
1	99557615	99559330	0.15583
1	100263392	100263551	0.687418
1	100389000	100389145	0.322179
1	100510039	100510226	0.0619215
1	103744158	103748603	1
1	103759700	103762501	1
1	103764266	103767377	1
1	104028637	104029156	0.00572711
1	105004780	105005578	0.8688
1	105150752	105150865	0.0461309
1	109936827	109941326	1
1	110009508	110010049	0.999984
1	110018517	110018998	0.717299
1	110184771	110185500	0.0607851
1	110186958	110187072	0.945052
1	110426375	110426613	1
1	111100180	111100660	0.999098
1	111494354	111496705	1
1	112338230	112341834	1
1	112374670	112374838	1
1	112384762	112385784	1
1	112400820	112401412	1
1	112407412	112407516	1
1	112769133	112769271	1.04967e-07
1	113277094	113277256	0.981827
1	113414733	113414896	0.311064
1	115052549	115063112	0.541621
1	116755935	116756209	0.886452
1	117775017	117775316	0.004052
1	117932817	117932928	0.00439982
1	118660429	118660570	1.69489e-05
1	119084216	119086254	0.31018
1	119519246	119519677	0.416129
1	120300998	120301491	0.00298975
1	120316379	120317042	0.00162907
1	120482913	120483363	0.997347
1	120531366	120531479	0.36907
1	121091247	121092250	0.941057
1	121821208	121822217	0.999154
1	121830062	121830441	1
1	121880001	121880103	4.84306e-05
1	122114869	122115026	0.999987
1	122348569	122349673	0.142903
1	122498634	122498902	0.429386
1	123136917	123137074	0.683253
1	123277027	123277412	0.992905
1	123688748	123689072	1
1	123759940	123760883	0.515527
1	123761896	123762884	0.977648
1	123784781	123784997	0.998646
1	124992372	124992484	0.468778
1	125180973	125181401	0.000238991
1	125281151	125281364	0.936082
1	125472485	125472969	0.663274
1	125865858	125866374	0.998468
1	126257046	126257474	0.441274
1	126491503	126491909	0.136545
1	126889968	126890423	0.0213791
1	126924619	126924770	0.0247386
1	127137546	127138552	0.906827
1	127560875	127561515	0.292443
1	127864741	127865065	0.999453
1	128034478	128034710	0.161521
1	128168255	128168400	0.000499204
1	128398522	128398956	0.413038
1	128416289	128417836	1.28754e-05
1	128442804	128443140	0.20428
1	128715563	128715857	0.339136
1	128826524	128827019	0.873859
1	129854125	129854249	0.992705
1	130049100	130049432	0.0509865
1	130141825	130142177	0.42603
1	130148428	130150760	0.774104
1	130152161	130154061	0.479828
1	130843261	130844007	0.303105
1	131299406	131300024	0.689111
1	131362074	131362575	0.203254
1	132416255	132416380	0.934854
1	132455536	132455668	0.718334
1	132666590	132666730	0.0878137
1	133286777	133286907	0.999793
1	134425562	134425784	0.0106977
1	134904692	134904853	0.486272
1	134965203	134965334	0.400661
1	135277373	135277528	0.13966
1	135706338	135707010	0.422967
1	136000226	136000371	1
1	136246886	136247172	0.93548
1	136779221	136779604	0.000293816
1	136780268	136780504	0.856435
1	137750843	137751032	0.99972
1	138516903	138517072	0.846352
1	138592353	138592853	0.651681
1	138843072	138843266	0.667404
1	138977899	138978313	0.500284
1	139560282	139560519	0.00409451
1	139697698	139697901	0.915641
1	139703507	139704066	0.19946
1	139949823	139950001	0.698898
1	139951117	139951450	0.00476789
1	140799743	140799926	0.459696
1	140888121	140888468	0.733365
1	141346015	141346118	0.935723
1	141557181	141558401	0.840195
1	141697521	141697700	0.999999
1	141853598	141854489	0.0237108
1	142624515	142624698	0.974749
1	142874674	142874917	0.994697
1	142983289	142983414	0.999616
1	143385457	143385591	0.207345
1	143812834	143812982	0.0372661
1	143970185	143970327	0.996839
1	144148711	144149350	0.999902
1	144166341	144166980	0.996394
1	144173185	144173824	0.144539
1	144708408	144708574	0.0241955
1	144951949	144952458	0.9467
1	145648523	145648702	0.00048592
1	145812154	145812264	0.561034
1	146216404	146216536	0.995409
1	146450363	146450603	NA
1	146529207	146529308	0.384729
1	146729739	146729839	0.967469
1	146950399	146950743	0.986943
1	146964130	146964324	0.33853
1	147746048	147746248	0.030216
1	147746490	147748152	0.0232957
1	147773173	147773300	0.0143681
1	148210106	148210487	1
1	149267613	149267806	5.52312e-08
1	150130916	150131240	6.46223e-08
1	150190961	150191062	0.000264413
1	150934303	150934407	0.0226311
1	151086002	151086291	0.028904
1	151311684	151311850	0.00794913
1	152305646	152313098	0.999895
1	152337994	152340943	0.987246
1	152341118	152353374	1
1	152353721	152368366	1
1	152369031	152376324	1
1	152376580	152379575	1
1	152379814	152380571	1
1	152434418	152434582	0.000632224
1	152659871	152660044	0.999085
1	152984345	152984469	0.999432
1	154006995	154007655	0.835628
1	154087690	154088183	0.0192
1	154583087	154583464	0.186103
1	154637935	154638366	1
1	154734584	154734819	0.500988
1	155688920	155689039	0.0307287
1	155700492	155700655	0.0022894
1	156181543	156182415	0.967881
1	156218611	156220461	0.561887
1	156220972	156222917	0.357219
1	156288173	156288287	0.955785
1	156431504	156431620	0.107289
1	157754522	157754734	0.828798
1	161094339	161096579	0.995773
1	161097716	161098011	1
1	161100406	161101312	1
1	161101702	161102142	0.28214
1	162816630	162816811	0.136189
1	163117454	163118211	0.0922744
1	163227075	163227825	0.999664
1	163898350	163898843	0.651048
1	164137119	164137380	0.999999
1	164609325	164609428	0.0127796
1	164620938	164621614	0.0670284
1	164622584	164622799	0.96642
1	164761644	164761932	0.895738
1	164969632	164970383	0.00314067
1	166306178	166306773	0.867994
1	166719537	166722648	0.2278
1	166723111	166723226	0.906777
1	166723875	166732287	0.999762
1	166755415	166756299	0.958905
1	166981928	166982622	0.0174171
1	167193109	167194022	0.13961
1	167422863	167422968	0.0224265
1	168036000	168036655	0.657221
1	169111969	169115567	0.998091
1	169146012	169146127	0.549533
1	170512383	170512957	0.986031
1	170595101	170596364	0.981121
1	170883279	170885924	0.670632
1	170886896	170887668	0.999989
1	170888524	170891549	0.941337
1	170891681	170906367	0.994493
1	171537548	171538954	0.0840203
1	172507761	172511020	0.0467096
1	173573538	173573738	0.00365107
1	173913995	173914490	0.997734
1	173924828	173924932	0.81102
1	174037466	174037586	0.562447
1	174263934	174264132	0.913357
1	175072553	175076244	0.57577
1	175266133	175266310	0.161661
1	175940563	175940766	0.00915846
1	176033406	176033763	0.941065
1	176202031	176202131	0.999361
1	176249826	176249945	0.429238
1	176332229	176332458	0.0647659
1	176466386	176466634	3.55138e-05
1	176472466	176472735	3.04071e-06
1	176536093	176536735	0.00381993
1	177097874	177098190	0.929143
1	177178295	177178396	0.00396905
1	177484969	177485112	0.332198
1	177993049	177993190	8.81818e-05
1	178271171	178271318	0.950347
1	178443875	178444655	0.00110901
1	178444790	178445004	0.00386888
1	178638752	178638862	0.648856
1	178903865	178904010	0.402288
1	178936130	178936311	0.0664467
1	178969144	178969754	3.41017e-05
1	179314742	179314973	0.999972
1	179322069	179323063	0.943576
1	179326199	179326622	1
1	179326834	179374646	1
1	179738396	179739287	0.00701204
1	179838861	179839103	5.41675e-05
1	179872484	179872715	0.208909
1	179922992	179923312	0.37035
1	180479812	180479930	0.000125203
1	180544240	180544420	0.1059
1	181016850	181017381	NA
1	181025544	181025648	0.00343042
1	181060543	181060663	0.871288
1	181063741	181064096	0.00149565
1	181363435	181363857	2.86868e-06
1	181426513	181426617	0.000944524
1	181526045	181527296	1.34033e-06
1	182560965	182561068	0.00247202
1	183197929	183198254	1.08759e-08
1	183353769	183354030	3.06853e-05
1	183388799	183388917	0.00617568
1	183471860	183473471	0.967291
1	184220110	184220304	0.388915
1	184757025	184757242	1.09608e-05
1	184853986	184854278	0.00311351
1	185151929	185152363	0.869637
1	185428253	185428571	4.07465e-12
1	186198095	186198472	0.00687641
1	186682078	186682211	0.916229
1	186900096	186900240	0.0263211
1	186925809	186926062	0.042249
1	187030934	187031235	0.444937
1	187032029	187032285	0.997706
1	187090104	187090357	0.032959
1	187195318	187195454	1
1	188189410	188189525	4.03096e-06
1	189678271	189678387	0.0542602
1	190382857	190383797	0.991648
1	190428391	190428531	0.997122
1	194109647	194110366	0.859718
1	194308219	194308876	0.0365707
1	194319492	194321568	0.388591
1	194481825	194482385	0.281734
1	194517694	194518050	0.00334607
1	194986836	194988463	0.455557
1	194989101	194992764	0.994652
1	194992996	194993532	0.999939
1	195834658	195839548	0.250569
1	196240913	196241012	0.99492
1	196326617	196326932	0.00195551
1	196331688	196332061	0.610276
1	196783809	196784021	0.955781
1	197003259	197003586	0.000273526
1	197699385	197699912	0.999998
1	197833987	197834100	0.917642
1	197904668	197913247	0.999998
1	197914301	197914604	1
1	197914750	197926278	0.998538
1	198378174	198378736	0.999257
1	199553173	199554197	0.9357
1	199831959	199832170	0.965196
1	200291896	200292088	7.02183e-05
1	201180348	201180742	0.833718
1	201363001	201363547	0.00560263
1	201513521	201513877	0.98015
1	201530334	201530585	0.683515
1	202188450	202188567	0.975217
1	202259850	202259979	0.580111
1	202557126	202557307	0.700579
1	202768261	202768443	1.21019e-05
1	202904941	202905145	0.384412
1	203464081	203465377	0.00614399
1	204261442	204261580	0.874119
1	204439717	204440054	2.79276e-06
1	204848256	204848365	0.604435
1	205040791	205041644	0.997866
1	205213327	205213470	0.761078
1	205297559	205297787	0.0111431
1	205303131	205303235	0.0638656
1	205312484	205312738	0.00418992
1	205317557	205317756	0.999989
1	205348583	205348683	0.999944
1	205354614	205354958	0.931788
1	205430191	205430305	0.989057
1	205567302	205567983	0.0017142
1	205582170	205582558	0.999925
1	205584187	205584593	0.99996
1	205603395	205609166	1
1	205616339	205618015	NA
1	205621810	205622814	1
1	205624616	205625037	0.999522
1	205625810	205626502	1
1	205642979	205644345	1
1	205660484	205665443	1
1	205673920	205674167	0.00755868
1	205698302	205698513	0.999329
1	205716321	205716493	0.988488
1	205717334	205717621	0.986563
1	205746061	205746362	0.890579
1	205831773	205831925	0.858583
1	205884748	205885103	0.248211
1	206019854	206020075	0.794302
1	206404513	206404810	0.960532
1	206408960	206409065	0.288931
1	206435879	206436036	0.239313
1	206518735	206519372	0.999858
1	206752404	206752571	0.808116
1	206800769	206810874	0.000828242
1	206811151	206811502	0.99999
1	206909424	206909527	0.999708
1	206937482	206937736	0.987811
1	206947622	206947803	0.0261102
1	206987201	206987450	0.999978
1	207000030	207004012	1
1	207058384	207058733	0.796846
1	207181236	207181437	0.999124
1	207189136	207189257	0.995553
1	207196031	207196263	1
1	207312676	207312820	0.525615
1	207319370	207319846	0.0579974
1	207356102	207356717	0.758733
1	207357315	207357562	0.0127401
1	207366429	207366671	1
1	207441613	207442283	0.807884
1	207448313	207448465	0.999996
1	207511027	207511159	0.0293993
1	207584161	207584289	0.999996
1	207602873	207603045	1
1	207663017	207663130	0.953537
1	207906346	207906562	0.952168
1	207934764	207935266	0.997189
1	207937150	207938620	0.309056
1	208088768	208088881	1
1	208148176	208148386	0.758852
1	208255599	208255778	0.950167
1	208291158	208291654	0.995185
2	284894	285197	0.990292
2	319222	319589	0.604552
2	345529	345667	1
2	373203	389730	1
2	501319	501510	0.995637
2	501669	502577	1
2	522356	522517	0.998938
2	531864	532937	0.999942
2	540262	540713	0.999984
2	541690	542706	0.999998
2	544328	544987	0.999499
2	838064	838988	0.996225
2	1005738	1006103	0.698939
2	1006776	1007152	0.999737
2	1039079	1039246	0.985721
2	1296406	1296792	5.16622e-06
2	1323918	1324193	0.762736
2	1377622	1377783	0.999904
2	1505525	1505812	0.775499
2	1511308	1511454	0.999284
2	1582457	1582736	0.611218
2	1656711	1656917	0.987843
2	1751033	1751171	0.528579
2	1837573	1837874	0.0314556
2	2066542	2066993	0.992502
2	2096018	2096493	0.963484
2	2168689	2168849	0.852299
2	2231717	2231930	0.981656
2	2282831	2283130	0.999817
2	2632621	2632918	0.999783
2	2633352	2641494	0.996408
2	2641603	2642653	0.999968
2	2644279	2645151	0.784433
2	2977910	2978028	0.442972
2	3136799	3137154	0.0479836
2	3176929	3177430	0.185592
2	3340194	3340470	0.0128058
2	3361893	3362010	0.663425
2	3402504	3404487	7.40457e-10
2	3489705	3491690	4.9201e-15
2	3561588	3561762	0.819366
2	3656677	3656779	6.48991e-09
2	4020957	4021262	0.996663
2	4120618	4120967	0.999996
2	4255243	4256789	0.999917
2	4256958	4257154	0.835768
2	4307113	4307225	0.0578387
2	4469170	4469302	0.00775707
2	4599174	4604383	0.0974699
2	4604490	4607968	0.351525
2	4656948	4657163	0.00108539
2	5217060	5217190	0.0272222
2	5333653	5333906	0.942688
2	5353389	5354014	0.765705
2	5587451	5587568	0.23786
2	5957393	5957583	0.450923
2	6100583	6102655	2.29673e-06
2	6306929	6307300	0.931078
2	6311537	6311644	0.998856
2	6407826	6408187	9.79737e-05
2	6515209	6516252	2.9612e-06
2	6630999	6631115	0.0577927
2	6764889	6765016	0.00024294
2	6890198	6890775	0.0245266
2	7253297	7253439	6.77476e-05
2	7397797	7397953	0.268453
2	9167405	9167508	1.78714e-06
2	10152426	10152577	0.00229796
2	10396681	10396845	0.0112448
2	10426366	10426556	0.641284
2	11882437	11882720	3.1854e-05
2	11946873	11947461	0.76873
2	12169559	12170093	0.912186
2	12739963	12740191	0.957102
2	12747986	12749229	0.608074
2	13177877	13178020	0.694669
2	13209082	13209225	1
2	13496745	13497495	0.987443
2	13693126	13693268	0.97397
2	14207245	14208375	0.999946
2	14208938	14209201	0.996129
2	14678083	14678214	0.00021308
2	15818142	15818901	0.00495085
2	15873056	15873813	0.00257096
2	16234846	16234951	0.395215
2	16328058	16328167	0.954666
2	16789681	16789893	0.05233
2	16998796	16999057	0.218573
2	17207516	17210146	0.000497778
2	17479107	17479338	0.985926
2	17664915	17666508	4.59978e-05
2	17780226	17780339	0.033427
2	19355176	19355307	NA
2	20047648	20047790	0.456194
2	21015726	21015835	0.0624229
2	21422662	21422800	0.99986
2	21689192	21689446	0.764105
2	21842244	21842712	0.810977
2	22275733	22275953	0.0164674
2	22515110	22515223	0.000657235
2	22563775	22563944	0.00409779
2	22852777	22852975	0.999878
2	23123930	23124079	0.980045
2	23188958	23189347	0.986205
2	23587941	23588111	0.997839
2	23825610	23825882	0.127441
2	23970966	23971236	9.12217e-10
2	24261037	24261245	0.998574
2	24336539	24337008	0.51833
2	24467432	24467561	0.454007
2	24743068	24743935	0.808894
2	24885553	24885785	1
2	25021252	25021589	0.29242
2	25772887	25773164	0.982841
2	25817345	25817520	0.999902
2	25963587	25963730	0.218087
2	26422747	26439179	1
2	26439284	26440352	1
2	26440516	26448675	0.934328
2	26496652	26496873	0.226293
2	26518219	26518521	NA
2	26612985	26613741	0.999957
2	26950801	26950923	1
2	26998435	26998898	0.0285793
2	27295213	27297291	0.999932
2	27297788	27300418	0.953271
2	27422878	27423078	0.0618657
2	27425473	27426125	0.111758
2	27739567	27739672	0.000684668
2	27792268	27792392	0.999399
2	28026524	28026943	NA
2	28206215	28206919	0.97665
2	28361448	28362722	0.000528444
2	28389538	28390021	0.0764281
2	28391250	28391890	0.303144
2	28506649	28506925	0.950514
2	28735577	28735892	4.64609e-06
2	28989585	28989989	0.00105051
2	29155254	29155387	0.668751
2	29442831	29443578	1
2	29464258	29464591	0.989956
2	29987878	29988146	0.0334941
2	30276035	30276159	0.942652
2	30324761	30325025	0.182318
2	30406301	30406685	8.04019e-05
2	30710419	30710644	0.747193
2	30750398	30750625	0.152755
2	31556354	31556457	0.219436
2	31795254	31795410	0.153781
2	32103044	32104153	0.0316408
2	32104227	32104915	0.0104581
2	32462096	32462274	NA
2	32821894	32822100	0.130904
2	33779474	33779606	0.369374
2	34197465	34197994	0.535913
2	34395352	34395494	0.13721
2	34465851	34466392	0.998942
2	35228150	35228471	0.282452
2	35311150	35311537	0.994399
2	35375435	35375705	0.0324821
2	36188960	36189069	0.0991817
2	36205552	36205807	0.0521066
2	36604420	36604556	0.569741
2	36927950	36928210	0.221621
2	37260239	37260500	0.227192
2	37605759	37606008	0.988514
2	37808906	37809101	0.999597
2	37896624	37897749	0.339663
2	37980461	37980659	0.000267827
2	38215085	38215331	0.998651
2	38280405	38280604	0.998152
2	38305008	38305130	0.141235
2	38396420	38396523	0.362809
2	39014456	39014866	0.62855
2	39185371	39185523	0.155819
2	39400809	39401239	0.0320866
2	40124926	40125094	0.00400216
2	40363032	40363150	0.000676506
2	40437477	40437609	0.162599
2	40707964	40708245	3.33672e-10
2	40720183	40720413	0.999871
2	40813267	40813452	0.995252
2	40829429	40829575	0.999995
2	40896536	40896645	0.222976
2	40913052	40913191	0.999987
2	41242613	41242824	0.121823
2	41506084	41506456	0.308205
2	42099294	42100911	0.161667
2	42129536	42129969	0.998266
2	42156312	42156570	0.669655
2	42262380	42262488	0.952453
2	42264382	42264517	1
2	42276676	42276779	0.794135
2	43460891	43461122	0.987523
2	43921440	43922234	0.21101
2	43938099	43938268	0.0798998
2	44335049	44335182	0.151792
2	44480257	44480873	0.268549
2	44624157	44630051	0.533461
2	44630293	44630800	0.997495
2	44939679	44939845	5.5469e-08
2	45189773	45190738	0.0204271
2	45220531	45221063	4.23506e-05
2	45410488	45410808	0.0750761
2	45541053	45541461	0.162525
2	45921617	45922135	0.936657
2	46092426	46093134	0.122538
2	46280444	46280658	0.959813
2	47019798	47020005	0.0424977
2	47158651	47158786	0.0168334
2	47617252	47617357	0.696853
2	47758835	47758974	0.961899
2	47838264	47840521	0.416477
2	48002527	48002645	8.51915e-05
2	48145076	48145814	0.0907483
2	48171635	48171743	0.953182
2	48443550	48444438	0.02702
2	48557705	48558001	0.184802
2	48582816	48583307	0.0858707
2	48589996	48591574	0.0810691
2	48617601	48618486	0.0056161
2	48674878	48675650	0.99795
2	48806778	48806920	0.00212379
2	48810840	48811136	0.787432
2	48940713	48940815	0.716158
2	49540365	49540620	0.964078
2	49739078	49739196	2.47888e-06
2	50015240	50015364	7.0177e-07
2	50015749	50015944	0.82728
2	50038465	50038585	0.0107792
2	50071280	50071500	0.451906
2	50516848	50516997	0.181433
2	50681151	50681755	0.158908
2	50699802	50699937	0.227857
2	50761501	50763484	0.998286
2	50764258	50764370	0.0866889
2	50776241	50776381	0.105302
2	50792327	50794517	0.513504
2	50794849	50795366	0.999982
2	50795965	50796393	0.988241
2	51098189	51098326	0.138854
2	51098735	51099132	0.261477
2	51383817	51384056	0.494442
2	51462356	51462698	0.0882639
2	51851259	51851644	0.509913
2	52092385	52092568	0.992759
2	52471170	52472153	0.703179
2	52619721	52619827	0.960161
2	52690591	52691017	0.143001
2	52752588	52752726	0.865955
2	52753401	52753581	0.160901
2	52754078	52754208	0.00495386
2	52843153	52845213	0.128616
2	53361325	53361894	0.263481
2	53460517	53460972	0.992726
2	53659261	53659399	0.0331043
2	53659803	53660137	0.0100605
2	53924005	53924113	0.10116
2	54072334	54072625	0.000776128
2	54541087	54541243	0.996812
2	54555661	54556004	0.266982
2	54580431	54580646	0.163257
2	54831229	54832801	0.0328453
2	54880843	54881281	0.48959
2	55022091	55022254	0.99467
2	55374903	55376364	0.165584
2	55447225	55448512	0.00355289
2	55623355	55623683	0.99921
2	55927214	55927331	0.21031
2	55991378	55991514	0.0275255
2	56349666	56349912	0.0069031
2	56484887	56485230	0.897737
2	56652725	56653282	0.999953
2	56906935	56907066	0.0425884
2	57083443	57083550	0.338741
2	57097746	57098001	0.983585
2	57244883	57245271	0.719232
2	57748076	57748483	0.158174
2	57784836	57786039	0.0975099
2	57786364	57787355	0.0841234
2	57832534	57832657	0.999749
2	58137988	58138345	0.00789793
2	58306122	58306222	0.200684
2	58325622	58326131	0.56893
2	58576967	58577647	0.024395
2	58721660	58721881	2.46436e-08
2	58726438	58726660	0.100832
2	58917609	58917789	0.347325
2	58935001	58935110	0.619491
2	59014508	59014668	0.391427
2	59072992	59073154	0.967294
2	59103242	59103707	NA
2	59178687	59178850	0.0829969
2	59359218	59359472	0.0587797
2	59365297	59365463	0.105798
2	59368415	59368754	0.880514
2	59370816	59371083	0.987526
2	59702778	59703608	0.987426
2	59703705	59704214	0.715095
2	59716848	59717776	0.854694
2	59718274	59721559	0.839995
2	59753722	59755539	0.815237
2	60103350	60103475	0.308901
2	60235581	60235793	0.0702544
2	60297262	60297530	0.999999
2	60426473	60426660	0.932289
2	60857227	60857528	0.162174
2	60882802	60882966	0.842265
2	61063979	61065234	0.121386
2	61086964	61087190	0.437863
2	61174100	61174283	0.345871
2	61335377	61335501	0.987063
2	61629486	61629610	0.31261
2	61878285	61878446	0.839944
2	64772053	64775649	0.988676
2	64865085	64865352	NA
2	64913230	64914073	0.0125483
2	65062679	65062850	0.99999
2	65152525	65152703	0.00827595
2	65272980	65273309	0.00205717
2	65938544	65938674	0.601311
2	66257475	66257596	0.00591252
2	66305972	66306152	2.38964e-05
2	66494696	66494890	6.18516e-05
2	66509243	66509626	0.999898
2	66980826	66981053	0.937578
2	67785974	67786189	NA
2	68140953	68143140	0.0235287
2	68144702	68147523	0.994514
2	68147625	68148628	0.967914
2	68148849	68155206	0.869869
2	68155794	68159497	0.913537
2	68159687	68160750	1
2	68161664	68162242	1
2	68162415	68163807	0.993507
2	68164243	68169216	0.63453
2	68169351	68170187	4.11743e-05
2	69229776	69238220	0.671691
2	69238287	69239318	0.931843
2	69239471	69244445	0.999331
2	69244895	69245915	0.55555
2	69246460	69247039	0.986217
2	69247954	69248738	1
2	69249616	69252896	0.999157
2	69253531	69261126	0.999982
2	69261222	69264042	0.999999
2	69745208	69747156	1
2	69923707	69923932	0.424386
2	69959085	69959376	0.737685
2	70476832	70476969	0.824778
2	71060912	71061442	0.0255626
2	72040275	72049657	0.0109284
2	72109440	72110147	0.999296
2	72357574	72357695	0.00102948
2	73102352	73103919	0.00110835
2	73217829	73217992	1.76188e-08
2	73750615	73751126	0.0546118
2	74358712	74359583	0.984981
2	74545441	74545873	0.118589
2	74725494	74725611	0.874378
2	75149728	75149901	0.140751
2	75458910	75459187	0.0106509
2	75480833	75481848	0.986699
2	75519077	75519757	0.60232
2	75723570	75723709	0.882523
2	75737611	75737764	0.926964
2	76854669	76854997	0.99987
2	77663835	77664436	0.652608
2	77844740	77848008	0.999826
2	78760869	78761060	0.000139451
2	79503937	79504313	0.444091
2	79548640	79548888	0.00567791
2	79608480	79608595	0.192577
2	80335529	80335750	0.118578
2	80753838	80753972	0.246033
2	80765853	80766394	0.999991
2	81212092	81212213	0.999982
2	81809335	81809480	0.79267
2	82421494	82421596	0.967546
2	82746571	82746712	0.161395
2	82794707	82794857	0.00253802
2	83135077	83135400	0.0110421
2	83246230	83254542	1
2	83647906	83648215	0.951044
2	83859048	83859218	0.61921
2	85096750	85097033	0.865372
2	85274450	85276107	0.0100387
2	86104597	86104720	0.508312
2	87021474	87021994	0.993869
2	88634894	88635749	0.0075935
2	89441069	89441822	0.955032
2	89982589	89984812	0.0261725
2	89989564	89989774	0.976967
2	90140834	90142077	0.0473628
2	90243749	90243963	0.315209
2	91156173	91156836	0.999519
2	91329617	91329767	0.994273
2	91514898	91515918	0.999758
2	91527557	91527691	0.999981
2	92368889	92369203	0.999995
2	92531501	92531992	0.000254123
2	92992324	92992763	0.000163416
2	93872435	93877210	0.991434
2	93877804	93884704	1
2	94530123	94530752	0.00614293
2	96716636	96718413	NA
2	97433475	97434401	0.417162
2	97441639	97446798	1
2	97458249	97458995	1
2	97462489	97463860	0.836906
2	97477267	97477502	NA
2	97509751	97516428	0.999653
2	99063001	99063187	0.000162328
2	99707432	99707601	0.142885
2	104441655	104441759	0.00100301
2	104450849	104450961	0.732135
2	104816076	104816175	0.999987
2	105376107	105376630	0.111231
2	105649244	105650132	0.0296252
2	105669746	105670655	0.00843696
2	105680712	105680984	0.189969
2	105754743	105755994	0.0624022
2	107497025	107497132	0.111263
2	107581460	107581564	0.999972
2	107661657	107661757	0.0393022
2	107877293	107878262	0.00320654
2	108195339	108196523	0.409248
2	108197232	108199185	0.995854
2	108284743	108285198	0.108479
2	108318566	108319496	0.890922
2	108381657	108382010	0.695265
2	108493077	108494035	0.999873
2	108671818	108672086	0.613988
2	108733957	108734088	0.863618
2	108761822	108762342	3.18034e-06
2	109368682	109368954	0.983034
2	109460144	109460308	0.000795723
2	109518046	109518374	0.759027
2	109632952	109633093	0.134191
2	110589701	110590246	0.932516
2	110770312	110770450	0.00270582
2	110828200	110828443	4.40529e-05
2	111539932	111540465	0.802735
2	111599489	111599615	0.997971
2	112111256	112111397	0.380726
2	112243114	112243293	0.99907
2	113444624	113444765	0.977666
2	113764723	113764882	0.653125
2	114366669	114366813	0.00868552
2	115069753	115069903	0.0192734
2	115085937	115086450	0.85195
2	115372740	115372929	1
2	115402917	115403058	0.610697
2	116005022	116005439	0.599695
2	116170203	116170388	0.000201813
2	116283891	116284316	0.00301225
2	116426504	116426797	0.999645
2	116444319	116444447	0.545606
2	116587619	116587883	1.06347e-08
2	117314447	117314734	0.977672
2	117593238	117593401	0.336266
2	117792105	117792337	0.195301
2	117802913	117803073	0.99306
2	118591752	118592005	0.992509
2	120070838	120071343	0.047616
2	120300738	120300961	0.925693
2	120448771	120454133	0.99681
2	120454204	120456824	0.869826
2	120456896	120463570	0.993003
2	120806940	120807669	1
2	121196160	121196641	0.999987
2	121328355	121328477	0.0386136
2	121334744	121336140	0.194835
2	122881590	122881733	0.593024
2	123764051	123764152	0.999999
2	123810786	123811051	0.0155808
2	124365173	124365369	0.00215944
2	125133787	125134058	0.0506721
2	125284057	125284207	3.70217e-05
2	125533402	125533563	0.995119
2	125745110	125745409	0.251027
2	126579411	126579544	0.137044
2	127582972	127583551	0.408919
2	128916011	128916481	0.968201
2	128937506	128938001	1
2	129366452	129366804	0.0040913
2	129755791	129755959	0.999928
2	129893054	129893230	0.641719
2	131034201	131034673	0.717252
2	131129767	131130531	0.999842
2	131287869	131288517	0.999295
2	131291407	131292608	0.959176
2	131422879	131423051	0.999816
2	133641789	133646154	1
2	133646413	133646791	1
2	133646909	133653210	1
2	133653325	133654254	0.844649
2	133654956	133658994	0.920084
2	133659426	133665473	0.20777
2	133665682	133669140	0.161892
2	133669294	133673084	0.999046
2	134265990	134266237	1.29605e-07
2	134900683	134900800	0.996899
2	134936675	134936958	0.302561
2	135322159	135322593	0.583693
2	135622056	135622191	0.979618
2	135638680	135638843	0.972072
2	135835896	135836233	9.68987e-07
2	136356200	136356507	1.95942e-06
2	136867404	136867669	0.868809
2	137338153	137338452	0.984903
2	137832716	137832819	0.976929
2	137860914	137861689	0.406481
2	137889223	137889328	0.118535
2	137962094	137962262	0.0868151
2	137967333	137967538	0.0107719
2	138494204	138494385	1
2	138494829	138497212	0.842106
2	139794391	139794652	0.104359
2	139874971	139875174	0.119321
2	140599861	140599962	0.92124
2	142142880	142143823	0.927831
2	142247318	142249114	0.547828
2	142410712	142410811	0.21655
2	144399475	144400183	0.000923556
2	144439068	144439314	0.342084
2	145292757	145293466	0.0575319
2	146278773	146278877	0.000771952
2	147862929	147863435	2.16072e-05
2	149199078	149199685	0.478613
2	149200011	149219281	0.999929
2	149219347	149221217	0.87468
2	149221337	149221931	0.106909
2	149222193	149223842	0.641345
2	149224101	149224873	0.999973
2	149225091	149226119	1
2	149226304	149227802	0.964693
2	149227881	149228993	1
2	150301864	150302342	1
2	150306053	150309087	0.999999
2	150309170	150310864	0.355111
2	150311569	150318190	1
2	150318552	150326147	0.564559
2	150326715	150331307	0.831741
2	150584426	150584586	0.889735
2	151419886	151420485	0.00102746
2	151771344	151772040	0.990286
2	151793133	151793293	0.0042867
2	152620756	152620858	0.882278
2	152676218	152676349	0.00142385
2	153383785	153384199	0.000550019
2	154657863	154659089	5.71916e-06
2	154753086	154753225	0.00744095
2	154777575	154777682	0.786623
2	155286124	155286796	0.00231362
2	156255219	156255501	0.000500761
2	156529353	156529512	0.999998
2	156942401	156942527	0.999414
2	157149120	157149381	0.983363
2	157786836	157786973	0.191438
2	157846255	157846940	0.999981
2	158254162	158254325	NA
2	158319877	158320185	0.161737
2	158359153	158361862	0.072783
2	158703615	158703763	0.253122
2	158903081	158903212	0.696452
2	159277160	159277456	0.999626
2	159280372	159280482	0.988845
2	159280897	159281297	0.997056
2	159412793	159413109	0.992785
2	159583411	159583515	0.999996
2	159787638	159787882	0.946623
2	159873974	159877065	1
2	160037421	160038380	0.641405
2	160038604	160067030	0.999984
2	160068769	160069324	0.993559
2	160069507	160069915	0.0917528
2	160074719	160074831	0.962854
2	160076073	160076637	0.10425
2	160078434	160079574	0.739617
2	160209547	160209712	0.669783
2	160219483	160221261	0.991374
2	160326603	160326963	0.0370687
2	160386760	160386925	0.814462
2	160566139	160566248	0.272018
2	160619899	160620113	0.671333
2	160780967	160781080	0.999882
2	160816237	160816423	0.30737
2	160973565	160973863	0.999214
2	160976954	160977197	0.996033
2	161028582	161028718	0.999975
2	161056588	161056744	0.711811
2	161092836	161097621	0.99968
2	161109301	161109459	0.959715
2	161187803	161187926	1
2	161279357	161279577	0.985631
2	161281311	161281588	0.265121
2	161288156	161288370	0.186438
2	161291553	161291660	0.999926
2	161314069	161314344	0.999974
2	161337498	161337765	0.965279
2	161364239	161364566	3.06708e-15
2	161535648	161536191	0.988582
2	161612892	161613135	0.999924
2	161871885	161872371	0.988771
2	161893209	161893335	0.999933
2	161898722	161898902	0.988062
2	161923771	161923870	0.824129
2	162079667	162079937	0.992043
2	162128670	162129378	0.989999
2	162161229	162161408	0.802092
2	162292629	162297004	0.999997
2	162583764	162583875	0.999165
2	162594226	162594578	0.999999
2	162603607	162617161	1
2	162617516	162618830	1
2	162625702	162625817	0.999969
2	162707993	162708655	0.32886
2	162708800	162714474	0.940365
2	162714956	162715697	0.999937
2	162733983	162734082	NA
2	162768492	162768822	NA
2	162907517	162907619	0.322349
10	137823	138127	0.999974
10	399316	399553	0.999799
10	2880409	2880664	0.305504
10	3117595	3117831	0.895969
10	3822333	3822658	0.00154483
10	3883966	3884237	0.542317
10	5459209	5459381	0.0947874
10	5747904	5748041	0.033105
10	5827241	5827400	0.93557
10	7172711	7172853	0.999096
10	7324995	7335912	0.00525256
10	7370238	7370601	0.91708
10	7373850	7374998	0.00296175
10	7381526	7381870	0.00013778
10	7428504	7429049	9.57382e-05
10	7474290	7474440	0.0758461
10	7558121	7558522	0.978875
10	7904877	7905093	0.971017
10	8044043	8044482	0.999997
10	8331722	8331836	0.0127887
10	8450427	8450541	0.000160466
10	8689739	8690193	0.0137287
10	9331897	9332115	0.88714
10	9434221	9434481	0.51336
10	9722614	9722806	0.00403437
10	9878974	9879131	0.999222
10	9890560	9890692	0.999999
10	9940517	9940674	0.914382
10	9991848	9992009	0.999844
10	9994489	9994716	0.942592
10	10010614	10010783	0.724867
10	10014137	10014263	0.00571501
10	10091023	10091130	0.999326
10	10125766	10126059	0.0243616
10	10791824	10791954	0.717329
10	11402251	11402507	0.669711
10	11655321	11655691	1
10	11698513	11698704	0.800224
10	11982358	11982767	0.998007
10	12163435	12163660	0.0928476
10	12323181	12323485	0.969891
10	12525897	12526064	0.000152102
10	12603804	12604353	7.20471e-05
10	12894255	12894425	0.14146
10	13040021	13040777	0.0031818
10	13057779	13057892	0.999999
10	13116917	13117059	0.0311058
10	13151327	13151811	0.994867
10	13326854	13326986	0.969118
10	13459494	13459795	0.927528
10	14044052	14044648	0.173541
10	14617937	14618065	0.0136415
10	14652469	14652817	0.00726283
10	14668503	14668966	0.00603209
10	14921971	14922141	0.00318173
10	15289433	15289596	0.967887
10	15834004	15834202	0.436518
10	16342142	16342332	0.996783
10	16843192	16843361	0.990774
10	17151606	17151744	0.826946
10	17684444	17684593	0.913707
10	18830301	18830607	0.789926
10	18976852	18977063	0.00867498
10	19114218	19114592	0.989599
10	19312324	19312462	0.00497634
10	19598397	19598722	8.65758e-06
10	19771040	19771460	0.758011
10	20421667	20422554	0.509246
10	20433072	20433180	0.652866
10	20493376	20493509	1
10	21042263	21042466	0.789135
10	21283389	21283520	0.996225
10	21601900	21602026	0.000601126
10	21690501	21690631	0.99998
10	21726530	21727131	0.999982
10	21745459	21745581	0.806138
10	21871242	21871425	1
10	21875934	21876119	0.995488
10	21897810	21898024	0.983899
10	22007993	22008122	0.981659
10	22111551	22111701	1
10	22348548	22349189	0.808468
11	299632	300111	0.146521
11	1214702	1215074	0.393495
11	3080292	3088504	0.947409
11	3088940	3096201	0.811802
11	3207359	3207486	0.00891435
11	4845817	4845968	0.999991
11	5020083	5020648	0.0396341
11	5517725	5517828	0.1589
11	6359622	6359961	9.19175e-10
11	6577569	6577874	1
11	7344552	7344788	0.999869
11	8395643	8395769	0.965255
11	10065580	10065885	0.989238
11	10816715	10816871	0.000320216
11	11080378	11080499	1
11	11342724	11343253	0.623548
11	12005317	12005582	2.58683e-05
11	12722369	12722730	0.995326
11	12855452	12855579	0.832337
11	13202859	13202967	0.999864
11	13303530	13303667	0.998887
11	13331618	13331729	0.994892
11	13358589	13358766	0.340493
11	13950877	13951115	0.99999
11	14051467	14051703	0.991307
11	14064225	14064400	1.60498e-05
11	14445398	14460436	1
11	14799686	14799800	4.57266e-05
11	14823586	14824114	4.40679e-06
11	14845470	14845626	0.0277587
11	14878007	14878613	0.260144
11	14913756	14913909	0.352155
11	14957319	14957440	0.565816
11	14980574	14981412	0.375681
11	14983068	14984461	0.428063
11	15419890	15420224	0.000202067
11	16620880	16621018	0.972143
11	18403070	18407164	0.255788
11	18440455	18440572	0.99983
11	18543172	18543580	0.988556
11	18607079	18607237	0.12946
11	18610586	18610700	0.914058
11	18621731	18622113	0.528156
11	18624284	18624446	0.649638
11	18636384	18636678	0.00266276
11	18647005	18648093	0.593416
11	18651110	18651266	0.0086745
11	18793237	18793591	0.757607
11	18863167	18863826	0.99873
11	18872188	18872572	0.999888
11	18894891	18895341	0.0399775
11	19008850	19009062	0.0123912
11	19045490	19045790	0.853459
11	19377079	19377193	0.265363
11	20022595	20022744	1
11	20032801	20033512	0.995863
11	20107314	20107457	0.999998
11	22072982	22073289	NA
12	857893	857999	0.936624
12	876207	876621	0.976157
12	1404847	1405043	0.357182
12	1991762	1991887	0.758011
12	2904245	2904433	0.112423
12	3145341	3145640	0.400942
12	4774419	4774738	0.323732
12	7687161	7687455	0.0508788
12	8561160	8561431	0.999571
12	9426759	9426927	3.13872e-05
12	9528932	9529043	0.999956
12	9768484	9768954	0.973534
12	9772680	9772807	0.904599
12	10569665	10569850	0.0920406
12	11269696	11270011	0.832254
12	12743931	12744164	0.953245
12	13236799	13236977	0.999785
12	14274428	14274666	0.996153
12	14675251	14675464	0.999013
12	15822026	15822651	0.0648077
12	18324157	18324488	0.708972
12	18936145	18936514	0.958138
12	18947024	18947362	0.109448
12	19065452	19065576	0.999971
12	19377021	19377152	0.979063
12	19384536	19384667	0.164829
12	19568756	19569026	1
12	19670931	19671046	0.0328813
12	20001503	20001783	0.130514
12	20299317	20299464	0.0182069
12	20855322	20855481	1
12	20890796	20890938	0.999909
12	20915798	20916098	0.999984
12	20977441	20977672	0.999998
12	21300968	21301357	1
12	21419353	21419457	0.999998
12	21463321	21463440	0.999295
12	21585356	21585460	0.868978
12	21623095	21623288	0.251338
12	21746671	21746776	1
12	21801681	21801785	1
13	1406107	1406375	3.64249e-08
13	1917990	1919510	0.873416
13	2147394	2147493	0.938914
13	2157509	2157627	0.0701828
13	2300103	2300207	4.2575e-05
13	2301799	2302193	0.298289
13	2712722	2712899	0.835481
13	3769719	3770925	1
13	3843775	3843920	0.99993
13	4272465	4273024	0.986664
13	4635266	4635376	0.679147
13	4996089	4996299	0.135595
13	7420032	7420412	0.999954
13	7639179	7639300	0.243505
13	7732437	7733005	1
13	8246823	8247188	0.0276451
13	8511053	8511397	0.00381915
13	8581910	8582033	0.999987
13	8632226	8632354	0.999728
13	8780235	8780500	0.827346
13	8907583	8907716	0.370456
13	9007961	9008073	0.339413
13	9136245	9136525	0.93145
13	9137030	9137445	0.999853
13	9266710	9266889	0.874483
13	9441901	9442010	0.987123
13	9526979	9527216	1
13	9615232	9615511	0.999982
13	9697629	9697946	0.0510368
13	9821057	9821234	0.34058
13	10084170	10084536	0.352084
13	10234065	10234657	0.999994
13	10247855	10248228	0.977259
13	10386611	10387048	0.99998
13	10518247	10518471	0.0514303
13	11633882	11634236	0.398337
13	13994583	13995889	0.027573
13	17951982	17952146	0.371963
13	18028636	18028790	0.0803503
13	18099418	18099601	8.42095e-08
13	18127440	18127849	4.56159e-05
13	18235269	18235384	0.480628
13	18396668	18396786	0.0828933
13	18739406	18739964	0.310811
13	19116799	19116904	0.999999
13	19132523	19132703	0.999575
13	19135267	19135699	0.156374
13	19730455	19730652	0.469011
13	19841608	19841828	0.13216
13	20424269	20424371	0.99999
13	20462995	20463282	0.0410136
13	20590875	20590991	0.999999
13	20599133	20599244	0.998609
13	21097172	21097463	8.89824e-06
13	21104302	21104817	0.000292003
13	21289961	21290060	0.388879
13	21309758	21310032	0.00459737
13	21490919	21491055	0.0321111
14	631104	631537	0.00393957
14	654402	654629	0.91897
14	864253	864374	1
14	900756	901358	0.492634
14	1484042	1484435	0.190099
14	1680981	1681099	0.000778737
14	1867830	1867952	0.999998
14	2304377	2304479	0.999888
14	2424711	2424832	0.304205
14	2442628	2442774	0.456872
14	2617223	2617472	0.191508
14	2628042	2628141	0.893916
14	2644036	2644665	0.999944
14	3622818	3623060	0.491738
14	3735954	3736198	0.731251
14	3875524	3875806	0.938008
14	4337782	4338037	0.040287
14	4345517	4345859	0.220722
14	5183750	5183852	0.993601
14	5184068	5184208	0.993096
14	5347203	5347315	0.970472
14	5457660	5457847	0.00663883
14	5502609	5502848	0.0752681
14	5823462	5823599	0.999739
14	6061822	6062056	0.993413
14	6209989	6210409	0.844095
14	7344606	7345397	1
14	7764555	7764696	0.492016
14	7982031	7982144	0.459545
14	8928280	8928400	1
14	8933179	8933597	1
14	8935877	8937792	1
14	9020409	9021047	0.999997
14	9400754	9400875	1.64784e-05
14	9489529	9490071	0.477818
14	9854213	9854375	0.0837587
14	9916438	9916612	0.41166
14	9952025	9952259	1.98569e-05
14	10328132	10328295	0.595473
14	10480128	10480326	0.981739
14	10882237	10882669	0.478373
14	10995755	10995903	0.999652
14	11035828	11036162	0.142826
14	11100479	11100661	0.0682382
14	11296588	11296689	0.000224532
14	11740312	11740572	0.99987
14	11968646	11969151	0.925221
14	11999172	12000310	0.0145061
14	12022130	12022858	0.517193
14	12195244	12195398	0.011425
14	12248606	12255116	0.992175
14	12255330	12255484	0.999998
14	12275548	12277039	0.998848
14	12277544	12277699	1
14	12290934	12297257	0.00258438
14	12330569	12330819	5.50321e-06
14	12364724	12365661	0.000416955
14	13456517	13456644	0.0358002
14	13573899	13574034	0.888633
14	14272375	14272542	0.0419234
14	14436427	14436626	0.994231
14	14443054	14443616	0.998668
14	14604137	14604352	0.00795959
14	15229858	15230415	0.0252236
14	15452050	15452158	0.208421
14	16054673	16054802	1.63344e-06
14	16535612	16535783	0.978491
14	16756232	16756400	0.999806
14	17825547	17827823	0.983767
14	17830228	17834989	0.999088
14	17871538	17885638	0.999992
14	17927111	17928365	0.17913
14	18099305	18099506	0.00232123
14	18208174	18208511	0.278779
14	18243387	18246008	0.136674
14	18438086	18439678	4.74438e-05
14	18995869	18996146	0.350557
14	19478507	19479745	0.103185
14	19626283	19626382	3.38249e-05
15	47495	47667	0.650307
15	650882	651032	0.999921
15	719415	719628	0.949812
15	778431	778700	0.966195
15	1090309	1090521	0.989031
15	1352676	1352815	0.952867
15	1524772	1526343	1
15	1555280	1555398	0.999263
15	1622823	1623023	0.0826848
15	1938644	1939063	0.999864
15	2275782	2276029	0.0912559
15	2413595	2414074	0.988336
15	2704230	2704566	0.999993
15	2914784	2915002	0.477164
15	2917639	2917795	0.695924
15	3804651	3805504	0.104735
15	4711069	4711622	0.655854
15	5714752	5714909	0.975457
15	8239765	8239877	0.510864
15	9320895	9321426	0.996954
15	10264568	10264828	0.0177348
15	11520205	11520310	0.985973
15	11528061	11528224	0.999998
15	11774049	11774176	6.5556e-06
15	12109040	12109147	0.931107
15	12177545	12177670	0.972666
15	12504454	12505170	0.980684
15	12543607	12544058	0.999185
15	12544240	12544839	0.999988
15	12619722	12619844	0.999997
15	12841530	12841763	0.0289498
15	12877401	12877628	0.999893
15	12974310	12974541	0.999974
15	13068009	13068274	0.0210627
15	13119859	13120069	0.000400273
15	13273403	13273503	0.152451
15	13318068	13318372	0.998383
15	13406999	13407228	0.977196
15	13493030	13493172	0.948805
15	13595101	13595331	0.271071
15	13657445	13657666	0.843948
15	13676142	13676801	0.984081
15	14219351	14219539	0.489353
15	14629169	14629944	0.95398
15	14646933	14647342	0.00271671
15	14859636	14859859	0.000102043
15	15521525	15521709	0.962545
15	16054391	16054547	0.0209834
15	17163026	17163133	0.590847
16	1026047	1026359	0.436372
16	1066607	1066933	2.5742e-06
16	1728149	1728277	0.975111
16	2069871	2070137	0.914135
16	2245715	2245916	0.411156
16	2412898	2413009	1.6757e-07
16	2421463	2421589	0.993819
16	2648580	2648751	0.210177
16	2667599	2667738	0.892725
16	2756191	2756425	0.312825
16	2827919	2828214	0.0344655
16	2968961	2969242	0.993645
16	3183512	3183749	1
16	3203038	3203596	0.990286
16	3290935	3291213	1
16	3336665	3336847	0.848456
16	3385171	3385576	0.972591
16	3749951	3750342	0.999992
16	4004969	4005107	1
16	4024512	4024716	0.995251
16	4500878	4501120	0.673489
16	4776756	4777113	0.274827
16	4840580	4840841	0.812207
16	5146911	5147030	0.999938
16	5551572	5551694	0.000967355
16	5789226	5789458	0.999627
16	5868461	5868659	0.973837
16	5898672	5898802	1
16	6030058	6030412	1
16	6112024	6112969	1
16	6114910	6115352	0.994955
16	6132663	6132767	0.745718
16	6143160	6143930	1
16	6147280	6152044	1
16	6158516	6171560	1
16	6172696	6175933	1
16	6214150	6214431	0.598747
16	6666073	6666412	0.999983
16	6832813	6833092	0.145159
16	6872501	6873073	0.0242127
16	6971079	6971195	0.999476
16	7254650	7254749	0.952518
16	7282400	7282551	0.988562
16	7393002	7393249	0.662
16	7446908	7447056	1
16	9705826	9706156	0.331558
16	10335820	10336039	0.824744
16	12476924	12477041	0.976895
16	12548648	12548756	0.999363
16	13102866	13103063	0.00112625
16	13178990	13179192	NA
16	13457335	13457910	0.999954
16	13706476	13706586	1
16	13708400	13708533	0.120718
16	13884669	13884825	0.0866536
16	14207124	14207321	3.72135e-08
16	14433545	14433844	0.999805
16	14435123	14435299	0.999915
16	14689192	14689359	0.280593
16	14704966	14705151	0.0828296
16	14715427	14715702	0.2501
16	14785176	14785381	0.12615
16	14788599	14788748	1
16	14908284	14908472	0.96104
16	15028162	15028492	0.999995
16	15392180	15392305	0.788539
16	15402644	15402828	0.242835
16	15565999	15566146	0.983796
16	15612217	15612424	0.980583
16	15897563	15897783	0.560419
17	568209	568391	9.5842e-07
17	1366350	1366710	0.50265
17	2154162	2154540	0.220173
17	3621312	3621727	0.999998
17	4339223	4339416	0.00649356
17	5470675	5470886	1
17	5991212	5991635	0.000642497
17	6015802	6016030	0.000852671
17	6020579	6021691	0.101412
17	6023916	6024120	0.161737
17	6115953	6116080	0.933482
17	6390601	6390840	0.574977
17	6872257	6872447	6.02303e-09
17	7037070	7037203	2.80238e-07
17	7988131	7988487	0.00329236
17	8508007	8508180	0.28998
17	8743158	8743426	0.989273
17	9659455	9659578	1
17	9713027	9713295	0.99999
17	9794176	9794417	1
17	9808710	9808864	0.999564
17	9814265	9814364	0.999988
17	9877650	9877933	0.999975
17	9878821	9879197	0.999998
17	9885783	9886137	0.999911
17	9916911	9917047	0.997077
17	9919071	9919478	0.966561
17	9921882	9922025	0.999997
17	9922562	9922727	1
17	9937739	9938112	0.0439629
17	10264651	10264920	0.988758
17	10369861	10370050	0.221403
17	10492794	10494165	0.83506
17	10496099	10496245	0.000372176
17	10544190	10545003	0.841219
17	10707248	10707489	0.233649
17	10715455	10715946	0.00247186
17	10728414	10728528	0.940815
17	10824298	10824483	0.994284
17	10892805	10893035	0.0832771
17	10909813	10909974	0.996188
17	11309038	11309313	0.999985
17	11779636	11780005	0.992911
17	12792979	12793331	0.235232
17	12799858	12800382	0.0439578
17	12967304	12967543	0.997125
17	13134230	13134579	0.925983
17	13434374	13434501	1
17	13541735	13542025	1
17	13660373	13660671	1
17	13721527	13721630	0.696545
17	13771135	13771258	0.96562
17	13912936	13913277	1
17	14141854	14141975	0.996247
17	14218680	14218822	0.998458
17	14267258	14267396	0.998082
17	14268479	14268903	0.999988
17	14637849	14638048	0.449958
17	14684049	14684181	0.0392849
17	15278939	15279073	0.999923
18	29348	29918	NA
18	49298	49413	0.978927
18	138652	138775	0.99998
18	173361	173475	0.999936
18	174744	174863	0.999999
18	181194	181373	0.751274
18	541155	541273	0.832172
18	688173	688408	0.99999
18	716283	716516	0.999988
18	752242	752368	0.97719
18	897006	897190	1
18	979512	979648	4.12936e-05
18	1405624	1405929	0.999996
18	1438414	1438523	0.999996
18	1501833	1502005	0.999999
18	1566352	1566505	0.999062
18	1589957	1590420	1
18	1647368	1647572	0.997066
18	1861941	1862129	0.602529
18	1886661	1886761	0.21686
18	2151110	2151347	0.984779
18	2158202	2158429	3.66731e-05
18	2576911	2577025	0.999959
18	3217935	3218315	0.79397
18	3329078	3329194	0.288341
18	3427402	3427668	0.999387
18	3431890	3432497	0.623799
18	3896071	3896417	1
18	4039629	4040095	0.998889
18	4303459	4303605	0.971749
18	4397184	4397672	0.129861
18	5130196	5130479	0.559572
18	5320639	5321098	0.125693
18	6025626	6026276	0.984621
18	6532342	6532551	0.98385
18	7372854	7372972	0.853106
18	8077212	8077338	0.180318
18	8085237	8085368	0.0335456
18	8228030	8228139	0.135722
18	8388474	8388577	0.999865
18	8521609	8521723	0.999995
18	8544455	8544570	0.999999
18	8574916	8575156	0.691079
18	8643531	8644036	0.999898
18	8653598	8653879	1
18	8654221	8654369	0.999999
18	8689147	8689403	0.00187748
18	8785189	8785295	0.999997
18	9616443	9616653	0.997006
18	9617726	9618051	0.999709
18	9652096	9652359	1
18	9920119	9920267	0.886239
18	10095248	10095427	0.830008
18	10435298	10435467	0.998261
18	10490249	10490502	0.999901
18	10500868	10500994	0.999942
18	10774566	10774899	0.962634
18	10867648	10867969	1
18	10880129	10880884	0.0609072
18	10978870	10979368	0.000669812
18	11224139	11224257	1
18	11224338	11224657	1
18	11907874	11908765	0.994537
18	12161039	12161574	0.999571
18	12235148	12238698	0.999843
18	13136592	13136931	0.999993
19	990172	990372	0.957068
19	1424806	1425737	0.486068
19	1672717	1673184	0.957693
19	2069147	2069347	0.147975
19	2292885	2293029	0.979582
19	2488820	2488977	0.988003
19	2825419	2825794	0.142989
19	3022722	3022837	0.99998
19	4012108	4012235	0.683662
19	4449039	4449160	0.224045
19	5912023	5912497	1
19	6305774	6305948	1
19	6508963	6509501	0.0203375
19	6945069	6945219	0.0379755
19	7075415	7075531	0.999085
19	7524932	7525079	0.994953
19	7833676	7833923	0.999997
19	7933970	7934087	0.999795
19	7987621	7987741	0.998156
19	8045967	8046068	1
19	8058281	8058412	0.999677
19	8085439	8085584	0.738198
19	8102749	8102902	0.00497198
19	8517996	8518141	0.959988
19	8790616	8790827	0.2364
19	9400649	9400888	0.955954
19	9612079	9612910	0.141525
19	9629003	9629150	0.999909
19	9683401	9683538	0.00158705
19	9701811	9702524	0.0266237
19	9707743	9708439	1
19	9897043	9897549	0.545982
19	10242246	10242345	0.97066
19	10775709	10775811	0.979323
19	10825112	10825216	0.658676
19	10996761	10997051	0.188671
19	11161134	11161236	0.999577
3	259079	259183	0.984157
3	277429	281929	0.90201
3	298695	303196	0.90258
3	326638	326754	0.752289
3	337211	337662	1
3	350279	350525	0.899035
3	363579	365426	0.617234
3	462588	462731	0.369409
3	479885	482253	0.865094
3	483468	486296	0.991638
3	487324	487718	0.986057
3	602989	603147	0.979751
3	680795	680945	0.999344
3	687097	695945	1
3	780254	781132	0.492461
3	803721	803953	0.875927
3	828448	828713	0.998683
3	828962	829341	0.999767
3	1013346	1013606	0.790269
3	1203350	1203632	0.999992
3	1253234	1253501	1
3	1302151	1302359	1
3	1331678	1331926	0.998454
3	1332339	1332545	0.445811
3	1744351	1746401	1
3	1746930	1757148	1
3	1757357	1757543	0.825703
3	1767305	1767442	0.997303
3	1768535	1768788	0.999516
3	1773644	1774285	0.999999
3	1775113	1799053	1
3	1848269	1848696	0.998258
3	1942567	1943370	0.999973
3	2020068	2020284	0.999605
3	2024355	2026064	0.89091
3	2124592	2126341	0.840828
3	2130818	2133750	0.819905
3	2136282	2139095	0.328914
3	2171569	2174574	0.737871
3	2217029	2221328	1
3	2306622	2306998	0.00720374
3	2337545	2342442	1
3	2397582	2397714	0.995054
3	2438885	2439050	0.969478
3	2457420	2457790	0.94809
3	2503305	2503461	0.560924
3	2583464	2583779	0.988639
3	2587182	2587301	0.99999
3	2588648	2588793	0.999968
3	2668010	2668396	0.709452
3	2719227	2719398	0.986166
3	3591900	3592001	1
3	3649086	3649190	0.852571
3	3830014	3830372	0.956399
3	3888010	3888189	0.99985
3	3921561	3921940	0.127099
3	3973336	3973452	1
3	4119000	4119335	0.409294
3	4192628	4192866	0.458154
3	4319534	4319928	0.164728
3	4335122	4335332	0.00462296
3	4359956	4360259	0.99952
3	4369315	4369426	0.504248
3	5050905	5052483	0.302471
3	5407328	5407478	0.0144426
3	5461006	5461511	0.999796
3	5904045	5904328	0.822458
3	6430574	6430698	2.34022e-08
3	7226828	7227328	0.242751
3	7411549	7424891	1
3	7465456	7465565	0.0195412
3	7485826	7486164	0.0596265
3	7486887	7487043	0.190963
3	7756681	7757073	0.237057
3	7793974	7794216	0.402741
3	7843723	7844040	0.033042
3	7882816	7882994	0.996435
3	8660967	8661099	0.999711
3	9126216	9126421	0.0192091
3	9654908	9655019	0.166851
3	9780774	9781211	0.880602
3	9827942	9828102	0.00631162
3	10049034	10051874	0.00125616
3	10052196	10052809	0.00053089
3	12240786	12240939	0.00880231
3	12308508	12308662	0.295034
3	12945296	12963075	0.774726
3	12963874	12964770	1
3	12965101	12969522	0.667212
3	12969846	12971414	0.57067
3	12971496	12978166	0.995945
3	12978508	12979205	0.911177
3	12981575	12988246	0.618404
3	12989120	13001405	0.758727
3	13099314	13099520	0.328807
3	14062755	14062991	0.00024892
3	14150831	14151137	0.991916
3	14708088	14708231	0.999777
3	15438025	15438125	0.990353
3	15686677	15686881	0.999966
3	16848948	16849080	0.97702
3	17874277	17874398	0.973868
3	17961086	17961638	NA
3	20576267	20578118	0.00383808
3	20629199	20629473	0.026421
3	20808464	20809124	0.0158962
3	21108012	21109326	0.99787
3	21109464	21118709	0.374442
3	21307888	21308028	0.642469
3	22206309	22206517	0.00890456
3	26597715	26597843	0.889042
3	26605665	26605864	0.921741
3	26870836	26870974	0.982591
3	27177242	27177375	0.961003
3	27182633	27182769	0.993359
3	27258858	27258960	0.0403266
3	28005482	28006511	0.851738
3	29398544	29398663	0.0310134
3	30398604	30405866	0.994317
3	30406342	30407855	0.468465
3	30449817	30457087	0.000328677
3	31223737	31223840	6.98266e-05
3	34435924	34436253	0.998109
3	34755030	34755225	0.973639
[truncated: 2,318 more rows]

## Sheet: Mallard2Shaoxing
Chr	Start	End	Pval
1	18913	19978	0.737129
1	83241	83387	0.0135791
1	350578	357168	0.849779
1	358069	362717	0.749701
1	369358	369597	0.00229335
1	473185	473461	0.00118234
1	514585	514897	0.0296565
1	614346	614481	0.0164317
1	619971	620456	0.25524
1	620935	621396	0.283628
1	644697	644847	0.193969
1	665217	665326	0.448462
1	688746	688920	0.00711235
1	839400	839580	1.46817e-06
1	870036	870164	2.76902e-05
1	871166	871331	0.0341187
1	926586	926907	4.90305e-06
1	927890	928103	2.89574e-05
1	945378	945617	0.00418507
1	952156	952286	8.49079e-06
1	978429	978708	0.000290058
1	990155	990602	0.328757
1	1045102	1045441	0.000135831
1	1129563	1129735	9.59755e-06
1	1177631	1177737	0.00414998
1	1272201	1272943	0.206448
1	1403199	1403603	0.000863229
1	1409190	1409932	0.20953
1	1842062	1842773	0.428276
1	2377248	2377597	0.98419
1	2413713	2414504	0.414393
1	2525060	2525300	0.000766657
1	3156932	3157075	0.0159888
1	3525147	3525402	0.991845
1	3608745	3609189	0.0332562
1	3718369	3718558	0.00197379
1	3722633	3722863	0.00801379
1	4110876	4111085	0.000199251
1	4200706	4200872	6.69334e-05
1	5519644	5519940	0.000864336
1	5593797	5597347	0.344195
1	6533854	6534107	0.00126491
1	7211222	7211353	6.2133e-05
1	7732308	7732428	0.000675311
1	8062869	8063342	8.03933e-06
1	9699886	9700417	0.871651
1	11223398	11223513	0.000357027
1	11353959	11357734	0.535707
1	11463827	11464308	0.0625393
1	11464398	11465646	0.0485558
1	11466755	11477941	0.867428
1	11478359	11481271	0.964805
1	11481469	11486348	0.874533
1	11486513	11488297	0.992222
1	11488411	11488947	0.187627
1	11517348	11517462	0.0271564
1	12113673	12114572	0.979019
1	12780901	12782567	0.0556832
1	13130197	13130532	0.0132385
1	13382046	13382429	4.47228e-07
1	15626843	15627223	0.00251975
1	15717270	15717650	0.543461
1	16165385	16165867	0.0884597
1	16464720	16465255	0.472446
1	17263558	17263868	0.00649859
1	17263950	17266330	0.017232
1	18489574	18491946	0.113109
1	18492783	18493036	0.000466546
1	19316175	19318307	0.799099
1	19318393	19318698	0.073781
1	19439063	19439315	0.000788434
1	20434876	20435020	0.836961
1	20944749	20944874	0.00318241
1	21238676	21238934	0.0305633
1	21658989	21659212	0.00405338
1	21693496	21693604	0.0362538
1	22114196	22114581	0.999502
1	22452885	22453214	0.107698
1	22797814	22798516	0.00548512
1	23091111	23091345	0.00127366
1	23485864	23486029	0.00115025
1	24152701	24153705	0.840702
1	25093538	25094338	0.99978
1	26446943	26447123	0.00509895
1	26484603	26484731	0.506839
1	26578202	26578679	0.447771
1	27028199	27028424	0.000377456
1	27366938	27367237	0.0050919
1	27559918	27560042	0.00654193
1	28477912	28478462	0.945582
1	28856547	28856663	0.0773394
1	29198001	29198180	0.220168
1	30239080	30239288	0.000750637
1	30406809	30409541	0.845447
1	30948204	30948314	0.838263
1	30980684	30980905	0.861027
1	32833335	32833860	0.988009
1	33165004	33165421	0.000236756
1	33246100	33246271	0.00385398
1	33247709	33248136	0.0149464
1	33343373	33343588	0.000844599
1	34101682	34102132	5.08873e-05
1	34102613	34104766	0.745728
1	34120536	34120958	0.248805
1	34403927	34405600	0.00481283
1	34410822	34411127	0.00171236
1	34411232	34411722	0.000185166
1	34604990	34605150	0.00139375
1	34906729	34906909	1.45611e-07
1	36849779	36849942	0.465416
1	37144358	37144534	0.0765618
1	37829608	37829741	0.999985
1	38231794	38231940	0.0152546
1	38547420	38547636	0.166564
1	39253651	39254326	0.856466
1	39541489	39542049	0.999257
1	39542169	39548806	0.924938
1	39565760	39570967	0.907942
1	39571682	39580919	0.897974
1	39581173	39587977	0.885772
1	39588412	39590881	0.963725
1	39743875	39750470	0.912048
1	39910803	39911449	0.0141268
1	40500676	40500822	0.00044143
1	40533748	40533858	7.71466e-05
1	40545479	40545781	0.0211281
1	40837032	40837801	0.999991
1	41279883	41280743	0.838263
1	41624704	41624986	0.440533
1	41681873	41682835	0.461969
1	41689855	41689978	0.120673
1	42580229	42580536	0.104634
1	42929887	42930038	0.0049684
1	42952557	42952687	1.4246e-05
1	43098047	43098236	0.999996
1	43139262	43140584	0.828774
1	43194733	43194877	0.000103022
1	43347834	43356217	0.855169
1	43356550	43358408	0.0143804
1	43616763	43623032	0.831388
1	44537930	44538228	0.00607181
1	44538545	44538762	0.00912447
1	45120320	45120538	0.0129206
1	45438023	45438194	0.881843
1	45743281	45743391	0.00554691
1	45828503	45829230	0.971053
1	47761687	47761873	0.248412
1	47950765	47960881	0.844689
1	48187619	48187790	2.97077e-05
1	48200276	48201064	0.0046197
1	48204953	48205126	0.000179468
1	48208901	48209073	0.00155111
1	48212807	48213078	0.000602067
1	48213568	48213819	3.7045e-05
1	49156303	49156703	7.28648e-05
1	49375882	49376052	0.003459
1	49441664	49441775	0.0296189
1	49702644	49702842	2.05079e-05
1	49873937	49874061	0.359873
1	49881402	49881532	0.00272861
1	50814749	50815032	0.000307555
1	50851875	50852199	0.000666263
1	51203677	51204423	0.781269
1	51427695	51427815	6.65738e-05
1	52008858	52009803	0.425699
1	52238646	52239050	0.00152062
1	52242664	52242811	0.000358081
1	52795763	52805138	0.880739
1	53037486	53038007	9.88458e-08
1	53038217	53038439	4.85508e-06
1	53039319	53039569	5.92788e-07
1	53039779	53040003	1.30321e-05
1	53040869	53041114	3.11644e-08
1	53041301	53041535	1
1	53042212	53043046	0.0793925
1	53043774	53044146	0.456974
1	53044334	53044572	0.851104
1	53045250	53045677	2.59325e-10
1	53045867	53046100	1
1	53046775	53047195	0.998819
1	53047399	53047622	0.000169324
1	53048306	53048732	0.839319
1	53048913	53049145	0.846441
1	53050001	53050243	9.44976e-05
1	53050451	53050668	0.000431863
1	53691420	53692318	0.903909
1	53855965	53856126	0.818075
1	54152130	54153950	0.766504
1	54485870	54486113	0.0419033
1	54726515	54726662	0.514467
1	54748918	54751247	0.00228272
1	54833278	54833404	1.71644e-05
1	56250888	56251138	0.00481207
1	56340187	56340965	0.723444
1	56364042	56364144	0.00144823
1	57293772	57294088	6.39766e-05
1	57599206	57599321	0.000268757
1	57632377	57632478	0.0495458
1	57820460	57820676	0.00209553
1	58232819	58232981	0.00210135
1	58420484	58420608	0.0101229
1	58480106	58480339	0.355382
1	58590958	58591191	3.40567e-05
1	59632172	59632331	0.0138923
1	60497521	60497907	0.961342
1	60661996	60665020	0.563942
1	60922291	60923383	0.504486
1	61441240	61441422	0.118983
1	62855621	62855997	0.927826
1	62914891	62915560	0.838263
1	64213923	64214031	1.72451e-05
1	64446538	64446800	0.000194602
1	66122725	66122902	0.000434708
1	66311342	66311527	0.00174871
1	66423113	66423265	0.00053431
1	66624038	66624341	0.0438345
1	68000629	68003083	0.841856
1	68340197	68340954	0.439025
1	71570201	71570435	0.000792752
1	72833258	72833954	0.95053
1	73449952	73450160	0.979375
1	74306038	74306471	0.838263
1	76691159	76697661	0.832223
1	76924846	76925389	0.631466
1	77420387	77420656	0.834431
1	77421887	77422030	0.835478
1	79122870	79122995	0.00101675
1	79123067	79123745	0.00551815
1	79127431	79128404	0.207866
1	79129926	79136111	0.844376
1	79136858	79145023	0.906713
1	79145368	79147245	0.99728
1	80933917	80934481	0.837077
1	81014911	81015623	0.0108137
1	81339922	81342879	0.411024
1	81343160	81344213	0.985463
1	81345001	81348092	0.679526
1	81356108	81357071	0.00271398
1	81357278	81357463	1.16845e-05
1	81359793	81363730	0.903781
1	81445178	81445577	0.0173622
1	81448045	81448583	0.787248
1	81581987	81582285	0.832127
1	81783008	81783339	0.0444622
1	81785955	81786179	0.051677
1	81964560	81964711	4.56237e-07
1	81966610	81971133	0.7951
1	82395695	82395812	0.0186585
1	82755944	82756051	0.000167462
1	83212760	83212929	0.000431252
1	83251512	83251645	0.999312
1	83403146	83403249	0.000645965
1	83570637	83570862	0.266404
1	83942815	83942942	6.09484e-05
1	84030078	84030348	0.121572
1	84498751	84499070	0.000170887
1	85167447	85167557	1.40278e-05
1	85475643	85475761	0.0103591
1	85807471	85807803	0.000115221
1	85888007	85888467	0.0229111
1	85963156	85968380	0.848554
1	86428090	86428262	0.000420454
1	86648709	86648997	0.171098
1	86823271	86823480	0.203692
1	86847009	86847279	0.016232
1	87012188	87012313	0.016173
1	87557077	87557339	0.48244
1	87645534	87645741	0.000207857
1	88571248	88571804	0.125036
1	88666695	88667281	0.891263
1	90266834	90266978	0.838263
1	90311310	90336334	0.838392
1	90340767	90345013	0.836846
1	90354587	90371408	0.913408
1	90496023	90499731	0.970773
1	90530827	90539301	0.887856
1	90541425	90545130	0.892875
1	90560503	90591521	0.872437
1	90604035	90622822	0.904665
1	90650669	90658552	0.908408
1	90660668	90699867	0.849443
1	92502134	92502285	0.016234
1	93710653	93710780	0.00470486
1	94707721	94707853	0.903187
1	95764971	95765078	0.0112806
1	96841532	96841853	0.000408452
1	96852623	96852944	0.676446
1	96914616	96914915	0.000487683
1	96966059	96966196	0.00869721
1	97474119	97474787	0.0277081
1	97665676	97665996	0.0053671
1	99807020	99807212	0.000162949
1	101156060	101160094	0.711331
1	101171777	101172555	0.00289692
1	101666318	101666841	0.822508
1	101669089	101669581	0.0981753
1	103078619	103079088	0.0471066
1	103658720	103660600	0.858881
1	104283635	104289905	0.89704
1	104290036	104294716	0.869007
1	104295156	104299512	0.668137
1	104926716	104926895	0.00351645
1	104967771	104968214	0.00600149
1	105438150	105438512	0.533651
1	105519732	105520534	0.890913
1	105520930	105521480	0.998921
1	105531421	105531557	0.0174057
1	105724006	105724864	0.924982
1	106387562	106390002	0.986337
1	106580154	106580256	0.999052
1	106625872	106626098	1
1	108037060	108037815	0.0177974
1	108488347	108489132	0.000956156
1	109553063	109553182	0.0162885
1	110011065	110016599	0.889543
1	110017112	110018227	0.00169767
1	110047830	110048238	0.000514253
1	110151497	110151866	0.995934
1	111052268	111052404	0.999257
1	111502015	111502323	0.632629
1	111621584	111621707	0.000514446
1	112065524	112065652	0.0014718
1	112399239	112400204	0.838263
1	112412650	112416839	0.740605
1	112449569	112449818	0.00376097
1	112459600	112460688	0.385041
1	112475793	112476497	8.33733e-06
1	112482400	112482567	0.836686
1	112822256	112822357	0.00186738
1	114216010	114217912	0.571195
1	114361295	114362252	0.298382
1	114532702	114533384	0.359589
1	115082467	115088687	0.838237
1	115359541	115369039	0.791976
1	115386226	115386718	0.838263
1	115389323	115389636	0.778426
1	115854271	115855312	0.00380528
1	116028693	116028796	0.0236741
1	116637431	116637809	0.0170221
1	116752619	116752781	0.00110797
1	116851920	116853027	0.575214
1	116877056	116877186	0.00239112
1	118334648	118334911	0.00171383
1	118336648	118337001	0.00138327
1	118419741	118419871	0.0205098
1	118516098	118516334	0.0464923
1	118846287	118852684	0.934304
1	118852756	118853088	0.0510607
1	119334050	119338095	0.61805
1	119816168	119816395	0.0135457
1	119888385	119888548	0.015347
1	120479610	120480818	0.774489
1	121294392	121294934	0.600318
1	121944676	121945737	0.892496
1	122009042	122009203	0.0849554
1	122036511	122036674	7.87027e-06
1	122045733	122047236	0.619234
1	122058948	122059195	0.991123
1	122156249	122156507	0.530834
1	122213671	122215060	0.837785
1	122325101	122325323	0.000214104
1	123403635	123403906	0.00474813
1	123406260	123406395	0.000185263
1	123508020	123508213	0.834229
1	124812463	124812631	0.044611
1	124821189	124821292	0.126957
1	125245441	125245870	0.338298
1	125493606	125494041	0.949103
1	125540951	125541322	8.97663e-05
1	126222556	126222676	0.0086344
1	126618160	126618405	0.388015
1	126784224	126785181	0.838263
1	126889514	126892160	0.840483
1	127416120	127416338	0.00207323
1	127580096	127580432	0.990683
1	128760900	128761222	7.88099e-05
1	128929707	128931719	0.802947
1	128956907	128957398	0.00487926
1	129179638	129179740	0.0375473
1	129277864	129278150	0.00704286
1	129281796	129281944	0.00664966
1	129633314	129633871	0.270208
1	130226220	130226689	0.0741136
1	131227854	131228233	0.000474396
1	131314260	131314495	0.000108213
1	133136431	133136530	0.00285736
1	133893344	133893486	0.0235895
1	133983815	133984435	0.00218805
1	134701728	134701834	0.183448
1	135194524	135200057	0.896337
1	136196891	136196991	9.92443e-06
1	136780433	136780581	0.000930996
1	138492285	138492445	0.000450349
1	138599471	138600777	0.316348
1	138621366	138622857	0.995467
1	138622944	138626340	0.956121
1	139128110	139128353	0.000436203
1	140211618	140212255	0.639517
1	140457264	140457742	0.0282978
1	140479337	140479473	0.00472165
1	141007163	141007275	0.372126
1	141631966	141632287	0.000250657
1	141911542	141911796	0.152505
1	142221530	142221697	0.000152511
1	143626804	143627243	0.00434918
1	143888468	143888880	0.067493
1	143888959	143890702	0.991647
1	145381701	145385172	0.840383
1	145385535	145388032	0.838206
1	145389763	145392672	0.838263
1	145566457	145566831	0.000198446
1	145721452	145721722	5.25801e-06
1	145816799	145817875	0.000774258
1	145922205	145922321	1.59123e-05
1	145932614	145932766	0.0010629
1	145979303	145979437	0.000413775
1	146009206	146009471	0.000226462
1	146019595	146019732	0.0350775
1	146061165	146061499	0.039396
1	146182994	146184758	0.831744
1	146619801	146619906	0.208186
1	146819380	146819522	2.4902e-05
1	146974244	146974625	0.00353572
1	147472803	147473226	5.81669e-08
1	148337484	148337749	0.207541
1	148372486	148373127	0.434381
1	149037940	149038176	0.038771
1	149170557	149171143	0.0723936
1	149385330	149385688	0.0153998
1	149800473	149800709	0.528215
1	150128696	150128980	0.0631188
1	150610970	150611089	0.00181975
1	150816916	150817113	1.02242e-05
1	151207705	151207841	0.00187711
1	151640278	151640422	0.00212545
1	152079708	152079908	0.00243624
1	152437799	152438394	0.874635
1	153038930	153040821	0.922854
1	153041345	153050733	0.835826
1	153050825	153051809	0.719423
1	153052171	153054870	0.514835
1	153054967	153056118	0.874679
1	153057476	153063859	0.878698
1	153065853	153082018	0.839786
1	153083155	153091188	0.72581
1	153091294	153094808	0.9159
1	153184994	153185393	0.941784
1	153731226	153732627	0.838693
1	155418998	155419164	0.829013
1	155434599	155444338	0.85067
1	155445312	155448783	0.918427
1	155448921	155449489	0.945915
1	156744362	156744607	0.0184135
1	157079088	157080011	0.00309909
1	157080845	157091703	0.842488
1	157091873	157092044	0.00174868
1	157093425	157095969	0.868796
1	157096594	157103181	0.808468
1	157199746	157201631	0.838301
1	157203035	157203143	0.00192247
1	157213463	157213664	0.835827
1	157214929	157215280	0.387005
1	157217822	157218880	0.227196
1	158143090	158143208	0.0321814
1	158292306	158293180	0.00400845
1	158294582	158294807	4.18252e-05
1	158295135	158296235	0.815539
1	158302948	158305236	0.985212
1	158306655	158309768	0.814298
1	158309958	158313703	0.925786
1	158314130	158319568	0.893679
1	158830141	158830611	0.889739
1	159759659	159759912	0.016802
1	160210632	160211331	0.968326
1	160313961	160314892	0.838263
1	160315328	160317981	0.838219
1	160319103	160319488	0.842819
1	160969554	160971939	0.466896
1	160972389	160975725	0.919709
1	160976514	160978397	0.913354
1	160978525	160980167	0.971104
1	160980529	160982477	0.693617
1	160982595	160984351	0.962713
1	160984691	160985733	0.974898
1	160986586	160991733	0.931106
1	160993141	160994672	0.00538175
1	160995382	160996695	0.990733
1	161023074	161023202	8.06672e-05
1	161430045	161430246	0.000664142
1	161446393	161447438	0.0311582
1	161874514	161875118	0.115408
1	161879541	161879727	0.00448232
1	162225082	162225189	0.837194
1	162234211	162244093	0.769049
1	162245069	162245465	1.26322e-05
1	162437946	162449425	0.858918
1	162498088	162500028	0.766141
1	162581134	162582307	0.899812
1	162902151	162904137	0.129993
1	162904658	162915965	0.834612
1	162916663	162919505	0.972877
1	164090328	164090927	0.646524
1	165610735	165611266	0.000300566
1	166129082	166129196	0.102543
1	166600950	166601345	0.131563
1	166818225	166818793	0.0238104
1	167492437	167492642	0.839427
1	167496010	167497094	0.838263
1	167729203	167729602	0.836776
1	167754477	167762806	0.838902
1	167766474	167766670	0.881313
1	169491303	169491956	0.669454
1	171095930	171096036	0.0890998
1	171157242	171157361	0.00314337
1	171526106	171526331	0.000624726
1	171712995	171713221	0.0337093
1	172099070	172099193	1.81342e-05
1	172710339	172710463	1.67508e-07
1	172749461	172749888	0.00331889
1	172992662	172992827	0.000152495
1	173064075	173064655	0.140626
1	173303426	173303606	0.000251795
1	173375110	173375282	0.0027523
1	173424314	173424824	0.00238707
1	173966758	173967198	0.167733
1	174098759	174099016	0.00208234
1	174212170	174212709	0.0319002
1	174270505	174270845	0.0165537
1	174572885	174572988	0.000195905
1	174871832	174871961	9.23299e-06
1	174927430	174927693	7.69715e-06
1	175247450	175247830	0.838599
1	175249702	175250227	0.867425
1	175250401	175253391	0.301119
1	175255831	175257102	0.463557
1	175260419	175260964	0.0134643
1	175298117	175301240	0.836561
1	175302208	175303164	0.83818
1	175804523	175804741	0.00549481
1	175910729	175911523	0.463401
1	175917202	175923500	0.817415
1	175942225	175942527	0.000265383
1	176034893	176035055	0.00496752
1	177717693	177718359	0.648554
1	177857627	177859681	0.836878
1	178162728	178162827	0.00190905
1	178376022	178376151	0.000114931
1	178569183	178569392	0.100871
1	178817204	178817319	0.202082
1	179055128	179055431	0.0295763
1	179281087	179281871	0.386119
1	179345407	179347076	0.862261
1	179793701	179793940	0.0788418
1	179830305	179830411	0.00536535
1	179869044	179869153	0.0268272
1	180046559	180046817	3.47387e-05
1	180102597	180102887	0.00513431
1	180391625	180392388	0.74877
1	180394880	180395246	0.000179118
1	180477892	180478407	5.90425e-07
1	180745824	180745925	0.000371242
1	180824304	180824535	0.0221016
1	180904748	180905215	0.00600884
1	180934985	180935151	0.672116
1	181337186	181337662	0.000243149
1	181603061	181603186	3.98901e-05
1	181656917	181657396	1.4191e-08
1	181975294	181975721	0.226699
1	182245860	182245967	0.00040908
1	182521685	182522226	0.0271057
1	182534938	182535180	0.201705
1	183186757	183186892	0.00313787
1	183329067	183333122	0.907724
1	183333563	183335111	0.842136
1	183335336	183353451	0.864479
1	183353721	183358889	0.827516
1	183364437	183364557	0.0271823
1	183371441	183371883	9.56545e-06
1	183372212	183372791	0.000435242
1	183373023	183378937	0.907885
1	183379157	183391585	0.87305
1	183855250	183855360	4.94273e-05
1	184007583	184007737	0.0345466
1	184513221	184514662	0.893526
1	184732826	184733951	0.838042
1	184734825	184735447	0.838263
1	185105616	185106292	0.838263
1	185108827	185109003	0.82515
1	185446033	185446161	0.591898
1	185773830	185773982	0.12127
1	185920887	185923417	0.838204
1	185924786	185926103	0.837696
1	185929188	185930893	0.838231
1	186289947	186290117	0.000180785
1	186290619	186295942	0.7628
1	186296464	186306005	0.827761
1	186306101	186309310	0.329582
1	186311113	186312240	0.00568354
1	186314018	186314306	3.01155e-05
1	186343272	186343811	0.0224903
1	186439362	186443854	0.898859
1	186445217	186445988	0.999593
1	186446954	186451668	0.377599
1	186452810	186454671	0.976637
1	186456333	186460219	0.697959
1	186704686	186705327	0.211655
1	186705534	186706807	0.983778
1	186706958	186710809	0.920735
1	186711189	186713241	0.984814
1	189268832	189269091	0.378084
1	189360199	189360379	0.000404108
1	189482656	189482797	0.165516
1	189485590	189486381	0.989502
1	189486788	189486984	0.663091
1	189489681	189489885	0.000722243
1	189919483	189919880	0.195452
1	190640286	190640760	0.883095
1	190743944	190746119	0.649529
1	190746357	190746907	0.00145317
1	190747961	190750131	0.642138
1	190871776	190872236	0.909027
1	190872491	190874776	0.60909
1	190874848	190881717	0.842605
1	190883296	190883724	0.00178495
1	190885354	190885474	4.11502e-05
1	191666501	191666674	0.000789614
1	191672083	191673231	0.581593
1	192569086	192569273	0.000294621
1	192659417	192659573	8.13291e-05
1	192905096	192905258	0.000202524
1	193316428	193316541	3.85246e-05
1	194181593	194181723	5.92079e-05
1	195082567	195082819	0.000400947
1	196582121	196582290	0.00742744
1	198132647	198133570	0.000401656
1	198371317	198371438	0.051304
1	198458560	198459211	0.000252196
1	198857798	198858338	0.0084127
1	199453007	199458908	0.845796
1	199867652	199868780	0.692075
1	200194925	200195347	0.00547579
1	200329675	200330032	0.0938367
1	200667770	200668386	0.0169204
1	201310470	201310700	0.825477
1	201351516	201354263	0.647023
1	201354977	201355567	0.504895
1	201356833	201360484	0.924646
1	201371855	201371980	0.00685096
1	201488500	201488880	3.99473e-06
1	201495294	201495405	0.00529901
1	202998427	202999029	0.000111845
1	203392084	203401213	0.892799
1	203401301	203414057	0.836654
1	203414832	203416014	0.0016416
1	203417231	203417499	1.67375e-06
1	203461079	203461490	0.999988
1	203478003	203478414	0.999838
1	204112223	204112336	0.00254684
1	204190509	204190732	0.984924
1	204727767	204728007	5.43597e-05
1	204840795	204842266	0.962628
1	204886029	204886721	0.110539
1	205299485	205299680	3.30251e-05
1	205368107	205368239	0.00142959
1	205490673	205491043	0.0093587
1	205631084	205631247	0.116162
1	205812234	205812502	0.170091
1	205812586	205812869	0.00233855
1	205899927	205900196	0.00564228
1	205900280	205900575	0.457394
1	206016064	206016170	0.00136528
1	206068578	206069212	0.30487
1	206085146	206086228	0.0108758
1	206401861	206402032	0.000515485
1	206408622	206410139	0.711152
1	206431736	206432606	0.0413246
1	206487437	206487553	0.838263
1	206490963	206491221	0.487053
1	206494592	206495728	0.837834
1	207395581	207395930	5.54219e-06
1	207423577	207423803	0.0309423
1	207456899	207457185	0.00046906
1	207533373	207533766	0.0208028
1	207536181	207536500	0.00857068
1	207771939	207772208	0.00548383
1	207801508	207801628	0.00010826
1	207902501	207902637	1.1122e-06
1	208041912	208042256	6.20146e-10
1	208042436	208042696	3.63647e-05
1	208462142	208462350	0.000374252
1	208517094	208517514	0.00205477
1	208534048	208534161	0.00215156
1	208703678	208703792	0.000682672
1	208718100	208718207	0.636293
1	208775827	208776123	0.0106972
1	208810141	208810436	0.198982
1	209093369	209093608	0.0297007
1	209238032	209238254	0.00579461
1	209318799	209318911	5.70812e-06
1	209395426	209395550	5.01796e-08
1	209534118	209534245	0.838263
1	209562350	209562690	0.839511
1	209567340	209567640	0.166043
1	209571040	209571171	0.0460284
1	209574693	209574905	3.59258e-05
1	209575078	209575288	0.000266925
1	209578771	209580091	0.0601195
1	209609625	209610376	0.306952
1	209613018	209613148	0.0647622
1	209622685	209623078	0.747995
1	209623569	209624768	0.785107
1	209625686	209627411	0.834306
1	209628037	209628269	0.838263
1	209630103	209634676	0.836725
1	209635356	209636545	0.834487
1	209639195	209639371	1.69194e-06
1	209642690	209642801	0.000531695
1	209646886	209689639	0.822843
1	209689751	209699735	0.772472
1	209699931	209711429	0.798958
1	209713778	209714075	0.638081
1	209716068	209716777	0.284096
1	209792164	209792382	1.8478e-05
1	209804715	209805392	0.600829
1	209870579	209870739	0.000267273
1	209909774	209910079	3.63507e-05
1	210030883	210031003	3.0806e-06
1	210077646	210078083	0.248892
1	210124125	210124249	4.31273e-05
1	210150561	210150978	0.328017
1	210303046	210303159	0.077581
1	210417166	210417461	4.48728e-05
1	210419399	210419548	0.000746929
1	210425859	210430114	0.344489
1	210430229	210430582	6.08189e-09
1	210697040	210697181	1.81957e-05
1	210782469	210783202	1.06521e-07
1	210812653	210812988	0.00246325
1	210887822	210888291	0.925536
1	211017604	211017860	0.0185829
1	211046460	211046910	0.0265606
1	211058016	211058194	1.01587e-07
1	211063325	211063428	2.19265e-06
1	211071224	211071371	0.0138951
1	211132737	211132881	0.0290988
1	211157798	211157900	0.000366929
1	211172752	211172896	0.000889845
1	211235468	211235612	0.00387537
1	211376954	211377214	0.00170714
1	211377616	211378148	0.686524
1	211380752	211385616	0.607986
1	211385902	211386081	0.000166056
1	211500699	211501048	4.45044e-06
1	211502872	211503737	0.00728896
1	211507141	211507563	1.50276e-05
1	211542023	211542139	0.000196716
1	211947122	211948141	0.854361
1	212185294	212193434	0.873563
1	212313777	212314023	0.0260261
1	212316173	212319403	0.837117
1	212341840	212342520	0.766145
1	212346178	212346533	0.818333
1	212351805	212352650	0.838431
1	212372322	212372431	1
1	212373742	212375672	0.251197
1	212375750	212376531	0.00432574
1	212521031	212526513	0.823494
2	1178663	1178890	0.015723
2	1209703	1209936	0.172781
2	1553509	1553622	0.00754869
2	1591452	1591659	0.0246703
2	1681532	1682056	5.37039e-05
2	1682419	1683777	0.587838
2	1742188	1742321	0.00081848
2	1869165	1870114	0.272504
2	1870556	1871484	0.0152958
2	1927121	1928004	0.823069
2	3175114	3175492	0.0936532
2	3534625	3534815	0.838263
2	3686432	3686817	0.000324499
2	4189951	4190112	0.000224827
2	4351055	4351172	0.00492853
2	4428844	4429421	0.162325
2	4911975	4912090	0.159197
2	4998116	4998286	0.835886
2	5000215	5002780	0.838159
2	5305722	5305884	0.213356
2	6129882	6137719	0.815072
2	6280283	6281111	0.00624803
2	6737815	6737964	0.000310933
2	7275932	7276159	3.36574e-05
2	7718035	7718159	0.617942
2	9514076	9514260	0.00138171
2	9971377	9971535	0.000125418
2	9974536	9974982	0.0122149
2	10364573	10365282	0.138291
2	10409025	10409211	0.0142166
2	10435245	10435454	0.217611
2	10490532	10490694	0.000201778
2	10599223	10599544	0.000788697
2	10789084	10789326	0.000327567
2	11489079	11489394	0.000128924
2	11764750	11764961	0.598793
2	11770286	11770771	0.297316
2	11806191	11806300	6.47116e-05
2	11811392	11811499	2.81819e-05
2	11865051	11865743	1.22185e-06
2	11876793	11876935	0.0924823
2	11884861	11884966	9.23974e-07
2	11885216	11885568	0.0828348
2	11891143	11891337	7.6513e-06
2	11894495	11894827	4.30788e-06
2	11899678	11899777	0.00049574
2	11918007	11918118	8.85573e-06
2	12356714	12357281	0.00293989
2	12359051	12359494	5.93161e-07
2	12471440	12471742	0.0472283
2	12530007	12530415	0.353737
2	12532586	12532773	0.561227
2	12785525	12785889	0.436588
2	13035581	13035690	0.0222857
2	13712584	13712705	0.00877275
2	13794073	13794316	0.728152
2	14036750	14036905	0.00107776
2	14412833	14413204	0.000947396
2	14596285	14596406	0.00173629
2	14773027	14773178	0.000851838
2	15089161	15089283	0.0598837
2	15469608	15482708	0.85375
2	15483209	15488253	0.850836
2	15488319	15491878	0.844727
2	15492729	15494735	0.336166
2	15494953	15498569	0.955998
2	15785153	15786677	0.00168949
2	15875534	15876603	0.00729715
2	15934978	15935143	0.000123541
2	16162638	16162757	0.0020859
2	16266030	16269952	0.872093
2	16270159	16270260	0.836123
2	16288588	16288875	0.00154587
2	16324748	16324877	0.838263
2	16333676	16337012	0.838257
2	17430237	17430523	0.838263
2	17450432	17451985	0.836398
2	17614832	17615008	0.0590847
2	17663923	17664394	0.0345825
2	18031823	18034775	0.809799
2	18067840	18068038	0.326663
2	18095753	18095853	0.286167
2	18522430	18522619	0.000114435
2	18697213	18697402	0.00523544
2	19334584	19335201	0.082744
2	19434377	19434743	0.000694168
2	20141594	20141769	1.04618e-05
2	20216567	20216838	0.000228742
2	21486373	21486712	0.00100367
2	21601891	21602141	0.998126
2	22171275	22171630	0.00113704
2	22399301	22399418	0.000103003
2	22399925	22400078	0.00111202
2	22522790	22523049	0.000252422
2	22975582	22975729	0.00406387
2	23302879	23302987	0.0170785
2	23471625	23471992	0.437533
2	23598391	23598988	0.00147558
2	23829581	23830104	0.286473
2	24047963	24048241	0.0453123
2	24418491	24418641	0.000293465
2	24517880	24518031	0.00202373
2	24585668	24586088	0.013061
2	24677978	24678239	0.000911454
2	24825485	24825666	0.47147
2	25476010	25476236	0.836428
2	25488591	25488970	0.628195
2	25498381	25502573	0.794266
2	25508614	25508947	0.838263
2	25595929	25600701	0.792193
2	25720978	25721182	0.000138167
2	25856122	25856446	2.71321e-05
2	26027791	26027894	0.010678
2	26320995	26321191	0.000519871
2	26410077	26410423	0.000210203
2	26712021	26712229	0.013902
2	26831774	26832047	1
2	27204332	27204505	0.000125016
2	27266141	27266246	0.00012308
2	27294343	27294711	0.00412839
2	27504227	27504502	0.115741
2	27865445	27865555	0.000404884
2	28555810	28556786	0.838263
2	28559937	28560395	0.408636
2	28560687	28561673	0.744067
2	28586218	28586345	0.000246149
2	28670967	28671237	0.114593
2	28671577	28671797	0.0723044
2	29388159	29388525	0.000115497
2	29450425	29450587	0.00202394
2	29895562	29895700	0.0136862
2	30006480	30007558	0.838263
2	31321165	31321433	0.0549789
2	32266046	32266941	0.00138547
2	32512032	32512238	0.834862
2	32544017	32544393	0.00208579
2	32714419	32714790	0.0858401
2	32826275	32827634	0.342355
2	32945912	32947283	0.486612
2	33486583	33486885	0.0635938
2	33597492	33597675	0.00362434
2	33726440	33726721	0.00136535
2	33726880	33727283	0.017407
2	33753916	33754244	0.00203631
2	33816124	33816241	0.000302355
2	33821334	33821451	0.000748014
2	34111986	34112941	0.93393
2	34159468	34159693	0.00932488
2	34200478	34200583	0.0214373
2	34243329	34243547	0.00349823
2	34324957	34325241	0.00143084
2	34463112	34463351	0.0257758
2	34525918	34526267	0.347511
2	35193300	35193452	0.0404469
2	35223081	35243122	0.856165
2	35243355	35246557	0.872877
2	35246959	35253612	0.900645
2	35254497	35260263	0.896563
2	35560624	35560761	0.00529013
2	36283546	36283869	0.0941282
2	37301195	37301302	0.173049
2	37479370	37479554	0.0330362
2	37521819	37521923	0.000120342
2	38533090	38533218	0.010401
2	39399983	39400093	0.00177551
2	39743818	39743923	0.00440776
2	40548684	40549585	0.836781
2	41425958	41426199	0.000154379
2	41710498	41710729	0.00498606
2	41801174	41801360	0.000312786
2	42047526	42047894	0.000229541
2	42557940	42558179	0.000177738
2	42699401	42699660	9.64095e-05
2	42917601	42918553	0.450827
2	43488508	43488889	0.0765962
2	43613341	43615771	0.838198
2	43816778	43816899	0.00231503
2	43921983	43923183	0.245584
2	43980826	43981484	0.671783
2	44396840	44397250	0.27977
2	44714519	44714694	0.00865122
2	44866696	44867630	0.999362
2	44867827	44868838	0.99883
2	45268447	45268602	0.000158501
2	45392652	45392780	0.000116734
2	45426876	45427072	0.00146135
2	45566554	45566700	0.838185
2	45855956	45856117	0.00133488
2	46567330	46567451	0.00458772
2	46981419	46981537	0.00108469
2	47923434	47923609	0.948773
2	47961664	47962000	0.880358
2	48124365	48124707	0.820642
2	48536076	48536275	0.084429
2	48652385	48652624	0.00160063
2	49195903	49196452	0.00225708
2	49541437	49541545	0.00062316
2	49889393	49890021	0.173035
2	50265864	50266130	0.00103572
2	51083759	51083871	0.0621699
2	51292883	51294107	0.0549661
2	51419723	51419823	0.00150933
2	51593361	51593577	0.000564689
2	52257277	52257453	0.0475007
2	52540328	52540802	0.373313
2	52582622	52582750	0.000366391
2	52925177	52925330	0.513731
2	53346935	53347848	0.0331388
2	53472468	53472588	0.00613156
2	53481673	53481852	2.96147e-05
2	53594815	53595506	0.00032503
2	53610171	53610572	0.00185568
2	53998072	53998210	0.00177435
2	54012131	54012391	4.68162e-05
2	54109434	54109601	0.000268616
2	54704391	54706618	0.886748
2	54797443	54797543	0.0332482
2	55244886	55245083	0.000221404
2	55263180	55263298	0.000100402
2	55340460	55340718	0.000280918
2	55582890	55583121	7.50325e-05
2	55658298	55658918	0.00262035
2	55817807	55818265	5.10861e-05
2	55822759	55822913	0.000383572
2	56234673	56234797	0.000414725
2	56257236	56257456	0.00434331
2	56309829	56310003	0.0010103
2	56338382	56338709	0.00668109
2	56338796	56339910	0.878891
2	56431748	56431958	0.00131458
2	56449115	56449241	0.000538443
2	57030048	57030160	0.000354411
2	57036460	57037010	0.490955
2	57038625	57038940	0.0795942
2	57197300	57197446	0.00101621
2	57204850	57205188	0.0159708
2	57205569	57205785	0.000337364
2	57520466	57520645	0.385598
2	57582984	57583561	0.000223678
2	57596005	57596377	0.293497
2	57647196	57647511	0.000349008
2	57647601	57648870	0.000746263
2	57649141	57649264	3.96205e-05
2	57743465	57744884	0.00256187
2	57745098	57745619	0.000762944
2	57750266	57751303	0.96075
2	57791874	57792112	0.00204845
2	58320160	58320486	0.276344
2	58380869	58381240	0.659796
2	58557695	58558051	0.0053733
2	58790969	58791552	0.170289
2	58900752	58901175	3.20524e-05
2	59035521	59036754	0.838232
2	59106336	59106482	0.0012054
2	59195232	59196434	0.999447
2	59214943	59218207	0.738655
2	59570112	59570230	0.136998
2	59790674	59790926	0.000571233
2	60751832	60752156	0.371578
2	60843194	60843402	0.000475509
2	60904618	60904794	0.000448232
2	60972854	60973011	0.00961917
2	62137302	62138074	0.946285
2	62139450	62139953	0.998584
2	62561237	62561395	0.11666
2	62733128	62733252	0.00114389
2	62901985	62902200	0.00146134
2	63187108	63187773	0.0126469
2	63442919	63443134	7.33652e-05
2	63607796	63608062	0.0170004
2	63723502	63723890	0.0111822
2	63903052	63903321	0.0593253
2	64015895	64016312	0.0025314
2	65089692	65089854	0.00014644
2	65892533	65895277	0.333738
2	66382631	66383421	0.897273
2	66428747	66429788	0.811641
2	66481313	66481645	0.830939
2	66513171	66513962	0.906033
2	66559328	66560368	0.983283
2	67105155	67105276	0.0417222
2	67355992	67356489	0.00970662
2	67389321	67390895	0.836057
2	67391610	67394088	0.598731
2	67394640	67397314	0.837311
2	67582641	67583047	0.925807
2	67614008	67614199	5.35578e-05
2	68721710	68721913	0.0123401
2	68797517	68797833	3.76622e-05
2	68870121	68870242	0.0539628
2	69062142	69062374	0.000508164
2	69230521	69230720	0.000623436
2	69570515	69570758	3.48524e-05
2	69854129	69854234	0.841486
2	71300765	71300865	0.00353765
2	71532900	71535477	0.881579
2	72174918	72176400	0.985644
2	72224651	72224854	0.568964
2	72300484	72300604	0.478958
2	72830265	72830917	0.903139
2	73339954	73340468	0.134597
2	73557962	73561473	0.836691
2	73733869	73734122	0.0140277
2	74242908	74243730	0.762578
2	74265328	74265829	0.0738779
2	74333548	74334091	0.00849518
2	74414583	74425708	0.765546
2	74688597	74688863	0.00647154
2	75725457	75726260	0.837546
2	75812820	75812956	0.942421
2	77605441	77605922	0.364481
2	77838663	77838785	0.00939638
2	77909244	77909730	0.997287
2	78610192	78610683	0.838263
2	80488961	80489153	0.00923136
2	80525805	80526753	0.902027
2	80816818	80816925	0.000152206
2	81009982	81012147	0.853467
2	81494555	81494738	0.113894
2	81720467	81720697	0.000173825
2	82080132	82080334	0.0334326
2	82203745	82203926	0.00378379
2	82526571	82526712	6.2685e-06
2	82613028	82615541	0.811022
2	82636726	82637842	0.820041
2	83436401	83436617	0.000171447
2	83578654	83578904	0.0191085
2	83654140	83654431	0.0594398
2	85337377	85337634	0.00220679
2	85637145	85637674	0.00803148
2	86029237	86030840	0.850714
2	86030940	86035776	0.885076
2	86036849	86038239	0.958407
2	86055503	86059563	0.955573
2	86077366	86077577	0.000244567
2	86078289	86078412	0.00417957
2	87043849	87044400	0.000903421
2	87071303	87071409	0.00161896
2	87197731	87198035	0.0129898
2	87232873	87233626	0.953333
2	87446751	87447038	0.0046364
2	88546198	88563046	0.85123
2	88630036	88630446	0.0209741
2	88747942	88748097	0.0210231
2	88748676	88748829	0.00098225
2	88802651	88802871	0.00181606
2	88926884	88927217	0.000802202
2	89201689	89201947	0.17333
2	89594942	89595401	0.0022139
2	89629852	89629980	0.00764378
2	90469752	90469855	1.98726e-05
2	91839747	91839885	1.83914e-05
2	92062076	92062332	3.54272e-05
2	96226952	96227058	0.0083685
2	96230259	96230365	0.000940838
2	96234509	96234615	0.00160296
2	96240776	96240882	0.00254421
2	96440820	96440923	0.987709
2	96661229	96666292	0.902955
2	96667948	96671179	0.921891
2	101756616	101757066	0.838381
2	101981504	101981675	0.00014389
2	103537729	103537830	7.77863e-05
2	103632318	103634429	0.448452
2	103634850	103635119	0.00525089
2	103653238	103653531	0.0908682
2	103654433	103655193	0.102375
2	104034715	104035272	0.999127
2	104288888	104289022	0.654709
2	105452218	105452392	0.00336595
2	106120535	106125595	0.817336
2	106147452	106150760	0.820028
2	106401211	106401370	0.00709805
2	106642243	106642375	0.210156
2	106760046	106760704	0.838263
2	106780323	106781692	0.838263
2	107152582	107153043	0.838263
2	107812634	107812939	0.00224159
2	109864430	109864980	0.0835661
2	109995171	109995272	0.000273003
2	110175252	110175389	0.0002888
2	110284097	110284293	0.0423495
2	110866301	110867517	0.870134
2	111461174	111461439	0.00719585
2	111585575	111586509	0.00112322
2	111617146	111617448	0.000599872
2	111620984	111621692	0.168676
2	111680541	111680905	4.63124e-05
2	111981556	111982319	0.000451195
2	112484541	112484760	0.00639666
2	113132379	113132829	0.00302048
2	113268691	113268907	0.000339019
2	113441450	113441570	0.00414504
2	113728055	113728318	0.636768
2	114794707	114795397	0.0123127
2	114954765	114955122	1.72137e-05
2	114972472	114972580	0.000218281
2	114985273	114985410	3.11191e-06
2	115497151	115497289	0.117026
2	115586008	115586107	0.0331069
2	115647753	115648214	0.583173
2	115700248	115700538	1.78982e-05
2	116207419	116207641	0.257647
2	116430718	116430945	0.0507932
2	116750305	116750861	0.00805171
2	118747275	118747585	0.00217331
2	119922082	119922429	0.0925301
2	121549079	121549210	0.000145896
2	122093056	122093179	0.277588
2	122217530	122218005	0.0556274
2	122546314	122546529	0.127429
2	122840858	122840971	0.00463502
2	123089767	123089901	0.00185706
2	123342071	123342280	0.000173559
2	123446851	123447004	0.000130701
2	125499610	125499787	0.000272876
2	125895121	125895662	0.833272
2	126425388	126425806	0.000375798
2	127345007	127345187	0.000318872
2	127364167	127364579	0.00183722
2	127400491	127400981	0.357967
2	127535590	127536295	0.000160363
2	127834898	127835536	0.00231388
2	128555636	128555786	0.0227925
2	128755443	128755560	0.0369507
2	130283065	130284706	0.759103
2	130286775	130287610	0.823981
2	130759835	130759988	0.000866988
2	130948599	130960485	0.838243
2	132912076	132912548	0.838263
2	132928946	132931919	0.999948
2	132932660	132937191	0.995731
2	132938426	132940758	0.960115
2	133030772	133030967	0.000890032
2	133217288	133217610	0.00231973
2	133840740	133841597	0.988133
2	133864652	133864789	0.00637141
2	134225820	134226255	0.000207478
2	135336408	135336904	0.107234
2	135503387	135503541	0.0211059
2	135633213	135634233	0.79925
2	135671159	135671278	0.00530685
2	136256368	136256718	0.271128
2	136804230	136804553	0.0432854
2	137171937	137173609	0.905991
2	137369319	137369537	0.00476257
2	137889866	137890349	0.0547645
2	138008572	138008672	0.0273855
2	138182336	138182651	0.0381855
2	138447342	138447462	5.30881e-06
2	138600253	138600532	0.580663
2	139505102	139505272	0.113052
2	139751307	139751495	0.618695
2	140225463	140227413	0.0987805
2	142371093	142371258	0.469904
2	142473433	142473668	0.00431182
2	142529372	142542268	0.859621
2	142542611	142543565	0.000211705
2	142544449	142545236	0.00455354
2	142545501	142555472	0.846751
2	142555552	142557198	0.599419
2	142853123	142853423	0.00478628
2	142873036	142873163	0.333498
2	144335306	144335440	0.0185908
2	144398616	144398817	0.898672
2	147305478	147305660	0.744117
2	148771930	148772743	0.998868
2	148891150	148897577	0.765415
2	148898586	148899913	0.000745218
2	148900122	148900283	0.000433905
2	148901213	148910807	0.906444
2	148911187	148928079	0.869466
2	148928261	148944625	0.858687
2	149660126	149664049	0.85911
2	149664283	149678213	0.828458
2	149719951	149720070	0.831317
2	149728814	149728966	0.00080705
2	149729133	149735697	0.699643
2	149736610	149737419	0.882803
2	149806881	149807067	0.000101166
2	149864001	149864210	0.765882
2	149962055	149963116	0.0311256
2	150356601	150356727	0.837084
2	150357547	150361548	0.83784
2	150661872	150662037	0.000783993
2	151322394	151322973	0.317213
2	151699363	151699478	0.00228
2	151982432	151982590	0.000317251
2	152737712	152738037	0.388045
2	152874314	152876882	0.246201
2	152877181	152877357	0.0754024
2	152877794	152879945	0.0681219
2	152880261	152895658	0.835656
2	152918350	152931132	0.827066
2	153089126	153089646	0.695504
2	153092065	153092615	0.920908
2	153121861	153122172	0.00381472
2	153417118	153417823	0.142242
2	153482281	153483313	0.991373
2	153863110	153864947	0.468168
2	154052747	154052853	0.000151751
2	154656941	154657774	0.484786
2	155093822	155094722	0.308335
2	155321969	155322111	0.00946278
2	155650953	155651116	0.0935004
2	155731360	155732588	0.997223
2	155772453	155772682	0.917384
2	155775410	155775552	3.84729e-05
2	156063249	156063549	2.79487e-05
2	156164727	156164979	0.141271
2	156192709	156192832	0.0013014
2	156388846	156388979	0.000233607
2	156658209	156658639	0.0447449
2	156686805	156687000	0.0680721
2	156915581	156915819	0.815532
2	157155583	157155721	0.837152
2	157802557	157802736	0.00471213
2	158483560	158484233	0.0628894
2	158628206	158628331	0.00928583
2	158666215	158666376	0.0005742
2	158786221	158786328	8.77082e-05
2	159093196	159093337	0.000319939
2	159118758	159125254	0.838215
2	159128098	159129607	0.838263
2	159244886	159245675	0.838263
2	159259114	159259258	0.874786
2	159271617	159272520	0.0407473
2	159277359	159277549	0.00879226
2	159278771	159279254	0.0483901
2	159280967	159281997	0.421597
2	159302275	159302398	0.147575
2	159606416	159606544	0.00221694
2	159639465	159639662	0.00116004
2	159861681	159862026	0.00539319
2	159875627	159875893	2.92501e-05
2	160126007	160126134	0.000159722
2	160160371	160160613	0.341018
2	160183689	160184447	0.000891635
2	160208537	160208647	0.000636816
2	160289228	160289389	0.32395
2	160310462	160310563	4.54258e-06
2	160310817	160311313	0.000199052
2	160312404	160312601	0.00395294
2	160337321	160337535	0.000136445
2	160410108	160410258	0.0455999
2	160436578	160436916	0.000597405
2	160490606	160490841	0.000167047
2	160491084	160491220	7.30394e-05
2	160564891	160565095	0.000123706
2	160756871	160757099	0.000552688
2	160776814	160777144	0.496472
2	160799132	160799300	3.88617e-06
2	160840135	160840438	0.276635
2	161085541	161086046	4.93332e-05
2	161107773	161119765	0.739273
2	161119975	161120645	6.75218e-07
2	161121046	161121424	1.64719e-05
2	161589645	161593260	0.838141
2	161594842	161595809	0.836177
2	161610525	161610706	0.766979
10	1808114	1808354	0.0416864
10	1821885	1822020	0.0684186
10	1882585	1882781	0.00347548
10	2294370	2294674	1.05209e-05
10	3772098	3772540	0.0592212
10	4070274	4070390	0.00246131
10	4079138	4079495	1.41732e-05
10	4092556	4093138	0.000141702
10	4171717	4171868	0.000321714
10	4351492	4353623	0.839524
10	4405232	4406411	0.000986266
10	4409939	4413969	0.0830414
10	4417502	4421173	0.79798
10	4894062	4894681	0.499499
10	4932142	4932247	0.000309408
10	4960335	4960489	0.29123
10	5010017	5010123	0.00257909
10	5253262	5253624	5.24983e-05
10	5255472	5255653	0.000419898
10	5256429	5256889	0.159726
10	6135065	6135177	0.104285
10	6693716	6693831	0.000443532
10	6721005	6721528	0.000310233
10	6759556	6759807	1.14449e-06
10	6887234	6887486	0.337276
10	7050208	7050368	1.7313e-05
10	7060140	7060505	0.446571
10	7199718	7200310	0.0997597
10	7206150	7207532	0.0808711
10	7521231	7521741	0.734572
10	7542354	7542603	7.59829e-05
10	7591623	7591789	2.68653e-05
10	7711384	7711517	0.00196124
10	7842359	7842623	4.3726e-05
10	7843006	7843162	6.08434e-06
10	8391806	8392030	0.011957
10	8715228	8715648	8.958e-10
10	8743124	8743625	3.32411e-08
10	8818421	8818574	0.00309886
10	9110366	9110503	5.55198e-05
10	9655836	9656008	2.28125e-05
10	9832772	9832941	0.000723038
10	10285660	10285768	4.96602e-05
10	10298653	10298854	0.00290428
10	10453374	10453500	9.08647e-05
10	11259122	11259280	0.000325077
10	11396534	11396696	0.129851
10	11534911	11535088	0.000463712
10	12182972	12183333	2.96368e-05
10	12696318	12696470	8.75598e-06
10	13097378	13097479	1.44703e-06
10	13118546	13118828	7.14594e-07
10	13725402	13725609	2.90079e-05
10	14111787	14112015	0.000646685
10	16110614	16111242	0.144234
10	16170662	16171024	4.44114e-08
10	16679960	16681093	0.957427
10	18469764	18469871	0.00093176
10	18470283	18470574	3.64507e-05
10	20474738	20474910	2.22369e-05
10	20488616	20488982	0.00169563
10	20707365	20707467	0.00924133
10	20860832	20860968	0.0057192
10	21082727	21082856	0.042933
10	21239620	21239785	0.00137828
10	21264212	21264344	2.61393e-05
10	21272478	21272627	0.000183046
10	21291409	21292301	0.440826
10	21486869	21487045	0.0204569
10	21696270	21696453	0.00135978
10	21746834	21747348	7.43036e-05
10	22002291	22002458	0.000224681
11	64085	67159	0.838221
11	133672	134672	0.838263
11	173688	177575	0.838685
11	196786	198781	0.837598
11	199225	200159	0.83841
11	303185	303489	9.83842e-08
11	304018	304163	1.58098e-07
11	307333	307550	8.67655e-06
11	327617	330935	0.398381
11	1567698	1567831	0.00486887
11	2380078	2380183	0.0111322
11	2661664	2661891	0.000289225
11	3549319	3559040	0.803008
11	3574968	3576446	0.81648
11	3582833	3583067	0.781726
11	4181435	4181559	2.67454e-05
11	4498238	4498342	0.000102819
11	5417640	5417740	0.00183829
11	5618918	5619145	8.61575e-05
11	7994593	7994739	0.00358762
11	8464516	8464756	2.82058e-05
11	8619791	8619898	0.000198352
11	8870368	8870585	0.000105304
11	9060639	9060870	0.283411
11	9077575	9077803	0.00050009
11	9130208	9130322	4.0309e-05
11	9274543	9274678	4.61732e-05
11	9287472	9287590	2.19657e-06
11	9293687	9293898	0.011114
11	9412675	9412816	0.000732281
11	9587782	9588127	1.03463e-06
11	9715406	9715549	0.809831
11	9747902	9748099	0.000367675
11	9768774	9769205	0.000296118
11	10029622	10029728	0.528942
11	10103395	10104146	0.165302
11	10419610	10419892	1.83009e-07
11	10489652	10490009	0.982332
11	10491768	10492347	2.47251e-06
11	10580712	10580977	0.118341
11	10610863	10612070	0.47833
11	10874076	10874452	0.940538
11	10992857	10993121	0.837509
11	11028290	11028398	0.000199304
11	12599325	12599444	0.00701076
11	17541876	17542019	0.0030259
11	18266027	18266132	0.019833
11	18310322	18310681	0.000764517
11	18737724	18741623	0.755993
11	18748087	18748202	0.00466622
11	18857301	18857659	2.42083e-05
11	19289689	19289863	5.52511e-07
11	19326383	19326552	8.0571e-06
11	19571547	19571876	3.68824e-08
11	19778093	19778540	0.00375072
11	20147442	20147544	2.10061e-05
11	20211775	20211903	7.87252e-05
11	20211989	20212126	9.51516e-05
11	20222924	20223041	7.67611e-06
11	20303242	20303633	0.000205397
11	20426325	20426678	0.013174
11	20599925	20600123	0.000227971
11	20611414	20611874	0.0090662
11	20706855	20706959	0.00333791
11	20778243	20778383	2.27471e-06
11	20786646	20786757	0.000800548
11	20826897	20826998	0.000463657
11	21068388	21068551	0.00361738
11	21391000	21391186	1.69442e-05
11	21992311	21992944	0.041367
12	314959	315082	0.941045
12	315388	324804	0.83752
12	342298	344921	0.829365
12	346999	352529	0.836952
12	383305	384726	0.828518
12	1083344	1083468	0.106389
12	1520104	1520354	0.000348135
12	1642761	1642907	0.90211
12	1670973	1671111	4.17537e-05
12	2076440	2076548	3.80646e-05
12	2272818	2273034	0.76292
12	2429442	2429541	0.00272477
12	3286933	3287098	0.00036571
12	3318828	3319008	0.755111
12	3461331	3461976	0.9988
12	3611388	3611621	0.00166516
12	5931967	5932589	0.314815
12	6117197	6117302	0.00674467
12	9092040	9092185	0.59954
12	9252453	9252552	7.79166e-06
12	9393971	9394148	1.44025e-06
12	9537305	9537428	0.0129161
12	9694229	9694343	1.61671e-05
12	10364556	10364983	0.142408
12	11385751	11386140	0.348439
12	11617203	11617305	2.37927e-05
12	11619125	11619625	0.000445628
12	12907229	12907411	0.172936
12	13121189	13121443	0.000468927
12	13239562	13242224	0.957818
12	13319737	13319846	0.00528212
12	13893111	13893370	0.850657
12	14106447	14106578	0.000161578
12	14111760	14111862	0.143275
12	14178586	14179042	4.82388e-06
12	14372731	14372870	0.00170227
12	14414525	14414713	0.00471866
12	15213989	15214234	0.00889286
12	15592048	15592196	0.000160056
12	15805619	15805850	2.87304e-05
12	16072381	16072660	1.29944e-05
12	17882683	17882900	4.12798e-05
12	17980656	17980854	0.000119682
12	18215770	18216015	2.58883e-07
12	18794404	18794815	0.10145
12	19071232	19071700	1.36931e-07
12	19114053	19114305	0.0605672
12	19482476	19482582	0.0452998
12	19543762	19543999	7.03535e-05
12	20053209	20053371	0.000106432
12	20274135	20274285	2.2862e-05
12	20329520	20329734	0.210532
12	20600431	20600649	1.35191e-05
12	20730081	20730717	4.14035e-05
12	20780878	20781005	8.53599e-06
12	20853764	20854005	1.7762e-05
12	21171222	21171327	0.00733033
12	21186413	21186518	0.000996939
12	21346455	21346555	1.9484e-05
12	21445517	21445678	8.70718e-05
12	21517476	21517810	0.0135871
12	21584018	21584231	0.00246439
12	21589306	21589491	0.000172798
12	21596639	21596903	1.5632e-05
12	21878773	21878881	2.41007e-05
12	21977103	21977286	0.058496
12	22033306	22033414	1.64459e-06
12	22525714	22529812	0.838133
12	22534595	22534719	0.872257
13	494414	497537	0.85679
13	760315	760486	0.000358386
13	2018211	2018313	0.120413
13	2559254	2559626	0.843573
13	4606884	4606997	0.00633059
13	6305464	6305891	4.14625e-08
13	6386733	6386959	0.281092
13	6614196	6614316	4.61407e-05
13	6673530	6673675	0.0101523
13	6728001	6728226	2.05914e-06
13	6767652	6767766	2.88421e-06
13	6854868	6855032	0.0824497
13	7183776	7183926	0.568871
13	7431656	7432019	3.05962e-07
13	7665028	7665259	0.0229343
13	8123202	8123334	0.000801477
13	8137962	8239580	0.827879
13	8251403	8251735	0.00234691
13	8256614	8257192	0.00041122
13	8257564	8257722	0.00316632
13	8268433	8276611	0.737116
13	8276721	8326304	0.831524
13	8328278	8334327	0.602168
13	8424511	8424769	0.826523
13	8495152	8518007	0.807116
13	8521383	8521554	0.000273847
13	8525042	8525344	0.0114497
13	8528999	8529212	0.006507
13	9433948	9434065	6.01488e-07
13	9674910	9675109	0.000124491
13	10230746	10230944	0.00146985
13	10274196	10274748	0.0482497
13	11884629	11889536	0.838204
13	12271832	12272640	1.04996e-05
13	12273953	12274761	1.17903e-05
13	12277747	12278555	8.42354e-05
13	12279869	12280677	6.76298e-06
13	12281991	12282799	6.91864e-05
13	12284113	12284921	8.82614e-06
13	12287894	12290360	0.00321262
13	12567754	12568007	0.00503695
13	13391940	13394066	0.726837
13	13433460	13439748	0.838072
13	13441969	13446559	0.838536
13	13447043	13449578	0.83042
13	13453068	13454003	0.840179
13	13457893	13458461	0.837194
13	13459433	13466042	0.838119
13	13466499	13467029	0.840525
13	13467188	13468045	0.841383
13	13473935	13475465	0.838711
13	13476310	13476709	0.754542
13	13965840	13966082	0.0725286
13	13993077	13993178	4.02433e-05
13	14041040	14041336	0.539545
13	14195503	14195744	0.00703773
13	14386003	14386191	0.0059468
13	14516857	14517134	3.45158e-06
13	14577637	14577870	0.00343742
13	14630876	14631220	0.122254
13	14791986	14792206	0.00012591
13	15131706	15131945	0.83466
13	15468968	15469101	0.721515
13	17201400	17201502	0.0049382
13	17227341	17227524	6.87788e-06
13	17657282	17657838	0.0861812
13	17757961	17758143	0.124216
13	17774134	17774510	0.673521
13	17774680	17774951	1
13	17775074	17775428	0.835952
13	18457750	18457895	1.37055e-05
13	18607985	18608586	0.0727068
13	18759938	18760076	0.0346161
13	20340322	20340432	0.0021573
14	4852	8202	0.786499
14	760939	761051	0.228308
14	885338	885526	0.000589329
14	913384	913566	0.124841
14	1506672	1506806	0.00465754
14	1596584	1596721	0.0110381
14	1906864	1907032	4.58734e-08
14	1970754	1970858	0.0349596
14	2016278	2016425	0.000123057
14	2079335	2079491	2.24428e-08
14	2559901	2560091	0.293466
14	2726858	2727005	0.000738967
14	2737958	2738534	0.0212526
14	2772359	2773197	0.702534
14	3584421	3585077	0.665148
14	3742105	3742283	0.000143696
14	5726045	5726306	0.000691822
14	5758794	5759007	0.999218
14	5924706	5924945	0.0725818
14	6069175	6069355	0.000557565
14	6264543	6264926	0.000191956
14	6774084	6774220	0.550826
14	6973880	6974182	0.0381244
14	7791562	7791723	0.000202446
14	8431252	8431356	0.000567629
14	9023731	9023830	0.834212
14	9116866	9117006	0.044622
14	9693827	9694146	6.51327e-06
14	9769821	9769927	2.51291e-06
14	10573177	10573333	9.4043e-05
14	10652999	10653461	2.26154e-06
14	10924005	10924120	0.00781484
14	11044416	11044598	0.000396206
14	11140116	11140240	0.011075
14	11205437	11205650	0.00730195
14	12472143	12472348	0.0380751
14	13111836	13112672	0.128277
14	13132277	13133125	0.195115
14	13230421	13230723	0.402296
14	13475662	13475856	0.0239129
14	14197515	14197826	0.254083
14	14259676	14259794	0.000197326
14	14292845	14292946	2.40192e-06
14	14297091	14297192	7.88903e-07
14	14301338	14301439	1.45085e-06
14	14305585	14305686	1.68888e-06
14	14310550	14317194	0.798763
14	15165780	15166721	0.981031
14	15209024	15209146	0.00220635
14	16744023	16745457	0.770786
14	16746111	16746246	0.368527
14	16749121	16749973	0.815754
14	16757118	16766468	0.837417
14	16844857	16844957	0.0192755
14	16969906	16970108	0.00519296
14	17387866	17388132	3.51787e-05
14	17713959	17714404	0.00248763
14	18383647	18383761	6.80144e-05
14	18544703	18544837	2.48433e-05
14	18765572	18765846	0.000176776
14	18929429	18929641	0.0316965
14	19113650	19113963	0.597111
14	19146826	19147101	0.00745767
14	19231686	19233237	0.633559
14	19239367	19239545	0.0282001
14	19286553	19286724	0.675896
14	19462908	19463091	0.000624462
14	19502959	19503058	0.000129065
14	19503213	19503533	2.31233e-05
14	19564089	19564366	9.4937e-05
14	19875641	19875782	0.857255
14	20205528	20206928	0.984228
14	20258583	20260455	0.11566
14	20289616	20290131	0.00534181
14	20302994	20303097	0.000340239
14	20304635	20304929	3.05006e-05
14	20347812	20349502	0.0023282
14	20349933	20350430	9.60886e-06
14	20359250	20359710	0.00572099
15	10683	10821	0.00784648
15	17240	17356	0.00775593
15	33828	33966	0.00309858
15	41244	41382	0.00989558
15	238270	238387	0.000823076
15	1192278	1192409	0.00153794
15	1814063	1814327	0.00172822
15	2168187	2168288	0.00149184
15	2453463	2453608	0.000963091
15	2465060	2465225	0.555366
15	2944363	2944523	0.000988804
15	3471650	3471910	3.32285e-05
15	3776324	3776559	0.0983009
15	5502259	5502415	4.42605e-05
15	5665939	5666135	0.00134324
15	9140703	9141267	0.838712
15	9379857	9379995	0.000175597
15	10734181	10738775	0.965977
15	10975518	10975744	0.0165271
15	12018427	12018882	5.86482e-07
15	12126543	12126671	0.000111998
15	12217808	12218116	0.00295729
15	12629922	12630130	0.0341329
15	12903058	12903490	0.934835
15	12962114	12962373	0.000164162
15	13035400	13035514	0.247069
15	13035935	13036110	0.000657536
15	13176730	13177160	0.00455871
15	13178525	13178664	0.00587648
15	13180058	13180266	2.95373e-06
15	13321509	13321776	0.0106728
15	13365428	13365839	0.00626784
15	13437841	13438196	7.95434e-07
15	13444016	13444318	0.452327
15	13793247	13793442	0.00115902
15	13796027	13796162	0.264918
15	13945549	13945653	0.0519463
15	14135355	14135534	0.00389442
15	14216992	14217134	0.154713
15	15797021	15797388	0.000465363
15	16185380	16185541	0.000589351
15	16395503	16397010	0.000509348
15	16397428	16398024	0.167263
15	16545451	16546403	0.00706026
15	16974441	16974594	0.0627984
15	17315263	17316921	0.758366
15	17689983	17690865	0.726914
15	17834822	17835673	0.051066
16	1141	3083	0.0372644
16	4333	4485	0.000111758
16	5400	6582	0.00880277
16	15921	19134	0.265175
16	19972	20327	0.000510901
16	20683	20850	0.00112551
16	592466	592637	1.05293e-05
16	1708612	1708787	0.00325381
16	2051025	2051134	0.000169327
16	2255361	2255588	0.00990483
16	2531216	2531378	0.00577118
16	2711782	2711996	0.013234
16	2794524	2794711	0.027952
16	3188253	3188379	0.00153276
16	3333672	3333833	0.001374
16	4083437	4083574	0.00394365
16	5607295	5607414	8.37021e-05
16	5857591	5858034	4.00154e-06
16	5989075	5989400	1.96304e-05
16	6110229	6111141	0.999748
16	6113917	6115590	7.89558e-06
16	6121937	6122849	0.996553
16	6125639	6127319	0.611152
16	6129172	6129318	0.99601
16	6133656	6134569	0.994998
16	6137346	6137807	0.740492
16	6140878	6141024	0.998077
16	6145359	6146271	0.999331
16	6149047	6151267	0.910772
16	6152161	6152352	0.615371
16	6165766	6165995	0.959247
16	6276580	6276861	0.000738836
16	6727659	6728266	0.079043
16	6875832	6875957	7.66315e-08
16	7157280	7158327	0.60703
16	7383924	7385156	0.750982
16	8263094	8263328	0.286587
16	9403317	9403426	0.0246796
16	9947080	9947221	0.00676947
16	10275341	10275890	6.20429e-08
16	10958620	10958720	0.0196027
16	11520659	11520966	0.00789068
16	12419687	12419982	0.987227
16	12921338	12922023	0.0132795
16	13115394	13115950	0.00616581
16	13116702	13116816	0.000213852
16	13158441	13158806	0.838263
16	13290462	13290951	0.14756
16	13779139	13779292	0.580039
16	14062959	14063519	0.00011305
16	14338442	14338581	0.000226103
16	14380850	14381060	0.0448844
16	14460706	14460805	0.000340616
16	14638993	14639424	0.00948401
16	14734381	14734519	0.000137112
16	14734699	14734903	5.37151e-07
16	14885752	14885887	0.0151533
16	14961542	14961643	0.00130956
16	15106465	15106588	0.0314229
16	15354680	15355035	0.00155238
16	15416042	15416294	2.54428e-05
16	15416941	15417379	0.166301
16	15450525	15450943	0.00424472
16	15543132	15543561	0.201056
17	728020	728198	0.000954892
17	2543862	2543999	2.67832e-06
17	3456797	3456904	0.0037437
17	3889007	3889122	0.00676257
17	4694041	4694272	0.000169882
17	4787914	4788835	0.849091
17	5667945	5668813	0.00437497
17	5678413	5679281	0.00269675
17	5747224	5747353	2.32864e-05
17	5748868	5748970	0.000318556
17	5750253	5750398	0.00191334
17	5750515	5750679	0.00255868
17	5755773	5755944	0.0182462
17	5826691	5827139	0.149127
17	6098460	6098603	0.000220595
17	6505615	6505724	0.0106571
17	7507147	7507287	0.00432288
17	8220453	8221289	0.671881
17	9475696	9475821	0.00182236
17	9477416	9477677	0.218511
17	9517280	9517407	0.000962518
17	9528716	9529251	7.32546e-06
17	9537306	9537464	2.09664e-06
17	9614731	9614872	0.00248034
17	9622343	9623186	0.338234
17	9955112	9955363	0.739502
17	9956396	9956661	0.0559622
17	10033899	10034411	0.643402
17	10066521	10066645	0.00165412
17	10071204	10071518	0.0030126
17	10346050	10346205	0.000119493
17	10479415	10479727	0.00577736
17	10522040	10522164	0.0132556
17	10526722	10527029	0.114299
17	10545110	10545821	0.960554
17	10623845	10624274	0.941909
17	10624402	10640095	0.857701
17	10641067	10645230	0.937305
17	10662438	10662556	0.838263
17	10726969	10727164	2.24423e-05
17	10824907	10825069	0.109137
17	10927529	10927895	0.000121224
17	11086038	11086643	0.000135646
17	11115554	11116755	0.274263
17	11140817	11140942	0.0595038
17	11160035	11160223	0.000292775
17	11233550	11233856	0.0748027
17	11730401	11730574	0.00297105
17	12334883	12335033	0.646094
17	12835946	12836060	0.000492337
17	13282222	13282322	0.000134006
17	13608601	13608705	0.264549
17	13628828	13628975	0.00628107
17	13674928	13675059	0.3084
17	13711391	13711501	0.0633849
17	13980573	13980704	0.000987395
17	14069512	14069799	0.520608
17	14088135	14088267	0.000771042
17	14379390	14379572	0.000151903
17	14456105	14456272	0.000658798
17	14505885	14506184	1.56729e-05
17	14597683	14597790	5.55839e-05
17	14610976	14611119	0.0213556
17	14805473	14805675	1.12417e-05
17	14876311	14876442	0.000246008
18	65252	68169	0.478842
18	68376	68517	2.08349e-07
18	68613	73354	0.594893
18	100629	100747	0.00568493
18	101182	101318	0.00115918
18	744330	744543	0.0121255
18	1274848	1274950	3.06313e-05
18	1278853	1279074	0.0770595
18	1280191	1280631	4.28282e-06
18	1350928	1351119	0.13647
18	1413303	1413420	2.91116e-07
18	1634385	1634517	0.000615443
18	1747474	1747645	0.206903
18	1915143	1915326	0.000670896
18	2369659	2369778	0.00253313
18	2503411	2503684	0.00111411
18	3009622	3009954	0.00149658
18	3810193	3810568	1.49055e-06
18	3893649	3893964	0.00271574
18	3923160	3923582	3.17553e-10
18	4564571	4564742	0.00161241
18	7339767	7339957	1.69942e-07
18	7724019	7724292	0.000252839
18	8061615	8061981	6.68623e-07
18	8075974	8076100	0.00021522
18	8213136	8213486	1.85675e-07
18	8247231	8248102	0.769826
18	8281077	8281232	0.0104639
18	8374278	8374670	0.00519099
18	8413135	8413333	0.000428215
18	8461139	8461502	0.056317
18	8554362	8554506	0.00112417
18	8723830	8724138	0.11803
18	8819354	8819487	6.08306e-05
18	9467767	9468120	4.83992e-05
18	9542935	9543065	1.78966e-06
18	9577634	9577764	0.159429
18	9679019	9679289	3.29248e-05
18	9905675	9905786	0.0326654
18	10362651	10362806	9.85953e-05
18	10536587	10536903	0.0402682
18	10623769	10623876	0.000100857
18	10780355	10780757	2.49286e-10
18	11310827	11311086	0.829623
18	11419122	11420011	0.856138
18	11426511	11426656	4.0912e-06
18	11433081	11452159	0.920288
18	11667735	11668113	4.6492e-05
18	11732227	11732349	5.38123e-05
18	11955092	11955403	0.000130009
18	12037396	12037603	3.09707e-05
18	12056765	12056889	0.000632242
18	12131272	12132223	0.0582409
19	927206	927729	0.0129259
19	931315	931789	0.000511105
19	972825	973292	0.999358
19	1511634	1511810	0.002039
19	1517086	1517217	0.0158972
19	1600321	1600437	0.0133043
19	1829014	1829259	0.0974055
19	1872397	1872648	0.000797892
19	2049753	2049961	0.00050834
19	2052110	2052304	0.079943
19	2076798	2076918	0.0843341
19	2987869	2988005	0.0402922
19	3914024	3914292	0.00588179
19	4229207	4229597	4.60583e-05
19	4376161	4376297	0.00111192
19	4529518	4529874	0.0164761
19	4638566	4638745	0.839596
19	5047328	5047586	0.00204256
19	5053729	5053847	0.000806094
19	5122695	5122847	7.95684e-05
19	5220357	5220510	0.00551573
19	5225733	5225856	0.000211401
19	5240329	5240473	0.00115024
19	5649911	5650019	0.000134298
19	5792134	5792308	1.20855e-05
19	5828884	5829281	9.89975e-08
19	6268272	6268499	6.81559e-05
19	6361899	6362027	0.000175365
19	6368745	6369129	0.0292502
19	6791858	6791965	0.000600045
19	6802323	6802564	0.0244725
19	6806345	6806486	0.000195137
19	6881663	6881973	0.00111532
19	6909923	6910147	0.000184107
19	7857219	7857388	0.000607697
19	7936530	7936743	0.00345319
19	8504609	8504784	0.00102027
19	8967824	8969129	0.3056
19	9374437	9374636	0.00574502
19	9825997	9826208	0.0001573
19	10391198	10391385	0.000298018
19	10503704	10503829	9.24751e-06
19	10629502	10629636	0.0250538
19	10706920	10707077	0.0155339
19	11308271	11310760	0.961941
3	255150	255342	0.758699
3	341275	341408	0.00465214
3	365028	365241	0.052981
3	489532	489787	0.000416747
3	490781	491214	0.137475
3	516052	516417	0.0595821
3	598558	598680	8.6786e-05
3	927088	927298	0.00102795
3	931722	932054	0.0469835
3	970997	971578	0.737843
3	1012492	1012637	0.0159408
3	1017113	1017216	0.00108267
3	1185548	1185821	0.000169359
3	1217942	1218124	0.0108839
3	1312778	1313004	0.00246082
3	1930751	1930950	0.996481
3	2049681	2049810	0.00165023
3	2158228	2158943	0.0635435
3	2179263	2179380	0.0197324
3	2247856	2247956	0.00276011
3	2336566	2336782	0.807453
3	2379857	2380010	0.0207869
3	2386770	2386923	0.0306011
3	2414916	2415443	0.0644411
3	2415854	2416078	0.0151369
3	2427712	2427998	0.114041
3	2618275	2618607	0.0130892
3	3069606	3069756	0.00450317
3	3133945	3134709	0.40459
3	3205031	3205200	0.585668
3	3743988	3745356	0.922766
3	5459010	5459157	0.00408968
3	5589950	5590090	7.08652e-05
[truncated: 2,432 more rows]

## Sheet: Annotation(Pekinduck2Mallard)
Location	Allele	GeneID	Feature	Feature_type	Consequence	cDNA_position	CDS_position	Protein_position	Amino_acids	Codons	Existing_variation
1:398548-398913	deletion	ENSAPLG00020000024	ENSAPLT00020000028	Transcript	upstream_gene_variant	-	-	-	-	-	-
1:176466386-176466634	deletion	ENSAPLG00020000083	ENSAPLT00020000091	Transcript	upstream_gene_variant	-	-	-	-	-	-
1:176472466-176472735	deletion	ENSAPLG00020000105	ENSAPLT00020000116	Transcript	upstream_gene_variant	-	-	-	-	-	-
2:12385603-12385712	deletion	ENSAPLG00020000122	ENSAPLT00020000284	Transcript	intron_variant,feature_truncation	-	-	-	-	-	-
2:12385603-12385712	deletion	ENSAPLG00020000122	ENSAPLT00020000300	Transcript	intron_variant,feature_truncation	-	-	-	-	-	-
2:12385603-12385712	deletion	ENSAPLG00020000122	ENSAPLT00020000306	Transcript	intron_variant,feature_truncation	-	-	-	-	-	-
1:176536093-176536735	deletion	ENSAPLG00020000125	ENSAPLT00020000141	Transcript	downstream_gene_variant	-	-	-	-	-	-
1:141705020-141705131	deletion	ENSAPLG00020000160	ENSAPLT00020000181	Transcript	upstream_gene_variant	-	-	-	-	-	-
1:199553173-199554197	deletion	ENSAPLG00020000246	ENSAPLT00020000320	Transcript	intron_variant,feature_truncation	-	-	-	-	-	-
1:199553173-199554197	deletion	ENSAPLG00020000246	ENSAPLT00020000331	Transcript	intron_variant,feature_truncation	-	-	-	-	-	-
1:199553173-199554197	deletion	ENSAPLG00020000246	ENSAPLT00020000340	Transcript	intron_variant,feature_truncation	-	-	-	-	-	-
1:199553173-199554197	deletion	ENSAPLG00020000246	ENSAPLT00020000353	Transcript	intron_variant,feature_truncation	-	-	-	-	-	-
1:199599541-199600030	deletion	ENSAPLG00020000246	ENSAPLT00020000320	Transcript	intron_variant,feature_truncation	-	-	-	-	-	-
1:199599541-199600030	deletion	ENSAPLG00020000246	ENSAPLT00020000331	Transcript	intron_variant,feature_truncation	-	-	-	-	-	-
1:199599541-199600030	deletion	ENSAPLG00020000246	ENSAPLT00020000340	Transcript	intron_variant,feature_truncation	-	-	-	-	-	-
1:199599541-199600030	deletion	ENSAPLG00020000246	ENSAPLT00020000353	Transcript	upstream_gene_variant	-	-	-	-	-	-
1:132455536-132455668	deletion	ENSAPLG00020000264	ENSAPLT00020000332	Transcript	intron_variant,feature_truncation	-	-	-	-	-	-
1:133286777-133286907	deletion	ENSAPLG00020000321	ENSAPLT00020000423	Transcript	intron_variant,feature_truncation	-	-	-	-	-	-
1:133286777-133286907	deletion	ENSAPLG00020000321	ENSAPLT00020000428	Transcript	upstream_gene_variant	-	-	-	-	-	-
1:125180973-125181401	deletion	ENSAPLG00020000324	ENSAPLT00020000426	Transcript	intron_variant,feature_truncation	-	-	-	-	-	-
1:200280562-200280677	deletion	ENSAPLG00020000431	ENSAPLT00020000576	Transcript	intron_variant,feature_truncation	-	-	-	-	-	-
1:200280562-200280677	deletion	ENSAPLG00020000431	ENSAPLT00020000603	Transcript	intron_variant,feature_truncation	-	-	-	-	-	-
1:200280562-200280677	deletion	ENSAPLG00020000431	ENSAPLT00020000642	Transcript	intron_variant,feature_truncation	-	-	-	-	-	-
1:200280562-200280677	deletion	ENSAPLG00020000431	ENSAPLT00020000675	Transcript	intron_variant,feature_truncation	-	-	-	-	-	-
1:200291896-200292088	deletion	ENSAPLG00020000431	ENSAPLT00020000576	Transcript	intron_variant,feature_truncation	-	-	-	-	-	-
1:200291896-200292088	deletion	ENSAPLG00020000431	ENSAPLT00020000603	Transcript	intron_variant,feature_truncation	-	-	-	-	-	-
1:200291896-200292088	deletion	ENSAPLG00020000431	ENSAPLT00020000642	Transcript	intron_variant,feature_truncation	-	-	-	-	-	-
1:200291896-200292088	deletion	ENSAPLG00020000431	ENSAPLT00020000675	Transcript	intron_variant,feature_truncation	-	-	-	-	-	-
1:200393082-200393332	deletion	ENSAPLG00020000431	ENSAPLT00020000576	Transcript	intron_variant,feature_truncation	-	-	-	-	-	-
1:200393082-200393332	deletion	ENSAPLG00020000431	ENSAPLT00020000603	Transcript	intron_variant,feature_truncation	-	-	-	-	-	-
1:200393082-200393332	deletion	ENSAPLG00020000431	ENSAPLT00020000642	Transcript	intron_variant,feature_truncation	-	-	-	-	-	-
1:200393082-200393332	deletion	ENSAPLG00020000431	ENSAPLT00020000675	Transcript	intron_variant,feature_truncation	-	-	-	-	-	-
1:200393082-200393332	deletion	ENSAPLG00020000431	ENSAPLT00020000709	Transcript	intron_variant,feature_truncation	-	-	-	-	-	-
1:200393082-200393332	deletion	ENSAPLG00020000431	ENSAPLT00020000743	Transcript	intron_variant,feature_truncation	-	-	-	-	-	-
1:136092172-136092309	deletion	ENSAPLG00020000504	ENSAPLT00020000712	Transcript	intron_variant,feature_truncation	-	-	-	-	-	-
1:55701729-55701841	deletion	ENSAPLG00020000529	ENSAPLT00020000737	Transcript	intron_variant,feature_truncation	-	-	-	-	-	-
2:13693100-13693225	deletion	ENSAPLG00020000583	ENSAPLT00020000826	Transcript	intron_variant,feature_truncation	-	-	-	-	-	-
1:5020466-5020609	deletion	ENSAPLG00020000589	ENSAPLT00020000836	Transcript	intron_variant,feature_truncation	-	-	-	-	-	-
1:191160014-191160583	deletion	ENSAPLG00020000690	ENSAPLT00020000998	Transcript	intron_variant,feature_truncation	-	-	-	-	-	-
1:39559716-39559858	deletion	ENSAPLG00020000747	ENSAPLT00020001703	Transcript	intron_variant,feature_truncation	-	-	-	-	-	-
1:39559716-39559858	deletion	ENSAPLG00020000747	ENSAPLT00020001706	Transcript	intron_variant,feature_truncation	-	-	-	-	-	-
1:39559716-39559858	deletion	ENSAPLG00020000747	ENSAPLT00020001711	Transcript	intron_variant,feature_truncation	-	-	-	-	-	-
1:39559716-39559858	deletion	ENSAPLG00020000747	ENSAPLT00020001721	Transcript	intron_variant,feature_truncation	-	-	-	-	-	-
1:53533149-53533498	deletion	ENSAPLG00020000756	ENSAPLT00020001078	Transcript	intron_variant,feature_truncation	-	-	-	-	-	-
1:53533149-53533498	deletion	ENSAPLG00020000756	ENSAPLT00020001097	Transcript	intron_variant,feature_truncation	-	-	-	-	-	-
1:53533149-53533498	deletion	ENSAPLG00020000756	ENSAPLT00020001119	Transcript	intron_variant,feature_truncation	-	-	-	-	-	-
1:53533149-53533498	deletion	ENSAPLG00020000756	ENSAPLT00020001136	Transcript	intron_variant,feature_truncation	-	-	-	-	-	-
1:53533149-53533498	deletion	ENSAPLG00020000756	ENSAPLT00020001202	Transcript	intron_variant,feature_truncation	-	-	-	-	-	-
1:177940165-177940334	deletion	ENSAPLG00020000907	ENSAPLT00020001330	Transcript	intron_variant,feature_truncation	-	-	-	-	-	-
1:177940165-177940334	deletion	ENSAPLG00020000907	ENSAPLT00020001352	Transcript	intron_variant,feature_truncation	-	-	-	-	-	-
1:177940165-177940334	deletion	ENSAPLG00020000907	ENSAPLT00020001383	Transcript	intron_variant,feature_truncation	-	-	-	-	-	-
1:177940165-177940334	deletion	ENSAPLG00020000907	ENSAPLT00020001407	Transcript	intron_variant,feature_truncation	-	-	-	-	-	-
1:177940165-177940334	deletion	ENSAPLG00020000907	ENSAPLT00020001425	Transcript	intron_variant,feature_truncation	-	-	-	-	-	-
1:177940165-177940334	deletion	ENSAPLG00020000907	ENSAPLT00020001446	Transcript	intron_variant,feature_truncation	-	-	-	-	-	-
1:177950887-177951014	deletion	ENSAPLG00020000907	ENSAPLT00020001330	Transcript	intron_variant,feature_truncation	-	-	-	-	-	-
1:177950887-177951014	deletion	ENSAPLG00020000907	ENSAPLT00020001352	Transcript	intron_variant,feature_truncation	-	-	-	-	-	-
1:177950887-177951014	deletion	ENSAPLG00020000907	ENSAPLT00020001383	Transcript	intron_variant,feature_truncation	-	-	-	-	-	-
1:177950887-177951014	deletion	ENSAPLG00020000907	ENSAPLT00020001407	Transcript	intron_variant,feature_truncation	-	-	-	-	-	-
1:177950887-177951014	deletion	ENSAPLG00020000907	ENSAPLT00020001425	Transcript	intron_variant,feature_truncation	-	-	-	-	-	-
1:177950887-177951014	deletion	ENSAPLG00020000907	ENSAPLT00020001446	Transcript	intron_variant,feature_truncation	-	-	-	-	-	-
1:177993049-177993190	deletion	ENSAPLG00020000907	ENSAPLT00020001330	Transcript	intron_variant,feature_truncation	-	-	-	-	-	-
1:177993049-177993190	deletion	ENSAPLG00020000907	ENSAPLT00020001352	Transcript	intron_variant,feature_truncation	-	-	-	-	-	-
1:177993049-177993190	deletion	ENSAPLG00020000907	ENSAPLT00020001383	Transcript	intron_variant,feature_truncation	-	-	-	-	-	-
1:177993049-177993190	deletion	ENSAPLG00020000907	ENSAPLT00020001407	Transcript	intron_variant,feature_truncation	-	-	-	-	-	-
1:177993049-177993190	deletion	ENSAPLG00020000907	ENSAPLT00020001425	Transcript	intron_variant,feature_truncation	-	-	-	-	-	-
1:177993049-177993190	deletion	ENSAPLG00020000907	ENSAPLT00020001446	Transcript	intron_variant,feature_truncation	-	-	-	-	-	-
1:178034707-178035693	deletion	ENSAPLG00020001010	ENSAPLT00020001479	Transcript	upstream_gene_variant	-	-	-	-	-	-
1:178034707-178035693	deletion	ENSAPLG00020001010	ENSAPLT00020001483	Transcript	upstream_gene_variant	-	-	-	-	-	-
1:178036301-178036618	deletion	ENSAPLG00020001010	ENSAPLT00020001479	Transcript	upstream_gene_variant	-	-	-	-	-	-
1:178036301-178036618	deletion	ENSAPLG00020001010	ENSAPLT00020001483	Transcript	upstream_gene_variant	-	-	-	-	-	-
1:203464081-203465377	deletion	ENSAPLG00020001064	ENSAPLT00020001563	Transcript	intron_variant,non_coding_transcript_variant,feature_truncation	-	-	-	-	-	-
1:178573502-178574273	deletion	ENSAPLG00020001126	ENSAPLT00020001636	Transcript	upstream_gene_variant	-	-	-	-	-	-
1:178792965-178793110	deletion	ENSAPLG00020001138	ENSAPLT00020001655	Transcript	intron_variant,feature_truncation	-	-	-	-	-	-
1:178936140-178936393	deletion	ENSAPLG00020001172	ENSAPLT00020001707	Transcript	intron_variant,feature_truncation	-	-	-	-	-	-
1:178969144-178969754	deletion	ENSAPLG00020001187	ENSAPLT00020001735	Transcript	intron_variant,feature_truncation	-	-	-	-	-	-
1:178969144-178969754	deletion	ENSAPLG00020001187	ENSAPLT00020001747	Transcript	5_prime_UTR_variant,feature_truncation	?-26	-	-	-	-	-
1:126924619-126924770	deletion	ENSAPLG00020001204	ENSAPLT00020001773	Transcript	intron_variant,feature_truncation	-	-	-	-	-	-
1:138019683-138019835	deletion	ENSAPLG00020001331	ENSAPLT00020002031	Transcript	intron_variant,feature_truncation	-	-	-	-	-	-
1:41737276-41737499	deletion	ENSAPLG00020001418	ENSAPLT00020002093	Transcript	intron_variant,feature_truncation	-	-	-	-	-	-
1:41737276-41737499	deletion	ENSAPLG00020001418	ENSAPLT00020002132	Transcript	intron_variant,feature_truncation	-	-	-	-	-	-
1:41737276-41737499	deletion	ENSAPLG00020001418	ENSAPLT00020002163	Transcript	intron_variant,feature_truncation	-	-	-	-	-	-
1:41737276-41737499	deletion	ENSAPLG00020001418	ENSAPLT00020002208	Transcript	intron_variant,feature_truncation	-	-	-	-	-	-
1:41737276-41737499	deletion	ENSAPLG00020001418	ENSAPLT00020002229	Transcript	intron_variant,feature_truncation	-	-	-	-	-	-
1:138592353-138592853	deletion	ENSAPLG00020001448	ENSAPLT00020002126	Transcript	intron_variant,feature_truncation	-	-	-	-	-	-
2:1323918-1324193	deletion	ENSAPLG00020001486	ENSAPLT00020002188	Transcript	intron_variant,feature_truncation	-	-	-	-	-	-
1:204439717-204440054	deletion	ENSAPLG00020001584	ENSAPLT00020002317	Transcript	upstream_gene_variant	-	-	-	-	-	-
1:139951117-139951450	deletion	ENSAPLG00020001611	ENSAPLT00020002361	Transcript	intron_variant,feature_truncation	-	-	-	-	-	-
1:139951117-139951450	deletion	ENSAPLG00020001611	ENSAPLT00020002381	Transcript	intron_variant,feature_truncation	-	-	-	-	-	-
1:181025544-181025648	deletion	ENSAPLG00020001705	ENSAPLT00020002569	Transcript	intron_variant,feature_truncation	-	-	-	-	-	-
1:181025544-181025648	deletion	ENSAPLG00020001705	ENSAPLT00020002582	Transcript	intron_variant,feature_truncation	-	-	-	-	-	-
1:181030093-181030197	deletion	ENSAPLG00020001705	ENSAPLT00020002569	Transcript	intron_variant,feature_truncation	-	-	-	-	-	-
1:181030093-181030197	deletion	ENSAPLG00020001705	ENSAPLT00020002582	Transcript	intron_variant,feature_truncation	-	-	-	-	-	-
2:3021418-3021591	deletion	ENSAPLG00020001709	ENSAPLT00020002518	Transcript	intron_variant,feature_truncation	-	-	-	-	-	-
2:3332342-3332579	deletion	ENSAPLG00020001717	ENSAPLT00020002526	Transcript	upstream_gene_variant	-	-	-	-	-	-
2:20047648-20047790	deletion	ENSAPLG00020001774	ENSAPLT00020002615	Transcript	intron_variant,feature_truncation	-	-	-	-	-	-
1:111283453-111283841	deletion	ENSAPLG00020001827	ENSAPLT00020002697	Transcript	intron_variant,feature_truncation	-	-	-	-	-	-
1:82774558-82774726	deletion	ENSAPLG00020001883	ENSAPLT00020002792	Transcript	downstream_gene_variant	-	-	-	-	-	-
1:82774558-82774726	deletion	ENSAPLG00020001887	ENSAPLT00020002804	Transcript	downstream_gene_variant	-	-	-	-	-	-
1:82774558-82774726	deletion	ENSAPLG00020001887	ENSAPLT00020002806	Transcript	downstream_gene_variant	-	-	-	-	-	-
1:140799749-140799920	deletion	ENSAPLG00020001890	ENSAPLT00020002805	Transcript	upstream_gene_variant	-	-	-	-	-	-
1:182133251-182133773	deletion	ENSAPLG00020001897	ENSAPLT00020002866	Transcript	intron_variant,feature_truncation	-	-	-	-	-	-
1:182133251-182133773	deletion	ENSAPLG00020001897	ENSAPLT00020002871	Transcript	intron_variant,feature_truncation	-	-	-	-	-	-
1:182133251-182133773	deletion	ENSAPLG00020001897	ENSAPLT00020002920	Transcript	intron_variant,feature_truncation	-	-	-	-	-	-
1:182133251-182133773	deletion	ENSAPLG00020001897	ENSAPLT00020002934	Transcript	intron_variant,feature_truncation	-	-	-	-	-	-
2:4421420-4421548	deletion	ENSAPLG00020001912	ENSAPLT00020009247	Transcript	intron_variant,feature_truncation	-	-	-	-	-	-
2:4421420-4421548	deletion	ENSAPLG00020001912	ENSAPLT00020019169	Transcript	intron_variant,feature_truncation	-	-	-	-	-	-
2:4421420-4421548	deletion	ENSAPLG00020001912	ENSAPLT00020019320	Transcript	intron_variant,feature_truncation	-	-	-	-	-	-
2:4421420-4421548	deletion	ENSAPLG00020001912	ENSAPLT00020019332	Transcript	intron_variant,feature_truncation	-	-	-	-	-	-
2:4421420-4421548	deletion	ENSAPLG00020001912	ENSAPLT00020019448	Transcript	intron_variant,feature_truncation	-	-	-	-	-	-
2:4421420-4421548	deletion	ENSAPLG00020001912	ENSAPLT00020019548	Transcript	intron_variant,feature_truncation	-	-	-	-	-	-
2:4421420-4421548	deletion	ENSAPLG00020001912	ENSAPLT00020019550	Transcript	intron_variant,feature_truncation	-	-	-	-	-	-
2:4421420-4421548	deletion	ENSAPLG00020001912	ENSAPLT00020019819	Transcript	intron_variant,feature_truncation	-	-	-	-	-	-
2:4421420-4421548	deletion	ENSAPLG00020001912	ENSAPLT00020019826	Transcript	intron_variant,feature_truncation	-	-	-	-	-	-
2:4421420-4421548	deletion	ENSAPLG00020001912	ENSAPLT00020019892	Transcript	intron_variant,feature_truncation	-	-	-	-	-	-
1:14356090-14356214	deletion	ENSAPLG00020002242	ENSAPLT00020003328	Transcript	intron_variant,feature_truncation	-	-	-	-	-	-
1:205297559-205297787	deletion	ENSAPLG00020002266	ENSAPLT00020003318	Transcript	intron_variant,feature_truncation	-	-	-	-	-	-
1:205297559-205297787	deletion	ENSAPLG00020002266	ENSAPLT00020003358	Transcript	intron_variant,feature_truncation	-	-	-	-	-	-
1:205303131-205303235	deletion	ENSAPLG00020002266	ENSAPLT00020003318	Transcript	intron_variant,feature_truncation	-	-	-	-	-	-
1:205303131-205303235	deletion	ENSAPLG00020002266	ENSAPLT00020003358	Transcript	intron_variant,feature_truncation	-	-	-	-	-	-
1:183197929-183198254	deletion	ENSAPLG00020002276	ENSAPLT00020003356	Transcript	intron_variant,feature_truncation	-	-	-	-	-	-
1:183197929-183198254	deletion	ENSAPLG00020002276	ENSAPLT00020003495	Transcript	intron_variant,feature_truncation	-	-	-	-	-	-
1:183197929-183198254	deletion	ENSAPLG00020002276	ENSAPLT00020003642	Transcript	intron_variant,feature_truncation	-	-	-	-	-	-
1:183388799-183388917	deletion	ENSAPLG00020002276	ENSAPLT00020003356	Transcript	intron_variant,feature_truncation	-	-	-	-	-	-
1:183388799-183388917	deletion	ENSAPLG00020002276	ENSAPLT00020003495	Transcript	intron_variant,feature_truncation	-	-	-	-	-	-
1:183388799-183388917	deletion	ENSAPLG00020002276	ENSAPLT00020003642	Transcript	intron_variant,feature_truncation	-	-	-	-	-	-
1:205673920-205674167	deletion	ENSAPLG00020002478	ENSAPLT00020003617	Transcript	upstream_gene_variant	-	-	-	-	-	-
1:205919407-205919552	deletion	ENSAPLG00020002688	ENSAPLT00020003936	Transcript	intron_variant,feature_truncation	-	-	-	-	-	-
1:205919407-205919552	deletion	ENSAPLG00020002688	ENSAPLT00020003952	Transcript	intron_variant,feature_truncation	-	-	-	-	-	-
1:43724945-43725085	deletion	ENSAPLG00020003189	ENSAPLT00020004753	Transcript	intron_variant,feature_truncation	-	-	-	-	-	-
1:43724945-43725085	deletion	ENSAPLG00020003189	ENSAPLT00020004795	Transcript	intron_variant,feature_truncation	-	-	-	-	-	-
1:194115667-194115794	deletion	ENSAPLG00020003272	ENSAPLT00020004767	Transcript	intron_variant,feature_truncation	-	-	-	-	-	-
2:21865444-21865573	deletion	ENSAPLG00020003651	ENSAPLT00020005326	Transcript	intron_variant,feature_truncation	-	-	-	-	-	-
1:44178338-44178757	deletion	ENSAPLG00020003664	ENSAPLT00020005416	Transcript	intron_variant,feature_truncation	-	-	-	-	-	-
1:44178338-44178757	deletion	ENSAPLG00020003664	ENSAPLT00020005455	Transcript	intron_variant,feature_truncation	-	-	-	-	-	-
1:44178338-44178757	deletion	ENSAPLG00020003664	ENSAPLT00020005467	Transcript	intron_variant,feature_truncation	-	-	-	-	-	-
1:183950311-183950607	deletion	ENSAPLG00020003821	ENSAPLT00020005584	Transcript	intron_variant,feature_truncation	-	-	-	-	-	-
2:22275733-22275953	deletion	ENSAPLG00020003839	ENSAPLT00020005625	Transcript	intron_variant,non_coding_transcript_variant,feature_truncation	-	-	-	-	-	-
2:22548190-22548656	deletion	ENSAPLG00020003839	ENSAPLT00020005625	Transcript	intron_variant,non_coding_transcript_variant,feature_truncation	-	-	-	-	-	-
2:22563775-22563944	deletion	ENSAPLG00020003839	ENSAPLT00020005625	Transcript	intron_variant,non_coding_transcript_variant,feature_truncation	-	-	-	-	-	-
1:144951949-144952458	deletion	ENSAPLG00020003846	ENSAPLT00020005629	Transcript	intron_variant,feature_truncation	-	-	-	-	-	-
1:184595331-184595435	deletion	ENSAPLG00020004170	ENSAPLT00020006151	Transcript	intron_variant,feature_truncation	-	-	-	-	-	-
1:184595331-184595435	deletion	ENSAPLG00020004170	ENSAPLT00020006159	Transcript	intron_variant,feature_truncation	-	-	-	-	-	-
1:184595331-184595435	deletion	ENSAPLG00020004170	ENSAPLT00020006169	Transcript	intron_variant,feature_truncation	-	-	-	-	-	-
1:184595331-184595435	deletion	ENSAPLG00020004170	ENSAPLT00020006293	Transcript	intron_variant,feature_truncation	-	-	-	-	-	-
1:184595331-184595435	deletion	ENSAPLG00020004170	ENSAPLT00020006304	Transcript	intron_variant,feature_truncation	-	-	-	-	-	-
1:184595331-184595435	deletion	ENSAPLG00020004170	ENSAPLT00020006390	Transcript	downstream_gene_variant	-	-	-	-	-	-
1:184628325-184628873	deletion	ENSAPLG00020004170	ENSAPLT00020006151	Transcript	intron_variant,feature_truncation	-	-	-	-	-	-
1:184628325-184628873	deletion	ENSAPLG00020004170	ENSAPLT00020006159	Transcript	intron_variant,feature_truncation	-	-	-	-	-	-
1:184628325-184628873	deletion	ENSAPLG00020004170	ENSAPLT00020006169	Transcript	intron_variant,feature_truncation	-	-	-	-	-	-
1:184628325-184628873	deletion	ENSAPLG00020004170	ENSAPLT00020006293	Transcript	intron_variant,feature_truncation	-	-	-	-	-	-
1:184628325-184628873	deletion	ENSAPLG00020004170	ENSAPLT00020006304	Transcript	intron_variant,feature_truncation	-	-	-	-	-	-
1:184628325-184628873	deletion	ENSAPLG00020004170	ENSAPLT00020006390	Transcript	intron_variant,feature_truncation	-	-	-	-	-	-
1:45283626-45283833	deletion	ENSAPLG00020004186	ENSAPLT00020006136	Transcript	intron_variant,feature_truncation	-	-	-	-	-	-
1:45519068-45519287	deletion	ENSAPLG00020004360	ENSAPLT00020006415	Transcript	intron_variant,feature_truncation	-	-	-	-	-	-
1:30116701-30117207	deletion	ENSAPLG00020004728	ENSAPLT00020006957	Transcript	intron_variant,feature_truncation	-	-	-	-	-	-
1:31001664-31002157	deletion	ENSAPLG00020004760	ENSAPLT00020007009	Transcript	intron_variant,feature_truncation	-	-	-	-	-	-
1:145648523-145648702	deletion	ENSAPLG00020004772	ENSAPLT00020007029	Transcript	intron_variant,feature_truncation	-	-	-	-	-	-
1:146031844-146032073	deletion	ENSAPLG00020004786	ENSAPLT00020007053	Transcript	intron_variant,feature_truncation	-	-	-	-	-	-
1:146031844-146032073	deletion	ENSAPLG00020004786	ENSAPLT00020007073	Transcript	intron_variant,feature_truncation	-	-	-	-	-	-
1:64612989-64613230	deletion	ENSAPLG00020004809	ENSAPLT00020007081	Transcript	intron_variant,feature_truncation	-	-	-	-	-	-
1:64624381-64624530	deletion	ENSAPLG00020004809	ENSAPLT00020007081	Transcript	intron_variant,feature_truncation	-	-	-	-	-	-
1:89606280-89606411	deletion	ENSAPLG00020004859	ENSAPLT00020007164	Transcript	intron_variant,feature_truncation	-	-	-	-	-	-
1:146913612-146913765	deletion	ENSAPLG00020004917	ENSAPLT00020007258	Transcript	intron_variant,feature_truncation	-	-	-	-	-	-
1:146913612-146913765	deletion	ENSAPLG00020004939	ENSAPLT00020007280	Transcript	downstream_gene_variant	-	-	-	-	-	-
1:186198095-186198472	deletion	ENSAPLG00020005044	ENSAPLT00020007411	Transcript	upstream_gene_variant	-	-	-	-	-	-
1:206910590-206910722	deletion	ENSAPLG00020005111	ENSAPLT00020007504	Transcript	upstream_gene_variant	-	-	-	-	-	-
1:208008358-208008504	deletion	ENSAPLG00020005318	ENSAPLT00020010304	Transcript	upstream_gene_variant	-	-	-	-	-	-
1:113112366-113112468	deletion	ENSAPLG00020005385	ENSAPLT00020007919	Transcript	upstream_gene_variant	-	-	-	-	-	-
1:84812900-84813144	deletion	ENSAPLG00020005392	ENSAPLT00020007886	Transcript	intron_variant,feature_truncation	-	-	-	-	-	-
1:84812900-84813144	deletion	ENSAPLG00020005392	ENSAPLT00020007899	Transcript	intron_variant,feature_truncation	-	-	-	-	-	-
1:186900096-186900240	deletion	ENSAPLG00020005664	ENSAPLT00020011341	Transcript	intron_variant,feature_truncation	-	-	-	-	-	-
1:186900096-186900240	deletion	ENSAPLG00020005664	ENSAPLT00020011531	Transcript	intron_variant,feature_truncation	-	-	-	-	-	-
1:186900096-186900240	deletion	ENSAPLG00020005664	ENSAPLT00020011542	Transcript	intron_variant,feature_truncation	-	-	-	-	-	-
1:186900096-186900240	deletion	ENSAPLG00020005664	ENSAPLT00020011572	Transcript	intron_variant,feature_truncation	-	-	-	-	-	-
1:186900096-186900240	deletion	ENSAPLG00020005664	ENSAPLT00020011626	Transcript	intron_variant,feature_truncation	-	-	-	-	-	-
1:186900096-186900240	deletion	ENSAPLG00020005664	ENSAPLT00020011639	Transcript	intron_variant,feature_truncation	-	-	-	-	-	-
1:186900096-186900240	deletion	ENSAPLG00020005664	ENSAPLT00020011653	Transcript	intron_variant,feature_truncation	-	-	-	-	-	-
1:186900096-186900240	deletion	ENSAPLG00020005664	ENSAPLT00020011668	Transcript	intron_variant,feature_truncation	-	-	-	-	-	-
1:186900096-186900240	deletion	ENSAPLG00020005664	ENSAPLT00020011693	Transcript	intron_variant,feature_truncation	-	-	-	-	-	-
1:186900096-186900240	deletion	ENSAPLG00020005664	ENSAPLT00020011700	Transcript	intron_variant,feature_truncation	-	-	-	-	-	-
1:71419431-71419546	deletion	ENSAPLG00020005902	ENSAPLT00020008631	Transcript	intron_variant,feature_truncation	-	-	-	-	-	-
1:85375218-85375326	deletion	ENSAPLG00020006540	ENSAPLT00020009543	Transcript	intron_variant,feature_truncation	-	-	-	-	-	-
2:26998435-26998898	deletion	ENSAPLG00020006553	ENSAPLT00020009559	Transcript	intron_variant,feature_truncation	-	-	-	-	-	-
1:85633864-85634079	deletion	ENSAPLG00020006618	ENSAPLT00020009654	Transcript	intron_variant,feature_truncation	-	-	-	-	-	-
1:85633864-85634079	deletion	ENSAPLG00020006618	ENSAPLT00020009666	Transcript	intron_variant,feature_truncation	-	-	-	-	-	-
1:151311684-151311850	deletion	ENSAPLG00020006773	ENSAPLT00020009887	Transcript	intron_variant,feature_truncation	-	-	-	-	-	-
2:30026155-30026407	deletion	ENSAPLG00020006948	ENSAPLT00020010158	Transcript	intron_variant,feature_truncation	-	-	-	-	-	-
1:152091556-152091665	deletion	ENSAPLG00020006979	ENSAPLT00020010221	Transcript	intron_variant,feature_truncation	-	-	-	-	-	-
1:152434418-152434582	deletion	ENSAPLG00020007023	ENSAPLT00020010292	Transcript	intron_variant,feature_truncation	-	-	-	-	-	-
1:152434418-152434582	deletion	ENSAPLG00020007023	ENSAPLT00020010322	Transcript	intron_variant,feature_truncation	-	-	-	-	-	-
1:152434418-152434582	deletion	ENSAPLG00020007023	ENSAPLT00020010366	Transcript	downstream_gene_variant	-	-	-	-	-	-
1:54669191-54669445	deletion	ENSAPLG00020007147	ENSAPLT00020010465	Transcript	downstream_gene_variant	-	-	-	-	-	-
1:89003855-89004191	deletion	ENSAPLG00020007703	ENSAPLT00020011269	Transcript	upstream_gene_variant	-	-	-	-	-	-
1:89410899-89411024	deletion	ENSAPLG00020007797	ENSAPLT00020011391	Transcript	upstream_gene_variant	-	-	-	-	-	-
1:55080843-55081053	deletion	ENSAPLG00020007999	ENSAPLT00020011665	Transcript	intron_variant,feature_truncation	-	-	-	-	-	-
1:55080843-55081053	deletion	ENSAPLG00020008012	ENSAPLT00020011687	Transcript	downstream_gene_variant	-	-	-	-	-	-
1:187031020-187031323	deletion	ENSAPLG00020008038	ENSAPLT00020011724	Transcript	intron_variant,feature_truncation	-	-	-	-	-	-
1:187031020-187031323	deletion	ENSAPLG00020008038	ENSAPLT00020011739	Transcript	intron_variant,feature_truncation	-	-	-	-	-	-
1:83937806-83937926	deletion	ENSAPLG00020008083	ENSAPLT00020011792	Transcript	intron_variant,feature_truncation	-	-	-	-	-	-
1:187637244-187637388	deletion	ENSAPLG00020008141	ENSAPLT00020011883	Transcript	intron_variant,feature_truncation	-	-	-	-	-	-
1:208008358-208008504	deletion	ENSAPLG00020008155	ENSAPLT00020011906	Transcript	upstream_gene_variant	-	-	-	-	-	-
1:16446881-16447444	deletion	ENSAPLG00020009432	ENSAPLT00020013861	Transcript	intron_variant,feature_truncation	-	-	-	-	-	-
1:35535198-35535561	deletion	ENSAPLG00020009885	ENSAPLT00020014538	Transcript	intron_variant,feature_truncation	-	-	-	-	-	-
1:37332930-37333248	deletion	ENSAPLG00020010865	ENSAPLT00020016119	Transcript	intron_variant,feature_truncation	-	-	-	-	-	-
1:37332930-37333248	deletion	ENSAPLG00020010865	ENSAPLT00020016146	Transcript	intron_variant,feature_truncation	-	-	-	-	-	-
1:37332930-37333248	deletion	ENSAPLG00020010865	ENSAPLT00020016157	Transcript	intron_variant,feature_truncation	-	-	-	-	-	-
1:37332930-37333248	deletion	ENSAPLG00020010865	ENSAPLT00020016165	Transcript	intron_variant,feature_truncation	-	-	-	-	-	-
1:37332930-37333248	deletion	ENSAPLG00020010865	ENSAPLT00020016179	Transcript	intron_variant,feature_truncation	-	-	-	-	-	-
1:115715191-115715360	deletion	ENSAPLG00020010878	ENSAPLT00020016133	Transcript	intron_variant,feature_truncation	-	-	-	-	-	-
1:115715191-115715360	deletion	ENSAPLG00020010878	ENSAPLT00020016140	Transcript	intron_variant,feature_truncation	-	-	-	-	-	-
1:115715191-115715360	deletion	ENSAPLG00020010878	ENSAPLT00020016147	Transcript	intron_variant,feature_truncation	-	-	-	-	-	-
1:115715191-115715360	deletion	ENSAPLG00020010878	ENSAPLT00020016153	Transcript	intron_variant,feature_truncation	-	-	-	-	-	-
1:115715191-115715360	deletion	ENSAPLG00020010878	ENSAPLT00020016160	Transcript	intron_variant,feature_truncation	-	-	-	-	-	-
1:38018781-38018957	deletion	ENSAPLG00020010954	ENSAPLT00020016272	Transcript	intron_variant,feature_truncation	-	-	-	-	-	-
1:38018781-38018957	deletion	ENSAPLG00020010954	ENSAPLT00020016276	Transcript	intron_variant,feature_truncation	-	-	-	-	-	-
1:153953032-153953272	deletion	ENSAPLG00020011778	ENSAPLT00020017633	Transcript	intron_variant,feature_truncation	-	-	-	-	-	-
1:155306132-155306543	deletion	ENSAPLG00020012253	ENSAPLT00020018432	Transcript	intron_variant,feature_truncation	-	-	-	-	-	-
1:155306132-155306543	deletion	ENSAPLG00020012253	ENSAPLT00020018433	Transcript	intron_variant,feature_truncation	-	-	-	-	-	-
1:163686824-163687245	deletion	ENSAPLG00020012288	ENSAPLT00020018542	Transcript	intron_variant,feature_truncation	-	-	-	-	-	-
1:163686824-163687245	deletion	ENSAPLG00020012288	ENSAPLT00020018547	Transcript	intron_variant,feature_truncation	-	-	-	-	-	-
1:163686824-163687245	deletion	ENSAPLG00020012288	ENSAPLT00020018549	Transcript	intron_variant,feature_truncation	-	-	-	-	-	-
2:4469170-4469302	deletion	ENSAPLG00020013106	ENSAPLT00020019899	Transcript	upstream_gene_variant	-	-	-	-	-	-
2:4694007-4694212	deletion	ENSAPLG00020013111	ENSAPLT00020019998	Transcript	intron_variant,feature_truncation	-	-	-	-	-	-
2:4694007-4694212	deletion	ENSAPLG00020013111	ENSAPLT00020019999	Transcript	intron_variant,feature_truncation	-	-	-	-	-	-
2:4714002-4714117	deletion	ENSAPLG00020013111	ENSAPLT00020019998	Transcript	intron_variant,feature_truncation	-	-	-	-	-	-
2:4714002-4714117	deletion	ENSAPLG00020013111	ENSAPLT00020019999	Transcript	intron_variant,feature_truncation	-	-	-	-	-	-
2:11882437-11882720	deletion	ENSAPLG00020013579	ENSAPLT00020020665	Transcript	intron_variant,feature_truncation	-	-	-	-	-	-
1:164969632-164970383	deletion	ENSAPLG00020013840	ENSAPLT00020021083	Transcript	intron_variant,feature_truncation	-	-	-	-	-	-
1:172084534-172084785	deletion	ENSAPLG00020013874	ENSAPLT00020021220	Transcript	intron_variant,feature_truncation	-	-	-	-	-	-
1:172084534-172084785	deletion	ENSAPLG00020013874	ENSAPLT00020021232	Transcript	intron_variant,feature_truncation	-	-	-	-	-	-
1:172084534-172084785	deletion	ENSAPLG00020013874	ENSAPLT00020021237	Transcript	intron_variant,feature_truncation	-	-	-	-	-	-
1:172084534-172084785	deletion	ENSAPLG00020013874	ENSAPLT00020021239	Transcript	intron_variant,feature_truncation	-	-	-	-	-	-
1:172084534-172084785	deletion	ENSAPLG00020013874	ENSAPLT00020021246	Transcript	intron_variant,feature_truncation	-	-	-	-	-	-
1:1994873-1995020	deletion	ENSAPLG00020013891	ENSAPLT00020023097	Transcript	intron_variant,feature_truncation	-	-	-	-	-	-
1:1994873-1995020	deletion	ENSAPLG00020013891	ENSAPLT00020023103	Transcript	intron_variant,feature_truncation	-	-	-	-	-	-
1:1994873-1995020	deletion	ENSAPLG00020013891	ENSAPLT00020023111	Transcript	intron_variant,feature_truncation	-	-	-	-	-	-
1:1994873-1995020	deletion	ENSAPLG00020013891	ENSAPLT00020023142	Transcript	intron_variant,feature_truncation	-	-	-	-	-	-
1:1994873-1995020	deletion	ENSAPLG00020013891	ENSAPLT00020023204	Transcript	intron_variant,feature_truncation	-	-	-	-	-	-
1:2014417-2014731	deletion	ENSAPLG00020013891	ENSAPLT00020023097	Transcript	intron_variant,feature_truncation	-	-	-	-	-	-
1:2014417-2014731	deletion	ENSAPLG00020013891	ENSAPLT00020023103	Transcript	upstream_gene_variant	-	-	-	-	-	-
1:2014417-2014731	deletion	ENSAPLG00020013891	ENSAPLT00020023111	Transcript	upstream_gene_variant	-	-	-	-	-	-
1:175893388-175893965	deletion	ENSAPLG00020014137	ENSAPLT00020021693	Transcript	intron_variant,feature_truncation	-	-	-	-	-	-
1:175893388-175893965	deletion	ENSAPLG00020014137	ENSAPLT00020021699	Transcript	intron_variant,feature_truncation	-	-	-	-	-	-
1:175893388-175893965	deletion	ENSAPLG00020014137	ENSAPLT00020021701	Transcript	intron_variant,feature_truncation	-	-	-	-	-	-
1:67601110-67601217	deletion	ENSAPLG00020014829	ENSAPLT00020022801	Transcript	downstream_gene_variant	-	-	-	-	-	-
1:46385604-46385718	deletion	ENSAPLG00020015024	ENSAPLT00020023173	Transcript	intron_variant,feature_truncation	-	-	-	-	-	-
1:46385604-46385718	deletion	ENSAPLG00020015024	ENSAPLT00020023178	Transcript	intron_variant,feature_truncation	-	-	-	-	-	-
1:46385604-46385718	deletion	ENSAPLG00020015024	ENSAPLT00020023186	Transcript	intron_variant,feature_truncation	-	-	-	-	-	-
1:47402778-47403473	deletion	ENSAPLG00020015092	ENSAPLT00020023278	Transcript	intron_variant,feature_truncation	-	-	-	-	-	-
1:96310425-96310610	deletion	ENSAPLG00020015475	ENSAPLT00020023951	Transcript	intron_variant,feature_truncation	-	-	-	-	-	-
1:96310425-96310610	deletion	ENSAPLG00020015475	ENSAPLT00020023954	Transcript	intron_variant,feature_truncation	-	-	-	-	-	-
1:96310425-96310610	deletion	ENSAPLG00020015475	ENSAPLT00020023961	Transcript	intron_variant,feature_truncation	-	-	-	-	-	-
1:96662868-96662988	deletion	ENSAPLG00020015497	ENSAPLT00020023985	Transcript	intron_variant,feature_truncation	-	-	-	-	-	-
1:96662868-96662988	deletion	ENSAPLG00020015497	ENSAPLT00020023995	Transcript	intron_variant,feature_truncation	-	-	-	-	-	-
1:97113169-97113281	deletion	ENSAPLG00020015572	ENSAPLT00020024105	Transcript	intron_variant,feature_truncation	-	-	-	-	-	-
1:47855624-47856104	deletion	ENSAPLG00020015760	ENSAPLT00020024427	Transcript	intron_variant,feature_truncation	-	-	-	-	-	-
1:16707225-16707429	deletion	ENSAPLG00020015793	ENSAPLT00020024485	Transcript	intron_variant,feature_truncation	-	-	-	-	-	-
1:16986185-16986886	deletion	ENSAPLG00020015827	ENSAPLT00020024570	Transcript	intron_variant,non_coding_transcript_variant,feature_truncation	-	-	-	-	-	-
1:16986185-16986886	deletion	ENSAPLG00020015848	ENSAPLT00020024571	Transcript	intron_variant,non_coding_transcript_variant,feature_truncation	-	-	-	-	-	-
1:18747897-18748992	deletion	ENSAPLG00020015866	ENSAPLT00020024594	Transcript	intron_variant,feature_truncation	-	-	-	-	-	-
1:18747897-18748992	deletion	ENSAPLG00020015866	ENSAPLT00020024595	Transcript	intron_variant,feature_truncation	-	-	-	-	-	-
1:18747897-18748992	deletion	ENSAPLG00020015866	ENSAPLT00020024596	Transcript	intron_variant,feature_truncation	-	-	-	-	-	-
1:25155963-25156496	deletion	ENSAPLG00020016279	ENSAPLT00020025284	Transcript	intron_variant,feature_truncation	-	-	-	-	-	-
1:25155963-25156496	deletion	ENSAPLG00020016279	ENSAPLT00020025287	Transcript	intron_variant,feature_truncation	-	-	-	-	-	-
1:27019834-27020195	deletion	ENSAPLG00020016317	ENSAPLT00020025353	Transcript	intron_variant,feature_truncation	-	-	-	-	-	-
1:27019834-27020195	deletion	ENSAPLG00020016317	ENSAPLT00020025354	Transcript	intron_variant,feature_truncation	-	-	-	-	-	-
1:27019834-27020195	deletion	ENSAPLG00020016317	ENSAPLT00020025355	Transcript	intron_variant,feature_truncation	-	-	-	-	-	-
1:27019834-27020195	deletion	ENSAPLG00020016317	ENSAPLT00020025357	Transcript	intron_variant,feature_truncation	-	-	-	-	-	-
1:128168255-128168400	deletion	ENSAPLG00020016512	ENSAPLT00020025691	Transcript	intron_variant,feature_truncation	-	-	-	-	-	-
1:131346048-131346311	deletion	ENSAPLG00020016643	ENSAPLT00020025922	Transcript	intron_variant,feature_truncation	-	-	-	-	-	-
1:131346048-131346311	deletion	ENSAPLG00020016643	ENSAPLT00020025923	Transcript	intron_variant,feature_truncation	-	-	-	-	-	-
1:49416179-49416734	deletion	ENSAPLG00020016685	ENSAPLT00020026004	Transcript	downstream_gene_variant	-	-	-	-	-	-
1:49510961-49511103	deletion	ENSAPLG00020016691	ENSAPLT00020026009	Transcript	intron_variant,feature_truncation	-	-	-	-	-	-
1:58270-58511	deletion	-	-	-	intergenic_variant	-	-	-	-	-	-
1:222315-222418	deletion	-	-	-	intergenic_variant	-	-	-	-	-	-
1:3147912-3148058	deletion	-	-	-	intergenic_variant	-	-	-	-	-	-
1:6481407-6481702	deletion	-	-	-	intergenic_variant	-	-	-	-	-	-
1:10160508-10161293	deletion	-	-	-	intergenic_variant	-	-	-	-	-	-
1:10916255-10916380	deletion	-	-	-	intergenic_variant	-	-	-	-	-	-
1:11605964-11606107	deletion	-	-	-	intergenic_variant	-	-	-	-	-	-
1:11609726-11610504	deletion	-	-	-	intergenic_variant	-	-	-	-	-	-
1:11629153-11629426	deletion	-	-	-	intergenic_variant	-	-	-	-	-	-
1:12440534-12440695	deletion	-	-	-	intergenic_variant	-	-	-	-	-	-
1:12717530-12719044	deletion	-	-	-	intergenic_variant	-	-	-	-	-	-
1:13844420-13845106	deletion	-	-	-	intergenic_variant	-	-	-	-	-	-
1:14329071-14329339	deletion	-	-	-	intergenic_variant	-	-	-	-	-	-
1:15951710-15951848	deletion	-	-	-	intergenic_variant	-	-	-	-	-	-
1:18298587-18299027	deletion	-	-	-	intergenic_variant	-	-	-	-	-	-
1:18473688-18474316	deletion	-	-	-	intergenic_variant	-	-	-	-	-	-
1:18821663-18822262	deletion	-	-	-	intergenic_variant	-	-	-	-	-	-
1:18987170-18987642	deletion	-	-	-	intergenic_variant	-	-	-	-	-	-
1:19505858-19506301	deletion	-	-	-	intergenic_variant	-	-	-	-	-	-
1:20885801-20886345	deletion	-	-	-	intergenic_variant	-	-	-	-	-	-
1:20887796-20889380	deletion	-	-	-	intergenic_variant	-	-	-	-	-	-
1:21923342-21924312	deletion	-	-	-	intergenic_variant	-	-	-	-	-	-
1:24307109-24307224	deletion	-	-	-	intergenic_variant	-	-	-	-	-	-
1:25036329-25036655	deletion	-	-	-	intergenic_variant	-	-	-	-	-	-
1:27431154-27431282	deletion	-	-	-	intergenic_variant	-	-	-	-	-	-
1:27803014-27803614	deletion	-	-	-	intergenic_variant	-	-	-	-	-	-
1:27803789-27804998	deletion	-	-	-	intergenic_variant	-	-	-	-	-	-
1:28954998-28955215	deletion	-	-	-	intergenic_variant	-	-	-	-	-	-
1:34366625-34367154	deletion	-	-	-	intergenic_variant	-	-	-	-	-	-
1:34580207-34580473	deletion	-	-	-	intergenic_variant	-	-	-	-	-	-
1:34872485-34872645	deletion	-	-	-	intergenic_variant	-	-	-	-	-	-
1:36408710-36408943	deletion	-	-	-	intergenic_variant	-	-	-	-	-	-
1:37899691-37899999	deletion	-	-	-	intergenic_variant	-	-	-	-	-	-
1:38191809-38191915	deletion	-	-	-	intergenic_variant	-	-	-	-	-	-
1:48819195-48820111	deletion	-	-	-	intergenic_variant	-	-	-	-	-	-
1:48858132-48858232	deletion	-	-	-	intergenic_variant	-	-	-	-	-	-
1:49456093-49456319	deletion	-	-	-	intergenic_variant	-	-	-	-	-	-
1:49562448-49562874	deletion	-	-	-	intergenic_variant	-	-	-	-	-	-
1:51145309-51145480	deletion	-	-	-	intergenic_variant	-	-	-	-	-	-
1:53297233-53297808	deletion	-	-	-	intergenic_variant	-	-	-	-	-	-
1:53319019-53319118	deletion	-	-	-	intergenic_variant	-	-	-	-	-	-
1:53355948-53356239	deletion	-	-	-	intergenic_variant	-	-	-	-	-	-
1:53378363-53378604	deletion	-	-	-	intergenic_variant	-	-	-	-	-	-
1:58958945-58959862	deletion	-	-	-	intergenic_variant	-	-	-	-	-	-
1:59285995-59286750	deletion	-	-	-	intergenic_variant	-	-	-	-	-	-
1:68151699-68152395	deletion	-	-	-	intergenic_variant	-	-	-	-	-	-
1:69092145-69092294	deletion	-	-	-	intergenic_variant	-	-	-	-	-	-
1:72057166-72058552	deletion	-	-	-	intergenic_variant	-	-	-	-	-	-
1:73747774-73748158	deletion	-	-	-	intergenic_variant	-	-	-	-	-	-
1:76805357-76805840	deletion	-	-	-	intergenic_variant	-	-	-	-	-	-
1:79236056-79237323	deletion	-	-	-	intergenic_variant	-	-	-	-	-	-
1:82595796-82596804	deletion	-	-	-	intergenic_variant	-	-	-	-	-	-
1:87084250-87084589	deletion	-	-	-	intergenic_variant	-	-	-	-	-	-
1:87663554-87663749	deletion	-	-	-	intergenic_variant	-	-	-	-	-	-
1:89951379-89951542	deletion	-	-	-	intergenic_variant	-	-	-	-	-	-
1:97166565-97166921	deletion	ENSAPLG00020015575	ENSAPLT00020024109	Transcript	upstream_gene_variant	-	-	-	-	-	-
1:99398972-99399207	deletion	-	-	-	intergenic_variant	-	-	-	-	-	-
1:99557614-99559330	deletion	-	-	-	intergenic_variant	-	-	-	-	-	-
1:100389030-100389140	deletion	-	-	-	intergenic_variant	-	-	-	-	-	-
1:101137090-101137313	deletion	-	-	-	intergenic_variant	-	-	-	-	-	-
1:102994669-102994777	deletion	-	-	-	intergenic_variant	-	-	-	-	-	-
1:103325388-103326187	deletion	-	-	-	intergenic_variant	-	-	-	-	-	-
1:104612822-104613317	deletion	-	-	-	intergenic_variant	-	-	-	-	-	-
1:105150752-105150865	deletion	-	-	-	intergenic_variant	-	-	-	-	-	-
1:107773874-107773973	deletion	-	-	-	intergenic_variant	-	-	-	-	-	-
1:107869842-107869951	deletion	-	-	-	intergenic_variant	-	-	-	-	-	-
1:107870022-107870290	deletion	-	-	-	intergenic_variant	-	-	-	-	-	-
1:109721366-109722425	deletion	-	-	-	intergenic_variant	-	-	-	-	-	-
1:116592334-116592434	deletion	-	-	-	intergenic_variant	-	-	-	-	-	-
1:117601418-117601518	deletion	-	-	-	intergenic_variant	-	-	-	-	-	-
1:118182507-118182783	deletion	-	-	-	intergenic_variant	-	-	-	-	-	-
1:121880001-121880103	deletion	-	-	-	intergenic_variant	-	-	-	-	-	-
1:125947401-125948736	deletion	-	-	-	intergenic_variant	-	-	-	-	-	-
1:128471756-128471873	deletion	-	-	-	intergenic_variant	-	-	-	-	-	-
1:129207567-129207672	deletion	-	-	-	intergenic_variant	-	-	-	-	-	-
1:129304157-129304275	deletion	-	-	-	intergenic_variant	-	-	-	-	-	-
1:130049100-130049432	deletion	-	-	-	intergenic_variant	-	-	-	-	-	-
1:130822008-130822154	deletion	-	-	-	intergenic_variant	-	-	-	-	-	-
1:132130482-132130615	deletion	-	-	-	intergenic_variant	-	-	-	-	-	-
1:132666590-132666730	deletion	-	-	-	intergenic_variant	-	-	-	-	-	-
1:133657474-133658078	deletion	-	-	-	intergenic_variant	-	-	-	-	-	-
1:135277373-135277528	deletion	-	-	-	intergenic_variant	-	-	-	-	-	-
1:135614681-135618309	deletion	-	-	-	intergenic_variant	-	-	-	-	-	-
1:136779221-136779604	deletion	-	-	-	intergenic_variant	-	-	-	-	-	-
1:141853598-141854489	deletion	-	-	-	intergenic_variant	-	-	-	-	-	-
1:142983289-142983414	deletion	-	-	-	intergenic_variant	-	-	-	-	-	-
1:143970185-143970330	deletion	-	-	-	intergenic_variant	-	-	-	-	-	-
1:145620141-145620405	deletion	-	-	-	intergenic_variant	-	-	-	-	-	-
1:145740423-145740622	deletion	-	-	-	intergenic_variant	-	-	-	-	-	-
1:146536140-146536280	deletion	-	-	-	intergenic_variant	-	-	-	-	-	-
1:147746048-147746248	deletion	-	-	-	intergenic_variant	-	-	-	-	-	-
1:150130916-150131240	deletion	-	-	-	intergenic_variant	-	-	-	-	-	-
1:151086002-151086291	deletion	-	-	-	intergenic_variant	-	-	-	-	-	-
1:153332160-153332548	deletion	-	-	-	intergenic_variant	-	-	-	-	-	-
1:155518918-155519194	deletion	-	-	-	intergenic_variant	-	-	-	-	-	-
1:155538472-155539131	deletion	-	-	-	intergenic_variant	-	-	-	-	-	-
1:155700492-155700656	deletion	-	-	-	intergenic_variant	-	-	-	-	-	-
1:155790030-155790870	deletion	-	-	-	intergenic_variant	-	-	-	-	-	-
1:155842798-155843784	deletion	-	-	-	intergenic_variant	-	-	-	-	-	-
1:156502072-156502462	deletion	-	-	-	intergenic_variant	-	-	-	-	-	-
1:156665602-156666905	deletion	-	-	-	intergenic_variant	-	-	-	-	-	-
1:158751155-158751864	deletion	-	-	-	intergenic_variant	-	-	-	-	-	-
1:158877254-158877967	deletion	-	-	-	intergenic_variant	-	-	-	-	-	-
1:159285931-159286151	deletion	-	-	-	intergenic_variant	-	-	-	-	-	-
1:159405343-159405843	deletion	-	-	-	intergenic_variant	-	-	-	-	-	-
1:159410720-159410937	deletion	-	-	-	intergenic_variant	-	-	-	-	-	-
1:159411214-159413095	deletion	-	-	-	intergenic_variant	-	-	-	-	-	-
1:159643583-159643963	deletion	-	-	-	intergenic_variant	-	-	-	-	-	-
1:159858373-159858815	deletion	-	-	-	intergenic_variant	-	-	-	-	-	-
1:160655654-160655894	deletion	-	-	-	intergenic_variant	-	-	-	-	-	-
1:161081357-161082416	deletion	-	-	-	intergenic_variant	-	-	-	-	-	-
1:161082599-161084819	deletion	-	-	-	intergenic_variant	-	-	-	-	-	-
1:161100671-161102144	deletion	-	-	-	intergenic_variant	-	-	-	-	-	-
1:161716119-161716318	deletion	-	-	-	intergenic_variant	-	-	-	-	-	-
1:161716442-161716664	deletion	-	-	-	intergenic_variant	-	-	-	-	-	-
1:161906019-161906599	deletion	-	-	-	intergenic_variant	-	-	-	-	-	-
1:162769235-162769490	deletion	-	-	-	intergenic_variant	-	-	-	-	-	-
1:163898350-163898827	deletion	-	-	-	intergenic_variant	-	-	-	-	-	-
1:164622584-164622799	deletion	-	-	-	intergenic_variant	-	-	-	-	-	-
1:164625949-164626471	deletion	-	-	-	intergenic_variant	-	-	-	-	-	-
1:166333093-166333732	deletion	-	-	-	intergenic_variant	-	-	-	-	-	-
1:167541490-167542014	deletion	-	-	-	intergenic_variant	-	-	-	-	-	-
1:167914360-167914709	deletion	-	-	-	intergenic_variant	-	-	-	-	-	-
1:168769865-168770306	deletion	-	-	-	intergenic_variant	-	-	-	-	-	-
1:169370277-169370456	deletion	-	-	-	intergenic_variant	-	-	-	-	-	-
1:170893599-170893984	deletion	-	-	-	intergenic_variant	-	-	-	-	-	-
1:174263934-174264132	deletion	-	-	-	intergenic_variant	-	-	-	-	-	-
1:175266133-175266310	deletion	-	-	-	intergenic_variant	-	-	-	-	-	-
1:178159526-178160350	deletion	-	-	-	intergenic_variant	-	-	-	-	-	-
1:178271171-178271318	deletion	-	-	-	intergenic_variant	-	-	-	-	-	-
1:181063748-181064096	deletion	-	-	-	intergenic_variant	-	-	-	-	-	-
1:181249492-181249826	deletion	-	-	-	intergenic_variant	-	-	-	-	-	-
1:181426513-181426617	deletion	-	-	-	intergenic_variant	-	-	-	-	-	-
1:182560965-182561068	deletion	-	-	-	intergenic_variant	-	-	-	-	-	-
1:182843108-182843514	deletion	-	-	-	intergenic_variant	-	-	-	-	-	-
1:184757025-184757242	deletion	-	-	-	intergenic_variant	-	-	-	-	-	-
1:190428391-190428531	deletion	-	-	-	intergenic_variant	-	-	-	-	-	-
1:194517698-194518050	deletion	-	-	-	intergenic_variant	-	-	-	-	-	-
1:194630264-194630368	deletion	-	-	-	intergenic_variant	-	-	-	-	-	-
1:196326617-196326932	deletion	-	-	-	intergenic_variant	-	-	-	-	-	-
1:197833987-197834100	deletion	-	-	-	intergenic_variant	-	-	-	-	-	-
1:198790905-198792179	deletion	-	-	-	intergenic_variant	-	-	-	-	-	-
1:201002409-201002740	deletion	-	-	-	intergenic_variant	-	-	-	-	-	-
1:201363001-201363547	deletion	-	-	-	intergenic_variant	-	-	-	-	-	-
1:201903381-201903967	deletion	-	-	-	intergenic_variant	-	-	-	-	-	-
1:202074728-202074913	deletion	-	-	-	intergenic_variant	-	-	-	-	-	-
1:202657312-202657415	deletion	-	-	-	intergenic_variant	-	-	-	-	-	-
1:205673920-205674167	deletion	ENSAPLG00020002465	ENSAPLT00020003598	Transcript	downstream_gene_variant	-	-	-	-	-	-
1:207357315-207357562	deletion	-	-	-	intergenic_variant	-	-	-	-	-	-
2:1505525-1505813	deletion	-	-	-	intergenic_variant	-	-	-	-	-	-
2:1582457-1582736	deletion	-	-	-	intergenic_variant	-	-	-	-	-	-
2:1837573-1837874	deletion	-	-	-	intergenic_variant	-	-	-	-	-	-
2:2141638-2141812	deletion	-	-	-	intergenic_variant	-	-	-	-	-	-
2:2168689-2168824	deletion	-	-	-	intergenic_variant	-	-	-	-	-	-
2:3361893-3362010	deletion	-	-	-	intergenic_variant	-	-	-	-	-	-
2:3489705-3491690	deletion	-	-	-	intergenic_variant	-	-	-	-	-	-
2:3656677-3656779	deletion	-	-	-	intergenic_variant	-	-	-	-	-	-
2:3783587-3784004	deletion	-	-	-	intergenic_variant	-	-	-	-	-	-
2:3814649-3814754	deletion	-	-	-	intergenic_variant	-	-	-	-	-	-
2:3814838-3815131	deletion	-	-	-	intergenic_variant	-	-	-	-	-	-
2:4917610-4917782	deletion	-	-	-	intergenic_variant	-	-	-	-	-	-
2:4946437-4947201	deletion	-	-	-	intergenic_variant	-	-	-	-	-	-
2:5333647-5333906	deletion	-	-	-	intergenic_variant	-	-	-	-	-	-
2:5345552-5346041	deletion	-	-	-	intergenic_variant	-	-	-	-	-	-
2:5676920-5677578	deletion	-	-	-	intergenic_variant	-	-	-	-	-	-
2:6407826-6408187	deletion	-	-	-	intergenic_variant	-	-	-	-	-	-
2:6515209-6516252	deletion	-	-	-	intergenic_variant	-	-	-	-	-	-
2:6764889-6765016	deletion	-	-	-	intergenic_variant	-	-	-	-	-	-
2:6791225-6791460	deletion	-	-	-	intergenic_variant	-	-	-	-	-	-
2:7253297-7253442	deletion	-	-	-	intergenic_variant	-	-	-	-	-	-
2:9081317-9081489	deletion	-	-	-	intergenic_variant	-	-	-	-	-	-
2:9167405-9167508	deletion	-	-	-	intergenic_variant	-	-	-	-	-	-
2:15818142-15818899	deletion	-	-	-	intergenic_variant	-	-	-	-	-	-
2:15873056-15873813	deletion	-	-	-	intergenic_variant	-	-	-	-	-	-
2:16328127-16328242	deletion	-	-	-	intergenic_variant	-	-	-	-	-	-
2:17254689-17255796	deletion	-	-	-	intergenic_variant	-	-	-	-	-	-
2:17469419-17471563	deletion	-	-	-	intergenic_variant	-	-	-	-	-	-
2:17503413-17504631	deletion	-	-	-	intergenic_variant	-	-	-	-	-	-
2:17920533-17920861	deletion	-	-	-	intergenic_variant	-	-	-	-	-	-
2:18384260-18384898	deletion	-	-	-	intergenic_variant	-	-	-	-	-	-
2:26110853-26110971	deletion	-	-	-	intergenic_variant	-	-	-	-	-	-
2:27267716-27268002	deletion	-	-	-	intergenic_variant	-	-	-	-	-	-
2:27422878-27423078	deletion	-	-	-	intergenic_variant	-	-	-	-	-	-
2:27425473-27426125	deletion	-	-	-	intergenic_variant	-	-	-	-	-	-
2:27455178-27455816	deletion	-	-	-	intergenic_variant	-	-	-	-	-	-
2:27791999-27792115	deletion	-	-	-	intergenic_variant	-	-	-	-	-	-
2:28735577-28735892	deletion	-	-	-	intergenic_variant	-	-	-	-	-	-
2:28743666-28743787	deletion	-	-	-	intergenic_variant	-	-	-	-	-	-
2:31795254-31795410	deletion	-	-	-	intergenic_variant	-	-	-	-	-	-
2:32776097-32776414	deletion	-	-	-	intergenic_variant	-	-	-	-	-	-
2:133394749-133394867	deletion	ENSAPLG00020000205	ENSAPLT00020000239	Transcript	intron_variant,feature_truncation	-	-	-	-	-	-
2:134900683-134900800	deletion	ENSAPLG00020000371	ENSAPLT00020000492	Transcript	intron_variant,feature_truncation	-	-	-	-	-	-
2:141283941-141284053	deletion	ENSAPLG00020000481	ENSAPLT00020000668	Transcript	intron_variant,feature_truncation	-	-	-	-	-	-
2:135835896-135836233	deletion	ENSAPLG00020000531	ENSAPLT00020000741	Transcript	upstream_gene_variant	-	-	-	-	-	-
2:141778560-141778727	deletion	ENSAPLG00020000564	ENSAPLT00020000828	Transcript	intron_variant,feature_truncation	-	-	-	-	-	-
2:142004069-142006119	deletion	ENSAPLG00020000602	ENSAPLT00020000868	Transcript	intron_variant,feature_truncation	-	-	-	-	-	-
2:142004069-142006119	deletion	ENSAPLG00020000602	ENSAPLT00020000888	Transcript	intron_variant,feature_truncation	-	-	-	-	-	-
2:125284057-125284207	deletion	ENSAPLG00020000677	ENSAPLT00020001008	Transcript	downstream_gene_variant	-	-	-	-	-	-
2:125284057-125284207	deletion	ENSAPLG00020000677	ENSAPLT00020001028	Transcript	downstream_gene_variant	-	-	-	-	-	-
2:125284057-125284207	deletion	ENSAPLG00020000677	ENSAPLT00020001047	Transcript	downstream_gene_variant	-	-	-	-	-	-
2:72377399-72377692	deletion	ENSAPLG00020000792	ENSAPLT00020001203	Transcript	intron_variant,feature_truncation	-	-	-	-	-	-
2:72377399-72377692	deletion	ENSAPLG00020000792	ENSAPLT00020001210	Transcript	intron_variant,feature_truncation	-	-	-	-	-	-
2:72377399-72377692	deletion	ENSAPLG00020000792	ENSAPLT00020001236	Transcript	intron_variant,feature_truncation	-	-	-	-	-	-
2:72377399-72377692	deletion	ENSAPLG00020000792	ENSAPLT00020001247	Transcript	intron_variant,feature_truncation	-	-	-	-	-	-
2:72635994-72636104	deletion	ENSAPLG00020000792	ENSAPLT00020001203	Transcript	intron_variant,feature_truncation	-	-	-	-	-	-
2:72635994-72636104	deletion	ENSAPLG00020000792	ENSAPLT00020001210	Transcript	intron_variant,feature_truncation	-	-	-	-	-	-
2:72635994-72636104	deletion	ENSAPLG00020000792	ENSAPLT00020001236	Transcript	intron_variant,feature_truncation	-	-	-	-	-	-
2:72635994-72636104	deletion	ENSAPLG00020000792	ENSAPLT00020001247	Transcript	intron_variant,feature_truncation	-	-	-	-	-	-
2:72635994-72636104	deletion	ENSAPLG00020000861	ENSAPLT00020001253	Transcript	upstream_gene_variant	-	-	-	-	-	-
2:127144466-127144682	deletion	ENSAPLG00020001071	ENSAPLT00020001559	Transcript	intron_variant,feature_truncation	-	-	-	-	-	-
2:156943353-156943453	deletion	ENSAPLG00020001151	ENSAPLT00020001675	Transcript	upstream_gene_variant	-	-	-	-	-	-
2:144753474-144753628	deletion	ENSAPLG00020001258	ENSAPLT00020001844	Transcript	intron_variant,feature_truncation	-	-	-	-	-	-
2:78760869-78761060	deletion	ENSAPLG00020001722	ENSAPLT00020002701	Transcript	intron_variant,feature_truncation	-	-	-	-	-	-
2:78760869-78761060	deletion	ENSAPLG00020001722	ENSAPLT00020002706	Transcript	intron_variant,feature_truncation	-	-	-	-	-	-
2:78760869-78761060	deletion	ENSAPLG00020001722	ENSAPLT00020002718	Transcript	intron_variant,feature_truncation	-	-	-	-	-	-
2:131422879-131423051	deletion	ENSAPLG00020001821	ENSAPLT00020002688	Transcript	intron_variant,feature_truncation	-	-	-	-	-	-
12:20758941-20759057	deletion	ENSAPLG00020002021	ENSAPLT00020003008	Transcript	intron_variant,feature_truncation	-	-	-	-	-	-
2:157589464-157589955	deletion	ENSAPLG00020002178	ENSAPLT00020003202	Transcript	intron_variant,feature_truncation	-	-	-	-	-	-
2:157846319-157846938	deletion	ENSAPLG00020002227	ENSAPLT00020003274	Transcript	intron_variant,feature_truncation	-	-	-	-	-	-
10:14229321-14229435	deletion	ENSAPLG00020002713	ENSAPLT00020003962	Transcript	upstream_gene_variant	-	-	-	-	-	-
10:14921923-14922089	deletion	ENSAPLG00020002739	ENSAPLT00020003980	Transcript	downstream_gene_variant	-	-	-	-	-	-
11:19008850-19009062	deletion	ENSAPLG00020003232	ENSAPLT00020004700	Transcript	intron_variant,feature_truncation	-	-	-	-	-	-
11:19008850-19009062	deletion	ENSAPLG00020003232	ENSAPLT00020004735	Transcript	intron_variant,feature_truncation	-	-	-	-	-	-
11:14823449-14824461	deletion	ENSAPLG00020003235	ENSAPLT00020004706	Transcript	intron_variant,feature_truncation	-	-	-	-	-	-
11:14823449-14824461	deletion	ENSAPLG00020003235	ENSAPLT00020004716	Transcript	intron_variant,feature_truncation	-	-	-	-	-	-
11:14823449-14824461	deletion	ENSAPLG00020003235	ENSAPLT00020004728	Transcript	intron_variant,feature_truncation	-	-	-	-	-	-
11:14823449-14824461	deletion	ENSAPLG00020003235	ENSAPLT00020004744	Transcript	intron_variant,feature_truncation	-	-	-	-	-	-
12:1404847-1405043	deletion	ENSAPLG00020003254	ENSAPLT00020004732	Transcript	intron_variant,non_coding_transcript_variant,feature_truncation	-	-	-	-	-	-
11:14823449-14824461	deletion	ENSAPLG00020003301	ENSAPLT00020004807	Transcript	downstream_gene_variant	-	-	-	-	-	-
2:159736711-159736852	deletion	ENSAPLG00020003622	ENSAPLT00020005286	Transcript	intron_variant,feature_truncation	-	-	-	-	-	-
2:159736711-159736852	deletion	ENSAPLG00020003622	ENSAPLT00020005295	Transcript	intron_variant,feature_truncation	-	-	-	-	-	-
2:160816237-160816423	deletion	ENSAPLG00020003692	ENSAPLT00020005405	Transcript	intron_variant,feature_truncation	-	-	-	-	-	-
12:1820882-1821170	deletion	ENSAPLG00020004339	ENSAPLT00020006419	Transcript	intron_variant,feature_truncation	-	-	-	-	-	-
2:104211113-104211264	deletion	ENSAPLG00020005018	ENSAPLT00020007386	Transcript	intron_variant,feature_truncation	-	-	-	-	-	-
2:104211113-104211264	deletion	ENSAPLG00020005018	ENSAPLT00020007443	Transcript	intron_variant,feature_truncation	-	-	-	-	-	-
12:15774921-15775066	deletion	ENSAPLG00020005134	ENSAPLT00020007535	Transcript	intron_variant,feature_truncation	-	-	-	-	-	-
12:15822026-15822651	deletion	ENSAPLG00020005223	ENSAPLT00020007657	Transcript	intron_variant,feature_truncation	-	-	-	-	-	-
2:104441655-104441759	deletion	ENSAPLG00020005239	ENSAPLT00020007719	Transcript	downstream_gene_variant	-	-	-	-	-	-
2:104441655-104441759	deletion	ENSAPLG00020005239	ENSAPLT00020007731	Transcript	downstream_gene_variant	-	-	-	-	-	-
13:9441901-9442026	deletion	ENSAPLG00020005547	ENSAPLT00020008198	Transcript	intron_variant,feature_truncation	-	-	-	-	-	-
13:9441901-9442026	deletion	ENSAPLG00020005547	ENSAPLT00020008368	Transcript	intron_variant,feature_truncation	-	-	-	-	-	-
13:9441901-9442026	deletion	ENSAPLG00020005547	ENSAPLT00020008378	Transcript	intron_variant,feature_truncation	-	-	-	-	-	-
13:9441901-9442026	deletion	ENSAPLG00020005547	ENSAPLT00020008468	Transcript	intron_variant,feature_truncation	-	-	-	-	-	-
10:7428504-7429049	deletion	ENSAPLG00020005647	ENSAPLT00020008707	Transcript	intron_variant,non_coding_transcript_variant,feature_truncation	-	-	-	-	-	-
2:136356200-136356507	deletion	ENSAPLG00020005686	ENSAPLT00020008330	Transcript	intron_variant,feature_truncation	-	-	-	-	-	-
2:136356200-136356507	deletion	ENSAPLG00020005686	ENSAPLT00020008337	Transcript	intron_variant,feature_truncation	-	-	-	-	-	-
2:136356200-136356507	deletion	ENSAPLG00020005686	ENSAPLT00020008340	Transcript	intron_variant,feature_truncation	-	-	-	-	-	-
2:136356200-136356507	deletion	ENSAPLG00020005686	ENSAPLT00020008354	Transcript	intron_variant,feature_truncation	-	-	-	-	-	-
14:1484042-1484435	deletion	ENSAPLG00020005819	ENSAPLT00020008660	Transcript	upstream_gene_variant	-	-	-	-	-	-
14:1484042-1484435	deletion	ENSAPLG00020005819	ENSAPLT00020008670	Transcript	upstream_gene_variant	-	-	-	-	-	-
14:1484042-1484435	deletion	ENSAPLG00020005819	ENSAPLT00020008680	Transcript	upstream_gene_variant	-	-	-	-	-	-
14:1484042-1484435	deletion	ENSAPLG00020005819	ENSAPLT00020008690	Transcript	upstream_gene_variant	-	-	-	-	-	-
2:116170203-116170388	deletion	ENSAPLG00020006392	ENSAPLT00020009341	Transcript	intron_variant,feature_truncation	-	-	-	-	-	-
13:20240932-20241034	deletion	ENSAPLG00020006440	ENSAPLT00020009402	Transcript	upstream_gene_variant	-	-	-	-	-	-
13:20240932-20241034	deletion	ENSAPLG00020006461	ENSAPLT00020009433	Transcript	intron_variant,feature_truncation	-	-	-	-	-	-
13:20240932-20241034	deletion	ENSAPLG00020006461	ENSAPLT00020009443	Transcript	intron_variant,feature_truncation	-	-	-	-	-	-
13:20240932-20241034	deletion	ENSAPLG00020006461	ENSAPLT00020009450	Transcript	intron_variant,feature_truncation	-	-	-	-	-	-
12:2611323-2611438	deletion	ENSAPLG00020006544	ENSAPLT00020018798	Transcript	intron_variant,feature_truncation	-	-	-	-	-	-
12:2611323-2611438	deletion	ENSAPLG00020006544	ENSAPLT00020019553	Transcript	intron_variant,feature_truncation	-	-	-	-	-	-
12:2611323-2611438	deletion	ENSAPLG00020006544	ENSAPLT00020019820	Transcript	intron_variant,feature_truncation	-	-	-	-	-	-
12:2611323-2611438	deletion	ENSAPLG00020006544	ENSAPLT00020019847	Transcript	intron_variant,feature_truncation	-	-	-	-	-	-
12:2611323-2611438	deletion	ENSAPLG00020006544	ENSAPLT00020020041	Transcript	intron_variant,feature_truncation	-	-	-	-	-	-
12:2611323-2611438	deletion	ENSAPLG00020006544	ENSAPLT00020020126	Transcript	intron_variant,feature_truncation	-	-	-	-	-	-
12:2611323-2611438	deletion	ENSAPLG00020006544	ENSAPLT00020020229	Transcript	intron_variant,feature_truncation	-	-	-	-	-	-
12:2611323-2611438	deletion	ENSAPLG00020006544	ENSAPLT00020020280	Transcript	intron_variant,feature_truncation	-	-	-	-	-	-
12:2611323-2611438	deletion	ENSAPLG00020006544	ENSAPLT00020020291	Transcript	intron_variant,feature_truncation	-	-	-	-	-	-
12:2611323-2611438	deletion	ENSAPLG00020006544	ENSAPLT00020020366	Transcript	intron_variant,feature_truncation	-	-	-	-	-	-
14:10328132-10328295	deletion	ENSAPLG00020006684	ENSAPLT00020009756	Transcript	downstream_gene_variant	-	-	-	-	-	-
14:10328132-10328295	deletion	ENSAPLG00020006691	ENSAPLT00020009771	Transcript	downstream_gene_variant	-	-	-	-	-	-
13:9697629-9697946	deletion	ENSAPLG00020006745	ENSAPLT00020010042	Transcript	upstream_gene_variant	-	-	-	-	-	-
13:9697629-9697946	deletion	ENSAPLG00020006745	ENSAPLT00020010076	Transcript	upstream_gene_variant	-	-	-	-	-	-
2:56906935-56907066	deletion	ENSAPLG00020007137	ENSAPLT00020010453	Transcript	intron_variant,feature_truncation	-	-	-	-	-	-
2:56906935-56907066	deletion	ENSAPLG00020007137	ENSAPLT00020010459	Transcript	intron_variant,feature_truncation	-	-	-	-	-	-
13:20462995-20463282	deletion	ENSAPLG00020007518	ENSAPLT00020011031	Transcript	intron_variant,feature_truncation	-	-	-	-	-	-
13:9938325-9938775	deletion	ENSAPLG00020008082	ENSAPLT00020011791	Transcript	intron_variant,feature_truncation	-	-	-	-	-	-
13:9938325-9938775	deletion	ENSAPLG00020008082	ENSAPLT00020011797	Transcript	intron_variant,feature_truncation	-	-	-	-	-	-
2:145292757-145293466	deletion	ENSAPLG00020008312	ENSAPLT00020012127	Transcript	intron_variant,feature_truncation	-	-	-	-	-	-
2:65152525-65152703	deletion	ENSAPLG00020008372	ENSAPLT00020012220	Transcript	intron_variant,feature_truncation	-	-	-	-	-	-
2:65152525-65152703	deletion	ENSAPLG00020008372	ENSAPLT00020012253	Transcript	intron_variant,feature_truncation	-	-	-	-	-	-
2:65152525-65152703	deletion	ENSAPLG00020008372	ENSAPLT00020012302	Transcript	intron_variant,feature_truncation	-	-	-	-	-	-
2:65152525-65152703	deletion	ENSAPLG00020008372	ENSAPLT00020012416	Transcript	intron_variant,feature_truncation	-	-	-	-	-	-
2:65152525-65152703	deletion	ENSAPLG00020008372	ENSAPLT00020012460	Transcript	intron_variant,feature_truncation	-	-	-	-	-	-
2:65152525-65152703	deletion	ENSAPLG00020008372	ENSAPLT00020012526	Transcript	intron_variant,feature_truncation	-	-	-	-	-	-
13:21309758-21310032	deletion	ENSAPLG00020008698	ENSAPLT00020012715	Transcript	intron_variant,feature_truncation	-	-	-	-	-	-
13:21490919-21491055	deletion	ENSAPLG00020008713	ENSAPLT00020012745	Transcript	intron_variant,feature_truncation	-	-	-	-	-	-
2:65487651-65487982	deletion	ENSAPLG00020008836	ENSAPLT00020012952	Transcript	upstream_gene_variant	-	-	-	-	-	-
14:11035828-11036162	deletion	ENSAPLG00020009017	ENSAPLT00020019725	Transcript	intron_variant,feature_truncation	-	-	-	-	-	-
14:11035828-11036162	deletion	ENSAPLG00020009017	ENSAPLT00020019726	Transcript	intron_variant,feature_truncation	-	-	-	-	-	-
14:11035828-11036162	deletion	ENSAPLG00020009017	ENSAPLT00020019878	Transcript	intron_variant,feature_truncation	-	-	-	-	-	-
14:11100479-11100661	deletion	ENSAPLG00020009017	ENSAPLT00020019725	Transcript	intron_variant,feature_truncation	-	-	-	-	-	-
14:11100479-11100661	deletion	ENSAPLG00020009017	ENSAPLT00020019726	Transcript	intron_variant,feature_truncation	-	-	-	-	-	-
14:11100479-11100661	deletion	ENSAPLG00020009017	ENSAPLT00020019878	Transcript	intron_variant,feature_truncation	-	-	-	-	-	-
2:66305972-66306152	deletion	ENSAPLG00020009055	ENSAPLT00020013295	Transcript	upstream_gene_variant	-	-	-	-	-	-
2:66494696-66494890	deletion	ENSAPLG00020009210	ENSAPLT00020013533	Transcript	intron_variant,feature_truncation	-	-	-	-	-	-
2:151419886-151420485	deletion	ENSAPLG00020009713	ENSAPLT00020014265	Transcript	intron_variant,feature_truncation	-	-	-	-	-	-
2:151419886-151420485	deletion	ENSAPLG00020009713	ENSAPLT00020014278	Transcript	intron_variant,feature_truncation	-	-	-	-	-	-
2:152503533-152503678	deletion	ENSAPLG00020009828	ENSAPLT00020014438	Transcript	intron_variant,feature_truncation	-	-	-	-	-	-
2:152503533-152503678	deletion	ENSAPLG00020009828	ENSAPLT00020014445	Transcript	intron_variant,feature_truncation	-	-	-	-	-	-
13:17884143-17884284	deletion	ENSAPLG00020010170	ENSAPLT00020015036	Transcript	intron_variant,feature_truncation	-	-	-	-	-	-
10:10791824-10791956	deletion	ENSAPLG00020010431	ENSAPLT00020015422	Transcript	upstream_gene_variant	-	-	-	-	-	-
10:10791824-10791956	deletion	ENSAPLG00020010435	ENSAPLT00020015427	Transcript	downstream_gene_variant	-	-	-	-	-	-
2:137338153-137338452	deletion	ENSAPLG00020011168	ENSAPLT00020016683	Transcript	intron_variant,feature_truncation	-	-	-	-	-	-
2:137338153-137338452	deletion	ENSAPLG00020011168	ENSAPLT00020016698	Transcript	intron_variant,feature_truncation	-	-	-	-	-	-
2:137860914-137861689	deletion	ENSAPLG00020011335	ENSAPLT00020017016	Transcript	intron_variant,feature_truncation	-	-	-	-	-	-
2:87157036-87157141	deletion	ENSAPLG00020011438	ENSAPLT00020017065	Transcript	upstream_gene_variant	-	-	-	-	-	-
2:92992324-92992763	deletion	ENSAPLG00020011553	ENSAPLT00020017243	Transcript	intron_variant,feature_truncation	-	-	-	-	-	-
14:7900172-7900496	deletion	ENSAPLG00020011681	ENSAPLT00020017479	Transcript	upstream_gene_variant	-	-	-	-	-	-
14:7900172-7900496	deletion	ENSAPLG00020011683	ENSAPLT00020017482	Transcript	intron_variant,feature_truncation	-	-	-	-	-	-
14:7900172-7900496	deletion	ENSAPLG00020011683	ENSAPLT00020017483	Transcript	intron_variant,feature_truncation	-	-	-	-	-	-
14:7900172-7900496	deletion	ENSAPLG00020011687	ENSAPLT00020017494	Transcript	upstream_gene_variant	-	-	-	-	-	-
2:46265433-46265793	deletion	ENSAPLG00020011809	ENSAPLT00020017680	Transcript	intron_variant,feature_truncation	-	-	-	-	-	-
2:46265433-46265793	deletion	ENSAPLG00020011809	ENSAPLT00020017685	Transcript	intron_variant,feature_truncation	-	-	-	-	-	-
2:162161229-162161408	deletion	ENSAPLG00020011856	ENSAPLT00020017761	Transcript	downstream_gene_variant	-	-	-	-	-	-
2:162161229-162161408	deletion	ENSAPLG00020011863	ENSAPLT00020017771	Transcript	upstream_gene_variant	-	-	-	-	-	-
2:162161229-162161408	deletion	ENSAPLG00020011863	ENSAPLT00020017774	Transcript	upstream_gene_variant	-	-	-	-	-	-
2:105034914-105035156	deletion	ENSAPLG00020011881	ENSAPLT00020017798	Transcript	intron_variant,feature_truncation	-	-	-	-	-	-
2:107661657-107661757	deletion	ENSAPLG00020011940	ENSAPLT00020017904	Transcript	intron_variant,feature_truncation	-	-	-	-	-	-
2:107661657-107661757	deletion	ENSAPLG00020011940	ENSAPLT00020017905	Transcript	intron_variant,feature_truncation	-	-	-	-	-	-
2:107661657-107661757	deletion	ENSAPLG00020011940	ENSAPLT00020017907	Transcript	intron_variant,feature_truncation	-	-	-	-	-	-
2:107661657-107661757	deletion	ENSAPLG00020011940	ENSAPLT00020017911	Transcript	intron_variant,feature_truncation	-	-	-	-	-	-
2:47139682-47139895	deletion	ENSAPLG00020011945	ENSAPLT00020018499	Transcript	intron_variant,feature_truncation	-	-	-	-	-	-
2:108281480-108281761	deletion	ENSAPLG00020011957	ENSAPLT00020017953	Transcript	intron_variant,feature_truncation	-	-	-	-	-	-
2:108281480-108281761	deletion	ENSAPLG00020011957	ENSAPLT00020017956	Transcript	intron_variant,feature_truncation	-	-	-	-	-	-
2:108281480-108281761	deletion	ENSAPLG00020011957	ENSAPLT00020017958	Transcript	intron_variant,feature_truncation	-	-	-	-	-	-
2:108281480-108281761	deletion	ENSAPLG00020011957	ENSAPLT00020017961	Transcript	intron_variant,feature_truncation	-	-	-	-	-	-
2:108281480-108281761	deletion	ENSAPLG00020011957	ENSAPLT00020017962	Transcript	intron_variant,feature_truncation	-	-	-	-	-	-
2:108281480-108281761	deletion	ENSAPLG00020011957	ENSAPLT00020017976	Transcript	intron_variant,feature_truncation	-	-	-	-	-	-
2:108316406-108316566	deletion	ENSAPLG00020011957	ENSAPLT00020017953	Transcript	intron_variant,feature_truncation	-	-	-	-	-	-
2:108316406-108316566	deletion	ENSAPLG00020011957	ENSAPLT00020017956	Transcript	intron_variant,feature_truncation	-	-	-	-	-	-
2:108316406-108316566	deletion	ENSAPLG00020011957	ENSAPLT00020017958	Transcript	intron_variant,feature_truncation	-	-	-	-	-	-
2:108316406-108316566	deletion	ENSAPLG00020011957	ENSAPLT00020017961	Transcript	intron_variant,feature_truncation	-	-	-	-	-	-
2:108316406-108316566	deletion	ENSAPLG00020011957	ENSAPLT00020017962	Transcript	intron_variant,feature_truncation	-	-	-	-	-	-
2:108316406-108316566	deletion	ENSAPLG00020011957	ENSAPLT00020017976	Transcript	intron_variant,feature_truncation	-	-	-	-	-	-
2:108318566-108319496	deletion	ENSAPLG00020011957	ENSAPLT00020017953	Transcript	intron_variant,feature_truncation	-	-	-	-	-	-
2:108318566-108319496	deletion	ENSAPLG00020011957	ENSAPLT00020017956	Transcript	intron_variant,feature_truncation	-	-	-	-	-	-
2:108318566-108319496	deletion	ENSAPLG00020011957	ENSAPLT00020017958	Transcript	intron_variant,feature_truncation	-	-	-	-	-	-
2:108318566-108319496	deletion	ENSAPLG00020011957	ENSAPLT00020017961	Transcript	intron_variant,feature_truncation	-	-	-	-	-	-
2:108318566-108319496	deletion	ENSAPLG00020011957	ENSAPLT00020017962	Transcript	intron_variant,feature_truncation	-	-	-	-	-	-
2:108318566-108319496	deletion	ENSAPLG00020011957	ENSAPLT00020017976	Transcript	intron_variant,feature_truncation	-	-	-	-	-	-
2:109460144-109460308	deletion	ENSAPLG00020012039	ENSAPLT00020018078	Transcript	upstream_gene_variant	-	-	-	-	-	-
2:47139682-47139895	deletion	ENSAPLG00020012312	ENSAPLT00020020944	Transcript	upstream_gene_variant	-	-	-	-	-	-
2:47139682-47139895	deletion	ENSAPLG00020012312	ENSAPLT00020020972	Transcript	upstream_gene_variant	-	-	-	-	-	-
2:47139682-47139895	deletion	ENSAPLG00020012312	ENSAPLT00020020983	Transcript	upstream_gene_variant	-	-	-	-	-	-
2:47139682-47139895	deletion	ENSAPLG00020012312	ENSAPLT00020020986	Transcript	upstream_gene_variant	-	-	-	-	-	-
2:47139682-47139895	deletion	ENSAPLG00020012312	ENSAPLT00020020989	Transcript	upstream_gene_variant	-	-	-	-	-	-
10:12603804-12604356	deletion	ENSAPLG00020012479	ENSAPLT00020018857	Transcript	downstream_gene_variant	-	-	-	-	-	-
10:13116917-13117059	deletion	ENSAPLG00020012496	ENSAPLT00020018889	Transcript	downstream_gene_variant	-	-	-	-	-	-
13:19598630-19598904	deletion	ENSAPLG00020012767	ENSAPLT00020019300	Transcript	intron_variant,feature_truncation	-	-	-	-	-	-
14:11202061-11202262	deletion	ENSAPLG00020013134	ENSAPLT00020019958	Transcript	intron_variant,feature_truncation	-	-	-	-	-	-
14:11953945-11954121	deletion	ENSAPLG00020013231	ENSAPLT00020020125	Transcript	intron_variant,feature_truncation	-	-	-	-	-	-
14:11954225-11955160	deletion	ENSAPLG00020013231	ENSAPLT00020020125	Transcript	intron_variant,feature_truncation	-	-	-	-	-	-
14:11953945-11954121	deletion	ENSAPLG00020013235	ENSAPLT00020020134	Transcript	downstream_gene_variant	-	-	-	-	-	-
14:11954225-11955160	deletion	ENSAPLG00020013235	ENSAPLT00020020134	Transcript	downstream_gene_variant	-	-	-	-	-	-
14:11953945-11954121	deletion	ENSAPLG00020013240	ENSAPLT00020020136	Transcript	downstream_gene_variant	-	-	-	-	-	-
14:11954225-11955160	deletion	ENSAPLG00020013240	ENSAPLT00020020136	Transcript	downstream_gene_variant	-	-	-	-	-	-
2:35311150-35311537	deletion	ENSAPLG00020013395	ENSAPLT00020022441	Transcript	intron_variant,feature_truncation	-	-	-	-	-	-
14:631104-631537	deletion	ENSAPLG00020013582	ENSAPLT00020020675	Transcript	upstream_gene_variant	-	-	-	-	-	-
2:48002527-48002645	deletion	ENSAPLG00020013795	ENSAPLT00020021010	Transcript	intron_variant,feature_truncation	-	-	-	-	-	-
2:48072422-48072622	deletion	ENSAPLG00020013795	ENSAPLT00020021010	Transcript	intron_variant,feature_truncation	-	-	-	-	-	-
2:48171635-48171743	deletion	ENSAPLG00020013795	ENSAPLT00020021010	Transcript	intron_variant,feature_truncation	-	-	-	-	-	-
2:49540365-49540620	deletion	ENSAPLG00020013817	ENSAPLT00020021052	Transcript	intron_variant,feature_truncation	-	-	-	-	-	-
2:49540365-49540620	deletion	ENSAPLG00020013817	ENSAPLT00020021053	Transcript	intron_variant,feature_truncation	-	-	-	-	-	-
2:49540365-49540620	deletion	ENSAPLG00020013817	ENSAPLT00020021054	Transcript	intron_variant,feature_truncation	-	-	-	-	-	-
2:50699802-50699913	deletion	ENSAPLG00020013928	ENSAPLT00020021269	Transcript	intron_variant,feature_truncation	-	-	-	-	-	-
2:50699802-50699913	deletion	ENSAPLG00020013928	ENSAPLT00020021270	Transcript	intron_variant,feature_truncation	-	-	-	-	-	-
2:50825946-50826111	deletion	ENSAPLG00020013928	ENSAPLT00020021269	Transcript	intron_variant,feature_truncation	-	-	-	-	-	-
2:50825946-50826111	deletion	ENSAPLG00020013928	ENSAPLT00020021270	Transcript	intron_variant,feature_truncation	-	-	-	-	-	-
2:51966418-51966632	deletion	ENSAPLG00020013961	ENSAPLT00020021317	Transcript	intron_variant,feature_truncation	-	-	-	-	-	-
2:51966418-51966632	deletion	ENSAPLG00020013961	ENSAPLT00020021318	Transcript	intron_variant,feature_truncation	-	-	-	-	-	-
2:51966418-51966632	deletion	ENSAPLG00020013961	ENSAPLT00020021319	Transcript	intron_variant,feature_truncation	-	-	-	-	-	-
2:51966418-51966632	deletion	ENSAPLG00020013961	ENSAPLT00020021320	Transcript	intron_variant,feature_truncation	-	-	-	-	-	-
2:51966418-51966632	deletion	ENSAPLG00020013961	ENSAPLT00020021322	Transcript	intron_variant,feature_truncation	-	-	-	-	-	-
2:52619704-52619822	deletion	ENSAPLG00020014163	ENSAPLT00020021685	Transcript	intron_variant,feature_truncation	-	-	-	-	-	-
2:53324963-53326271	deletion	ENSAPLG00020014215	ENSAPLT00020026101	Transcript	intron_variant,feature_truncation	-	-	-	-	-	-
2:53324963-53326271	deletion	ENSAPLG00020014215	ENSAPLT00020026103	Transcript	intron_variant,feature_truncation	-	-	-	-	-	-
2:53324963-53326271	deletion	ENSAPLG00020014215	ENSAPLT00020026152	Transcript	intron_variant,feature_truncation	-	-	-	-	-	-
2:53324963-53326271	deletion	ENSAPLG00020014215	ENSAPLT00020026185	Transcript	intron_variant,feature_truncation	-	-	-	-	-	-
2:53324963-53326271	deletion	ENSAPLG00020014215	ENSAPLT00020026288	Transcript	intron_variant,feature_truncation	-	-	-	-	-	-
2:53324963-53326271	deletion	ENSAPLG00020014215	ENSAPLT00020026295	Transcript	intron_variant,feature_truncation	-	-	-	-	-	-
2:53324963-53326271	deletion	ENSAPLG00020014215	ENSAPLT00020026299	Transcript	intron_variant,feature_truncation	-	-	-	-	-	-
2:53324963-53326271	deletion	ENSAPLG00020014215	ENSAPLT00020026331	Transcript	intron_variant,feature_truncation	-	-	-	-	-	-
2:53324963-53326271	deletion	ENSAPLG00020014215	ENSAPLT00020026340	Transcript	intron_variant,feature_truncation	-	-	-	-	-	-
2:53324963-53326271	deletion	ENSAPLG00020014215	ENSAPLT00020026398	Transcript	intron_variant,feature_truncation	-	-	-	-	-	-
13:2366681-2366834	deletion	ENSAPLG00020014241	ENSAPLT00020021814	Transcript	downstream_gene_variant	-	-	-	-	-	-
12:18324157-18324488	deletion	ENSAPLG00020014276	ENSAPLT00020021887	Transcript	intron_variant,feature_truncation	-	-	-	-	-	-
12:18672186-18672322	deletion	ENSAPLG00020014302	ENSAPLT00020021946	Transcript	intron_variant,feature_truncation	-	-	-	-	-	-
12:18672186-18672322	deletion	ENSAPLG00020014302	ENSAPLT00020021949	Transcript	intron_variant,feature_truncation	-	-	-	-	-	-
2:117593238-117593401	deletion	ENSAPLG00020014609	ENSAPLT00020022442	Transcript	downstream_gene_variant	-	-	-	-	-	-
2:35685049-35685160	deletion	ENSAPLG00020014613	ENSAPLT00020022449	Transcript	intron_variant,feature_truncation	-	-	-	-	-	-
2:117831891-117832169	deletion	ENSAPLG00020014638	ENSAPLT00020022487	Transcript	upstream_gene_variant	-	-	-	-	-	-
2:36205552-36205807	deletion	ENSAPLG00020014654	ENSAPLT00020022530	Transcript	upstream_gene_variant	-	-	-	-	-	-
2:36205552-36205807	deletion	ENSAPLG00020014654	ENSAPLT00020022533	Transcript	upstream_gene_variant	-	-	-	-	-	-
2:36205552-36205807	deletion	ENSAPLG00020014654	ENSAPLT00020022538	Transcript	upstream_gene_variant	-	-	-	-	-	-
2:36205552-36205807	deletion	ENSAPLG00020014654	ENSAPLT00020022543	Transcript	upstream_gene_variant	-	-	-	-	-	-
2:36205552-36205807	deletion	ENSAPLG00020014654	ENSAPLT00020022550	Transcript	upstream_gene_variant	-	-	-	-	-	-
2:36205552-36205807	deletion	ENSAPLG00020014654	ENSAPLT00020022552	Transcript	upstream_gene_variant	-	-	-	-	-	-
2:118505484-118506176	deletion	ENSAPLG00020014697	ENSAPLT00020022679	Transcript	intron_variant,feature_truncation	-	-	-	-	-	-
2:118505484-118506176	deletion	ENSAPLG00020014697	ENSAPLT00020022682	Transcript	intron_variant,feature_truncation	-	-	-	-	-	-
2:118505484-118506176	deletion	ENSAPLG00020014697	ENSAPLT00020022683	Transcript	intron_variant,feature_truncation	-	-	-	-	-	-
2:36452579-36452726	deletion	ENSAPLG00020014700	ENSAPLT00020022603	Transcript	intron_variant,feature_truncation	-	-	-	-	-	-
2:36452579-36452726	deletion	ENSAPLG00020014700	ENSAPLT00020022606	Transcript	intron_variant,feature_truncation	-	-	-	-	-	-
2:36604420-36604556	deletion	ENSAPLG00020014754	ENSAPLT00020022681	Transcript	upstream_gene_variant	-	-	-	-	-	-
2:37260239-37260500	deletion	ENSAPLG00020014784	ENSAPLT00020022726	Transcript	intron_variant,feature_truncation	-	-	-	-	-	-
2:37986824-37987212	deletion	ENSAPLG00020014796	ENSAPLT00020022747	Transcript	intron_variant,feature_truncation	-	-	-	-	-	-
2:38280405-38280604	deletion	ENSAPLG00020014796	ENSAPLT00020022747	Transcript	intron_variant,feature_truncation	-	-	-	-	-	-
2:38396420-38396523	deletion	ENSAPLG00020014804	ENSAPLT00020022756	Transcript	upstream_gene_variant	-	-	-	-	-	-
2:38396420-38396523	deletion	ENSAPLG00020014804	ENSAPLT00020022759	Transcript	upstream_gene_variant	-	-	-	-	-	-
2:38396420-38396523	deletion	ENSAPLG00020014804	ENSAPLT00020022760	Transcript	upstream_gene_variant	-	-	-	-	-	-
2:41256240-41256345	deletion	ENSAPLG00020014904	ENSAPLT00020022953	Transcript	intron_variant,feature_truncation	-	-	-	-	-	-
2:41256240-41256345	deletion	ENSAPLG00020014904	ENSAPLT00020022955	Transcript	intron_variant,feature_truncation	-	-	-	-	-	-
2:41485484-41485605	deletion	ENSAPLG00020014905	ENSAPLT00020022959	Transcript	intron_variant,feature_truncation	-	-	-	-	-	-
2:41506084-41506456	deletion	ENSAPLG00020014905	ENSAPLT00020022959	Transcript	intron_variant,feature_truncation	-	-	-	-	-	-
10:8890381-8890485	deletion	ENSAPLG00020015445	ENSAPLT00020023873	Transcript	intron_variant,feature_truncation	-	-	-	-	-	-
2:120070838-120071343	deletion	ENSAPLG00020015664	ENSAPLT00020024263	Transcript	intron_variant,non_coding_transcript_variant,feature_truncation	-	-	-	-	-	-
2:120317487-120317663	deletion	ENSAPLG00020015666	ENSAPLT00020024265	Transcript	intron_variant,feature_truncation	-	-	-	-	-	-
10:9722614-9722806	deletion	ENSAPLG00020015773	ENSAPLT00020024445	Transcript	intron_variant,feature_truncation	-	-	-	-	-	-
10:9722614-9722806	deletion	ENSAPLG00020015773	ENSAPLT00020024454	Transcript	intron_variant,feature_truncation	-	-	-	-	-	-
10:9722614-9722806	deletion	ENSAPLG00020015773	ENSAPLT00020024460	Transcript	intron_variant,feature_truncation	-	-	-	-	-	-
2:96706231-96706508	deletion	ENSAPLG00020015937	ENSAPLT00020024742	Transcript	downstream_gene_variant	-	-	-	-	-	-
10:21042263-21042466	deletion	ENSAPLG00020016085	ENSAPLT00020025007	Transcript	intron_variant,non_coding_transcript_variant,feature_truncation	-	-	-	-	-	-
12:19585884-19585995	deletion	ENSAPLG00020016343	ENSAPLT00020025394	Transcript	intron_variant,feature_truncation	-	-	-	-	-	-
12:20001503-20001783	deletion	ENSAPLG00020016553	ENSAPLT00020025787	Transcript	downstream_gene_variant	-	-	-	-	-	-
12:20001503-20001783	deletion	ENSAPLG00020016553	ENSAPLT00020025793	Transcript	downstream_gene_variant	-	-	-	-	-	-
12:20001503-20001783	deletion	ENSAPLG00020016564	ENSAPLT00020025799	Transcript	intron_variant,feature_truncation	-	-	-	-	-	-
13:8511053-8511397	deletion	ENSAPLG00020016626	ENSAPLT00020025895	Transcript	intron_variant,feature_truncation	-	-	-	-	-	-
13:8511053-8511397	deletion	ENSAPLG00020016626	ENSAPLT00020025897	Transcript	intron_variant,feature_truncation	-	-	-	-	-	-
13:8511053-8511397	deletion	ENSAPLG00020016626	ENSAPLT00020025898	Transcript	intron_variant,feature_truncation	-	-	-	-	-	-
2:99063001-99063187	deletion	ENSAPLG00020016747	ENSAPLT00020026158	Transcript	intron_variant,feature_truncation	-	-	-	-	-	-
2:99063001-99063187	deletion	ENSAPLG00020016747	ENSAPLT00020026160	Transcript	intron_variant,feature_truncation	-	-	-	-	-	-
2:99063001-99063187	deletion	ENSAPLG00020016747	ENSAPLT00020026161	Transcript	intron_variant,feature_truncation	-	-	-	-	-	-
13:9007961-9008073	deletion	ENSAPLG00020016764	ENSAPLT00020026239	Transcript	intron_variant,non_coding_transcript_variant,feature_truncation	-	-	-	-	-	-
13:9015005-9015267	deletion	ENSAPLG00020016764	ENSAPLT00020026239	Transcript	upstream_gene_variant	-	-	-	-	-	-
13:9016550-9016659	deletion	ENSAPLG00020016764	ENSAPLT00020026239	Transcript	upstream_gene_variant	-	-	-	-	-	-
13:9015005-9015267	deletion	ENSAPLG00020016793	ENSAPLT00020026246	Transcript	upstream_gene_variant	-	-	-	-	-	-
13:9016550-9016659	deletion	ENSAPLG00020016793	ENSAPLT00020026246	Transcript	upstream_gene_variant	-	-	-	-	-	-
13:9136245-9136525	deletion	ENSAPLG00020016808	ENSAPLT00020026307	Transcript	intron_variant,non_coding_transcript_variant,feature_truncation	-	-	-	-	-	-
2:53659263-53659399	deletion	ENSAPLG00020016884	ENSAPLT00020026417	Transcript	intron_variant,feature_truncation	-	-	-	-	-	-
2:53668058-53668258	deletion	ENSAPLG00020016884	ENSAPLT00020026417	Transcript	intron_variant,feature_truncation	-	-	-	-	-	-
2:53924005-53924113	deletion	ENSAPLG00020016884	ENSAPLT00020026417	Transcript	intron_variant,feature_truncation	-	-	-	-	-	-
2:53924005-53924113	deletion	ENSAPLG00020016884	ENSAPLT00020026421	Transcript	intron_variant,feature_truncation	-	-	-	-	-	-
2:114366669-114366813	deletion	ENSAPLG00020016902	ENSAPLT00020026444	Transcript	intron_variant,feature_truncation	-	-	-	-	-	-
2:114955308-114955422	deletion	ENSAPLG00020016920	ENSAPLT00020026475	Transcript	intron_variant,feature_truncation	-	-	-	-	-	-
11:10065580-10065885	deletion	ENSAPLG00020017189	ENSAPLT00020026958	Transcript	intron_variant,feature_truncation	-	-	-	-	-	-
11:10065580-10065885	deletion	ENSAPLG00020017189	ENSAPLT00020026959	Transcript	intron_variant,feature_truncation	-	-	-	-	-	-
11:12731867-12732091	deletion	ENSAPLG00020017265	ENSAPLT00020027067	Transcript	upstream_gene_variant	-	-	-	-	-	-
11:12855452-12855579	deletion	ENSAPLG00020017277	ENSAPLT00020027080	Transcript	intron_variant,feature_truncation	-	-	-	-	-	-
11:12855452-12855579	deletion	ENSAPLG00020017277	ENSAPLT00020027081	Transcript	intron_variant,feature_truncation	-	-	-	-	-	-
11:12855452-12855579	deletion	ENSAPLG00020017277	ENSAPLT00020027082	Transcript	intron_variant,feature_truncation	-	-	-	-	-	-
11:12855452-12855579	deletion	ENSAPLG00020017277	ENSAPLT00020027083	Transcript	intron_variant,feature_truncation	-	-	-	-	-	-
14:5457660-5457847	deletion	ENSAPLG00020017735	ENSAPLT00020027907	Transcript	intron_variant,feature_truncation	-	-	-	-	-	-
14:5502609-5502848	deletion	ENSAPLG00020017739	ENSAPLT00020027911	Transcript	intron_variant,feature_truncation	-	-	-	-	-	-
14:5582949-5583120	deletion	ENSAPLG00020017754	ENSAPLT00020027941	Transcript	intron_variant,feature_truncation	-	-	-	-	-	-
11:15419890-15420224	deletion	ENSAPLG00020017894	ENSAPLT00020028216	Transcript	intron_variant,feature_truncation	-	-	-	-	-	-
10:5271692-5271907	deletion	ENSAPLG00020018376	ENSAPLT00020029137	Transcript	upstream_gene_variant	-	-	-	-	-	-
10:5459209-5459381	deletion	ENSAPLG00020018389	ENSAPLT00020029155	Transcript	downstream_gene_variant	-	-	-	-	-	-
10:5459209-5459381	deletion	ENSAPLG00020018389	ENSAPLT00020029156	Transcript	downstream_gene_variant	-	-	-	-	-	-
10:5747904-5748041	deletion	ENSAPLG00020018400	ENSAPLT00020029168	Transcript	intron_variant,feature_truncation	-	-	-	-	-	-
2:34357455-34357708	deletion	-	-	-	intergenic_variant	-	-	-	-	-	-
2:34395352-34395494	deletion	-	-	-	intergenic_variant	-	-	-	-	-	-
2:34739239-34739346	deletion	-	-	-	intergenic_variant	-	-	-	-	-	-
2:35623967-35624471	deletion	-	-	-	intergenic_variant	-	-	-	-	-	-
2:35863543-35864016	deletion	-	-	-	intergenic_variant	-	-	-	-	-	-
2:37638171-37638283	deletion	-	-	-	intergenic_variant	-	-	-	-	-	-
2:37906505-37906604	deletion	-	-	-	intergenic_variant	-	-	-	-	-	-
2:40363032-40363150	deletion	-	-	-	intergenic_variant	-	-	-	-	-	-
2:41555738-41555981	deletion	-	-	-	intergenic_variant	-	-	-	-	-	-
2:43452169-43452317	deletion	-	-	-	intergenic_variant	-	-	-	-	-	-
2:43921440-43922234	deletion	ENSAPLG00020011636	ENSAPLT00020017412	Transcript	intron_variant,non_coding_transcript_variant,feature_truncation	-	-	-	-	-	-
2:43921440-43922234	deletion	ENSAPLG00020011636	ENSAPLT00020017414	Transcript	intron_variant,non_coding_transcript_variant,feature_truncation	-	-	-	-	-	-
2:43921440-43922234	deletion	ENSAPLG00020011637	ENSAPLT00020017415	Transcript	downstream_gene_variant	-	-	-	-	-	-
2:44264601-44266091	deletion	-	-	-	intergenic_variant	-	-	-	-	-	-
2:44321118-44322828	deletion	-	-	-	intergenic_variant	-	-	-	-	-	-
2:44335049-44335182	deletion	-	-	-	intergenic_variant	-	-	-	-	-	-
2:44939547-44939784	deletion	-	-	-	intergenic_variant	-	-	-	-	-	-
2:46092426-46093134	deletion	-	-	-	intergenic_variant	-	-	-	-	-	-
2:47474095-47474198	deletion	-	-	-	intergenic_variant	-	-	-	-	-	-
2:48418260-48418605	deletion	-	-	-	intergenic_variant	-	-	-	-	-	-
2:48617601-48618486	deletion	-	-	-	intergenic_variant	-	-	-	-	-	-
2:48726098-48726698	deletion	-	-	-	intergenic_variant	-	-	-	-	-	-
2:48726823-48727165	deletion	-	-	-	intergenic_variant	-	-	-	-	-	-
2:48806795-48806954	deletion	-	-	-	intergenic_variant	-	-	-	-	-	-
2:48950773-48951592	deletion	-	-	-	intergenic_variant	-	-	-	-	-	-
2:49458458-49458643	deletion	-	-	-	intergenic_variant	-	-	-	-	-	-
2:50015240-50015364	deletion	-	-	-	intergenic_variant	-	-	-	-	-	-
2:51017810-51017949	deletion	-	-	-	intergenic_variant	-	-	-	-	-	-
2:51098189-51098326	deletion	-	-	-	intergenic_variant	-	-	-	-	-	-
2:51098735-51099132	deletion	-	-	-	intergenic_variant	-	-	-	-	-	-
2:51851259-51851644	deletion	-	-	-	intergenic_variant	-	-	-	-	-	-
2:52754085-52754215	deletion	-	-	-	intergenic_variant	-	-	-	-	-	-
2:52848566-52848769	deletion	-	-	-	intergenic_variant	-	-	-	-	-	-
2:53521223-53521441	deletion	-	-	-	intergenic_variant	-	-	-	-	-	-
2:55842094-55842232	deletion	-	-	-	intergenic_variant	-	-	-	-	-	-
2:57244883-57245271	deletion	-	-	-	intergenic_variant	-	-	-	-	-	-
2:58109697-58111559	deletion	-	-	-	intergenic_variant	-	-	-	-	-	-
2:58137988-58138345	deletion	-	-	-	intergenic_variant	-	-	-	-	-	-
2:58201530-58201675	deletion	-	-	-	intergenic_variant	-	-	-	-	-	-
2:58235240-58235357	deletion	-	-	-	intergenic_variant	-	-	-	-	-	-
2:58576967-58577647	deletion	-	-	-	intergenic_variant	-	-	-	-	-	-
2:58721660-58721881	deletion	-	-	-	intergenic_variant	-	-	-	-	-	-
2:58726438-58726660	deletion	-	-	-	intergenic_variant	-	-	-	-	-	-
2:59296765-59296900	deletion	-	-	-	intergenic_variant	-	-	-	-	-	-
2:59297165-59297283	deletion	-	-	-	intergenic_variant	-	-	-	-	-	-
2:59365297-59365463	deletion	-	-	-	intergenic_variant	-	-	-	-	-	-
2:59368415-59368754	deletion	-	-	-	intergenic_variant	-	-	-	-	-	-
2:59414276-59415097	deletion	-	-	-	intergenic_variant	-	-	-	-	-	-
2:65766138-65766462	deletion	-	-	-	intergenic_variant	-	-	-	-	-	-
2:66257475-66257596	deletion	ENSAPLG00020009025	ENSAPLT00020013245	Transcript	intron_variant,feature_truncation	-	-	-	-	-	-
2:66257475-66257596	deletion	ENSAPLG00020009025	ENSAPLT00020013261	Transcript	intron_variant,feature_truncation	-	-	-	-	-	-
2:68902011-68902163	deletion	-	-	-	intergenic_variant	-	-	-	-	-	-
2:69082900-69083315	deletion	-	-	-	intergenic_variant	-	-	-	-	-	-
2:69238293-69239335	deletion	-	-	-	intergenic_variant	-	-	-	-	-	-
2:69260128-69261129	deletion	-	-	-	intergenic_variant	-	-	-	-	-	-
2:69557680-69557857	deletion	-	-	-	intergenic_variant	-	-	-	-	-	-
2:69751724-69752290	deletion	-	-	-	intergenic_variant	-	-	-	-	-	-
2:69752613-69752989	deletion	-	-	-	intergenic_variant	-	-	-	-	-	-
2:69972326-69972551	deletion	-	-	-	intergenic_variant	-	-	-	-	-	-
2:70476832-70476969	deletion	-	-	-	intergenic_variant	-	-	-	-	-	-
2:70982638-70982737	deletion	-	-	-	intergenic_variant	-	-	-	-	-	-
2:73217854-73217992	deletion	-	-	-	intergenic_variant	-	-	-	-	-	-
2:74463425-74463534	deletion	-	-	-	intergenic_variant	-	-	-	-	-	-
2:74725494-74725611	deletion	-	-	-	intergenic_variant	-	-	-	-	-	-
2:75887967-75888490	deletion	-	-	-	intergenic_variant	-	-	-	-	-	-
2:76066596-76067137	deletion	-	-	-	intergenic_variant	-	-	-	-	-	-
2:79548691-79548888	deletion	-	-	-	intergenic_variant	-	-	-	-	-	-
2:79583914-79585875	deletion	-	-	-	intergenic_variant	-	-	-	-	-	-
2:79608480-79608595	deletion	-	-	-	intergenic_variant	-	-	-	-	-	-
2:79624568-79624677	deletion	-	-	-	intergenic_variant	-	-	-	-	-	-
2:79805257-79805752	deletion	-	-	-	intergenic_variant	-	-	-	-	-	-
2:80335529-80335750	deletion	-	-	-	intergenic_variant	-	-	-	-	-	-
2:81212101-81212220	deletion	-	-	-	intergenic_variant	-	-	-	-	-	-
2:85274450-85276107	deletion	-	-	-	intergenic_variant	-	-	-	-	-	-
2:86104597-86104720	deletion	-	-	-	intergenic_variant	-	-	-	-	-	-
2:88660272-88660490	deletion	-	-	-	intergenic_variant	-	-	-	-	-	-
2:93906360-93907251	deletion	-	-	-	intergenic_variant	-	-	-	-	-	-
2:93915943-93917480	deletion	-	-	-	intergenic_variant	-	-	-	-	-	-
2:99707432-99707601	deletion	-	-	-	intergenic_variant	-	-	-	-	-	-
2:105376107-105376630	deletion	-	-	-	intergenic_variant	-	-	-	-	-	-
2:105492158-105492967	deletion	-	-	-	intergenic_variant	-	-	-	-	-	-
2:107073300-107074143	deletion	ENSAPLG00020011923	ENSAPLT00020017874	Transcript	downstream_gene_variant	-	-	-	-	-	-
2:107877293-107878262	deletion	-	-	-	intergenic_variant	-	-	-	-	-	-
2:109632940-109633073	deletion	-	-	-	intergenic_variant	-	-	-	-	-	-
2:110828200-110828443	deletion	-	-	-	intergenic_variant	-	-	-	-	-	-
2:113752559-113752770	deletion	-	-	-	intergenic_variant	-	-	-	-	-	-
2:113764723-113764882	deletion	-	-	-	intergenic_variant	-	-	-	-	-	-
2:113929671-113929771	deletion	-	-	-	intergenic_variant	-	-	-	-	-	-
2:115069730-115069907	deletion	-	-	-	intergenic_variant	-	-	-	-	-	-
2:115108315-115108490	deletion	-	-	-	intergenic_variant	-	-	-	-	-	-
2:120300738-120300961	deletion	-	-	-	intergenic_variant	-	-	-	-	-	-
2:125745110-125745409	deletion	-	-	-	intergenic_variant	-	-	-	-	-	-
2:129366452-129366804	deletion	-	-	-	intergenic_variant	-	-	-	-	-	-
2:129731471-129731583	deletion	-	-	-	intergenic_variant	-	-	-	-	-	-
2:129741333-129742176	deletion	-	-	-	intergenic_variant	-	-	-	-	-	-
2:130071775-130071887	deletion	-	-	-	intergenic_variant	-	-	-	-	-	-
2:130758607-130759059	deletion	-	-	-	intergenic_variant	-	-	-	-	-	-
2:132857370-132857699	deletion	-	-	-	intergenic_variant	-	-	-	-	-	-
2:133694504-133694718	deletion	-	-	-	intergenic_variant	-	-	-	-	-	-
2:134315262-134315366	deletion	-	-	-	intergenic_variant	-	-	-	-	-	-
2:134548130-134549022	deletion	-	-	-	intergenic_variant	-	-	-	-	-	-
2:134728356-134728475	deletion	-	-	-	intergenic_variant	-	-	-	-	-	-
2:137967333-137967538	deletion	-	-	-	intergenic_variant	-	-	-	-	-	-
2:138863797-138864263	deletion	-	-	-	intergenic_variant	-	-	-	-	-	-
2:139438724-139438956	deletion	-	-	-	intergenic_variant	-	-	-	-	-	-
2:144399475-144400183	deletion	-	-	-	intergenic_variant	-	-	-	-	-	-
2:146168764-146168945	deletion	-	-	-	intergenic_variant	-	-	-	-	-	-
2:153383785-153384199	deletion	-	-	-	intergenic_variant	-	-	-	-	-	-
2:154403328-154404673	deletion	-	-	-	intergenic_variant	-	-	-	-	-	-
2:154753086-154753225	deletion	-	-	-	intergenic_variant	-	-	-	-	-	-
2:157300313-157300518	deletion	-	-	-	intergenic_variant	-	-	-	-	-	-
2:157309048-157309312	deletion	-	-	-	intergenic_variant	-	-	-	-	-	-
2:157891697-157892009	deletion	-	-	-	intergenic_variant	-	-	-	-	-	-
2:158359153-158361862	deletion	-	-	-	intergenic_variant	-	-	-	-	-	-
2:158777455-158777567	deletion	-	-	-	intergenic_variant	-	-	-	-	-	-
2:160500083-160500299	deletion	-	-	-	intergenic_variant	-	-	-	-	-	-
2:160566061-160566167	deletion	-	-	-	intergenic_variant	-	-	-	-	-	-
2:160906792-160907046	deletion	-	-	-	intergenic_variant	-	-	-	-	-	-
10:3822333-3822658	deletion	-	-	-	intergenic_variant	-	-	-	-	-	-
10:4201667-4202143	deletion	-	-	-	intergenic_variant	-	-	-	-	-	-
10:14617963-14618065	deletion	-	-	-	intergenic_variant	-	-	-	-	-	-
10:16843192-16843361	deletion	-	-	-	intergenic_variant	-	-	-	-	-	-
10:18976852-18977063	deletion	-	-	-	intergenic_variant	-	-	-	-	-	-
10:21919523-21919695	deletion	-	-	-	intergenic_variant	-	-	-	-	-	-
11:1979542-1979938	deletion	-	-	-	intergenic_variant	-	-	-	-	-	-
11:10816715-10816871	deletion	-	-	-	intergenic_variant	-	-	-	-	-	-
11:12037097-12037367	deletion	-	-	-	intergenic_variant	-	-	-	-	-	-
11:14064225-14064400	deletion	-	-	-	intergenic_variant	-	-	-	-	-	-
11:18885236-18885353	deletion	-	-	-	intergenic_variant	-	-	-	-	-	-
12:857893-857999	deletion	-	-	-	intergenic_variant	-	-	-	-	-	-
12:2904245-2904429	deletion	-	-	-	intergenic_variant	-	-	-	-	-	-
12:11812566-11812694	deletion	-	-	-	intergenic_variant	-	-	-	-	-	-
12:19670931-19671046	deletion	-	-	-	intergenic_variant	-	-	-	-	-	-
12:20001503-20001783	deletion	ENSAPLG00020016566	ENSAPLT00020025803	Transcript	upstream_gene_variant	-	-	-	-	-	-
12:20299317-20299464	deletion	-	-	-	intergenic_variant	-	-	-	-	-	-
13:1406107-1406375	deletion	-	-	-	intergenic_variant	-	-	-	-	-	-
13:1658495-1658639	deletion	-	-	-	intergenic_variant	-	-	-	-	-	-
13:2288226-2289988	deletion	-	-	-	intergenic_variant	-	-	-	-	-	-
13:2301799-2302193	deletion	-	-	-	intergenic_variant	-	-	-	-	-	-
13:3092306-3092513	deletion	-	-	-	intergenic_variant	-	-	-	-	-	-
13:3218714-3226509	deletion	-	-	-	intergenic_variant	-	-	-	-	-	-
13:3226796-3238381	deletion	-	-	-	intergenic_variant	-	-	-	-	-	-
13:3239627-3240385	deletion	-	-	-	intergenic_variant	-	-	-	-	-	-
13:4365608-4365739	deletion	-	-	-	intergenic_variant	-	-	-	-	-	-
13:4635266-4635376	deletion	-	-	-	intergenic_variant	-	-	-	-	-	-
13:9015005-9015267	deletion	ENSAPLG00020016792	ENSAPLT00020026242	Transcript	non_coding_transcript_exon_variant,feature_truncation	531-793	-	-	-	-	-
13:9016550-9016659	deletion	ENSAPLG00020016792	ENSAPLT00020026242	Transcript	non_coding_transcript_exon_variant,feature_truncation	2076-2185	-	-	-	-	-
13:10084268-10084536	deletion	-	-	-	intergenic_variant	-	-	-	-	-	-
13:17951876-17952146	deletion	-	-	-	intergenic_variant	-	-	-	-	-	-
13:18028636-18028790	deletion	-	-	-	intergenic_variant	-	-	-	-	-	-
13:18099418-18099601	deletion	-	-	-	intergenic_variant	-	-	-	-	-	-
13:18235269-18235384	deletion	-	-	-	intergenic_variant	-	-	-	-	-	-
13:20938796-20938953	deletion	-	-	-	intergenic_variant	-	-	-	-	-	-
13:21097172-21097463	deletion	-	-	-	intergenic_variant	-	-	-	-	-	-
14:3580883-3580988	deletion	-	-	-	intergenic_variant	-	-	-	-	-	-
14:4785814-4786149	deletion	-	-	-	intergenic_variant	-	-	-	-	-	-
14:5347203-5347315	deletion	-	-	-	intergenic_variant	-	-	-	-	-	-
3:74810942-74811073	deletion	ENSAPLG00020000147	ENSAPLT00020000166	Transcript	intron_variant,feature_truncation	-	-	-	-	-	-
3:6769085-6769278	deletion	ENSAPLG00020000249	ENSAPLT00020000294	Transcript	intron_variant,feature_truncation	-	-	-	-	-	-
3:6769085-6769278	deletion	ENSAPLG00020000249	ENSAPLT00020000314	Transcript	intron_variant,feature_truncation	-	-	-	-	-	-
3:6769085-6769278	deletion	ENSAPLG00020000249	ENSAPLT00020000325	Transcript	intron_variant,feature_truncation	-	-	-	-	-	-
3:7141834-7142073	deletion	ENSAPLG00020000281	ENSAPLT00020000358	Transcript	intron_variant,feature_truncation	-	-	-	-	-	-
3:2306622-2306998	deletion	ENSAPLG00020000296	ENSAPLT00020000427	Transcript	upstream_gene_variant	-	-	-	-	-	-
3:2306622-2306998	deletion	ENSAPLG00020000296	ENSAPLT00020000459	Transcript	upstream_gene_variant	-	-	-	-	-	-
3:441032-441216	deletion	ENSAPLG00020000378	ENSAPLT00020000504	Transcript	intron_variant,feature_truncation	-	-	-	-	-	-
3:441032-441216	deletion	ENSAPLG00020000378	ENSAPLT00020000526	Transcript	intron_variant,feature_truncation	-	-	-	-	-	-
3:441032-441216	deletion	ENSAPLG00020000378	ENSAPLT00020000545	Transcript	intron_variant,feature_truncation	-	-	-	-	-	-
3:441032-441216	deletion	ENSAPLG00020000378	ENSAPLT00020000560	Transcript	intron_variant,feature_truncation	-	-	-	-	-	-
3:474759-475180	deletion	ENSAPLG00020000378	ENSAPLT00020000504	Transcript	intron_variant,feature_truncation	-	-	-	-	-	-
3:474759-475180	deletion	ENSAPLG00020000378	ENSAPLT00020000526	Transcript	intron_variant,feature_truncation	-	-	-	-	-	-
3:474759-475180	deletion	ENSAPLG00020000378	ENSAPLT00020000545	Transcript	intron_variant,feature_truncation	-	-	-	-	-	-
3:474759-475180	deletion	ENSAPLG00020000378	ENSAPLT00020000560	Transcript	intron_variant,feature_truncation	-	-	-	-	-	-
3:474759-475180	deletion	ENSAPLG00020000378	ENSAPLT00020000586	Transcript	intron_variant,feature_truncation	-	-	-	-	-	-
3:657583-657754	deletion	ENSAPLG00020000378	ENSAPLT00020000504	Transcript	intron_variant,feature_truncation	-	-	-	-	-	-
3:657583-657754	deletion	ENSAPLG00020000378	ENSAPLT00020000526	Transcript	intron_variant,feature_truncation	-	-	-	-	-	-
3:657583-657754	deletion	ENSAPLG00020000378	ENSAPLT00020000545	Transcript	intron_variant,feature_truncation	-	-	-	-	-	-
3:657583-657754	deletion	ENSAPLG00020000378	ENSAPLT00020000560	Transcript	intron_variant,feature_truncation	-	-	-	-	-	-
3:657583-657754	deletion	ENSAPLG00020000378	ENSAPLT00020000586	Transcript	intron_variant,feature_truncation	-	-	-	-	-	-
3:657583-657754	deletion	ENSAPLG00020000378	ENSAPLT00020000608	Transcript	intron_variant,feature_truncation	-	-	-	-	-	-
3:657583-657754	deletion	ENSAPLG00020000378	ENSAPLT00020000629	Transcript	intron_variant,feature_truncation	-	-	-	-	-	-
3:7226828-7227328	deletion	ENSAPLG00020000401	ENSAPLT00020000554	Transcript	intron_variant,feature_truncation	-	-	-	-	-	-
3:7226828-7227328	deletion	ENSAPLG00020000401	ENSAPLT00020000569	Transcript	intron_variant,feature_truncation	-	-	-	-	-	-
3:7226828-7227328	deletion	ENSAPLG00020000401	ENSAPLT00020000579	Transcript	downstream_gene_variant	-	-	-	-	-	-
3:7226828-7227328	deletion	ENSAPLG00020000401	ENSAPLT00020000584	Transcript	downstream_gene_variant	-	-	-	-	-	-
3:2438885-2439050	deletion	ENSAPLG00020000543	ENSAPLT00020000794	Transcript	intron_variant,feature_truncation	-	-	-	-	-	-
3:2438885-2439050	deletion	ENSAPLG00020000543	ENSAPLT00020000802	Transcript	intron_variant,feature_truncation	-	-	-	-	-	-
3:2438885-2439050	deletion	ENSAPLG00020000543	ENSAPLT00020000808	Transcript	intron_variant,feature_truncation	-	-	-	-	-	-
3:2438885-2439050	deletion	ENSAPLG00020000543	ENSAPLT00020000814	Transcript	intron_variant,feature_truncation	-	-	-	-	-	-
3:3182166-3182337	deletion	ENSAPLG00020000845	ENSAPLT00020001784	Transcript	intron_variant,feature_truncation	-	-	-	-	-	-
3:3363785-3363990	deletion	ENSAPLG00020001228	ENSAPLT00020001800	Transcript	intron_variant,feature_truncation	-	-	-	-	-	-
3:4319534-4319928	deletion	ENSAPLG00020001396	ENSAPLT00020002059	Transcript	upstream_gene_variant	-	-	-	-	-	-
3:4319534-4319928	deletion	ENSAPLG00020001407	ENSAPLT00020002073	Transcript	downstream_gene_variant	-	-	-	-	-	-
3:4359956-4360259	deletion	ENSAPLG00020001422	ENSAPLT00020002089	Transcript	downstream_gene_variant	-	-	-	-	-	-
3:4359956-4360259	deletion	ENSAPLG00020001434	ENSAPLT00020002110	Transcript	intron_variant,feature_truncation	-	-	-	-	-	-
3:4359956-4360259	deletion	ENSAPLG00020001434	ENSAPLT00020002121	Transcript	intron_variant,feature_truncation	-	-	-	-	-	-
3:4369315-4369426	deletion	ENSAPLG00020001434	ENSAPLT00020002110	Transcript	intron_variant,feature_truncation	-	-	-	-	-	-
3:4369315-4369426	deletion	ENSAPLG00020001434	ENSAPLT00020002121	Transcript	intron_variant,feature_truncation	-	-	-	-	-	-
3:4359956-4360259	deletion	ENSAPLG00020001456	ENSAPLT00020002137	Transcript	intron_variant,feature_truncation	-	-	-	-	-	-
3:4369315-4369426	deletion	ENSAPLG00020001462	ENSAPLT00020002148	Transcript	intron_variant,feature_truncation	-	-	-	-	-	-
3:4369315-4369426	deletion	ENSAPLG00020001462	ENSAPLT00020002157	Transcript	upstream_gene_variant	-	-	-	-	-	-
17:1922222-1922357	deletion	ENSAPLG00020002091	ENSAPLT00020003095	Transcript	intron_variant,feature_truncation	-	-	-	-	-	-
15:12841530-12841763	deletion	ENSAPLG00020002123	ENSAPLT00020003134	Transcript	intron_variant,feature_truncation	-	-	-	-	-	-
15:12841530-12841763	deletion	ENSAPLG00020002123	ENSAPLT00020003156	Transcript	intron_variant,feature_truncation	-	-	-	-	-	-
15:12841530-12841763	deletion	ENSAPLG00020002123	ENSAPLT00020003190	Transcript	intron_variant,feature_truncation	-	-	-	-	-	-
15:12841530-12841763	deletion	ENSAPLG00020002123	ENSAPLT00020003250	Transcript	intron_variant,feature_truncation	-	-	-	-	-	-
15:12841530-12841763	deletion	ENSAPLG00020002123	ENSAPLT00020003321	Transcript	intron_variant,feature_truncation	-	-	-	-	-	-
16:6115115-6115399	deletion	ENSAPLG00020002241	ENSAPLT00020003294	Transcript	downstream_gene_variant	-	-	-	-	-	-
3:78112669-78112836	deletion	ENSAPLG00020002369	ENSAPLT00020004878	Transcript	upstream_gene_variant	-	-	-	-	-	-
3:78112669-78112836	deletion	ENSAPLG00020002369	ENSAPLT00020005153	Transcript	upstream_gene_variant	-	-	-	-	-	-
3:78112669-78112836	deletion	ENSAPLG00020002369	ENSAPLT00020005305	Transcript	upstream_gene_variant	-	-	-	-	-	-
3:78112669-78112836	deletion	ENSAPLG00020002369	ENSAPLT00020005529	Transcript	upstream_gene_variant	-	-	-	-	-	-
3:78112669-78112836	deletion	ENSAPLG00020002369	ENSAPLT00020005665	Transcript	upstream_gene_variant	-	-	-	-	-	-
17:15308979-15309113	deletion	ENSAPLG00020002805	ENSAPLT00020004080	Transcript	upstream_gene_variant	-	-	-	-	-	-
17:15308979-15309113	deletion	ENSAPLG00020002851	ENSAPLT00020004138	Transcript	downstream_gene_variant	-	-	-	-	-	-
17:6872257-6872447	deletion	ENSAPLG00020002911	ENSAPLT00020004270	Transcript	upstream_gene_variant	-	-	-	-	-	-
17:6872257-6872447	deletion	ENSAPLG00020002911	ENSAPLT00020004291	Transcript	upstream_gene_variant	-	-	-	-	-	-
17:6872257-6872447	deletion	ENSAPLG00020002911	ENSAPLT00020004305	Transcript	upstream_gene_variant	-	-	-	-	-	-
17:6872257-6872447	deletion	ENSAPLG00020002911	ENSAPLT00020004330	Transcript	upstream_gene_variant	-	-	-	-	-	-
15:13119859-13120069	deletion	ENSAPLG00020003470	ENSAPLT00020005056	Transcript	intron_variant,feature_truncation	-	-	-	-	-	-
16:6832813-6833092	deletion	ENSAPLG00020003557	ENSAPLT00020005261	Transcript	intron_variant,feature_truncation	-	-	-	-	-	-
16:6832813-6833092	deletion	ENSAPLG00020003557	ENSAPLT00020005275	Transcript	intron_variant,feature_truncation	-	-	-	-	-	-
16:6872501-6873073	deletion	ENSAPLG00020003557	ENSAPLT00020005261	Transcript	intron_variant,feature_truncation	-	-	-	-	-	-
16:6872501-6873073	deletion	ENSAPLG00020003557	ENSAPLT00020005275	Transcript	intron_variant,feature_truncation	-	-	-	-	-	-
18:508222-508368	deletion	ENSAPLG00020003671	ENSAPLT00020005440	Transcript	intron_variant,non_coding_transcript_variant,feature_truncation	-	-	-	-	-	-
18:3329078-3329194	deletion	ENSAPLG00020004451	ENSAPLT00020006545	Transcript	intron_variant,feature_truncation	-	-	-	-	-	-
18:3329078-3329194	deletion	ENSAPLG00020004451	ENSAPLT00020006550	Transcript	intron_variant,feature_truncation	-	-	-	-	-	-
18:979512-979648	deletion	ENSAPLG00020004733	ENSAPLT00020006981	Transcript	upstream_gene_variant	-	-	-	-	-	-
18:979512-979648	deletion	ENSAPLG00020004733	ENSAPLT00020006986	Transcript	upstream_gene_variant	-	-	-	-	-	-
15:13595101-13595331	deletion	ENSAPLG00020004738	ENSAPLT00020007291	Transcript	intron_variant,feature_truncation	-	-	-	-	-	-
15:13595101-13595331	deletion	ENSAPLG00020004738	ENSAPLT00020007349	Transcript	intron_variant,feature_truncation	-	-	-	-	-	-
18:979512-979648	deletion	ENSAPLG00020004765	ENSAPLT00020007016	Transcript	intron_variant,feature_truncation	-	-	-	-	-	-
18:979512-979648	deletion	ENSAPLG00020004765	ENSAPLT00020007021	Transcript	intron_variant,feature_truncation	-	-	-	-	-	-
18:979512-979648	deletion	ENSAPLG00020004765	ENSAPLT00020007023	Transcript	intron_variant,feature_truncation	-	-	-	-	-	-
18:979512-979648	deletion	ENSAPLG00020004774	ENSAPLT00020007028	Transcript	upstream_gene_variant	-	-	-	-	-	-
15:1643326-1643547	deletion	ENSAPLG00020004949	ENSAPLT00020026393	Transcript	intron_variant,feature_truncation	-	-	-	-	-	-
15:1643326-1643547	deletion	ENSAPLG00020004949	ENSAPLT00020026394	Transcript	intron_variant,feature_truncation	-	-	-	-	-	-
15:1643326-1643547	deletion	ENSAPLG00020004949	ENSAPLT00020026399	Transcript	intron_variant,feature_truncation	-	-	-	-	-	-
15:1643326-1643547	deletion	ENSAPLG00020004949	ENSAPLT00020026437	Transcript	intron_variant,feature_truncation	-	-	-	-	-	-
15:1643326-1643547	deletion	ENSAPLG00020004949	ENSAPLT00020026460	Transcript	intron_variant,feature_truncation	-	-	-	-	-	-
3:55576467-55577310	deletion	ENSAPLG00020004981	ENSAPLT00020007326	Transcript	intron_variant,feature_truncation	-	-	-	-	-	-
3:55576467-55577310	deletion	ENSAPLG00020004981	ENSAPLT00020007334	Transcript	intron_variant,feature_truncation	-	-	-	-	-	-
3:55772244-55772926	deletion	ENSAPLG00020004981	ENSAPLT00020007326	Transcript	intron_variant,feature_truncation	-	-	-	-	-	-
3:55772244-55772926	deletion	ENSAPLG00020004981	ENSAPLT00020007334	Transcript	intron_variant,feature_truncation	-	-	-	-	-	-
3:55772244-55772926	deletion	ENSAPLG00020004981	ENSAPLT00020007352	Transcript	intron_variant,feature_truncation	-	-	-	-	-	-
3:55772244-55772926	deletion	ENSAPLG00020004981	ENSAPLT00020007377	Transcript	intron_variant,feature_truncation	-	-	-	-	-	-
3:55772244-55772926	deletion	ENSAPLG00020004981	ENSAPLT00020007421	Transcript	intron_variant,feature_truncation	-	-	-	-	-	-
3:55866057-55866615	deletion	ENSAPLG00020004981	ENSAPLT00020007326	Transcript	intron_variant,feature_truncation	-	-	-	-	-	-
3:55866057-55866615	deletion	ENSAPLG00020004981	ENSAPLT00020007334	Transcript	intron_variant,feature_truncation	-	-	-	-	-	-
3:55866057-55866615	deletion	ENSAPLG00020004981	ENSAPLT00020007352	Transcript	intron_variant,feature_truncation	-	-	-	-	-	-
3:55866057-55866615	deletion	ENSAPLG00020004981	ENSAPLT00020007377	Transcript	intron_variant,feature_truncation	-	-	-	-	-	-
3:55866057-55866615	deletion	ENSAPLG00020004981	ENSAPLT00020007421	Transcript	intron_variant,feature_truncation	-	-	-	-	-	-
3:55866057-55866615	deletion	ENSAPLG00020004981	ENSAPLT00020007427	Transcript	intron_variant,feature_truncation	-	-	-	-	-	-
3:56296146-56296259	deletion	ENSAPLG00020005088	ENSAPLT00020007482	Transcript	intron_variant,feature_truncation	-	-	-	-	-	-
3:56296146-56296259	deletion	ENSAPLG00020005088	ENSAPLT00020007515	Transcript	intron_variant,feature_truncation	-	-	-	-	-	-
3:47391780-47392031	deletion	ENSAPLG00020005388	ENSAPLT00020007959	Transcript	intron_variant,feature_truncation	-	-	-	-	-	-
3:47391780-47392031	deletion	ENSAPLG00020005388	ENSAPLT00020008183	Transcript	intron_variant,feature_truncation	-	-	-	-	-	-
3:47391780-47392031	deletion	ENSAPLG00020005388	ENSAPLT00020008399	Transcript	intron_variant,feature_truncation	-	-	-	-	-	-
15:2074070-2074284	deletion	ENSAPLG00020005518	ENSAPLT00020008097	Transcript	intron_variant,feature_truncation	-	-	-	-	-	-
3:57859108-57861035	deletion	ENSAPLG00020005679	ENSAPLT00020008309	Transcript	intron_variant,feature_truncation	-	-	-	-	-	-
3:84774705-84778005	deletion	ENSAPLG00020005778	ENSAPLT00020008443	Transcript	intron_variant,feature_truncation	-	-	-	-	-	-
3:58973886-58974064	deletion	ENSAPLG00020006546	ENSAPLT00020009561	Transcript	intron_variant,feature_truncation	-	-	-	-	-	-
17:9885783-9886137	deletion	ENSAPLG00020007028	ENSAPLT00020010287	Transcript	upstream_gene_variant	-	-	-	-	-	-
16:15142927-15143051	deletion	ENSAPLG00020007046	ENSAPLT00020010305	Transcript	upstream_gene_variant	-	-	-	-	-	-
17:9885783-9886137	deletion	ENSAPLG00020007059	ENSAPLT00020010320	Transcript	intron_variant,feature_truncation	-	-	-	-	-	-
17:9885783-9886137	deletion	ENSAPLG00020007059	ENSAPLT00020010328	Transcript	intron_variant,feature_truncation	-	-	-	-	-	-
17:9885783-9886137	deletion	ENSAPLG00020007059	ENSAPLT00020010336	Transcript	intron_variant,feature_truncation	-	-	-	-	-	-
17:9885783-9886137	deletion	ENSAPLG00020007059	ENSAPLT00020010392	Transcript	intron_variant,feature_truncation	-	-	-	-	-	-
16:15142927-15143051	deletion	ENSAPLG00020007068	ENSAPLT00020010345	Transcript	intron_variant,feature_truncation	-	-	-	-	-	-
16:15142927-15143051	deletion	ENSAPLG00020007068	ENSAPLT00020010355	Transcript	intron_variant,feature_truncation	-	-	-	-	-	-
19:8102749-8102902	deletion	ENSAPLG00020007420	ENSAPLT00020010886	Transcript	intron_variant,feature_truncation	-	-	-	-	-	-
19:8102749-8102902	deletion	ENSAPLG00020007420	ENSAPLT00020010912	Transcript	intron_variant,feature_truncation	-	-	-	-	-	-
19:8472042-8472229	deletion	ENSAPLG00020008014	ENSAPLT00020011692	Transcript	upstream_gene_variant	-	-	-	-	-	-
19:8472042-8472229	deletion	ENSAPLG00020008063	ENSAPLT00020016829	Transcript	intron_variant,feature_truncation	-	-	-	-	-	-
19:8472042-8472229	deletion	ENSAPLG00020008063	ENSAPLT00020016836	Transcript	intron_variant,feature_truncation	-	-	-	-	-	-
19:8472042-8472229	deletion	ENSAPLG00020008063	ENSAPLT00020017221	Transcript	intron_variant,feature_truncation	-	-	-	-	-	-
19:8472042-8472229	deletion	ENSAPLG00020008063	ENSAPLT00020017307	Transcript	intron_variant,feature_truncation	-	-	-	-	-	-
19:8472042-8472229	deletion	ENSAPLG00020008063	ENSAPLT00020017356	Transcript	intron_variant,feature_truncation	-	-	-	-	-	-
19:8472042-8472229	deletion	ENSAPLG00020008063	ENSAPLT00020017358	Transcript	intron_variant,feature_truncation	-	-	-	-	-	-
3:48248810-48250201	deletion	ENSAPLG00020008114	ENSAPLT00020011844	Transcript	intron_variant,feature_truncation	-	-	-	-	-	-
3:48524708-48524850	deletion	ENSAPLG00020008130	ENSAPLT00020011868	Transcript	intron_variant,feature_truncation	-	-	-	-	-	-
3:49224937-49225165	deletion	ENSAPLG00020008409	ENSAPLT00020012281	Transcript	intron_variant,feature_truncation	-	-	-	-	-	-
3:49224937-49225165	deletion	ENSAPLG00020008409	ENSAPLT00020012288	Transcript	intron_variant,feature_truncation	-	-	-	-	-	-
3:49608904-49609152	deletion	ENSAPLG00020008489	ENSAPLT00020012436	Transcript	intron_variant,feature_truncation	-	-	-	-	-	-
3:49608904-49609152	deletion	ENSAPLG00020008489	ENSAPLT00020012439	Transcript	intron_variant,feature_truncation	-	-	-	-	-	-
3:49608904-49609152	deletion	ENSAPLG00020008489	ENSAPLT00020012445	Transcript	intron_variant,feature_truncation	-	-	-	-	-	-
16:13102866-13103063	deletion	ENSAPLG00020008575	ENSAPLT00020012550	Transcript	intron_variant,feature_truncation	-	-	-	-	-	-
17:9645714-9645848	deletion	ENSAPLG00020008640	ENSAPLT00020012655	Transcript	intron_variant,feature_truncation	-	-	-	-	-	-
17:9645714-9645848	deletion	ENSAPLG00020008640	ENSAPLT00020012905	Transcript	intron_variant,feature_truncation	-	-	-	-	-	-
17:9645714-9645848	deletion	ENSAPLG00020008640	ENSAPLT00020013074	Transcript	intron_variant,feature_truncation	-	-	-	-	-	-
17:9645714-9645848	deletion	ENSAPLG00020008640	ENSAPLT00020013080	Transcript	upstream_gene_variant	-	-	-	-	-	-
3:65283495-65283730	deletion	ENSAPLG00020009140	ENSAPLT00020013416	Transcript	intron_variant,feature_truncation	-	-	-	-	-	-
3:65294839-65294941	deletion	ENSAPLG00020009140	ENSAPLT00020013416	Transcript	intron_variant,feature_truncation	-	-	-	-	-	-
3:65399695-65399875	deletion	ENSAPLG00020009148	ENSAPLT00020013432	Transcript	downstream_gene_variant	-	-	-	-	-	-
18:8085237-8085368	deletion	ENSAPLG00020009156	ENSAPLT00020013444	Transcript	intron_variant,feature_truncation	-	-	-	-	-	-
18:8085237-8085368	deletion	ENSAPLG00020009156	ENSAPLT00020013455	Transcript	intron_variant,feature_truncation	-	-	-	-	-	-
18:8085237-8085368	deletion	ENSAPLG00020009156	ENSAPLT00020013474	Transcript	intron_variant,feature_truncation	-	-	-	-	-	-
18:8085237-8085368	deletion	ENSAPLG00020009156	ENSAPLT00020013524	Transcript	intron_variant,feature_truncation	-	-	-	-	-	-
18:8085237-8085368	deletion	ENSAPLG00020009156	ENSAPLT00020013546	Transcript	intron_variant,feature_truncation	-	-	-	-	-	-
3:65399695-65399875	deletion	ENSAPLG00020009163	ENSAPLT00020013453	Transcript	intron_variant,feature_truncation	-	-	-	-	-	-
3:65399695-65399875	deletion	ENSAPLG00020009163	ENSAPLT00020013471	Transcript	intron_variant,feature_truncation	-	-	-	-	-	-
17:10264649-10265178	deletion	ENSAPLG00020009479	ENSAPLT00020013931	Transcript	intron_variant,non_coding_transcript_variant,feature_truncation	-	-	-	-	-	-
17:11161400-11162271	deletion	ENSAPLG00020009786	ENSAPLT00020014459	Transcript	intron_variant,feature_truncation	-	-	-	-	-	-
17:11161400-11162271	deletion	ENSAPLG00020009786	ENSAPLT00020014501	Transcript	intron_variant,feature_truncation	-	-	-	-	-	-
17:11161400-11162271	deletion	ENSAPLG00020009786	ENSAPLT00020014526	Transcript	intron_variant,feature_truncation	-	-	-	-	-	-
3:88109821-88110991	deletion	ENSAPLG00020009931	ENSAPLT00020014696	Transcript	downstream_gene_variant	-	-	-	-	-	-
3:88109821-88110991	deletion	ENSAPLG00020009931	ENSAPLT00020014782	Transcript	downstream_gene_variant	-	-	-	-	-	-
16:2412898-2413009	deletion	ENSAPLG00020010654	ENSAPLT00020015781	Transcript	intron_variant,feature_truncation	-	-	-	-	-	-
16:2827919-2828214	deletion	ENSAPLG00020010695	ENSAPLT00020015851	Transcript	intron_variant,feature_truncation	-	-	-	-	-	-
16:2827919-2828214	deletion	ENSAPLG00020010695	ENSAPLT00020015861	Transcript	intron_variant,feature_truncation	-	-	-	-	-	-
15:14859636-14859859	deletion	ENSAPLG00020011037	ENSAPLT00020016386	Transcript	intron_variant,feature_truncation	-	-	-	-	-	-
15:14859636-14859859	deletion	ENSAPLG00020011037	ENSAPLT00020016387	Transcript	intron_variant,feature_truncation	-	-	-	-	-	-
15:14859636-14859859	deletion	ENSAPLG00020011037	ENSAPLT00020016390	Transcript	intron_variant,feature_truncation	-	-	-	-	-	-
15:14859636-14859859	deletion	ENSAPLG00020011037	ENSAPLT00020016392	Transcript	intron_variant,feature_truncation	-	-	-	-	-	-
15:14859636-14859859	deletion	ENSAPLG00020011037	ENSAPLT00020016395	Transcript	intron_variant,feature_truncation	-	-	-	-	-	-
15:14859636-14859859	deletion	ENSAPLG00020011037	ENSAPLT00020016398	Transcript	intron_variant,feature_truncation	-	-	-	-	-	-
3:89071136-89071236	deletion	ENSAPLG00020011162	ENSAPLT00020016623	Transcript	intron_variant,feature_truncation	-	-	-	-	-	-
3:89071136-89071236	deletion	ENSAPLG00020011162	ENSAPLT00020016629	Transcript	intron_variant,feature_truncation	-	-	-	-	-	-
14:14604137-14604352	deletion	ENSAPLG00020011597	ENSAPLT00020017326	Transcript	intron_variant,feature_truncation	-	-	-	-	-	-
19:8586093-8586266	deletion	ENSAPLG00020011801	ENSAPLT00020017669	Transcript	upstream_gene_variant	-	-	-	-	-	-
3:20576267-20578118	deletion	ENSAPLG00020012403	ENSAPLT00020018914	Transcript	intron_variant,feature_truncation	-	-	-	-	-	-
3:20576267-20578118	deletion	ENSAPLG00020012403	ENSAPLT00020019008	Transcript	upstream_gene_variant	-	-	-	-	-	-
3:20576267-20578118	deletion	ENSAPLG00020012403	ENSAPLT00020019042	Transcript	upstream_gene_variant	-	-	-	-	-	-
3:39267208-39267640	deletion	ENSAPLG00020012463	ENSAPLT00020018825	Transcript	intron_variant,feature_truncation	-	-	-	-	-	-
3:39267208-39267640	deletion	ENSAPLG00020012463	ENSAPLT00020018831	Transcript	intron_variant,feature_truncation	-	-	-	-	-	-
3:39267208-39267640	deletion	ENSAPLG00020012463	ENSAPLT00020018836	Transcript	intron_variant,feature_truncation	-	-	-	-	-	-
3:39315978-39316421	deletion	ENSAPLG00020012463	ENSAPLT00020018825	Transcript	intron_variant,feature_truncation	-	-	-	-	-	-
3:39315978-39316421	deletion	ENSAPLG00020012463	ENSAPLT00020018831	Transcript	intron_variant,feature_truncation	-	-	-	-	-	-
3:39315978-39316421	deletion	ENSAPLG00020012463	ENSAPLT00020018836	Transcript	intron_variant,feature_truncation	-	-	-	-	-	-
16:13963108-13963327	deletion	ENSAPLG00020012499	ENSAPLT00020018898	Transcript	intron_variant,non_coding_transcript_variant,feature_truncation	-	-	-	-	-	-
3:657583-657754	deletion	ENSAPLG00020012508	ENSAPLT00020018907	Transcript	intron_variant,feature_truncation	-	-	-	-	-	-
3:21569004-21569411	deletion	ENSAPLG00020012629	ENSAPLT00020019088	Transcript	intron_variant,feature_truncation	-	-	-	-	-	-
3:21569004-21569411	deletion	ENSAPLG00020012629	ENSAPLT00020019091	Transcript	intron_variant,feature_truncation	-	-	-	-	-	-
17:13721527-13721630	deletion	ENSAPLG00020012632	ENSAPLT00020025477	Transcript	intron_variant,feature_truncation	-	-	-	-	-	-
17:13721527-13721630	deletion	ENSAPLG00020012632	ENSAPLT00020025570	Transcript	intron_variant,feature_truncation	-	-	-	-	-	-
17:13721527-13721630	deletion	ENSAPLG00020012632	ENSAPLT00020025814	Transcript	intron_variant,feature_truncation	-	-	-	-	-	-
17:13721527-13721630	deletion	ENSAPLG00020012632	ENSAPLT00020025888	Transcript	intron_variant,feature_truncation	-	-	-	-	-	-
17:13721527-13721630	deletion	ENSAPLG00020012632	ENSAPLT00020025890	Transcript	intron_variant,feature_truncation	-	-	-	-	-	-
17:13721527-13721630	deletion	ENSAPLG00020012632	ENSAPLT00020025946	Transcript	intron_variant,feature_truncation	-	-	-	-	-	-
17:13721527-13721630	deletion	ENSAPLG00020012632	ENSAPLT00020025949	Transcript	intron_variant,feature_truncation	-	-	-	-	-	-
17:13721527-13721630	deletion	ENSAPLG00020012632	ENSAPLT00020026023	Transcript	intron_variant,feature_truncation	-	-	-	-	-	-
17:13721527-13721630	deletion	ENSAPLG00020012632	ENSAPLT00020026024	Transcript	intron_variant,feature_truncation	-	-	-	-	-	-
17:13721527-13721630	deletion	ENSAPLG00020012632	ENSAPLT00020026025	Transcript	intron_variant,feature_truncation	-	-	-	-	-	-
3:45174195-45174477	deletion	ENSAPLG00020012691	ENSAPLT00020019187	Transcript	intron_variant,feature_truncation	-	-	-	-	-	-
3:45174195-45174477	deletion	ENSAPLG00020012691	ENSAPLT00020019194	Transcript	intron_variant,feature_truncation	-	-	-	-	-	-
3:68865328-68865429	deletion	ENSAPLG00020012769	ENSAPLT00020019299	Transcript	intron_variant,feature_truncation	-	-	-	-	-	-
3:26870836-26870974	deletion	ENSAPLG00020012954	ENSAPLT00020021758	Transcript	intron_variant,feature_truncation	-	-	-	-	-	-
3:26870836-26870974	deletion	ENSAPLG00020012954	ENSAPLT00020021895	Transcript	intron_variant,feature_truncation	-	-	-	-	-	-
3:26870836-26870974	deletion	ENSAPLG00020012954	ENSAPLT00020022035	Transcript	intron_variant,feature_truncation	-	-	-	-	-	-
3:26870836-26870974	deletion	ENSAPLG00020012954	ENSAPLT00020022036	Transcript	intron_variant,feature_truncation	-	-	-	-	-	-
3:26870836-26870974	deletion	ENSAPLG00020012954	ENSAPLT00020022044	Transcript	intron_variant,feature_truncation	-	-	-	-	-	-
3:26870836-26870974	deletion	ENSAPLG00020012954	ENSAPLT00020022074	Transcript	intron_variant,feature_truncation	-	-	-	-	-	-
3:26870836-26870974	deletion	ENSAPLG00020012954	ENSAPLT00020022553	Transcript	intron_variant,feature_truncation	-	-	-	-	-	-
3:26870836-26870974	deletion	ENSAPLG00020012954	ENSAPLT00020022562	Transcript	intron_variant,feature_truncation	-	-	-	-	-	-
3:26870836-26870974	deletion	ENSAPLG00020012954	ENSAPLT00020022574	Transcript	intron_variant,feature_truncation	-	-	-	-	-	-
3:52216468-52216903	deletion	ENSAPLG00020012956	ENSAPLT00020019633	Transcript	intron_variant,feature_truncation	-	-	-	-	-	-
3:71100177-71100343	deletion	ENSAPLG00020012980	ENSAPLT00020019922	Transcript	intron_variant,feature_truncation	-	-	-	-	-	-
3:71100177-71100343	deletion	ENSAPLG00020012980	ENSAPLT00020019926	Transcript	intron_variant,feature_truncation	-	-	-	-	-	-
3:71100177-71100343	deletion	ENSAPLG00020012980	ENSAPLT00020019937	Transcript	intron_variant,feature_truncation	-	-	-	-	-	-
3:71100177-71100343	deletion	ENSAPLG00020012980	ENSAPLT00020019939	Transcript	intron_variant,feature_truncation	-	-	-	-	-	-
3:71100177-71100343	deletion	ENSAPLG00020012980	ENSAPLT00020020500	Transcript	intron_variant,feature_truncation	-	-	-	-	-	-
3:71100177-71100343	deletion	ENSAPLG00020012980	ENSAPLT00020020507	Transcript	intron_variant,feature_truncation	-	-	-	-	-	-
3:71100177-71100343	deletion	ENSAPLG00020012980	ENSAPLT00020020517	Transcript	intron_variant,feature_truncation	-	-	-	-	-	-
3:71100177-71100343	deletion	ENSAPLG00020012980	ENSAPLT00020020522	Transcript	intron_variant,feature_truncation	-	-	-	-	-	-
3:71175616-71175793	deletion	ENSAPLG00020012980	ENSAPLT00020019922	Transcript	intron_variant,feature_truncation	-	-	-	-	-	-
3:71175616-71175793	deletion	ENSAPLG00020012980	ENSAPLT00020019926	Transcript	intron_variant,feature_truncation	-	-	-	-	-	-
3:71175616-71175793	deletion	ENSAPLG00020012980	ENSAPLT00020019937	Transcript	intron_variant,feature_truncation	-	-	-	-	-	-
3:71175616-71175793	deletion	ENSAPLG00020012980	ENSAPLT00020019939	Transcript	intron_variant,feature_truncation	-	-	-	-	-	-
3:71175616-71175793	deletion	ENSAPLG00020012980	ENSAPLT00020020500	Transcript	intron_variant,feature_truncation	-	-	-	-	-	-
3:71175616-71175793	deletion	ENSAPLG00020012980	ENSAPLT00020020507	Transcript	intron_variant,feature_truncation	-	-	-	-	-	-
3:71175616-71175793	deletion	ENSAPLG00020012980	ENSAPLT00020020517	Transcript	intron_variant,feature_truncation	-	-	-	-	-	-
3:71175616-71175793	deletion	ENSAPLG00020012980	ENSAPLT00020020522	Transcript	intron_variant,feature_truncation	-	-	-	-	-	-
3:61712982-61713747	deletion	ENSAPLG00020013005	ENSAPLT00020019714	Transcript	intron_variant,feature_truncation	-	-	-	-	-	-
3:61759430-61759620	deletion	ENSAPLG00020013007	ENSAPLT00020019730	Transcript	intron_variant,feature_truncation	-	-	-	-	-	-
16:14785176-14785381	deletion	ENSAPLG00020013061	ENSAPLT00020019810	Transcript	intron_variant,feature_truncation	-	-	-	-	-	-
3:52713542-52713642	deletion	ENSAPLG00020013076	ENSAPLT00020019972	Transcript	intron_variant,feature_truncation	-	-	-	-	-	-
3:52713542-52713642	deletion	ENSAPLG00020013076	ENSAPLT00020019975	Transcript	intron_variant,feature_truncation	-	-	-	-	-	-
3:52713542-52713642	deletion	ENSAPLG00020013076	ENSAPLT00020020068	Transcript	intron_variant,feature_truncation	-	-	-	-	-	-
3:52713542-52713642	deletion	ENSAPLG00020013076	ENSAPLT00020020071	Transcript	intron_variant,feature_truncation	-	-	-	-	-	-
3:52713542-52713642	deletion	ENSAPLG00020013076	ENSAPLT00020020083	Transcript	intron_variant,feature_truncation	-	-	-	-	-	-
3:63878100-63878239	deletion	ENSAPLG00020013112	ENSAPLT00020019908	Transcript	intron_variant,feature_truncation	-	-	-	-	-	-
3:63878100-63878239	deletion	ENSAPLG00020013112	ENSAPLT00020019914	Transcript	intron_variant,feature_truncation	-	-	-	-	-	-
3:63878100-63878239	deletion	ENSAPLG00020013112	ENSAPLT00020019916	Transcript	intron_variant,feature_truncation	-	-	-	-	-	-
3:63878100-63878239	deletion	ENSAPLG00020013112	ENSAPLT00020019918	Transcript	intron_variant,feature_truncation	-	-	-	-	-	-
3:63878100-63878239	deletion	ENSAPLG00020013112	ENSAPLT00020019925	Transcript	intron_variant,feature_truncation	-	-	-	-	-	-
14:12022130-12022858	deletion	ENSAPLG00020013279	ENSAPLT00020020202	Transcript	intron_variant,feature_truncation	-	-	-	-	-	-
3:55069877-55069993	deletion	ENSAPLG00020013295	ENSAPLT00020020236	Transcript	upstream_gene_variant	-	-	-	-	-	-
15:2917639-2917795	deletion	ENSAPLG00020013316	ENSAPLT00020020264	Transcript	intron_variant,feature_truncation	-	-	-	-	-	-
15:2917639-2917795	deletion	ENSAPLG00020013316	ENSAPLT00020020267	Transcript	intron_variant,feature_truncation	-	-	-	-	-	-
15:2917639-2917795	deletion	ENSAPLG00020013322	ENSAPLT00020020271	Transcript	downstream_gene_variant	-	-	-	-	-	-
18:4426118-4426818	deletion	ENSAPLG00020013735	ENSAPLT00020020905	Transcript	3_prime_UTR_variant,feature_truncation	1091-1791	-	-	-	-	-
18:4426118-4426818	deletion	ENSAPLG00020013737	ENSAPLT00020020907	Transcript	upstream_gene_variant	-	-	-	-	-	-
15:4973716-4973902	deletion	ENSAPLG00020013796	ENSAPLT00020021014	Transcript	upstream_gene_variant	-	-	-	-	-	-
19:9683401-9683538	deletion	ENSAPLG00020014401	ENSAPLT00020022154	Transcript	intron_variant,feature_truncation	-	-	-	-	-	-
19:9701811-9702524	deletion	ENSAPLG00020014401	ENSAPLT00020022154	Transcript	intron_variant,feature_truncation	-	-	-	-	-	-
19:9701811-9702524	deletion	ENSAPLG00020014401	ENSAPLT00020022158	Transcript	intron_variant,feature_truncation	-	-	-	-	-	-
19:9701811-9702524	deletion	ENSAPLG00020014401	ENSAPLT00020022160	Transcript	intron_variant,feature_truncation	-	-	-	-	-	-
3:27177242-27177375	deletion	ENSAPLG00020014711	ENSAPLT00020022605	Transcript	upstream_gene_variant	-	-	-	-	-	-
3:29381795-29381980	deletion	ENSAPLG00020014726	ENSAPLT00020022633	Transcript	intron_variant,feature_truncation	-	-	-	-	-	-
3:29398544-29398663	deletion	ENSAPLG00020014726	ENSAPLT00020022633	Transcript	intron_variant,feature_truncation	-	-	-	-	-	-
3:828448-828711	deletion	ENSAPLG00020015342	ENSAPLT00020023696	Transcript	intron_variant,feature_truncation	-	-	-	-	-	-
14:18344321-18344617	deletion	ENSAPLG00020015454	ENSAPLT00020023890	Transcript	intron_variant,feature_truncation	-	-	-	-	-	-
14:18344321-18344617	deletion	ENSAPLG00020015454	ENSAPLT00020023892	Transcript	intron_variant,feature_truncation	-	-	-	-	-	-
16:7282400-7282551	deletion	ENSAPLG00020015966	ENSAPLT00020024799	Transcript	intron_variant,feature_truncation	-	-	-	-	-	-
16:8222025-8222136	deletion	ENSAPLG00020016056	ENSAPLT00020024946	Transcript	intron_variant,feature_truncation	-	-	-	-	-	-
16:8222025-8222136	deletion	ENSAPLG00020016056	ENSAPLT00020024954	Transcript	intron_variant,feature_truncation	-	-	-	-	-	-
3:1782430-1782541	deletion	ENSAPLG00020016195	ENSAPLT00020025145	Transcript	intron_variant,feature_truncation	-	-	-	-	-	-
15:1798746-1798866	deletion	ENSAPLG00020016975	ENSAPLT00020026571	Transcript	intron_variant,feature_truncation	-	-	-	-	-	-
15:1798746-1798866	deletion	ENSAPLG00020016977	ENSAPLT00020026573	Transcript	upstream_gene_variant	-	-	-	-	-	-
19:4810182-4810291	deletion	ENSAPLG00020017052	ENSAPLT00020026722	Transcript	intron_variant,feature_truncation	-	-	-	-	-	-
3:72882449-72884100	deletion	ENSAPLG00020017731	ENSAPLT00020027899	Transcript	intron_variant,feature_truncation	-	-	-	-	-	-
3:72882449-72884100	deletion	ENSAPLG00020017731	ENSAPLT00020027905	Transcript	intron_variant,feature_truncation	-	-	-	-	-	-
3:72945924-72946329	deletion	ENSAPLG00020017734	ENSAPLT00020027906	Transcript	intron_variant,feature_truncation	-	-	-	-	-	-
15:11112540-11112732	deletion	ENSAPLG00020018263	ENSAPLT00020028942	Transcript	intron_variant,feature_truncation	-	-	-	-	-	-
15:12109040-12109147	deletion	ENSAPLG00020018458	ENSAPLT00020029271	Transcript	intron_variant,feature_truncation	-	-	-	-	-	-
15:12109040-12109147	deletion	ENSAPLG00020018458	ENSAPLT00020029272	Transcript	intron_variant,feature_truncation	-	-	-	-	-	-
14:15542847-15544430	deletion	-	-	-	intergenic_variant	-	-	-	-	-	-
14:17122773-17123714	deletion	-	-	-	intergenic_variant	-	-	-	-	-	-
14:17289987-17290557	deletion	-	-	-	intergenic_variant	-	-	-	-	-	-
14:17616436-17616747	deletion	-	-	-	intergenic_variant	-	-	-	-	-	-
14:18933900-18934354	deletion	-	-	-	intergenic_variant	-	-	-	-	-	-
15:162959-163736	deletion	-	-	-	intergenic_variant	-	-	-	-	-	-
15:1798746-1798866	deletion	ENSAPLG00020016976	ENSAPLT00020026572	Transcript	downstream_gene_variant	-	-	-	-	-	-
15:3549812-3549952	deletion	-	-	-	intergenic_variant	-	-	-	-	-	-
15:5714752-5714909	deletion	-	-	-	intergenic_variant	-	-	-	-	-	-
15:8239765-8239877	deletion	-	-	-	intergenic_variant	-	-	-	-	-	-
15:8710031-8710139	deletion	-	-	-	intergenic_variant	-	-	-	-	-	-
15:14492180-14492785	deletion	-	-	-	intergenic_variant	-	-	-	-	-	-
15:14646933-14647338	deletion	-	-	-	intergenic_variant	-	-	-	-	-	-
15:15263115-15263331	deletion	-	-	-	intergenic_variant	-	-	-	-	-	-
15:15490824-15491109	deletion	-	-	-	intergenic_variant	-	-	-	-	-	-
15:15513665-15514525	deletion	-	-	-	intergenic_variant	-	-	-	-	-	-
15:16302284-16303049	deletion	ENSAPLG00020011088	ENSAPLT00020016486	Transcript	downstream_gene_variant	-	-	-	-	-	-
15:16303861-16304049	deletion	ENSAPLG00020011088	ENSAPLT00020016486	Transcript	stop_lost,coding_sequence_variant,3_prime_UTR_variant,feature_truncation	815-?	815-?	272-?	-	-	-
15:16683057-16683200	deletion	-	-	-	intergenic_variant	-	-	-	-	-	-
15:17609145-17609555	deletion	-	-	-	intergenic_variant	-	-	-	-	-	-
16:1066607-1066933	deletion	-	-	-	intergenic_variant	-	-	-	-	-	-
16:2653257-2653362	deletion	-	-	-	intergenic_variant	-	-	-	-	-	-
16:4840580-4840841	deletion	-	-	-	intergenic_variant	-	-	-	-	-	-
16:6115115-6115399	deletion	ENSAPLG00020002256	ENSAPLT00020003305	Transcript	downstream_gene_variant	-	-	-	-	-	-
16:8342965-8343072	deletion	-	-	-	intergenic_variant	-	-	-	-	-	-
16:13457335-13457910	deletion	-	-	-	intergenic_variant	-	-	-	-	-	-
16:14207124-14207321	deletion	-	-	-	intergenic_variant	-	-	-	-	-	-
17:568209-568391	deletion	-	-	-	intergenic_variant	-	-	-	-	-	-
17:2154162-2154609	deletion	-	-	-	intergenic_variant	-	-	-	-	-	-
17:10369861-10370049	deletion	-	-	-	intergenic_variant	-	-	-	-	-	-
17:10861896-10862467	deletion	-	-	-	intergenic_variant	-	-	-	-	-	-
18:2158202-2158429	deletion	-	-	-	intergenic_variant	-	-	-	-	-	-
18:8077212-8077338	deletion	-	-	-	intergenic_variant	-	-	-	-	-	-
18:11361357-11361668	deletion	-	-	-	intergenic_variant	-	-	-	-	-	-
19:261508-262008	deletion	-	-	-	intergenic_variant	-	-	-	-	-	-
19:3168505-3168666	deletion	-	-	-	intergenic_variant	-	-	-	-	-	-
19:4649400-4649583	deletion	-	-	-	intergenic_variant	-	-	-	-	-	-
19:9272137-9272420	deletion	-	-	-	intergenic_variant	-	-	-	-	-	-
3:326638-326940	deletion	-	-	-	intergenic_variant	-	-	-	-	-	-
3:802516-802738	deletion	-	-	-	intergenic_variant	-	-	-	-	-	-
3:802836-803007	deletion	-	-	-	intergenic_variant	-	-	-	-	-	-
3:803721-803953	deletion	-	-	-	intergenic_variant	-	-	-	-	-	-
3:3830014-3830372	deletion	-	-	-	intergenic_variant	-	-	-	-	-	-
3:5050905-5052279	deletion	-	-	-	intergenic_variant	-	-	-	-	-	-
3:5273574-5274325	deletion	-	-	-	intergenic_variant	-	-	-	-	-	-
3:5407328-5407478	deletion	-	-	-	intergenic_variant	-	-	-	-	-	-
3:6430575-6430698	deletion	-	-	-	intergenic_variant	-	-	-	-	-	-
3:7572458-7572589	deletion	-	-	-	intergenic_variant	-	-	-	-	-	-
3:9126216-9126421	deletion	-	-	-	intergenic_variant	-	-	-	-	-	-
3:9809939-9810064	deletion	-	-	-	intergenic_variant	-	-	-	-	-	-
3:11453438-11453955	deletion	-	-	-	intergenic_variant	-	-	-	-	-	-
3:11728226-11728335	deletion	-	-	-	intergenic_variant	-	-	-	-	-	-
3:13046247-13046405	deletion	-	-	-	intergenic_variant	-	-	-	-	-	-
3:14150831-14151136	deletion	-	-	-	intergenic_variant	-	-	-	-	-	-
3:14540122-14540637	deletion	-	-	-	intergenic_variant	-	-	-	-	-	-
3:14708090-14708231	deletion	-	-	-	intergenic_variant	-	-	-	-	-	-
3:14912333-14913466	deletion	-	-	-	intergenic_variant	-	-	-	-	-	-
3:14994657-14994775	deletion	-	-	-	intergenic_variant	-	-	-	-	-	-
3:15217578-15219793	deletion	-	-	-	intergenic_variant	-	-	-	-	-	-
3:18161208-18161407	deletion	-	-	-	intergenic_variant	-	-	-	-	-	-
3:18168986-18169984	deletion	-	-	-	intergenic_variant	-	-	-	-	-	-
3:19051835-19052487	deletion	-	-	-	intergenic_variant	-	-	-	-	-	-
3:20808464-20809124	deletion	-	-	-	intergenic_variant	-	-	-	-	-	-
3:21603768-21603872	deletion	-	-	-	intergenic_variant	-	-	-	-	-	-
3:23412565-23412671	deletion	-	-	-	intergenic_variant	-	-	-	-	-	-
3:24894307-24894413	deletion	-	-	-	intergenic_variant	-	-	-	-	-	-
3:27915501-27915732	deletion	-	-	-	intergenic_variant	-	-	-	-	-	-
3:27919680-27920001	deletion	-	-	-	intergenic_variant	-	-	-	-	-	-
3:28090741-28091527	deletion	-	-	-	intergenic_variant	-	-	-	-	-	-
3:34435924-34436253	deletion	-	-	-	intergenic_variant	-	-	-	-	-	-
3:34913705-34913814	deletion	-	-	-	intergenic_variant	-	-	-	-	-	-
3:35412886-35412992	deletion	-	-	-	intergenic_variant	-	-	-	-	-	-
3:36490389-36491707	deletion	-	-	-	intergenic_variant	-	-	-	-	-	-
3:38580241-38580452	deletion	-	-	-	intergenic_variant	-	-	-	-	-	-
3:40896814-40897043	deletion	-	-	-	intergenic_variant	-	-	-	-	-	-
3:41708554-41709268	deletion	-	-	-	intergenic_variant	-	-	-	-	-	-
3:42013660-42014397	deletion	-	-	-	intergenic_variant	-	-	-	-	-	-
3:42129573-42130066	deletion	-	-	-	intergenic_variant	-	-	-	-	-	-
3:43063098-43063238	deletion	-	-	-	intergenic_variant	-	-	-	-	-	-
3:43083786-43083913	deletion	-	-	-	intergenic_variant	-	-	-	-	-	-
3:43198230-43198509	deletion	-	-	-	intergenic_variant	-	-	-	-	-	-
3:43372724-43372921	deletion	-	-	-	intergenic_variant	-	-	-	-	-	-
3:44284190-44285336	deletion	-	-	-	intergenic_variant	-	-	-	-	-	-
3:45559356-45559508	deletion	-	-	-	intergenic_variant	-	-	-	-	-	-
3:45613819-45614485	deletion	-	-	-	intergenic_variant	-	-	-	-	-	-
3:45956521-45956658	deletion	-	-	-	intergenic_variant	-	-	-	-	-	-
3:45959281-45959424	deletion	-	-	-	intergenic_variant	-	-	-	-	-	-
3:45959586-45959697	deletion	-	-	-	intergenic_variant	-	-	-	-	-	-
3:47574317-47574504	deletion	-	-	-	intergenic_variant	-	-	-	-	-	-
3:48113422-48113638	deletion	-	-	-	intergenic_variant	-	-	-	-	-	-
3:49340734-49341222	deletion	-	-	-	intergenic_variant	-	-	-	-	-	-
3:50790917-50791031	deletion	-	-	-	intergenic_variant	-	-	-	-	-	-
3:50979802-50979946	deletion	-	-	-	intergenic_variant	-	-	-	-	-	-
3:54244486-54244622	deletion	-	-	-	intergenic_variant	-	-	-	-	-	-
3:55250969-55251862	deletion	-	-	-	intergenic_variant	-	-	-	-	-	-
3:55273476-55273639	deletion	-	-	-	intergenic_variant	-	-	-	-	-	-
3:59450853-59451790	deletion	-	-	-	intergenic_variant	-	-	-	-	-	-
3:59486904-59487318	deletion	-	-	-	intergenic_variant	-	-	-	-	-	-
3:59614466-59614919	deletion	-	-	-	intergenic_variant	-	-	-	-	-	-
3:63147252-63147754	deletion	-	-	-	intergenic_variant	-	-	-	-	-	-
3:63181408-63181720	deletion	-	-	-	intergenic_variant	-	-	-	-	-	-
3:63183035-63183370	deletion	-	-	-	intergenic_variant	-	-	-	-	-	-
3:63208608-63208848	deletion	-	-	-	intergenic_variant	-	-	-	-	-	-
3:64414222-64414349	deletion	ENSAPLG00020004980	ENSAPLT00020007324	Transcript	intron_variant,non_coding_transcript_variant,feature_truncation	-	-	-	-	-	-
3:69349877-69351327	deletion	-	-	-	intergenic_variant	-	-	-	-	-	-
3:71942964-71944140	deletion	-	-	-	intergenic_variant	-	-	-	-	-	-
3:73375711-73375990	deletion	-	-	-	intergenic_variant	-	-	-	-	-	-
3:76070443-76070735	deletion	-	-	-	intergenic_variant	-	-	-	-	-	-
3:80622957-80623147	deletion	-	-	-	intergenic_variant	-	-	-	-	-	-
3:82428689-82429240	deletion	-	-	-	intergenic_variant	-	-	-	-	-	-
3:83273598-83274030	deletion	-	-	-	intergenic_variant	-	-	-	-	-	-
3:84313286-84313545	deletion	-	-	-	intergenic_variant	-	-	-	-	-	-
3:84363237-84363340	deletion	-	-	-	intergenic_variant	-	-	-	-	-	-
3:84635625-84635781	deletion	-	-	-	intergenic_variant	-	-	-	-	-	-
3:85006527-85006898	deletion	-	-	-	intergenic_variant	-	-	-	-	-	-
3:86737563-86737738	deletion	-	-	-	intergenic_variant	-	-	-	-	-	-
3:87195816-87196126	deletion	-	-	-	intergenic_variant	-	-	-	-	-	-
3:89695446-89695590	deletion	-	-	-	intergenic_variant	-	-	-	-	-	-
3:119112568-119113011	deletion	ENSAPLG00020000224	ENSAPLT00020000270	Transcript	intron_variant,feature_truncation	-	-	-	-	-	-
3:119112568-119113011	deletion	ENSAPLG00020000224	ENSAPLT00020000304	Transcript	intron_variant,feature_truncation	-	-	-	-	-	-
27:3977660-3977811	deletion	ENSAPLG00020004178	ENSAPLT00020006130	Transcript	intron_variant,feature_truncation	-	-	-	-	-	-
27:4003452-4003560	deletion	ENSAPLG00020004193	ENSAPLT00020006147	Transcript	upstream_gene_variant	-	-	-	-	-	-
27:4005123-4005523	deletion	ENSAPLG00020004193	ENSAPLT00020006147	Transcript	intron_variant,feature_truncation	-	-	-	-	-	-
26:6683916-6684078	deletion	ENSAPLG00020004525	ENSAPLT00020007650	Transcript	intron_variant,feature_truncation	-	-	-	-	-	-
27:4213068-4213189	deletion	ENSAPLG00020004556	ENSAPLT00020006692	Transcript	upstream_gene_variant	-	-	-	-	-	-
27:4213068-4213189	deletion	ENSAPLG00020004556	ENSAPLT00020006708	Transcript	upstream_gene_variant	-	-	-	-	-	-
27:4213068-4213189	deletion	ENSAPLG00020004572	ENSAPLT00020006722	Transcript	downstream_gene_variant	-	-	-	-	-	-
27:4213068-4213189	deletion	ENSAPLG00020004674	ENSAPLT00020011959	Transcript	downstream_gene_variant	-	-	-	-	-	-
27:4213068-4213189	deletion	ENSAPLG00020004674	ENSAPLT00020011979	Transcript	downstream_gene_variant	-	-	-	-	-	-
27:4213068-4213189	deletion	ENSAPLG00020004674	ENSAPLT00020012266	Transcript	downstream_gene_variant	-	-	-	-	-	-
27:4213068-4213189	deletion	ENSAPLG00020004674	ENSAPLT00020012432	Transcript	downstream_gene_variant	-	-	-	-	-	-
Z:22396952-22398145	deletion	ENSAPLG00020004869	ENSAPLT00020007199	Transcript	intron_variant,feature_truncation	-	-	-	-	-	-
Z:22396952-22398145	deletion	ENSAPLG00020004869	ENSAPLT00020007247	Transcript	intron_variant,feature_truncation	-	-	-	-	-	-
Z:22591971-22592405	deletion	ENSAPLG00020004869	ENSAPLT00020007199	Transcript	intron_variant,feature_truncation	-	-	-	-	-	-
Z:22591971-22592405	deletion	ENSAPLG00020004869	ENSAPLT00020007247	Transcript	intron_variant,feature_truncation	-	-	-	-	-	-
Z:22591971-22592405	deletion	ENSAPLG00020004869	ENSAPLT00020007340	Transcript	intron_variant,feature_truncation	-	-	-	-	-	-
Z:22591971-22592405	deletion	ENSAPLG00020004869	ENSAPLT00020007387	Transcript	intron_variant,feature_truncation	-	-	-	-	-	-
3:90827181-90827287	deletion	ENSAPLG00020005185	ENSAPLT00020007600	Transcript	intron_variant,feature_truncation	-	-	-	-	-	-
3:111217544-111217809	deletion	ENSAPLG00020005246	ENSAPLT00020007692	Transcript	downstream_gene_variant	-	-	-	-	-	-
3:98717262-98718473	deletion	ENSAPLG00020005415	ENSAPLT00020009525	Transcript	upstream_gene_variant	-	-	-	-	-	-
3:98717262-98718473	deletion	ENSAPLG00020005415	ENSAPLT00020009549	Transcript	upstream_gene_variant	-	-	-	-	-	-
3:98717262-98718473	deletion	ENSAPLG00020005415	ENSAPLT00020010603	Transcript	upstream_gene_variant	-	-	-	-	-	-
3:98717262-98718473	deletion	ENSAPLG00020005415	ENSAPLT00020010709	Transcript	upstream_gene_variant	-	-	-	-	-	-
3:98717262-98718473	deletion	ENSAPLG00020005415	ENSAPLT00020010745	Transcript	upstream_gene_variant	-	-	-	-	-	-
3:98720304-98720679	deletion	ENSAPLG00020005415	ENSAPLT00020009525	Transcript	intron_variant,feature_truncation	-	-	-	-	-	-
3:98720304-98720679	deletion	ENSAPLG00020005415	ENSAPLT00020009549	Transcript	intron_variant,feature_truncation	-	-	-	-	-	-
3:98720304-98720679	deletion	ENSAPLG00020005415	ENSAPLT00020010603	Transcript	intron_variant,feature_truncation	-	-	-	-	-	-
3:98720304-98720679	deletion	ENSAPLG00020005415	ENSAPLT00020010709	Transcript	intron_variant,feature_truncation	-	-	-	-	-	-
3:98720304-98720679	deletion	ENSAPLG00020005415	ENSAPLT00020010745	Transcript	intron_variant,feature_truncation	-	-	-	-	-	-
3:92421767-92422851	deletion	ENSAPLG00020005934	ENSAPLT00020008676	Transcript	intron_variant,feature_truncation	-	-	-	-	-	-
3:92421767-92422851	deletion	ENSAPLG00020005934	ENSAPLT00020008695	Transcript	intron_variant,feature_truncation	-	-	-	-	-	-
23:3353206-3353493	deletion	ENSAPLG00020007201	ENSAPLT00020010791	Transcript	intron_variant,feature_truncation	-	-	-	-	-	-
23:3353206-3353493	deletion	ENSAPLG00020007201	ENSAPLT00020010991	Transcript	intron_variant,feature_truncation	-	-	-	-	-	-
23:3353206-3353493	deletion	ENSAPLG00020007201	ENSAPLT00020011007	Transcript	intron_variant,feature_truncation	-	-	-	-	-	-
20:2537072-2537548	deletion	ENSAPLG00020007394	ENSAPLT00020010855	Transcript	intron_variant,feature_truncation	-	-	-	-	-	-
20:2537072-2537548	deletion	ENSAPLG00020007394	ENSAPLT00020010880	Transcript	intron_variant,feature_truncation	-	-	-	-	-	-
20:2537072-2537548	deletion	ENSAPLG00020007394	ENSAPLT00020010901	Transcript	intron_variant,feature_truncation	-	-	-	-	-	-
20:2537072-2537548	deletion	ENSAPLG00020007394	ENSAPLT00020010927	Transcript	intron_variant,feature_truncation	-	-	-	-	-	-
Z:23874498-23875148	deletion	ENSAPLG00020007712	ENSAPLT00020011534	Transcript	intron_variant,feature_truncation	-	-	-	-	-	-
Z:23874498-23875148	deletion	ENSAPLG00020007712	ENSAPLT00020011834	Transcript	intron_variant,feature_truncation	-	-	-	-	-	-
Z:23874498-23875148	deletion	ENSAPLG00020007712	ENSAPLT00020011866	Transcript	intron_variant,feature_truncation	-	-	-	-	-	-
Z:9885751-9886027	deletion	ENSAPLG00020007957	ENSAPLT00020011597	Transcript	intron_variant,feature_truncation	-	-	-	-	-	-
Z:9885751-9886027	deletion	ENSAPLG00020007957	ENSAPLT00020011640	Transcript	intron_variant,feature_truncation	-	-	-	-	-	-
Z:9885751-9886027	deletion	ENSAPLG00020007957	ENSAPLT00020011680	Transcript	intron_variant,feature_truncation	-	-	-	-	-	-
Z:9885751-9886027	deletion	ENSAPLG00020007957	ENSAPLT00020011712	Transcript	intron_variant,feature_truncation	-	-	-	-	-	-
26:2479112-2479293	deletion	ENSAPLG00020008084	ENSAPLT00020011800	Transcript	intron_variant,feature_truncation	-	-	-	-	-	-
26:2532649-2532813	deletion	ENSAPLG00020008090	ENSAPLT00020011810	Transcript	intron_variant,feature_truncation	-	-	-	-	-	-
Z:10083582-10083693	deletion	ENSAPLG00020008304	ENSAPLT00020012113	Transcript	intron_variant,feature_truncation	-	-	-	-	-	-
Z:10083582-10083693	deletion	ENSAPLG00020008304	ENSAPLT00020012125	Transcript	upstream_gene_variant	-	-	-	-	-	-
3:100696346-100696458	deletion	ENSAPLG00020008401	ENSAPLT00020012299	Transcript	intron_variant,feature_truncation	-	-	-	-	-	-
3:101059534-101059649	deletion	ENSAPLG00020008451	ENSAPLT00020012343	Transcript	intron_variant,feature_truncation	-	-	-	-	-	-
Z:25113395-25113557	deletion	ENSAPLG00020008631	ENSAPLT00020012602	Transcript	intron_variant,feature_truncation	-	-	-	-	-	-
Z:25420173-25420541	deletion	ENSAPLG00020008699	ENSAPLT00020012716	Transcript	intron_variant,feature_truncation	-	-	-	-	-	-
Z:25420173-25420541	deletion	ENSAPLG00020008699	ENSAPLT00020012729	Transcript	intron_variant,feature_truncation	-	-	-	-	-	-
Z:25481368-25481486	deletion	ENSAPLG00020008720	ENSAPLT00020012752	Transcript	intron_variant,feature_truncation	-	-	-	-	-	-
Z:25481368-25481486	deletion	ENSAPLG00020008720	ENSAPLT00020012760	Transcript	intron_variant,feature_truncation	-	-	-	-	-	-
28:563325-563431	deletion	ENSAPLG00020008726	ENSAPLT00020012759	Transcript	intron_variant,feature_truncation	-	-	-	-	-	-
28:563325-563431	deletion	ENSAPLG00020008726	ENSAPLT00020012777	Transcript	intron_variant,feature_truncation	-	-	-	-	-	-
Z:26466390-26466506	deletion	ENSAPLG00020009094	ENSAPLT00020013344	Transcript	intron_variant,feature_truncation	-	-	-	-	-	-
Z:26466390-26466506	deletion	ENSAPLG00020009100	ENSAPLT00020013352	Transcript	downstream_gene_variant	-	-	-	-	-	-
Z:26835539-26835686	deletion	ENSAPLG00020009184	ENSAPLT00020013484	Transcript	intron_variant,feature_truncation	-	-	-	-	-	-
Z:27090187-27090416	deletion	ENSAPLG00020009213	ENSAPLT00020013525	Transcript	intron_variant,feature_truncation	-	-	-	-	-	-
Z:30467499-30467869	deletion	ENSAPLG00020009891	ENSAPLT00020014551	Transcript	intron_variant,feature_truncation	-	-	-	-	-	-
Z:30467499-30467869	deletion	ENSAPLG00020009891	ENSAPLT00020014567	Transcript	intron_variant,feature_truncation	-	-	-	-	-	-
Z:30467499-30467869	deletion	ENSAPLG00020009891	ENSAPLT00020014582	Transcript	intron_variant,feature_truncation	-	-	-	-	-	-
Z:30467499-30467869	deletion	ENSAPLG00020009891	ENSAPLT00020014593	Transcript	intron_variant,feature_truncation	-	-	-	-	-	-
Z:30467499-30467869	deletion	ENSAPLG00020009891	ENSAPLT00020014623	Transcript	intron_variant,feature_truncation	-	-	-	-	-	-
Z:30467499-30467869	deletion	ENSAPLG00020009891	ENSAPLT00020014642	Transcript	intron_variant,feature_truncation	-	-	-	-	-	-
3:113483660-113483961	deletion	ENSAPLG00020010328	ENSAPLT00020015270	Transcript	intron_variant,feature_truncation	-	-	-	-	-	-
3:114379874-114380426	deletion	ENSAPLG00020010418	ENSAPLT00020015404	Transcript	intron_variant,feature_truncation	-	-	-	-	-	-
3:114379874-114380426	deletion	ENSAPLG00020010418	ENSAPLT00020015410	Transcript	intron_variant,feature_truncation	-	-	-	-	-	-
3:102598554-102598664	deletion	ENSAPLG00020010649	ENSAPLT00020015777	Transcript	intron_variant,feature_truncation	-	-	-	-	-	-
3:102598554-102598664	deletion	ENSAPLG00020010649	ENSAPLT00020015784	Transcript	intron_variant,feature_truncation	-	-	-	-	-	-
3:102598554-102598664	deletion	ENSAPLG00020010649	ENSAPLT00020015798	Transcript	intron_variant,feature_truncation	-	-	-	-	-	-
22:1578574-1578837	deletion	ENSAPLG00020010706	ENSAPLT00020015867	Transcript	intron_variant,feature_truncation	-	-	-	-	-	-
22:1585841-1586329	deletion	ENSAPLG00020010706	ENSAPLT00020015867	Transcript	intron_variant,feature_truncation	-	-	-	-	-	-
22:5922310-5923370	deletion	ENSAPLG00020010991	ENSAPLT00020016321	Transcript	stop_lost,coding_sequence_variant,3_prime_UTR_variant,intron_variant,feature_truncation	-	-	-	-	-	-
3:90556537-90556830	deletion	ENSAPLG00020011319	ENSAPLT00020017270	Transcript	intron_variant,feature_truncation	-	-	-	-	-	-
3:90556537-90556830	deletion	ENSAPLG00020011319	ENSAPLT00020017282	Transcript	upstream_gene_variant	-	-	-	-	-	-
3:90556537-90556830	deletion	ENSAPLG00020011319	ENSAPLT00020017291	Transcript	upstream_gene_variant	-	-	-	-	-	-
3:90556537-90556830	deletion	ENSAPLG00020011319	ENSAPLT00020017303	Transcript	upstream_gene_variant	-	-	-	-	-	-
3:117827582-117827878	deletion	ENSAPLG00020011538	ENSAPLT00020017220	Transcript	intron_variant,feature_truncation	-	-	-	-	-	-
3:117827582-117827878	deletion	ENSAPLG00020011538	ENSAPLT00020017222	Transcript	intron_variant,feature_truncation	-	-	-	-	-	-
20:1025603-1025804	deletion	ENSAPLG00020012255	ENSAPLT00020018435	Transcript	intron_variant,feature_truncation	-	-	-	-	-	-
20:1025603-1025804	deletion	ENSAPLG00020012255	ENSAPLT00020018436	Transcript	intron_variant,feature_truncation	-	-	-	-	-	-
28:3627070-3627175	deletion	ENSAPLG00020012745	ENSAPLT00020019541	Transcript	intron_variant,non_coding_transcript_variant,feature_truncation	-	-	-	-	-	-
28:4045254-4045515	deletion	ENSAPLG00020012964	ENSAPLT00020019648	Transcript	intron_variant,feature_truncation	-	-	-	-	-	-
28:4045254-4045515	deletion	ENSAPLG00020012964	ENSAPLT00020019652	Transcript	intron_variant,feature_truncation	-	-	-	-	-	-
28:4148143-4148262	deletion	ENSAPLG00020012986	ENSAPLT00020019680	Transcript	intron_variant,feature_truncation	-	-	-	-	-	-
23:5139933-5140371	deletion	ENSAPLG00020013071	ENSAPLT00020019825	Transcript	intron_variant,feature_truncation	-	-	-	-	-	-
23:5139933-5140371	deletion	ENSAPLG00020013071	ENSAPLT00020019828	Transcript	intron_variant,feature_truncation	-	-	-	-	-	-
23:5317198-5317345	deletion	ENSAPLG00020013078	ENSAPLT00020019840	Transcript	intron_variant,feature_truncation	-	-	-	-	-	-
23:5317198-5317345	deletion	ENSAPLG00020013078	ENSAPLT00020019842	Transcript	intron_variant,feature_truncation	-	-	-	-	-	-
23:5495916-5496125	deletion	ENSAPLG00020013078	ENSAPLT00020019840	Transcript	intron_variant,feature_truncation	-	-	-	-	-	-
23:5495916-5496125	deletion	ENSAPLG00020013078	ENSAPLT00020019842	Transcript	intron_variant,feature_truncation	-	-	-	-	-	-
24:5475803-5475906	deletion	ENSAPLG00020014517	ENSAPLT00020022277	Transcript	intron_variant,feature_truncation	-	-	-	-	-	-
24:5475803-5475906	deletion	ENSAPLG00020014517	ENSAPLT00020022279	Transcript	intron_variant,feature_truncation	-	-	-	-	-	-
24:5818262-5818407	deletion	ENSAPLG00020014533	ENSAPLT00020022308	Transcript	intron_variant,feature_truncation	-	-	-	-	-	-
24:5818262-5818407	deletion	ENSAPLG00020014536	ENSAPLT00020022310	Transcript	upstream_gene_variant	-	-	-	-	-	-
28:1919064-1919184	deletion	ENSAPLG00020014872	ENSAPLT00020022902	Transcript	upstream_gene_variant	-	-	-	-	-	-
28:1919064-1919184	deletion	ENSAPLG00020014873	ENSAPLT00020022909	Transcript	intron_variant,feature_truncation	-	-	-	-	-	-
Z:724467-724807	deletion	ENSAPLG00020014953	ENSAPLT00020023046	Transcript	downstream_gene_variant	-	-	-	-	-	-
Z:724467-724807	deletion	ENSAPLG00020014953	ENSAPLT00020023050	Transcript	downstream_gene_variant	-	-	-	-	-	-
Z:746552-746779	deletion	ENSAPLG00020014961	ENSAPLT00020023060	Transcript	intron_variant,feature_truncation	-	-	-	-	-	-
Z:746552-746779	deletion	ENSAPLG00020014961	ENSAPLT00020023063	Transcript	intron_variant,feature_truncation	-	-	-	-	-	-
26:4319376-4319514	deletion	ENSAPLG00020015128	ENSAPLT00020023329	Transcript	downstream_gene_variant	-	-	-	-	-	-
26:4319376-4319514	deletion	ENSAPLG00020015128	ENSAPLT00020023331	Transcript	downstream_gene_variant	-	-	-	-	-	-
29:928391-928608	deletion	ENSAPLG00020015546	ENSAPLT00020024061	Transcript	intron_variant,non_coding_transcript_variant,feature_truncation	-	-	-	-	-	-
29:929054-929990	deletion	ENSAPLG00020015546	ENSAPLT00020024061	Transcript	intron_variant,non_coding_transcript_variant,feature_truncation	-	-	-	-	-	-
29:932250-932669	deletion	ENSAPLG00020015546	ENSAPLT00020024061	Transcript	intron_variant,non_coding_transcript_variant,feature_truncation	-	-	-	-	-	-
23:1819984-1820110	deletion	ENSAPLG00020015818	ENSAPLT00020024540	Transcript	upstream_gene_variant	-	-	-	-	-	-
23:1819984-1820110	deletion	ENSAPLG00020015818	ENSAPLT00020024543	Transcript	upstream_gene_variant	-	-	-	-	-	-
23:1819984-1820110	deletion	ENSAPLG00020015818	ENSAPLT00020024549	Transcript	upstream_gene_variant	-	-	-	-	-	-
20:1736258-1736532	deletion	ENSAPLG00020016031	ENSAPLT00020025453	Transcript	intron_variant,feature_truncation	-	-	-	-	-	-
20:1736258-1736532	deletion	ENSAPLG00020016031	ENSAPLT00020025461	Transcript	intron_variant,feature_truncation	-	-	-	-	-	-
20:1736258-1736532	deletion	ENSAPLG00020016031	ENSAPLT00020025463	Transcript	intron_variant,feature_truncation	-	-	-	-	-	-
20:1736258-1736532	deletion	ENSAPLG00020016031	ENSAPLT00020025469	Transcript	intron_variant,feature_truncation	-	-	-	-	-	-
20:1742566-1742684	deletion	ENSAPLG00020016031	ENSAPLT00020025453	Transcript	intron_variant,feature_truncation	-	-	-	-	-	-
20:1742566-1742684	deletion	ENSAPLG00020016031	ENSAPLT00020025461	Transcript	intron_variant,feature_truncation	-	-	-	-	-	-
20:1742566-1742684	deletion	ENSAPLG00020016031	ENSAPLT00020025463	Transcript	intron_variant,feature_truncation	-	-	-	-	-	-
20:1742566-1742684	deletion	ENSAPLG00020016031	ENSAPLT00020025469	Transcript	intron_variant,feature_truncation	-	-	-	-	-	-
20:1742566-1742684	deletion	ENSAPLG00020016031	ENSAPLT00020025488	Transcript	upstream_gene_variant	-	-	-	-	-	-
20:1742566-1742684	deletion	ENSAPLG00020016031	ENSAPLT00020025492	Transcript	upstream_gene_variant	-	-	-	-	-	-
20:1742566-1742684	deletion	ENSAPLG00020016031	ENSAPLT00020025508	Transcript	upstream_gene_variant	-	-	-	-	-	-
20:1742566-1742684	deletion	ENSAPLG00020016031	ENSAPLT00020025511	Transcript	upstream_gene_variant	-	-	-	-	-	-
26:3792984-3793454	deletion	ENSAPLG00020016051	ENSAPLT00020024939	Transcript	intron_variant,non_coding_transcript_variant,feature_truncation	-	-	-	-	-	-
20:11303749-11304374	deletion	ENSAPLG00020016371	ENSAPLT00020025452	Transcript	intron_variant,feature_truncation	-	-	-	-	-	-
20:11303749-11304374	deletion	ENSAPLG00020016372	ENSAPLT00020025457	Transcript	downstream_gene_variant	-	-	-	-	-	-
20:6198859-6199174	deletion	ENSAPLG00020016436	ENSAPLT00020025565	Transcript	intron_variant,feature_truncation	-	-	-	-	-	-
20:6198859-6199174	deletion	ENSAPLG00020016436	ENSAPLT00020025573	Transcript	intron_variant,feature_truncation	-	-	-	-	-	-
21:1981109-1981637	deletion	ENSAPLG00020016503	ENSAPLT00020025678	Transcript	intron_variant,feature_truncation	-	-	-	-	-	-
23:2293022-2293215	deletion	ENSAPLG00020017032	ENSAPLT00020026691	Transcript	intron_variant,feature_truncation	-	-	-	-	-	-
23:2293022-2293215	deletion	ENSAPLG00020017032	ENSAPLT00020026704	Transcript	intron_variant,feature_truncation	-	-	-	-	-	-
23:2293022-2293215	deletion	ENSAPLG00020017032	ENSAPLT00020026713	Transcript	intron_variant,feature_truncation	-	-	-	-	-	-
23:2293022-2293215	deletion	ENSAPLG00020017032	ENSAPLT00020026714	Transcript	intron_variant,feature_truncation	-	-	-	-	-	-
23:2508637-2508745	deletion	ENSAPLG00020017086	ENSAPLT00020026794	Transcript	intron_variant,feature_truncation	-	-	-	-	-	-
27:3429675-3429857	deletion	ENSAPLG00020017379	ENSAPLT00020027336	Transcript	intron_variant,feature_truncation	-	-	-	-	-	-
27:3429675-3429857	deletion	ENSAPLG00020017379	ENSAPLT00020027337	Transcript	intron_variant,feature_truncation	-	-	-	-	-	-
3:95768349-95768548	deletion	ENSAPLG00020017790	ENSAPLT00020028023	Transcript	intron_variant,feature_truncation	-	-	-	-	-	-
3:95768349-95768548	deletion	ENSAPLG00020017790	ENSAPLT00020028025	Transcript	intron_variant,feature_truncation	-	-	-	-	-	-
3:97587162-97587357	deletion	ENSAPLG00020017849	ENSAPLT00020028164	Transcript	intron_variant,feature_truncation	-	-	-	-	-	-
3:97587162-97587357	deletion	ENSAPLG00020017849	ENSAPLT00020028165	Transcript	intron_variant,feature_truncation	-	-	-	-	-	-
3:97587162-97587357	deletion	ENSAPLG00020017849	ENSAPLT00020028166	Transcript	intron_variant,feature_truncation	-	-	-	-	-	-
3:97587162-97587357	deletion	ENSAPLG00020017849	ENSAPLT00020028169	Transcript	intron_variant,feature_truncation	-	-	-	-	-	-
3:97587162-97587357	deletion	ENSAPLG00020017849	ENSAPLT00020028171	Transcript	intron_variant,feature_truncation	-	-	-	-	-	-
3:97587162-97587357	deletion	ENSAPLG00020017849	ENSAPLT00020028174	Transcript	intron_variant,feature_truncation	-	-	-	-	-	-
3:104842249-104842972	deletion	ENSAPLG00020018039	ENSAPLT00020028522	Transcript	intron_variant,feature_truncation	-	-	-	-	-	-
25:2680072-2680261	deletion	ENSAPLG00020018168	ENSAPLT00020028754	Transcript	upstream_gene_variant	-	-	-	-	-	-
25:2680072-2680261	deletion	ENSAPLG00020018168	ENSAPLT00020028755	Transcript	upstream_gene_variant	-	-	-	-	-	-
25:2680072-2680261	deletion	ENSAPLG00020018168	ENSAPLT00020028758	Transcript	intron_variant,feature_truncation	-	-	-	-	-	-
25:2680072-2680261	deletion	ENSAPLG00020018168	ENSAPLT00020028760	Transcript	intron_variant,feature_truncation	-	-	-	-	-	-
25:2925067-2925311	deletion	ENSAPLG00020018212	ENSAPLT00020028825	Transcript	upstream_gene_variant	-	-	-	-	-	-
25:2925067-2925311	deletion	ENSAPLG00020018214	ENSAPLT00020028827	Transcript	upstream_gene_variant	-	-	-	-	-	-
25:2925067-2925311	deletion	ENSAPLG00020018215	ENSAPLT00020028830	Transcript	downstream_gene_variant	-	-	-	-	-	-
25:2925067-2925311	deletion	ENSAPLG00020018216	ENSAPLT00020028833	Transcript	downstream_gene_variant	-	-	-	-	-	-
3:89718125-89718779	deletion	-	-	-	intergenic_variant	-	-	-	-	-	-
3:92200543-92201378	deletion	-	-	-	intergenic_variant	-	-	-	-	-	-
3:93812671-93812968	deletion	-	-	-	intergenic_variant	-	-	-	-	-	-
3:93824073-93825950	deletion	-	-	-	intergenic_variant	-	-	-	-	-	-
3:98190802-98191146	deletion	-	-	-	intergenic_variant	-	-	-	-	-	-
3:99483565-99484334	deletion	-	-	-	intergenic_variant	-	-	-	-	-	-
3:103790793-103791085	deletion	-	-	-	intergenic_variant	-	-	-	-	-	-
3:105377913-105378108	deletion	-	-	-	intergenic_variant	-	-	-	-	-	-
3:115230329-115230742	deletion	-	-	-	intergenic_variant	-	-	-	-	-	-
3:117170243-117170364	deletion	ENSAPLG00020011181	ENSAPLT00020016654	Transcript	downstream_gene_variant	-	-	-	-	-	-
3:117170243-117170364	deletion	ENSAPLG00020011181	ENSAPLT00020016655	Transcript	downstream_gene_variant	-	-	-	-	-	-
3:118065015-118065416	deletion	-	-	-	intergenic_variant	-	-	-	-	-	-
3:118087924-118088062	deletion	-	-	-	intergenic_variant	-	-	-	-	-	-
20:9384433-9384654	deletion	-	-	-	intergenic_variant	-	-	-	-	-	-
20:10250118-10250250	deletion	-	-	-	intergenic_variant	-	-	-	-	-	-
21:2152276-2152458	deletion	-	-	-	intergenic_variant	-	-	-	-	-	-
21:6882021-6882133	deletion	-	-	-	intergenic_variant	-	-	-	-	-	-
22:3331461-3332205	deletion	-	-	-	intergenic_variant	-	-	-	-	-	-
22:4427547-4427671	deletion	-	-	-	intergenic_variant	-	-	-	-	-	-
22:4428639-4428990	deletion	-	-	-	intergenic_variant	-	-	-	-	-	-
22:4439076-4439243	deletion	-	-	-	intergenic_variant	-	-	-	-	-	-
22:5935720-5936003	deletion	-	-	-	intergenic_variant	-	-	-	-	-	-
22:12145555-12145930	deletion	-	-	-	intergenic_variant	-	-	-	-	-	-
22:12150337-12150614	deletion	-	-	-	intergenic_variant	-	-	-	-	-	-
23:1781762-1781961	deletion	-	-	-	intergenic_variant	-	-	-	-	-	-
23:3212528-3212659	deletion	-	-	-	intergenic_variant	-	-	-	-	-	-
24:2956230-2956469	deletion	-	-	-	intergenic_variant	-	-	-	-	-	-
24:5168427-5168699	deletion	-	-	-	intergenic_variant	-	-	-	-	-	-
25:1763829-1764051	deletion	-	-	-	intergenic_variant	-	-	-	-	-	-
27:2613729-2613919	deletion	-	-	-	intergenic_variant	-	-	-	-	-	-
27:4428844-4428954	deletion	-	-	-	intergenic_variant	-	-	-	-	-	-
27:4907957-4908405	deletion	-	-	-	intergenic_variant	-	-	-	-	-	-
28:3093179-3093398	deletion	ENSAPLG00020008277	ENSAPLT00020012072	Transcript	non_coding_transcript_exon_variant,feature_truncation	662-881	-	-	-	-	-
28:3093179-3093398	deletion	ENSAPLG00020008277	ENSAPLT00020012074	Transcript	non_coding_transcript_exon_variant,feature_truncation	331-550	-	-	-	-	-
28:3093179-3093398	deletion	ENSAPLG00020008281	ENSAPLT00020012076	Transcript	intron_variant,non_coding_transcript_variant,feature_truncation	-	-	-	-	-	-
28:3093179-3093398	deletion	ENSAPLG00020008288	ENSAPLT00020012082	Transcript	upstream_gene_variant	-	-	-	-	-	-
28:5299667-5299835	deletion	-	-	-	intergenic_variant	-	-	-	-	-	-
28:5590908-5591131	deletion	-	-	-	intergenic_variant	-	-	-	-	-	-
29:9241-9685	deletion	-	-	-	intergenic_variant	-	-	-	-	-	-
29:629170-629375	deletion	-	-	-	intergenic_variant	-	-	-	-	-	-
Z:693841-694049	deletion	-	-	-	intergenic_variant	-	-	-	-	-	-
Z:1673606-1674263	deletion	-	-	-	intergenic_variant	-	-	-	-	-	-
Z:4690687-4690789	deletion	-	-	-	intergenic_variant	-	-	-	-	-	-
Z:5283435-5283586	deletion	-	-	-	intergenic_variant	-	-	-	-	-	-
Z:6272315-6273089	deletion	-	-	-	intergenic_variant	-	-	-	-	-	-
Z:6810651-6810835	deletion	-	-	-	intergenic_variant	-	-	-	-	-	-
Z:6950664-6950908	deletion	-	-	-	intergenic_variant	-	-	-	-	-	-
Z:11107062-11107162	deletion	-	-	-	intergenic_variant	-	-	-	-	-	-
Z:12262249-12262386	deletion	-	-	-	intergenic_variant	-	-	-	-	-	-
Z:13812698-13812825	deletion	-	-	-	intergenic_variant	-	-	-	-	-	-
Z:18992780-18993278	deletion	-	-	-	intergenic_variant	-	-	-	-	-	-
Z:18996689-18997435	deletion	-	-	-	intergenic_variant	-	-	-	-	-	-
Z:25963521-25964190	deletion	-	-	-	intergenic_variant	-	-	-	-	-	-
Z:26288575-26288950	deletion	-	-	-	intergenic_variant	-	-	-	-	-	-
Z:30703513-30703741	deletion	-	-	-	intergenic_variant	-	-	-	-	-	-
34:1479581-1479688	deletion	ENSAPLG00020002804	ENSAPLT00020004072	Transcript	upstream_gene_variant	-	-	-	-	-	-
35:986473-986611	deletion	ENSAPLG00020003383	ENSAPLT00020004928	Transcript	downstream_gene_variant	-	-	-	-	-	-
35:987165-987449	deletion	ENSAPLG00020003383	ENSAPLT00020004928	Transcript	downstream_gene_variant	-	-	-	-	-	-
30:938559-939321	deletion	ENSAPLG00020003595	ENSAPLT00020005229	Transcript	intron_variant,feature_truncation	-	-	-	-	-	-
30:938559-939321	deletion	ENSAPLG00020003595	ENSAPLT00020005233	Transcript	intron_variant,feature_truncation	-	-	-	-	-	-
30:938559-939321	deletion	ENSAPLG00020003595	ENSAPLT00020005236	Transcript	intron_variant,feature_truncation	-	-	-	-	-	-
30:938559-939321	deletion	ENSAPLG00020003595	ENSAPLT00020005395	Transcript	intron_variant,feature_truncation	-	-	-	-	-	-
32:2926899-2927088	deletion	ENSAPLG00020003807	ENSAPLT00020005562	Transcript	downstream_gene_variant	-	-	-	-	-	-
32:2926899-2927088	deletion	ENSAPLG00020003815	ENSAPLT00020005574	Transcript	intron_variant,feature_truncation	-	-	-	-	-	-
32:2926899-2927088	deletion	ENSAPLG00020003815	ENSAPLT00020005578	Transcript	intron_variant,feature_truncation	-	-	-	-	-	-
32:2926899-2927088	deletion	ENSAPLG00020003827	ENSAPLT00020005599	Transcript	upstream_gene_variant	-	-	-	-	-	-
Z:52261747-52261954	deletion	ENSAPLG00020004118	ENSAPLT00020006033	Transcript	intron_variant,feature_truncation	-	-	-	-	-	-
Z:52261747-52261954	deletion	ENSAPLG00020004135	ENSAPLT00020006065	Transcript	intron_variant,feature_truncation	-	-	-	-	-	-
Z:52498423-52498739	deletion	ENSAPLG00020004235	ENSAPLT00020006219	Transcript	intron_variant,feature_truncation	-	-	-	-	-	-
Z:52498423-52498739	deletion	ENSAPLG00020004235	ENSAPLT00020006229	Transcript	intron_variant,feature_truncation	-	-	-	-	-	-
Z:52498423-52498739	deletion	ENSAPLG00020004235	ENSAPLT00020006235	Transcript	intron_variant,feature_truncation	-	-	-	-	-	-
Z:52510014-52510860	deletion	ENSAPLG00020004235	ENSAPLT00020006219	Transcript	intron_variant,feature_truncation	-	-	-	-	-	-
Z:52510014-52510860	deletion	ENSAPLG00020004235	ENSAPLT00020006229	Transcript	intron_variant,feature_truncation	-	-	-	-	-	-
Z:52510014-52510860	deletion	ENSAPLG00020004235	ENSAPLT00020006235	Transcript	intron_variant,feature_truncation	-	-	-	-	-	-
Z:53073275-53073895	deletion	ENSAPLG00020004267	ENSAPLT00020006278	Transcript	intron_variant,feature_truncation	-	-	-	-	-	-
30:938559-939321	deletion	ENSAPLG00020005920	ENSAPLT00020008714	Transcript	upstream_gene_variant	-	-	-	-	-	-
30:938559-939321	deletion	ENSAPLG00020005920	ENSAPLT00020009012	Transcript	upstream_gene_variant	-	-	-	-	-	-
30:938559-939321	deletion	ENSAPLG00020005920	ENSAPLT00020009365	Transcript	upstream_gene_variant	-	-	-	-	-	-
30:938559-939321	deletion	ENSAPLG00020005920	ENSAPLT00020009522	Transcript	upstream_gene_variant	-	-	-	-	-	-
30:938559-939321	deletion	ENSAPLG00020006536	ENSAPLT00020009537	Transcript	upstream_gene_variant	-	-	-	-	-	-
30:938559-939321	deletion	ENSAPLG00020006550	ENSAPLT00020009557	Transcript	downstream_gene_variant	-	-	-	-	-	-
30:938559-939321	deletion	ENSAPLG00020006550	ENSAPLT00020009564	Transcript	downstream_gene_variant	-	-	-	-	-	-
Z:34851010-34851534	deletion	ENSAPLG00020007963	ENSAPLT00020011613	Transcript	intron_variant,feature_truncation	-	-	-	-	-	-
[truncated: 678 more rows]

## Sheet: Annotation(Shaoxingduck2Mallard
Location	Allele	GeneID	Feature	Feature_type	Consequence	cDNA_position	CDS_position	Protein_position	Amino_acids	Codons	Existing_variation
[truncated: 1,306 more rows]

[truncated: 2 more sheets: Annotation(Mallard2Pekinduck), Annotation(Mallard2Shaoxingduck]
