# Supplementary material for: Three chromosome-level duck genome assemblies provide insights into genomic variation during domestication
Source: Nat Commun. 2021 Oct 11;12:5932. doi: 10.1038/s41467-021-26272-1 (PMC8505442; doi:10.1038/s41467-021-26272-1)
Supplement: Supplementary file 8 — Supplementary Data 6 [file 41467_2021_26272_MOESM8_ESM.xlsx]

## Sheet: Shaoxing2Mallard
Category	Term	Description	LogP	Log(q-value)	InTerm_InList	Genes	Symbols
GO Biological Processes	GO:0032990	cell part morphogenesis	-7.20862	-3.09887	30/696	107,577,1501,2044,2817,2823,2932,4681,4915,5530,5786,6093,6239,6586,7155,7436,7804,8499,9331,9890,10087,23671,25987,26230,55607,56288,59277,66000,84623,91584,8452,51057,55604,57669,253725,7220,6196,6228,6331,7402,7979,10213	ADCY1,ADGRB3,CTNND2,EPHA5,GPC1,GPM6A,GSK3B,NBL1,NTRK2,PPP3CA,PTPRA,ROCK1,RREB1,SLIT3,TOP2B,VLDLR,LRP8,PPFIA2,B4GALT6,PLPPR4,CERT1,TMEFF2,TSKU,TIAM2,PPP1R9A,PARD3,NTN4,TMEM108,KIRREL3,PLXNA4,CUL3,WDPCP,CARMIL1,EPB41L5,WASHC2C,TRPC1,RPS6KA2,RPS23,SCN5A,UTRN,SEM1,PSMD14
GO Biological Processes	GO:0032990	cell part morphogenesis	-7.20862	-3.09887	30/696	107,577,1501,2044,2817,2823,2932,4681,4915,5530,5786,6093,6239,6586,7155,7436,7804,8499,9331,9890,10087,23671,25987,26230,55607,56288,59277,66000,84623,91584	ADCY1,ADGRB3,CTNND2,EPHA5,GPC1,GPM6A,GSK3B,NBL1,NTRK2,PPP3CA,PTPRA,ROCK1,RREB1,SLIT3,TOP2B,VLDLR,LRP8,PPFIA2,B4GALT6,PLPPR4,CERT1,TMEFF2,TSKU,TIAM2,PPP1R9A,PARD3,NTN4,TMEM108,KIRREL3,PLXNA4
GO Biological Processes	GO:0120039	plasma membrane bounded cell projection morphogenesis	-6.99519	-3.09887	29/672	107,577,1501,2044,2817,2823,2932,4681,4915,5530,5786,6093,6239,6586,7155,7436,7804,8499,9331,9890,23671,25987,26230,55607,56288,59277,66000,84623,91584	ADCY1,ADGRB3,CTNND2,EPHA5,GPC1,GPM6A,GSK3B,NBL1,NTRK2,PPP3CA,PTPRA,ROCK1,RREB1,SLIT3,TOP2B,VLDLR,LRP8,PPFIA2,B4GALT6,PLPPR4,TMEFF2,TSKU,TIAM2,PPP1R9A,PARD3,NTN4,TMEM108,KIRREL3,PLXNA4
GO Biological Processes	GO:0048858	cell projection morphogenesis	-6.94086	-3.09887	29/676	107,577,1501,2044,2817,2823,2932,4681,4915,5530,5786,6093,6239,6586,7155,7436,7804,8499,9331,9890,23671,25987,26230,55607,56288,59277,66000,84623,91584	ADCY1,ADGRB3,CTNND2,EPHA5,GPC1,GPM6A,GSK3B,NBL1,NTRK2,PPP3CA,PTPRA,ROCK1,RREB1,SLIT3,TOP2B,VLDLR,LRP8,PPFIA2,B4GALT6,PLPPR4,TMEFF2,TSKU,TIAM2,PPP1R9A,PARD3,NTN4,TMEM108,KIRREL3,PLXNA4
GO Biological Processes	GO:0048812	neuron projection morphogenesis	-6.6471	-2.93005	28/658	107,577,1501,2044,2817,2823,2932,4681,4915,5530,5786,6093,6586,7155,7436,7804,8499,9331,9890,23671,25987,26230,55607,56288,59277,66000,84623,91584	ADCY1,ADGRB3,CTNND2,EPHA5,GPC1,GPM6A,GSK3B,NBL1,NTRK2,PPP3CA,PTPRA,ROCK1,SLIT3,TOP2B,VLDLR,LRP8,PPFIA2,B4GALT6,PLPPR4,TMEFF2,TSKU,TIAM2,PPP1R9A,PARD3,NTN4,TMEM108,KIRREL3,PLXNA4
GO Biological Processes	GO:0000904	cell morphogenesis involved in differentiation	-6.43914	-2.819	30/756	107,577,1501,2044,2817,2932,4915,5530,5786,6093,6239,6586,7155,7436,7804,8452,8499,9331,9890,23671,25987,26230,51057,55604,55607,56288,57669,59277,91584,253725	ADCY1,ADGRB3,CTNND2,EPHA5,GPC1,GSK3B,NTRK2,PPP3CA,PTPRA,ROCK1,RREB1,SLIT3,TOP2B,VLDLR,LRP8,CUL3,PPFIA2,B4GALT6,PLPPR4,TMEFF2,TSKU,TIAM2,WDPCP,CARMIL1,PPP1R9A,PARD3,EPB41L5,NTN4,PLXNA4,WASHC2C
GO Biological Processes	GO:0048667	cell morphogenesis involved in neuron differentiation	-5.33671	-1.88344	24/598	107,577,1501,2044,2817,2932,4915,5530,5786,6586,7155,7436,7804,8499,9331,9890,23671,25987,26230,51057,55607,56288,59277,91584	ADCY1,ADGRB3,CTNND2,EPHA5,GPC1,GSK3B,NTRK2,PPP3CA,PTPRA,SLIT3,TOP2B,VLDLR,LRP8,PPFIA2,B4GALT6,PLPPR4,TMEFF2,TSKU,TIAM2,WDPCP,PPP1R9A,PARD3,NTN4,PLXNA4
GO Biological Processes	GO:0007409	axonogenesis	-3.33068	-0.657625	17/478	107,2044,2817,2932,4915,5786,6586,7155,7436,9331,9890,23671,25987,26230,56288,59277,91584	ADCY1,EPHA5,GPC1,GSK3B,NTRK2,PTPRA,SLIT3,TOP2B,VLDLR,B4GALT6,PLPPR4,TMEFF2,TSKU,TIAM2,PARD3,NTN4,PLXNA4
KEGG Pathway	hsa04360	Axon guidance	-3.06908	-0.457547	9/175	2044,2932,5530,6093,6586,7220,56288,59277,91584	EPHA5,GSK3B,PPP3CA,ROCK1,SLIT3,TRPC1,PARD3,NTN4,PLXNA4
GO Biological Processes	GO:0061564	axon development	-2.87463	-0.37141	17/526	107,2044,2817,2932,4915,5786,6586,7155,7436,9331,9890,23671,25987,26230,56288,59277,91584	ADCY1,EPHA5,GPC1,GSK3B,NTRK2,PTPRA,SLIT3,TOP2B,VLDLR,B4GALT6,PLPPR4,TMEFF2,TSKU,TIAM2,PARD3,NTN4,PLXNA4
Reactome Gene Sets	R-HSA-9675108	Nervous system development	-2.10174	0	16/577	2044,2817,2932,5786,6093,6196,6228,6331,6586,7220,7402,7436,7979,10213,59277,91584	EPHA5,GPC1,GSK3B,PTPRA,ROCK1,RPS6KA2,RPS23,SCN5A,SLIT3,TRPC1,UTRN,VLDLR,SEM1,PSMD14,NTN4,PLXNA4
GO Biological Processes	GO:0007156	homophilic cell adhesion via plasma membrane adhesion molecules	-5.31892	-1.88344	12/168	1006,5793,23705,56106,56110,56113,56121,56131,56145,64084,83872,84623,3556,26011,57451	CDH8,PTPRG,CADM1,PCDHGA10,PCDHGA5,PCDHGA2,PCDHB15,PCDHB4,PCDHA3,CLSTN2,HMCN1,KIRREL3,IL1RAP,TENM4,TENM2
GO Biological Processes	GO:0007156	homophilic cell adhesion via plasma membrane adhesion molecules	-5.31892	-1.88344	12/168	1006,5793,23705,56106,56110,56113,56121,56131,56145,64084,83872,84623	CDH8,PTPRG,CADM1,PCDHGA10,PCDHGA5,PCDHGA2,PCDHB15,PCDHB4,PCDHA3,CLSTN2,HMCN1,KIRREL3
GO Biological Processes	GO:0098742	cell-cell adhesion via plasma-membrane adhesion molecules	-5.04865	-1.72955	15/275	1006,3556,5793,23705,26011,56106,56110,56113,56121,56131,56145,57451,64084,83872,84623	CDH8,IL1RAP,PTPRG,CADM1,TENM4,PCDHGA10,PCDHGA5,PCDHGA2,PCDHB15,PCDHB4,PCDHA3,TENM2,CLSTN2,HMCN1,KIRREL3
GO Biological Processes	GO:0007157	heterophilic cell-cell adhesion via plasma membrane cell adhesion molecules	-2.40787	-0.130781	4/46	23705,26011,57451,83872	CADM1,TENM4,TENM2,HMCN1
GO Biological Processes	GO:0099537	trans-synaptic signaling	-5.29946	-1.88344	27/728	107,613,1006,2898,2917,2918,2932,3556,4915,5530,5581,5786,6529,7804,8001,8499,9228,9229,9873,10718,22987,23657,55607,56131,57492,64084,66000,577,718,1501,2823,7402,23671,53942,84623	ADCY1,BCR,CDH8,GRIK2,GRM7,GRM8,GSK3B,IL1RAP,NTRK2,PPP3CA,PRKCE,PTPRA,SLC6A1,LRP8,GLRA3,PPFIA2,DLGAP2,DLGAP1,FCHSD2,NRG3,SV2C,SLC7A11,PPP1R9A,PCDHB4,ARID1B,CLSTN2,TMEM108,ADGRB3,C3,CTNND2,GPM6A,UTRN,TMEFF2,CNTN5,KIRREL3
GO Biological Processes	GO:0099537	trans-synaptic signaling	-5.29946	-1.88344	27/728	107,613,1006,2898,2917,2918,2932,3556,4915,5530,5581,5786,6529,7804,8001,8499,9228,9229,9873,10718,22987,23657,55607,56131,57492,64084,66000	ADCY1,BCR,CDH8,GRIK2,GRM7,GRM8,GSK3B,IL1RAP,NTRK2,PPP3CA,PRKCE,PTPRA,SLC6A1,LRP8,GLRA3,PPFIA2,DLGAP2,DLGAP1,FCHSD2,NRG3,SV2C,SLC7A11,PPP1R9A,PCDHB4,ARID1B,CLSTN2,TMEM108
GO Biological Processes	GO:0099536	synaptic signaling	-5.2453	-1.88044	27/733	107,613,1006,2898,2917,2918,2932,3556,4915,5530,5581,5786,6529,7804,8001,8499,9228,9229,9873,10718,22987,23657,55607,56131,57492,64084,66000	ADCY1,BCR,CDH8,GRIK2,GRM7,GRM8,GSK3B,IL1RAP,NTRK2,PPP3CA,PRKCE,PTPRA,SLC6A1,LRP8,GLRA3,PPFIA2,DLGAP2,DLGAP1,FCHSD2,NRG3,SV2C,SLC7A11,PPP1R9A,PCDHB4,ARID1B,CLSTN2,TMEM108
GO Biological Processes	GO:0007268	chemical synaptic transmission	-4.92018	-1.68025	26/720	107,613,1006,2898,2917,2918,2932,4915,5530,5581,5786,6529,7804,8001,8499,9228,9229,9873,10718,22987,23657,55607,56131,57492,64084,66000	ADCY1,BCR,CDH8,GRIK2,GRM7,GRM8,GSK3B,NTRK2,PPP3CA,PRKCE,PTPRA,SLC6A1,LRP8,GLRA3,PPFIA2,DLGAP2,DLGAP1,FCHSD2,NRG3,SV2C,SLC7A11,PPP1R9A,PCDHB4,ARID1B,CLSTN2,TMEM108
GO Biological Processes	GO:0098916	anterograde trans-synaptic signaling	-4.92018	-1.68025	26/720	107,613,1006,2898,2917,2918,2932,4915,5530,5581,5786,6529,7804,8001,8499,9228,9229,9873,10718,22987,23657,55607,56131,57492,64084,66000	ADCY1,BCR,CDH8,GRIK2,GRM7,GRM8,GSK3B,NTRK2,PPP3CA,PRKCE,PTPRA,SLC6A1,LRP8,GLRA3,PPFIA2,DLGAP2,DLGAP1,FCHSD2,NRG3,SV2C,SLC7A11,PPP1R9A,PCDHB4,ARID1B,CLSTN2,TMEM108
GO Biological Processes	GO:0050808	synapse organization	-4.36196	-1.33777	18/431	577,718,1006,1501,2823,3556,4915,7402,7804,8499,23657,23671,53942,55607,56131,64084,66000,84623	ADGRB3,C3,CDH8,CTNND2,GPM6A,IL1RAP,NTRK2,UTRN,LRP8,PPFIA2,SLC7A11,TMEFF2,CNTN5,PPP1R9A,PCDHB4,CLSTN2,TMEM108,KIRREL3
GO Biological Processes	GO:0050804	modulation of chemical synaptic transmission	-4.12227	-1.22233	18/450	107,613,2898,2917,2918,2932,4915,5530,5581,5786,6529,7804,8499,10718,23657,55607,64084,66000	ADCY1,BCR,GRIK2,GRM7,GRM8,GSK3B,NTRK2,PPP3CA,PRKCE,PTPRA,SLC6A1,LRP8,PPFIA2,NRG3,SLC7A11,PPP1R9A,CLSTN2,TMEM108
GO Biological Processes	GO:0099177	regulation of trans-synaptic signaling	-4.11007	-1.22233	18/451	107,613,2898,2917,2918,2932,4915,5530,5581,5786,6529,7804,8499,10718,23657,55607,64084,66000	ADCY1,BCR,GRIK2,GRM7,GRM8,GSK3B,NTRK2,PPP3CA,PRKCE,PTPRA,SLC6A1,LRP8,PPFIA2,NRG3,SLC7A11,PPP1R9A,CLSTN2,TMEM108
GO Biological Processes	GO:0007416	synapse assembly	-2.94914	-0.394317	9/182	577,2823,3556,4915,53942,55607,56131,64084,84623	ADGRB3,GPM6A,IL1RAP,NTRK2,CNTN5,PPP1R9A,PCDHB4,CLSTN2,KIRREL3
GO Biological Processes	GO:0050807	regulation of synapse organization	-2.80827	-0.358393	10/229	577,1006,2823,3556,4915,7804,8499,23657,55607,64084	ADGRB3,CDH8,GPM6A,IL1RAP,NTRK2,LRP8,PPFIA2,SLC7A11,PPP1R9A,CLSTN2
GO Biological Processes	GO:0050803	regulation of synapse structure or activity	-2.65878	-0.253301	10/240	577,1006,2823,3556,4915,7804,8499,23657,55607,64084	ADGRB3,CDH8,GPM6A,IL1RAP,NTRK2,LRP8,PPFIA2,SLC7A11,PPP1R9A,CLSTN2
GO Biological Processes	GO:0050806	positive regulation of synaptic transmission	-2.06481	0	7/164	107,2898,2932,4915,5581,55607,64084	ADCY1,GRIK2,GSK3B,NTRK2,PRKCE,PPP1R9A,CLSTN2
GO Biological Processes	GO:0021537	telencephalon development	-4.68806	-1.4985	14/260	2044,2932,4915,6331,6586,7804,10718,23657,25987,55236,66000,83696,84623,91584,5592,7155,81544,107,463,613,5530,5793,51569,57626,79971	EPHA5,GSK3B,NTRK2,SCN5A,SLIT3,LRP8,NRG3,SLC7A11,TSKU,UBA6,TMEM108,TRAPPC9,KIRREL3,PLXNA4,PRKG1,TOP2B,GDPD5,ADCY1,ZFHX3,BCR,PPP3CA,PTPRG,UFM1,KLHL1,WLS
GO Biological Processes	GO:0021537	telencephalon development	-4.68806	-1.4985	14/260	2044,2932,4915,6331,6586,7804,10718,23657,25987,55236,66000,83696,84623,91584	EPHA5,GSK3B,NTRK2,SCN5A,SLIT3,LRP8,NRG3,SLC7A11,TSKU,UBA6,TMEM108,TRAPPC9,KIRREL3,PLXNA4
GO Biological Processes	GO:0030900	forebrain development	-4.39384	-1.33777	17/389	2044,2932,4915,5592,6331,6586,7155,7804,10718,23657,25987,55236,66000,81544,83696,84623,91584	EPHA5,GSK3B,NTRK2,PRKG1,SCN5A,SLIT3,TOP2B,LRP8,NRG3,SLC7A11,TSKU,UBA6,TMEM108,GDPD5,TRAPPC9,KIRREL3,PLXNA4
GO Biological Processes	GO:0007420	brain development	-4.26907	-1.32779	25/741	107,463,613,2044,2932,4915,5530,5592,5793,6331,6586,7155,7804,10718,23657,25987,51569,55236,57626,66000,79971,81544,83696,84623,91584	ADCY1,ZFHX3,BCR,EPHA5,GSK3B,NTRK2,PPP3CA,PRKG1,PTPRG,SCN5A,SLIT3,TOP2B,LRP8,NRG3,SLC7A11,TSKU,UFM1,UBA6,KLHL1,TMEM108,WLS,GDPD5,TRAPPC9,KIRREL3,PLXNA4
GO Biological Processes	GO:0060322	head development	-3.88384	-1.04719	25/784	107,463,613,2044,2932,4915,5530,5592,5793,6331,6586,7155,7804,10718,23657,25987,51569,55236,57626,66000,79971,81544,83696,84623,91584	ADCY1,ZFHX3,BCR,EPHA5,GSK3B,NTRK2,PPP3CA,PRKG1,PTPRG,SCN5A,SLIT3,TOP2B,LRP8,NRG3,SLC7A11,TSKU,UFM1,UBA6,KLHL1,TMEM108,WLS,GDPD5,TRAPPC9,KIRREL3,PLXNA4
GO Biological Processes	GO:0021766	hippocampus development	-3.00871	-0.445478	6/81	2044,2932,7804,55236,66000,84623	EPHA5,GSK3B,LRP8,UBA6,TMEM108,KIRREL3
GO Biological Processes	GO:0021543	pallium development	-2.48402	-0.156139	8/174	2044,2932,4915,7804,55236,66000,83696,84623	EPHA5,GSK3B,NTRK2,LRP8,UBA6,TMEM108,TRAPPC9,KIRREL3
GO Biological Processes	GO:0021761	limbic system development	-2.35502	-0.100374	6/109	2044,2932,7804,55236,66000,84623	EPHA5,GSK3B,LRP8,UBA6,TMEM108,KIRREL3
GO Biological Processes	GO:0033674	positive regulation of kinase activity	-4.67148	-1.4985	23/613	107,727,1795,2044,3791,3937,4342,4915,6098,6787,7098,7436,7804,8844,10111,10718,23328,25778,28956,51422,55607,253260,389840	ADCY1,C5,DOCK3,EPHA5,KDR,LCP2,MOS,NTRK2,ROS1,NEK4,TLR3,VLDLR,LRP8,KSR1,RAD50,NRG3,SASH1,DSTYK,LAMTOR2,PRKAG2,PPP1R9A,RICTOR,MAP3K15
GO Biological Processes	GO:0051347	positive regulation of transferase activity	-3.87494	-1.04719	23/692	107,727,1795,2044,3791,3937,4342,4915,6098,6787,7098,7436,7804,8844,10111,10718,23328,25778,28956,51422,55607,253260,389840	ADCY1,C5,DOCK3,EPHA5,KDR,LCP2,MOS,NTRK2,ROS1,NEK4,TLR3,VLDLR,LRP8,KSR1,RAD50,NRG3,SASH1,DSTYK,LAMTOR2,PRKAG2,PPP1R9A,RICTOR,MAP3K15
GO Biological Processes	GO:0045860	positive regulation of protein kinase activity	-3.16476	-0.526896	18/540	107,727,1795,3937,4342,4915,6787,7098,7436,7804,8844,10718,23328,28956,51422,55607,253260,389840	ADCY1,C5,DOCK3,LCP2,MOS,NTRK2,NEK4,TLR3,VLDLR,LRP8,KSR1,NRG3,SASH1,LAMTOR2,PRKAG2,PPP1R9A,RICTOR,MAP3K15
GO Biological Processes	GO:0032147	activation of protein kinase activity	-2.09198	0	11/335	107,727,4342,6787,7098,8844,10718,28956,51422,253260,389840	ADCY1,C5,MOS,NEK4,TLR3,KSR1,NRG3,LAMTOR2,PRKAG2,RICTOR,MAP3K15
Reactome Gene Sets	R-HSA-4086398	Ca2+ pathway	-4.59248	-1.44947	7/62	2775,2786,4772,5530,5592,27161,57690,7979,10213,1387,2932,8452,79971,5581,613,23291,50856,7220,2487,2289,6599	GNAO1,GNG4,NFATC1,PPP3CA,PRKG1,AGO2,TNRC6C,SEM1,PSMD14,CREBBP,GSK3B,CUL3,WLS,PRKCE,BCR,FBXW11,CLEC4A,TRPC1,FRZB,FKBP5,SMARCC1
Reactome Gene Sets	R-HSA-4086398	Ca2+ pathway	-4.59248	-1.44947	7/62	2775,2786,4772,5530,5592,27161,57690	GNAO1,GNG4,NFATC1,PPP3CA,PRKG1,AGO2,TNRC6C
GO Biological Processes	GO:0007223	Wnt signaling pathway, calcium modulating pathway	-3.74147	-0.927514	5/38	2775,4772,5530,27161,57690	GNAO1,NFATC1,PPP3CA,AGO2,TNRC6C
Reactome Gene Sets	R-HSA-3858494	Beta-catenin independent WNT signaling	-3.64238	-0.841792	9/146	2775,2786,4772,5530,5592,7979,10213,27161,57690	GNAO1,GNG4,NFATC1,PPP3CA,PRKG1,SEM1,PSMD14,AGO2,TNRC6C
Reactome Gene Sets	R-HSA-195721	Signaling by WNT	-3.04623	-0.451396	13/332	1387,2775,2786,2932,4772,5530,5592,7979,8452,10213,27161,57690,79971	CREBBP,GNAO1,GNG4,GSK3B,NFATC1,PPP3CA,PRKG1,SEM1,CUL3,PSMD14,AGO2,TNRC6C,WLS
Canonical Pathways	M113	PID NFAT 3PATHWAY	-3.02161	-0.450688	5/54	1387,2932,4772,5530,5581	CREBBP,GSK3B,NFATC1,PPP3CA,PRKCE
Canonical Pathways	M8626	SIG BCR SIGNALING PATHWAY	-2.40787	-0.130781	4/46	613,2932,4772,5530	BCR,GSK3B,NFATC1,PPP3CA
Reactome Gene Sets	R-HSA-5621481	C-type lectin receptors (CLRs)	-2.38251	-0.116486	7/143	1387,4772,5530,7979,10213,23291,50856	CREBBP,NFATC1,PPP3CA,SEM1,PSMD14,FBXW11,CLEC4A
Reactome Gene Sets	R-HSA-983705	Signaling by the B Cell Receptor (BCR)	-2.29771	-0.0771647	6/112	4772,5530,7220,7979,10213,23291	NFATC1,PPP3CA,TRPC1,SEM1,PSMD14,FBXW11
GO Biological Processes	GO:0035567	non-canonical Wnt signaling pathway	-2.25447	-0.0425735	7/151	2487,2775,4772,5530,10213,27161,57690	FRZB,GNAO1,NFATC1,PPP3CA,PSMD14,AGO2,TNRC6C
Canonical Pathways	M115	PID REG GR PATHWAY	-2.22379	-0.0317852	5/82	1387,2289,2932,4772,6599	CREBBP,FKBP5,GSK3B,NFATC1,SMARCC1
Reactome Gene Sets	R-HSA-1168372	Downstream signaling events of B Cell Receptor (BCR)	-2.20171	-0.0269977	5/83	4772,5530,7979,10213,23291	NFATC1,PPP3CA,SEM1,PSMD14,FBXW11
GO Biological Processes	GO:0010324	membrane invagination	-4.52723	-1.41224	10/140	718,3493,9146,9844,28408,28442,28444,51454,56907,196527,696,1387,3937,4772,5142,5530,5581,10213,10384,23291,50856,55845,727,7098,22841,55061,81494,613	C3,IGHA1,HGS,ELMO1,IGHV3-74,IGHV3-23,IGHV3-21,GULP1,SPIRE1,ANO6,BTN1A1,CREBBP,LCP2,NFATC1,PDE4B,PPP3CA,PRKCE,PSMD14,BTN3A3,FBXW11,CLEC4A,BRK1,C5,TLR3,RAB11FIP2,SUSD4,CFHR5,BCR
GO Biological Processes	GO:0010324	membrane invagination	-4.52723	-1.41224	10/140	718,3493,9146,9844,28408,28442,28444,51454,56907,196527	C3,IGHA1,HGS,ELMO1,IGHV3-74,IGHV3-23,IGHV3-21,GULP1,SPIRE1,ANO6
GO Biological Processes	GO:0099024	plasma membrane invagination	-3.97403	-1.10209	9/132	718,3493,9844,28408,28442,28444,51454,56907,196527	C3,IGHA1,ELMO1,IGHV3-74,IGHV3-23,IGHV3-21,GULP1,SPIRE1,ANO6
GO Biological Processes	GO:0006911	phagocytosis, engulfment	-3.45314	-0.725098	8/123	718,3493,9844,28408,28442,28444,51454,196527	C3,IGHA1,ELMO1,IGHV3-74,IGHV3-23,IGHV3-21,GULP1,ANO6
GO Biological Processes	GO:0002768	immune response-regulating cell surface receptor signaling pathway	-3.0283	-0.450688	17/509	696,1387,3493,3937,4772,5142,5530,5581,9844,10213,10384,23291,28408,28442,28444,50856,55845	BTN1A1,CREBBP,IGHA1,LCP2,NFATC1,PDE4B,PPP3CA,PRKCE,ELMO1,PSMD14,BTN3A3,FBXW11,IGHV3-74,IGHV3-23,IGHV3-21,CLEC4A,BRK1
GO Biological Processes	GO:0002253	activation of immune response	-2.7798	-0.341509	21/731	696,718,727,1387,3493,3937,5142,5581,7098,9844,10213,10384,22841,23291,28408,28442,28444,50856,55061,55845,81494	BTN1A1,C3,C5,CREBBP,IGHA1,LCP2,PDE4B,PRKCE,TLR3,ELMO1,PSMD14,BTN3A3,RAB11FIP2,FBXW11,IGHV3-74,IGHV3-23,IGHV3-21,CLEC4A,SUSD4,BRK1,CFHR5
GO Biological Processes	GO:0002429	immune response-activating cell surface receptor signaling pathway	-2.49632	-0.163984	15/476	696,1387,3493,3937,5142,5581,9844,10213,10384,23291,28408,28442,28444,50856,55845	BTN1A1,CREBBP,IGHA1,LCP2,PDE4B,PRKCE,ELMO1,PSMD14,BTN3A3,FBXW11,IGHV3-74,IGHV3-23,IGHV3-21,CLEC4A,BRK1
GO Biological Processes	GO:0002764	immune response-regulating signaling pathway	-2.42776	-0.130781	19/681	696,1387,3493,3937,4772,5142,5530,5581,7098,9844,10213,10384,22841,23291,28408,28442,28444,50856,55845	BTN1A1,CREBBP,IGHA1,LCP2,NFATC1,PDE4B,PPP3CA,PRKCE,TLR3,ELMO1,PSMD14,BTN3A3,RAB11FIP2,FBXW11,IGHV3-74,IGHV3-23,IGHV3-21,CLEC4A,BRK1
GO Biological Processes	GO:0006956	complement activation	-2.4242	-0.130781	8/178	718,727,3493,28408,28442,28444,55061,81494	C3,C5,IGHA1,IGHV3-74,IGHV3-23,IGHV3-21,SUSD4,CFHR5
GO Biological Processes	GO:0006958	complement activation, classical pathway	-2.41602	-0.130781	7/141	718,727,3493,28408,28442,28444,55061	C3,C5,IGHA1,IGHV3-74,IGHV3-23,IGHV3-21,SUSD4
GO Biological Processes	GO:0002455	humoral immune response mediated by circulating immunoglobulin	-2.20878	-0.0269977	7/154	718,727,3493,28408,28442,28444,55061	C3,C5,IGHA1,IGHV3-74,IGHV3-23,IGHV3-21,SUSD4
GO Biological Processes	GO:0006909	phagocytosis	-2.17701	-0.0162701	12/372	613,718,3493,5581,9844,22841,28408,28442,28444,51454,55845,196527	BCR,C3,IGHA1,PRKCE,ELMO1,RAB11FIP2,IGHV3-74,IGHV3-23,IGHV3-21,GULP1,BRK1,ANO6
GO Biological Processes	GO:0038093	Fc receptor signaling pathway	-2.13948	0	9/241	3937,4772,5530,5581,9844,10213,23291,28442,55845	LCP2,NFATC1,PPP3CA,PRKCE,ELMO1,PSMD14,FBXW11,IGHV3-23,BRK1
GO Biological Processes	GO:0072376	protein activation cascade	-2.11304	0	8/201	718,727,3493,28408,28442,28444,55061,81494	C3,C5,IGHA1,IGHV3-74,IGHV3-23,IGHV3-21,SUSD4,CFHR5
KEGG Pathway	hsa04724	Glutamatergic synapse	-4.47107	-1.38242	9/114	107,2775,2786,2898,2917,2918,5530,7220,9229,5138,5142	ADCY1,GNAO1,GNG4,GRIK2,GRM7,GRM8,PPP3CA,TRPC1,DLGAP1,PDE2A,PDE4B
KEGG Pathway	hsa04724	Glutamatergic synapse	-4.47107	-1.38242	9/114	107,2775,2786,2898,2917,2918,5530,7220,9229	ADCY1,GNAO1,GNG4,GRIK2,GRM7,GRM8,PPP3CA,TRPC1,DLGAP1
KEGG Pathway	hsa05032	Morphine addiction	-2.0363	0	5/91	107,2775,2786,5138,5142	ADCY1,GNAO1,GNG4,PDE2A,PDE4B
Reactome Gene Sets	R-HSA-111885	Opioid Signalling	-2.01692	0	5/92	107,2775,2786,5142,5530	ADCY1,GNAO1,GNG4,PDE4B,PPP3CA
GO Biological Processes	GO:0031589	cell-substrate adhesion	-4.35584	-1.33777	16/353	613,2932,3791,5581,6093,6239,7402,8499,9358,9480,10085,51057,55604,57669,59277,253725,1006,23705,463,3109,4860,5530,5592,5793,91584	BCR,GSK3B,KDR,PRKCE,ROCK1,RREB1,UTRN,PPFIA2,ITGBL1,ONECUT2,EDIL3,WDPCP,CARMIL1,EPB41L5,NTN4,WASHC2C,CDH8,CADM1,ZFHX3,HLA-DMB,PNP,PPP3CA,PRKG1,PTPRG,PLXNA4
GO Biological Processes	GO:0031589	cell-substrate adhesion	-4.35584	-1.33777	16/353	613,2932,3791,5581,6093,6239,7402,8499,9358,9480,10085,51057,55604,57669,59277,253725	BCR,GSK3B,KDR,PRKCE,ROCK1,RREB1,UTRN,PPFIA2,ITGBL1,ONECUT2,EDIL3,WDPCP,CARMIL1,EPB41L5,NTN4,WASHC2C
GO Biological Processes	GO:0010811	positive regulation of cell-substrate adhesion	-4.29527	-1.32779	9/120	2932,3791,5581,6093,6239,7402,10085,55604,57669	GSK3B,KDR,PRKCE,ROCK1,RREB1,UTRN,EDIL3,CARMIL1,EPB41L5
GO Biological Processes	GO:0010810	regulation of cell-substrate adhesion	-4.24896	-1.32779	12/215	2932,3791,5581,6093,6239,7402,9480,10085,51057,55604,57669,253725	GSK3B,KDR,PRKCE,ROCK1,RREB1,UTRN,ONECUT2,EDIL3,WDPCP,CARMIL1,EPB41L5,WASHC2C
GO Biological Processes	GO:0001954	positive regulation of cell-matrix adhesion	-3.05885	-0.455744	5/53	2932,3791,6093,7402,57669	GSK3B,KDR,ROCK1,UTRN,EPB41L5
GO Biological Processes	GO:0007160	cell-matrix adhesion	-2.80827	-0.358393	10/229	613,2932,3791,6093,7402,8499,9358,9480,51057,57669	BCR,GSK3B,KDR,ROCK1,UTRN,PPFIA2,ITGBL1,ONECUT2,WDPCP,EPB41L5
GO Biological Processes	GO:0001952	regulation of cell-matrix adhesion	-2.74861	-0.315995	7/123	2932,3791,6093,7402,9480,51057,57669	GSK3B,KDR,ROCK1,UTRN,ONECUT2,WDPCP,EPB41L5
GO Biological Processes	GO:0034332	adherens junction organization	-2.3014	-0.0771647	7/148	613,1006,3791,6093,23705,51057,57669	BCR,CDH8,KDR,ROCK1,CADM1,WDPCP,EPB41L5
GO Biological Processes	GO:0051894	positive regulation of focal adhesion assembly	-2.30004	-0.0771647	3/25	3791,6093,57669	KDR,ROCK1,EPB41L5
GO Biological Processes	GO:0045785	positive regulation of cell adhesion	-2.20341	-0.0269977	13/416	463,2932,3109,3791,4860,5530,5581,6093,6239,7402,10085,55604,57669	ZFHX3,GSK3B,HLA-DMB,KDR,PNP,PPP3CA,PRKCE,ROCK1,RREB1,UTRN,EDIL3,CARMIL1,EPB41L5
GO Biological Processes	GO:0007045	cell-substrate adherens junction assembly	-2.20171	-0.0269977	5/83	613,3791,6093,51057,57669	BCR,KDR,ROCK1,WDPCP,EPB41L5
GO Biological Processes	GO:0048041	focal adhesion assembly	-2.20171	-0.0269977	5/83	613,3791,6093,51057,57669	BCR,KDR,ROCK1,WDPCP,EPB41L5
GO Biological Processes	GO:0030155	regulation of cell adhesion	-2.19969	-0.0269977	19/716	463,2932,3109,3791,4860,5530,5581,5592,5793,6093,6239,7402,9480,10085,51057,55604,57669,91584,253725	ZFHX3,GSK3B,HLA-DMB,KDR,PNP,PPP3CA,PRKCE,PRKG1,PTPRG,ROCK1,RREB1,UTRN,ONECUT2,EDIL3,WDPCP,CARMIL1,EPB41L5,PLXNA4,WASHC2C
GO Biological Processes	GO:1903393	positive regulation of adherens junction organization	-2.0359	0	3/31	3791,6093,57669	KDR,ROCK1,EPB41L5
GO Biological Processes	GO:0007169	transmembrane receptor protein tyrosine kinase signaling pathway	-4.30676	-1.32779	25/737	613,2044,2817,2888,2932,3791,3937,4915,5774,5786,5793,6093,6098,6599,8717,9146,9542,9844,10718,25778,51232,55845,57732,66000,245972	BCR,EPHA5,GPC1,GRB14,GSK3B,KDR,LCP2,NTRK2,PTPN3,PTPRA,PTPRG,ROCK1,ROS1,SMARCC1,TRADD,HGS,NRG2,ELMO1,NRG3,DSTYK,CRIM1,BRK1,ZFYVE28,TMEM108,ATP6V0D2
GO Biological Processes	GO:0016358	dendrite development	-4.25631	-1.32779	13/249	577,1501,2932,5530,5592,7436,7804,8499,23671,55236,55607,57492,57626,2823,4915,5793,6239,9779,11075,26230,51057,55604,55845,57451,91584,257194,440730,253725,3556,4681,26011,56288,64084,81544,463,6093	ADGRB3,CTNND2,GSK3B,PPP3CA,PRKG1,VLDLR,LRP8,PPFIA2,TMEFF2,UBA6,PPP1R9A,ARID1B,KLHL1,GPM6A,NTRK2,PTPRG,RREB1,TBC1D5,STMN2,TIAM2,WDPCP,CARMIL1,BRK1,TENM2,PLXNA4,NEGR1,TRIM67,WASHC2C,IL1RAP,NBL1,TENM4,PARD3,CLSTN2,GDPD5,ZFHX3,ROCK1
GO Biological Processes	GO:0016358	dendrite development	-4.25631	-1.32779	13/249	577,1501,2932,5530,5592,7436,7804,8499,23671,55236,55607,57492,57626	ADGRB3,CTNND2,GSK3B,PPP3CA,PRKG1,VLDLR,LRP8,PPFIA2,TMEFF2,UBA6,PPP1R9A,ARID1B,KLHL1
GO Biological Processes	GO:0048813	dendrite morphogenesis	-2.94257	-0.394317	8/147	577,1501,2932,5530,7436,7804,8499,55607	ADGRB3,CTNND2,GSK3B,PPP3CA,VLDLR,LRP8,PPFIA2,PPP1R9A
GO Biological Processes	GO:0120035	regulation of plasma membrane bounded cell projection organization	-2.91165	-0.37141	21/713	577,2823,2932,4915,5530,5793,6239,7436,7804,8499,9779,11075,26230,51057,55604,55607,55845,57451,91584,257194,440730	ADGRB3,GPM6A,GSK3B,NTRK2,PPP3CA,PTPRG,RREB1,VLDLR,LRP8,PPFIA2,TBC1D5,STMN2,TIAM2,WDPCP,CARMIL1,PPP1R9A,BRK1,TENM2,PLXNA4,NEGR1,TRIM67
GO Biological Processes	GO:0010769	regulation of cell morphogenesis involved in differentiation	-2.84691	-0.37141	12/307	577,2932,4915,5530,6239,7804,8499,26230,55604,55607,91584,253725	ADGRB3,GSK3B,NTRK2,PPP3CA,RREB1,LRP8,PPFIA2,TIAM2,CARMIL1,PPP1R9A,PLXNA4,WASHC2C
GO Biological Processes	GO:0031346	positive regulation of cell projection organization	-2.84542	-0.37141	14/393	2823,4915,6239,7436,7804,11075,26230,55604,55607,55845,57451,91584,257194,440730	GPM6A,NTRK2,RREB1,VLDLR,LRP8,STMN2,TIAM2,CARMIL1,PPP1R9A,BRK1,TENM2,PLXNA4,NEGR1,TRIM67
GO Biological Processes	GO:0031344	regulation of cell projection organization	-2.83769	-0.369842	21/723	577,2823,2932,4915,5530,5793,6239,7436,7804,8499,9779,11075,26230,51057,55604,55607,55845,57451,91584,257194,440730	ADGRB3,GPM6A,GSK3B,NTRK2,PPP3CA,PTPRG,RREB1,VLDLR,LRP8,PPFIA2,TBC1D5,STMN2,TIAM2,WDPCP,CARMIL1,PPP1R9A,BRK1,TENM2,PLXNA4,NEGR1,TRIM67
GO Biological Processes	GO:0048814	regulation of dendrite morphogenesis	-2.6288	-0.239115	6/96	577,2932,5530,7804,8499,55607	ADGRB3,GSK3B,PPP3CA,LRP8,PPFIA2,PPP1R9A
GO Biological Processes	GO:0060996	dendritic spine development	-2.49697	-0.163984	6/102	1501,7804,8499,55236,55607,57492	CTNND2,LRP8,PPFIA2,UBA6,PPP1R9A,ARID1B
GO Biological Processes	GO:0051962	positive regulation of nervous system development	-2.2784	-0.0630936	16/552	577,3556,4681,4915,7436,7804,11075,26011,26230,55607,56288,64084,81544,91584,257194,440730	ADGRB3,IL1RAP,NBL1,NTRK2,VLDLR,LRP8,STMN2,TENM4,TIAM2,PPP1R9A,PARD3,CLSTN2,GDPD5,PLXNA4,NEGR1,TRIM67
GO Biological Processes	GO:0050773	regulation of dendrite development	-2.19382	-0.0269977	7/155	577,2932,5530,7436,7804,8499,55607	ADGRB3,GSK3B,PPP3CA,VLDLR,LRP8,PPFIA2,PPP1R9A
GO Biological Processes	GO:0045664	regulation of neuron differentiation	-2.18244	-0.0186694	18/667	463,577,2932,4681,4915,5530,5793,6093,7436,7804,8499,11075,26230,55607,81544,91584,257194,440730	ZFHX3,ADGRB3,GSK3B,NBL1,NTRK2,PPP3CA,PTPRG,ROCK1,VLDLR,LRP8,PPFIA2,STMN2,TIAM2,PPP1R9A,GDPD5,PLXNA4,NEGR1,TRIM67
Canonical Pathways	M69	PID REELIN PATHWAY	-2.11692	0	3/29	2932,7436,7804	GSK3B,VLDLR,LRP8
GO Biological Processes	GO:0106027	neuron projection organization	-2.01692	0	5/92	1501,2932,7804,8499,55607	CTNND2,GSK3B,LRP8,PPFIA2,PPP1R9A
Reactome Gene Sets	R-HSA-9006925	Intracellular signaling by second messengers	-3.92437	-1.06767	14/306	107,2100,2932,3556,5581,7874,7979,9542,10213,10718,27161,28956,57690,253260,613,1387,3791,8844,9061,9208,9794,5786,8452	ADCY1,ESR2,GSK3B,IL1RAP,PRKCE,USP7,SEM1,NRG2,PSMD14,NRG3,AGO2,LAMTOR2,TNRC6C,RICTOR,BCR,CREBBP,KDR,KSR1,PAPSS1,LRRFIP1,MAML1,PTPRA,CUL3
Reactome Gene Sets	R-HSA-9006925	Intracellular signaling by second messengers	-3.92437	-1.06767	14/306	107,2100,2932,3556,5581,7874,7979,9542,10213,10718,27161,28956,57690,253260	ADCY1,ESR2,GSK3B,IL1RAP,PRKCE,USP7,SEM1,NRG2,PSMD14,NRG3,AGO2,LAMTOR2,TNRC6C,RICTOR
Reactome Gene Sets	R-HSA-1257604	PIP3 activates AKT signaling	-3.4178	-0.717682	12/264	2100,2932,3556,7874,7979,9542,10213,10718,27161,28956,57690,253260	ESR2,GSK3B,IL1RAP,USP7,SEM1,NRG2,PSMD14,NRG3,AGO2,LAMTOR2,TNRC6C,RICTOR
Reactome Gene Sets	R-HSA-5663202	Diseases of signal transduction by growth factor receptors and second messengers	-3.03802	-0.451305	14/375	613,1387,2100,2932,3791,7979,8844,9061,9208,9542,9794,10213,10718,253260	BCR,CREBBP,ESR2,GSK3B,KDR,SEM1,KSR1,PAPSS1,LRRFIP1,NRG2,MAML1,PSMD14,NRG3,RICTOR
Reactome Gene Sets	R-HSA-5683057	MAPK family signaling cascades	-2.05678	0	10/293	5786,7979,8452,8844,9542,10213,10718,27161,28956,57690	PTPRA,SEM1,CUL3,KSR1,NRG2,PSMD14,NRG3,AGO2,LAMTOR2,TNRC6C
GO Biological Processes	GO:0035082	axoneme assembly	-3.5963	-0.808676	6/63	25981,56171,79989,92749,136332,200162,2823,4638,6093,9480,9779,9786,51057,55604,55607,55845,57451,57492,79441,196527	DNAH1,DNAH7,TTC26,DRC1,LRGUK,SPAG17,GPM6A,MYLK,ROCK1,ONECUT2,TBC1D5,KIAA0586,WDPCP,CARMIL1,PPP1R9A,BRK1,TENM2,ARID1B,HAUS3,ANO6
GO Biological Processes	GO:0035082	axoneme assembly	-3.5963	-0.808676	6/63	25981,56171,79989,92749,136332,200162	DNAH1,DNAH7,TTC26,DRC1,LRGUK,SPAG17
GO Biological Processes	GO:0120031	plasma membrane bounded cell projection assembly	-3.54951	-0.774476	20/590	2823,4638,6093,9480,9779,9786,25981,51057,55604,55607,55845,56171,57451,57492,79441,79989,92749,136332,196527,200162	GPM6A,MYLK,ROCK1,ONECUT2,TBC1D5,KIAA0586,DNAH1,WDPCP,CARMIL1,PPP1R9A,BRK1,DNAH7,TENM2,ARID1B,HAUS3,TTC26,DRC1,LRGUK,ANO6,SPAG17
GO Biological Processes	GO:0030031	cell projection assembly	-3.4285	-0.717682	20/603	2823,4638,6093,9480,9779,9786,25981,51057,55604,55607,55845,56171,57451,57492,79441,79989,92749,136332,196527,200162	GPM6A,MYLK,ROCK1,ONECUT2,TBC1D5,KIAA0586,DNAH1,WDPCP,CARMIL1,PPP1R9A,BRK1,DNAH7,TENM2,ARID1B,HAUS3,TTC26,DRC1,LRGUK,ANO6,SPAG17
GO Biological Processes	GO:0001578	microtubule bundle formation	-2.65178	-0.251751	6/95	25981,56171,79989,92749,136332,200162	DNAH1,DNAH7,TTC26,DRC1,LRGUK,SPAG17
GO Biological Processes	GO:0070286	axonemal dynein complex assembly	-2.07563	0	3/30	25981,56171,92749	DNAH1,DNAH7,DRC1
CORUM	CORUM:2829	RSmad complex	-3.51491	-0.75211	3/10	1387,6599,57492	CREBBP,SMARCC1,ARID1B
GO Biological Processes	GO:0030029	actin filament-based process	-3.48247	-0.731564	24/785	613,2044,5142,5581,5592,6093,6331,7273,8452,9844,9873,23671,55604,55607,55845,56907,57626,57669,65979,80206,127294,253260,253725,257019,577,2823,2932,3556,3791,4915,9146,23514,57451,64084,11075,10426,753,29103,91584,196527	BCR,EPHA5,PDE4B,PRKCE,PRKG1,ROCK1,SCN5A,TTN,CUL3,ELMO1,FCHSD2,TMEFF2,CARMIL1,PPP1R9A,BRK1,SPIRE1,KLHL1,EPB41L5,PHACTR4,FHOD3,MYOM3,RICTOR,WASHC2C,FRMD3,ADGRB3,GPM6A,GSK3B,IL1RAP,KDR,NTRK2,HGS,SPIDR,TENM2,CLSTN2,STMN2,TUBGCP3,LDLRAD4,DNAJC15,PLXNA4,ANO6
GO Biological Processes	GO:0030029	actin filament-based process	-3.48247	-0.731564	24/785	613,2044,5142,5581,5592,6093,6331,7273,8452,9844,9873,23671,55604,55607,55845,56907,57626,57669,65979,80206,127294,253260,253725,257019	BCR,EPHA5,PDE4B,PRKCE,PRKG1,ROCK1,SCN5A,TTN,CUL3,ELMO1,FCHSD2,TMEFF2,CARMIL1,PPP1R9A,BRK1,SPIRE1,KLHL1,EPB41L5,PHACTR4,FHOD3,MYOM3,RICTOR,WASHC2C,FRMD3
GO Biological Processes	GO:0030036	actin cytoskeleton organization	-3.46397	-0.725098	22/692	613,2044,5581,5592,6093,7273,8452,9844,9873,23671,55604,55607,55845,56907,57626,57669,65979,80206,127294,253260,253725,257019	BCR,EPHA5,PRKCE,PRKG1,ROCK1,TTN,CUL3,ELMO1,FCHSD2,TMEFF2,CARMIL1,PPP1R9A,BRK1,SPIRE1,KLHL1,EPB41L5,PHACTR4,FHOD3,MYOM3,RICTOR,WASHC2C,FRMD3
GO Biological Processes	GO:0044089	positive regulation of cellular component biogenesis	-3.41354	-0.717682	19/559	577,2823,2932,3556,3791,4915,5581,6093,9146,9873,23514,55604,55845,56907,57451,57669,64084,253260,253725	ADGRB3,GPM6A,GSK3B,IL1RAP,KDR,NTRK2,PRKCE,ROCK1,HGS,FCHSD2,SPIDR,CARMIL1,BRK1,SPIRE1,TENM2,EPB41L5,CLSTN2,RICTOR,WASHC2C
GO Biological Processes	GO:0031032	actomyosin structure organization	-3.23817	-0.581821	10/201	6093,7273,8452,23671,55604,55607,57669,80206,127294,257019	ROCK1,TTN,CUL3,TMEFF2,CARMIL1,PPP1R9A,EPB41L5,FHOD3,MYOM3,FRMD3
GO Biological Processes	GO:0030838	positive regulation of actin filament polymerization	-3.19997	-0.55296	7/103	5581,9873,55604,55845,56907,253260,253725	PRKCE,FCHSD2,CARMIL1,BRK1,SPIRE1,RICTOR,WASHC2C
GO Biological Processes	GO:0030833	regulation of actin filament polymerization	-3.14052	-0.520381	9/171	5581,9873,55604,55607,55845,56907,80206,253260,253725	PRKCE,FCHSD2,CARMIL1,PPP1R9A,BRK1,SPIRE1,FHOD3,RICTOR,WASHC2C
GO Biological Processes	GO:0008064	regulation of actin polymerization or depolymerization	-2.86717	-0.37141	9/187	5581,9873,55604,55607,55845,56907,80206,253260,253725	PRKCE,FCHSD2,CARMIL1,PPP1R9A,BRK1,SPIRE1,FHOD3,RICTOR,WASHC2C
GO Biological Processes	GO:0030041	actin filament polymerization	-2.85113	-0.37141	9/188	5581,9873,55604,55607,55845,56907,80206,253260,253725	PRKCE,FCHSD2,CARMIL1,PPP1R9A,BRK1,SPIRE1,FHOD3,RICTOR,WASHC2C
GO Biological Processes	GO:0030832	regulation of actin filament length	-2.85113	-0.37141	9/188	5581,9873,55604,55607,55845,56907,80206,253260,253725	PRKCE,FCHSD2,CARMIL1,PPP1R9A,BRK1,SPIRE1,FHOD3,RICTOR,WASHC2C
GO Biological Processes	GO:0032271	regulation of protein polymerization	-2.82235	-0.360581	10/228	5581,9873,11075,55604,55607,55845,56907,80206,253260,253725	PRKCE,FCHSD2,STMN2,CARMIL1,PPP1R9A,BRK1,SPIRE1,FHOD3,RICTOR,WASHC2C
GO Biological Processes	GO:0032970	regulation of actin filament-based process	-2.73424	-0.307226	14/404	2044,5142,5581,6093,6331,9873,23671,55604,55607,55845,56907,80206,253260,253725	EPHA5,PDE4B,PRKCE,ROCK1,SCN5A,FCHSD2,TMEFF2,CARMIL1,PPP1R9A,BRK1,SPIRE1,FHOD3,RICTOR,WASHC2C
GO Biological Processes	GO:0110053	regulation of actin filament organization	-2.71954	-0.302568	11/276	5581,6093,9873,23671,55604,55607,55845,56907,80206,253260,253725	PRKCE,ROCK1,FCHSD2,TMEFF2,CARMIL1,PPP1R9A,BRK1,SPIRE1,FHOD3,RICTOR,WASHC2C
GO Biological Processes	GO:1901881	positive regulation of protein depolymerization	-2.58238	-0.207759	3/20	11075,55604,253725	STMN2,CARMIL1,WASHC2C
GO Biological Processes	GO:0051258	protein polymerization	-2.55348	-0.192511	11/290	5581,9873,10426,11075,55604,55607,55845,56907,80206,253260,253725	PRKCE,FCHSD2,TUBGCP3,STMN2,CARMIL1,PPP1R9A,BRK1,SPIRE1,FHOD3,RICTOR,WASHC2C
GO Biological Processes	GO:0007015	actin filament organization	-2.52546	-0.174841	14/426	5581,6093,7273,8452,9873,23671,55604,55607,55845,56907,80206,127294,253260,253725	PRKCE,ROCK1,TTN,CUL3,FCHSD2,TMEFF2,CARMIL1,PPP1R9A,BRK1,SPIRE1,FHOD3,MYOM3,RICTOR,WASHC2C
GO Biological Processes	GO:0008154	actin polymerization or depolymerization	-2.47104	-0.154498	9/214	5581,9873,55604,55607,55845,56907,80206,253260,253725	PRKCE,FCHSD2,CARMIL1,PPP1R9A,BRK1,SPIRE1,FHOD3,RICTOR,WASHC2C
GO Biological Processes	GO:0032273	positive regulation of protein polymerization	-2.45016	-0.148092	7/139	5581,9873,55604,55845,56907,253260,253725	PRKCE,FCHSD2,CARMIL1,BRK1,SPIRE1,RICTOR,WASHC2C
GO Biological Processes	GO:0031333	negative regulation of protein complex assembly	-2.3014	-0.0771647	7/148	753,2932,11075,29103,55604,80206,253725	LDLRAD4,GSK3B,STMN2,DNAJC15,CARMIL1,FHOD3,WASHC2C
GO Biological Processes	GO:0032956	regulation of actin cytoskeleton organization	-2.2959	-0.0771647	12/359	2044,5581,6093,9873,23671,55604,55607,55845,56907,80206,253260,253725	EPHA5,PRKCE,ROCK1,FCHSD2,TMEFF2,CARMIL1,PPP1R9A,BRK1,SPIRE1,FHOD3,RICTOR,WASHC2C
GO Biological Processes	GO:1902903	regulation of supramolecular fiber organization	-2.19487	-0.0269977	12/370	5581,6093,9873,11075,23671,55604,55607,55845,56907,80206,253260,253725	PRKCE,ROCK1,FCHSD2,STMN2,TMEFF2,CARMIL1,PPP1R9A,BRK1,SPIRE1,FHOD3,RICTOR,WASHC2C
GO Biological Processes	GO:0032535	regulation of cellular component size	-2.12435	0	12/378	2932,5581,9873,55604,55607,55845,56907,80206,91584,196527,253260,253725	GSK3B,PRKCE,FCHSD2,CARMIL1,PPP1R9A,BRK1,SPIRE1,FHOD3,PLXNA4,ANO6,RICTOR,WASHC2C
GO Biological Processes	GO:0043254	regulation of protein complex assembly	-2.02094	0	14/488	753,2932,5581,9873,11075,23514,29103,55604,55607,55845,56907,80206,253260,253725	LDLRAD4,GSK3B,PRKCE,FCHSD2,STMN2,SPIDR,DNAJC15,CARMIL1,PPP1R9A,BRK1,SPIRE1,FHOD3,RICTOR,WASHC2C
GO Biological Processes	GO:1902905	positive regulation of supramolecular fiber organization	-2.00464	0	8/210	5581,9873,11075,55604,55845,56907,253260,253725	PRKCE,FCHSD2,STMN2,CARMIL1,BRK1,SPIRE1,RICTOR,WASHC2C
GO Biological Processes	GO:0032060	bleb assembly	-3.38114	-0.695507	3/11	4638,6093,196527,107,4772,5138,5530,5581,5592,2775,51422,6586	MYLK,ROCK1,ANO6,ADCY1,NFATC1,PDE2A,PPP3CA,PRKCE,PRKG1,GNAO1,PRKAG2,SLIT3
GO Biological Processes	GO:0032060	bleb assembly	-3.38114	-0.695507	3/11	4638,6093,196527	MYLK,ROCK1,ANO6
KEGG Pathway	hsa04022	cGMP-PKG signaling pathway	-2.65859	-0.253301	8/163	107,4638,4772,5138,5530,5581,5592,6093	ADCY1,MYLK,NFATC1,PDE2A,PPP3CA,PRKCE,PRKG1,ROCK1
KEGG Pathway	hsa04921	Oxytocin signaling pathway	-2.2391	-0.0405721	7/152	107,2775,4638,4772,5530,6093,51422	ADCY1,GNAO1,MYLK,NFATC1,PPP3CA,ROCK1,PRKAG2
GO Biological Processes	GO:0003180	aortic valve morphogenesis	-2.15987	-0.0096873	3/28	4772,6093,6586	NFATC1,ROCK1,SLIT3
Canonical Pathways	M3008	NABA ECM GLYCOPROTEINS	-3.32352	-0.657625	10/196	2201,3490,6586,10085,25987,51232,59277,83872,340990,346007	FBN2,IGFBP7,SLIT3,EDIL3,TSKU,CRIM1,NTN4,HMCN1,OTOG,EYS
Canonical Pathways	M5884	NABA CORE MATRISOME	-2.24186	-0.0405721	10/275	2201,3490,6586,10085,25987,51232,59277,83872,340990,346007	FBN2,IGFBP7,SLIT3,EDIL3,TSKU,CRIM1,NTN4,HMCN1,OTOG,EYS
GO Biological Processes	GO:0016322	neuron remodeling	-3.15132	-0.52241	3/13	577,718,59277,9331	ADGRB3,C3,NTN4,B4GALT6
GO Biological Processes	GO:0016322	neuron remodeling	-3.15132	-0.52241	3/13	577,718,59277	ADGRB3,C3,NTN4
GO Biological Processes	GO:0042551	neuron maturation	-2.374	-0.111796	4/47	577,718,9331,59277	ADGRB3,C3,B4GALT6,NTN4
GO Biological Processes	GO:0042983	amyloid precursor protein biosynthetic process	-2.87306	-0.37141	3/16	9445,27161,64168	ITM2B,AGO2,NECAB1
GO Biological Processes	GO:0042984	regulation of amyloid precursor protein biosynthetic process	-2.87306	-0.37141	3/16	9445,27161,64168	ITM2B,AGO2,NECAB1
GO Biological Processes	GO:0006957	complement activation, alternative pathway	-2.87306	-0.37141	3/16	718,727,81494	C3,C5,CFHR5
GO Biological Processes	GO:0043087	regulation of GTPase activity	-2.86391	-0.37141	16/481	577,613,1121,2044,2932,4915,5592,8498,9779,22841,26230,57148,57186,91584,116987,253260	ADGRB3,BCR,CHM,EPHA5,GSK3B,NTRK2,PRKG1,RANBP3,TBC1D5,RAB11FIP2,TIAM2,RALGAPB,RALGAPA2,PLXNA4,AGAP1,RICTOR
GO Biological Processes	GO:1905114	cell surface receptor signaling pathway involved in cell-cell signaling	-2.7926	-0.348558	19/631	718,1501,2487,2775,2898,2932,4772,5530,8001,8452,10213,23291,25987,27161,55607,57690,66000,79971,219287	C3,CTNND2,FRZB,GNAO1,GRIK2,GSK3B,NFATC1,PPP3CA,GLRA3,CUL3,PSMD14,FBXW11,TSKU,AGO2,PPP1R9A,TNRC6C,TMEM108,WLS,AMER2
GO Biological Processes	GO:0060079	excitatory postsynaptic potential	-2.47594	-0.154498	6/103	2898,2932,5530,8001,55607,66000	GRIK2,GSK3B,PPP3CA,GLRA3,PPP1R9A,TMEM108
GO Biological Processes	GO:0099565	chemical synaptic transmission, postsynaptic	-2.29771	-0.0771647	6/112	2898,2932,5530,8001,55607,66000	GRIK2,GSK3B,PPP3CA,GLRA3,PPP1R9A,TMEM108
GO Biological Processes	GO:0052695	cellular glucuronidation	-2.71858	-0.302568	3/18	5581,54658,54659,644,3052,680,2932,7874,11091,84912,132158,340990	PRKCE,UGT1A1,UGT1A3,BLVRA,HCCS,BRS3,GSK3B,USP7,WDR5,SLC35B4,GLYCTK,OTOG
GO Biological Processes	GO:0052695	cellular glucuronidation	-2.71858	-0.302568	3/18	5581,54658,54659	PRKCE,UGT1A1,UGT1A3
KEGG Pathway	hsa00860	Porphyrin and chlorophyll metabolism	-2.55258	-0.192511	4/42	644,3052,54658,54659	BLVRA,HCCS,UGT1A1,UGT1A3
GO Biological Processes	GO:0006063	uronic acid metabolic process	-2.40456	-0.130781	3/23	5581,54658,54659	PRKCE,UGT1A1,UGT1A3
GO Biological Processes	GO:0019585	glucuronate metabolic process	-2.40456	-0.130781	3/23	5581,54658,54659	PRKCE,UGT1A1,UGT1A3
GO Biological Processes	GO:0005996	monosaccharide metabolic process	-2.03729	0	10/295	680,2932,5581,7874,11091,54658,54659,84912,132158,340990	BRS3,GSK3B,PRKCE,USP7,WDR5,UGT1A1,UGT1A3,SLC35B4,GLYCTK,OTOG
GO Biological Processes	GO:0015800	acidic amino acid transport	-2.6298	-0.239115	5/66	2917,4915,6529,8499,23657,1184,6098,8001,9213,10087,10864,50640,51422,63982,84912,94081,196527	GRM7,NTRK2,SLC6A1,PPFIA2,SLC7A11,CLCN5,ROS1,GLRA3,XPR1,CERT1,SLC22A7,PNPLA8,PRKAG2,ANO3,SLC35B4,SFXN1,ANO6
GO Biological Processes	GO:0015800	acidic amino acid transport	-2.6298	-0.239115	5/66	2917,4915,6529,8499,23657	GRM7,NTRK2,SLC6A1,PPFIA2,SLC7A11
GO Biological Processes	GO:0006820	anion transport	-2.04448	0	17/637	1184,2917,4915,6098,6529,8001,8499,9213,10087,10864,23657,50640,51422,63982,84912,94081,196527	CLCN5,GRM7,NTRK2,ROS1,SLC6A1,GLRA3,PPFIA2,XPR1,CERT1,SLC22A7,SLC7A11,PNPLA8,PRKAG2,ANO3,SLC35B4,SFXN1,ANO6
Canonical Pathways	M90	PID WNT CANONICAL PATHWAY	-2.58238	-0.207759	3/20	2932,8452,8498	GSK3B,CUL3,RANBP3
GO Biological Processes	GO:0032793	positive regulation of CREB transcription factor activity	-2.58238	-0.207759	3/20	107,2044,7804,2100,3556,5530,7098,8717,9208,83696,5581,23514,54658,2175,6862,7874	ADCY1,EPHA5,LRP8,ESR2,IL1RAP,PPP3CA,TLR3,TRADD,LRRFIP1,TRAPPC9,PRKCE,SPIDR,UGT1A1,FANCA,TBXT,USP7
GO Biological Processes	GO:0032793	positive regulation of CREB transcription factor activity	-2.58238	-0.207759	3/20	107,2044,7804	ADCY1,EPHA5,LRP8
GO Biological Processes	GO:0051091	positive regulation of DNA-binding transcription factor activity	-2.34136	-0.0958645	10/266	107,2044,2100,3556,5530,7098,7804,8717,9208,83696	ADCY1,EPHA5,ESR2,IL1RAP,PPP3CA,TLR3,LRP8,TRADD,LRRFIP1,TRAPPC9
GO Biological Processes	GO:0097306	cellular response to alcohol	-2.05595	0	5/90	107,5581,7804,23514,54658	ADCY1,PRKCE,LRP8,SPIDR,UGT1A1
GO Biological Processes	GO:0051090	regulation of DNA-binding transcription factor activity	-2.01063	0	13/440	107,2044,2100,2175,3556,5530,6862,7098,7804,7874,8717,9208,83696	ADCY1,EPHA5,ESR2,FANCA,IL1RAP,PPP3CA,TBXT,TLR3,LRP8,USP7,TRADD,LRRFIP1,TRAPPC9
GO Biological Processes	GO:0051187	cofactor catabolic process	-2.57281	-0.203096	5/68	644,4025,7173,25961,54658	BLVRA,LPO,TPO,NUDT13,UGT1A1
GO Biological Processes	GO:0007610	behavior	-2.52753	-0.174841	18/617	107,463,577,680,824,2775,2898,2917,4915,5581,6529,7436,23657,55236,57626,84623,257194,340990	ADCY1,ZFHX3,ADGRB3,BRS3,CAPN2,GNAO1,GRIK2,GRM7,NTRK2,PRKCE,SLC6A1,VLDLR,SLC7A11,UBA6,KLHL1,KIRREL3,NEGR1,OTOG
GO Biological Processes	GO:0046931	pore complex assembly	-2.51994	-0.173959	3/21	23165,25909,196527	NUP205,AHCTF1,ANO6
GO Biological Processes	GO:0072583	clathrin-dependent endocytosis	-2.51493	-0.173551	4/43	9873,9892,57720,133308	FCHSD2,SNAP91,GPR107,SLC9B2
Reactome Gene Sets	R-HSA-1250196	SHC1 events in ERBB2 signaling	-2.46077	-0.154498	3/22	5581,9542,10718	PRKCE,NRG2,NRG3
GO Biological Processes	GO:2000114	regulation of establishment of cell polarity	-2.46077	-0.154498	3/22	6093,51057,253260,2932,4342,22841,56288	ROCK1,WDPCP,RICTOR,GSK3B,MOS,RAB11FIP2,PARD3
GO Biological Processes	GO:2000114	regulation of establishment of cell polarity	-2.46077	-0.154498	3/22	6093,51057,253260	ROCK1,WDPCP,RICTOR
GO Biological Processes	GO:0030010	establishment of cell polarity	-2.39919	-0.129301	7/142	2932,4342,6093,22841,51057,56288,253260	GSK3B,MOS,ROCK1,RAB11FIP2,WDPCP,PARD3,RICTOR
GO Biological Processes	GO:0032878	regulation of establishment or maintenance of cell polarity	-2.30004	-0.0771647	3/25	6093,51057,253260	ROCK1,WDPCP,RICTOR
GO Biological Processes	GO:0055003	cardiac myofibril assembly	-2.46077	-0.154498	3/22	7273,80206,127294	TTN,FHOD3,MYOM3
GO Biological Processes	GO:0007422	peripheral nervous system development	-2.36367	-0.105257	5/76	2817,4915,9480,56288,91584,6586,9331,25987	GPC1,NTRK2,ONECUT2,PARD3,PLXNA4,SLIT3,B4GALT6,TSKU
GO Biological Processes	GO:0007422	peripheral nervous system development	-2.36367	-0.105257	5/76	2817,4915,9480,56288,91584	GPC1,NTRK2,ONECUT2,PARD3,PLXNA4
GO Biological Processes	GO:0021954	central nervous system neuron development	-2.22379	-0.0317852	5/82	4915,6586,9331,25987,91584	NTRK2,SLIT3,B4GALT6,TSKU,PLXNA4
Canonical Pathways	M219	PID HEDGEHOG GLI PATHWAY	-2.34096	-0.0958645	4/48	1387,2775,2932,23291,107,463,7874,55124	CREBBP,GNAO1,GSK3B,FBXW11,ADCY1,ZFHX3,USP7,PIWIL2
Canonical Pathways	M219	PID HEDGEHOG GLI PATHWAY	-2.34096	-0.0958645	4/48	1387,2775,2932,23291	CREBBP,GNAO1,GSK3B,FBXW11
GO Biological Processes	GO:0042752	regulation of circadian rhythm	-2.24234	-0.0405721	6/115	107,463,2932,7874,23291,55124	ADCY1,ZFHX3,GSK3B,USP7,FBXW11,PIWIL2
GO Biological Processes	GO:0033555	multicellular organismal response to stress	-2.33942	-0.0958645	5/77	824,2898,2917,5530,84918	CAPN2,GRIK2,GRM7,PPP3CA,LRP11
GO Biological Processes	GO:0007264	small GTPase mediated signal transduction	-2.2492	-0.0406796	16/556	613,1121,1795,6093,6239,8452,8844,9844,26230,55845,57148,57186,57646,57799,65979,440730	BCR,CHM,DOCK3,ROCK1,RREB1,CUL3,KSR1,ELMO1,TIAM2,BRK1,RALGAPB,RALGAPA2,USP28,RAB40C,PHACTR4,TRIM67
GO Biological Processes	GO:0006972	hyperosmotic response	-2.15987	-0.0096873	3/28	7098,10367,80303	TLR3,MICU1,EFHD1
KEGG Pathway	hsa00630	Glyoxylate and dicarboxylate metabolism	-2.15987	-0.0096873	3/28	5096,9380,132158	PCCB,GRHPR,GLYCTK
GO Biological Processes	GO:0002028	regulation of sodium ion transport	-2.15853	-0.0096873	5/85	5581,5774,6331,7402,286183	PRKCE,PTPN3,SCN5A,UTRN,NKAIN3

## Sheet: Pekinduck2Mallard
Category	Term	Description	LogP	Log(q-value)	InTerm_InList	Genes	Symbols
GO Biological Processes	GO:0032990	cell part morphogenesis	-7.82736	-3.85975	41/696	107,960,1139,1501,1952,2041,2044,2817,2823,2932,3730,5530,5747,5789,5797,6239,7436,7465,8499,9378,9693,9890,10087,22854,22906,23043,23072,23077,23136,23303,23426,23671,25987,27185,55607,57520,59352,64096,66008,285220,729920,10979,55604,80005	ADCY1,CD44,CHRNA7,CTNND2,CELSR2,EPHA1,EPHA5,GPC1,GPM6A,GSK3B,ANOS1,PPP3CA,PTK2,PTPRD,PTPRM,RREB1,VLDLR,WEE1,PPFIA2,NRXN1,RAPGEF2,PLPPR4,CERT1,NTNG1,TRAK1,TNIK,HECW1,MYCBP2,EPB41L3,KIF13B,GRIP1,TMEFF2,TSKU,DISC1,PPP1R9A,HECW2,LGR6,GFRA4,TRAK2,EPHA6,CRPPA,FERMT2,CARMIL1,DOCK5
GO Biological Processes	GO:0032990	cell part morphogenesis	-7.82736	-3.85975	41/696	107,960,1139,1501,1952,2041,2044,2817,2823,2932,3730,5530,5747,5789,5797,6239,7436,7465,8499,9378,9693,9890,10087,22854,22906,23043,23072,23077,23136,23303,23426,23671,25987,27185,55607,57520,59352,64096,66008,285220,729920	ADCY1,CD44,CHRNA7,CTNND2,CELSR2,EPHA1,EPHA5,GPC1,GPM6A,GSK3B,ANOS1,PPP3CA,PTK2,PTPRD,PTPRM,RREB1,VLDLR,WEE1,PPFIA2,NRXN1,RAPGEF2,PLPPR4,CERT1,NTNG1,TRAK1,TNIK,HECW1,MYCBP2,EPB41L3,KIF13B,GRIP1,TMEFF2,TSKU,DISC1,PPP1R9A,HECW2,LGR6,GFRA4,TRAK2,EPHA6,CRPPA
GO Biological Processes	GO:0120039	plasma membrane bounded cell projection morphogenesis	-7.77235	-3.85975	40/672	107,960,1139,1501,1952,2041,2044,2817,2823,2932,3730,5530,5747,5789,5797,6239,7436,7465,8499,9378,9693,9890,22854,22906,23043,23072,23077,23136,23303,23426,23671,25987,27185,55607,57520,59352,64096,66008,285220,729920	ADCY1,CD44,CHRNA7,CTNND2,CELSR2,EPHA1,EPHA5,GPC1,GPM6A,GSK3B,ANOS1,PPP3CA,PTK2,PTPRD,PTPRM,RREB1,VLDLR,WEE1,PPFIA2,NRXN1,RAPGEF2,PLPPR4,NTNG1,TRAK1,TNIK,HECW1,MYCBP2,EPB41L3,KIF13B,GRIP1,TMEFF2,TSKU,DISC1,PPP1R9A,HECW2,LGR6,GFRA4,TRAK2,EPHA6,CRPPA
GO Biological Processes	GO:0048858	cell projection morphogenesis	-7.70173	-3.85975	40/676	107,960,1139,1501,1952,2041,2044,2817,2823,2932,3730,5530,5747,5789,5797,6239,7436,7465,8499,9378,9693,9890,22854,22906,23043,23072,23077,23136,23303,23426,23671,25987,27185,55607,57520,59352,64096,66008,285220,729920	ADCY1,CD44,CHRNA7,CTNND2,CELSR2,EPHA1,EPHA5,GPC1,GPM6A,GSK3B,ANOS1,PPP3CA,PTK2,PTPRD,PTPRM,RREB1,VLDLR,WEE1,PPFIA2,NRXN1,RAPGEF2,PLPPR4,NTNG1,TRAK1,TNIK,HECW1,MYCBP2,EPB41L3,KIF13B,GRIP1,TMEFF2,TSKU,DISC1,PPP1R9A,HECW2,LGR6,GFRA4,TRAK2,EPHA6,CRPPA
GO Biological Processes	GO:0048812	neuron projection morphogenesis	-7.07032	-3.35327	38/658	107,1139,1501,1952,2041,2044,2817,2823,2932,3730,5530,5747,5789,5797,7436,7465,8499,9378,9693,9890,22854,22906,23043,23072,23077,23136,23303,23426,23671,25987,27185,55607,57520,59352,64096,66008,285220,729920	ADCY1,CHRNA7,CTNND2,CELSR2,EPHA1,EPHA5,GPC1,GPM6A,GSK3B,ANOS1,PPP3CA,PTK2,PTPRD,PTPRM,VLDLR,WEE1,PPFIA2,NRXN1,RAPGEF2,PLPPR4,NTNG1,TRAK1,TNIK,HECW1,MYCBP2,EPB41L3,KIF13B,GRIP1,TMEFF2,TSKU,DISC1,PPP1R9A,HECW2,LGR6,GFRA4,TRAK2,EPHA6,CRPPA
GO Biological Processes	GO:0048667	cell morphogenesis involved in neuron differentiation	-6.22898	-2.90987	34/598	107,1139,1501,1952,2041,2044,2817,2932,3730,5530,5747,5789,5797,7436,8499,9378,9693,9890,22854,22906,23043,23072,23077,23303,23671,25987,27185,55607,57520,59352,64096,66008,285220,729920	ADCY1,CHRNA7,CTNND2,CELSR2,EPHA1,EPHA5,GPC1,GSK3B,ANOS1,PPP3CA,PTK2,PTPRD,PTPRM,VLDLR,PPFIA2,NRXN1,RAPGEF2,PLPPR4,NTNG1,TRAK1,TNIK,HECW1,MYCBP2,KIF13B,TMEFF2,TSKU,DISC1,PPP1R9A,HECW2,LGR6,GFRA4,TRAK2,EPHA6,CRPPA
GO Biological Processes	GO:0000904	cell morphogenesis involved in differentiation	-5.58981	-2.38715	38/756	107,1139,1501,1952,2041,2044,2817,2932,3730,5530,5747,5789,5797,6239,7436,8499,9378,9693,9890,10979,22854,22906,23043,23072,23077,23303,23671,25987,27185,55604,55607,57520,59352,64096,66008,80005,285220,729920	ADCY1,CHRNA7,CTNND2,CELSR2,EPHA1,EPHA5,GPC1,GSK3B,ANOS1,PPP3CA,PTK2,PTPRD,PTPRM,RREB1,VLDLR,PPFIA2,NRXN1,RAPGEF2,PLPPR4,FERMT2,NTNG1,TRAK1,TNIK,HECW1,MYCBP2,KIF13B,TMEFF2,TSKU,DISC1,CARMIL1,PPP1R9A,HECW2,LGR6,GFRA4,TRAK2,DOCK5,EPHA6,CRPPA
GO Biological Processes	GO:0007409	axonogenesis	-3.34265	-0.942624	23/478	107,2041,2044,2817,2932,3730,5747,5797,7436,9378,9890,22854,22906,23077,23303,23671,25987,27185,59352,64096,66008,285220,729920	ADCY1,EPHA1,EPHA5,GPC1,GSK3B,ANOS1,PTK2,PTPRM,VLDLR,NRXN1,PLPPR4,NTNG1,TRAK1,MYCBP2,KIF13B,TMEFF2,TSKU,DISC1,LGR6,GFRA4,TRAK2,EPHA6,CRPPA
GO Biological Processes	GO:0061564	axon development	-2.78877	-0.57663	23/526	107,2041,2044,2817,2932,3730,5747,5797,7436,9378,9890,22854,22906,23077,23303,23671,25987,27185,59352,64096,66008,285220,729920	ADCY1,EPHA1,EPHA5,GPC1,GSK3B,ANOS1,PTK2,PTPRM,VLDLR,NRXN1,PLPPR4,NTNG1,TRAK1,MYCBP2,KIF13B,TMEFF2,TSKU,DISC1,LGR6,GFRA4,TRAK2,EPHA6,CRPPA
GO Biological Processes	GO:0007411	axon guidance	-2.39528	-0.386162	14/280	2041,2044,2817,3730,5747,5797,7436,9378,23077,23671,59352,64096,285220,729920	EPHA1,EPHA5,GPC1,ANOS1,PTK2,PTPRM,VLDLR,NRXN1,MYCBP2,TMEFF2,LGR6,GFRA4,EPHA6,CRPPA
GO Biological Processes	GO:0097485	neuron projection guidance	-2.36817	-0.371281	14/282	2041,2044,2817,3730,5747,5797,7436,9378,23077,23671,59352,64096,285220,729920	EPHA1,EPHA5,GPC1,ANOS1,PTK2,PTPRM,VLDLR,NRXN1,MYCBP2,TMEFF2,LGR6,GFRA4,EPHA6,CRPPA
GO Biological Processes	GO:0031344	regulation of cell projection organization	-6.91848	-3.29835	40/723	411,960,2648,2823,2895,2932,4919,5530,5580,5747,5789,5793,6101,6239,7046,7226,7436,8499,9693,9712,9896,22906,23043,23072,23077,23303,23426,26751,27185,54828,55604,55607,55714,55845,55909,57520,57554,66008,89795,257194,1139,1501,1952,5592,23671,55236,57492,2147,2768,10979,23136,50848,80005,91010,254065,182,463,1620,8648,81544,3556,6604,9378,26011,64084,347731,8654	ARSB,CD44,KAT2A,GPM6A,GRID2,GSK3B,ROR1,PPP3CA,PRKCD,PTK2,PTPRD,PTPRG,RP1,RREB1,TGFBR1,TRPM2,VLDLR,PPFIA2,RAPGEF2,USP6NL,FIG4,TRAK1,TNIK,HECW1,MYCBP2,KIF13B,GRIP1,SH3YL1,DISC1,BCAS3,CARMIL1,PPP1R9A,TENM3,BRK1,BIN3,HECW2,LRRC7,TRAK2,NAV3,NEGR1,CHRNA7,CTNND2,CELSR2,PRKG1,TMEFF2,UBA6,ARID1B,F2,GNA12,FERMT2,EPB41L3,F11R,DOCK5,FMNL3,BRWD3,JAG1,ZFHX3,BRINP1,NCOA1,GDPD5,IL1RAP,SMARCD3,NRXN1,TENM4,CLSTN2,…
GO Biological Processes	GO:0031344	regulation of cell projection organization	-6.91848	-3.29835	40/723	411,960,2648,2823,2895,2932,4919,5530,5580,5747,5789,5793,6101,6239,7046,7226,7436,8499,9693,9712,9896,22906,23043,23072,23077,23303,23426,26751,27185,54828,55604,55607,55714,55845,55909,57520,57554,66008,89795,257194	ARSB,CD44,KAT2A,GPM6A,GRID2,GSK3B,ROR1,PPP3CA,PRKCD,PTK2,PTPRD,PTPRG,RP1,RREB1,TGFBR1,TRPM2,VLDLR,PPFIA2,RAPGEF2,USP6NL,FIG4,TRAK1,TNIK,HECW1,MYCBP2,KIF13B,GRIP1,SH3YL1,DISC1,BCAS3,CARMIL1,PPP1R9A,TENM3,BRK1,BIN3,HECW2,LRRC7,TRAK2,NAV3,NEGR1
GO Biological Processes	GO:0016358	dendrite development	-6.72667	-3.25267	21/249	1139,1501,1952,2932,5530,5592,5789,7436,8499,9693,22906,23043,23072,23426,23671,27185,55236,55607,57492,57520,66008	CHRNA7,CTNND2,CELSR2,GSK3B,PPP3CA,PRKG1,PTPRD,VLDLR,PPFIA2,RAPGEF2,TRAK1,TNIK,HECW1,GRIP1,TMEFF2,DISC1,UBA6,PPP1R9A,ARID1B,HECW2,TRAK2
GO Biological Processes	GO:0120035	regulation of plasma membrane bounded cell projection organization	-6.63219	-3.23393	39/713	411,960,2823,2895,2932,4919,5530,5580,5747,5789,5793,6101,6239,7046,7226,7436,8499,9693,9712,9896,22906,23043,23072,23077,23303,23426,26751,27185,54828,55604,55607,55714,55845,55909,57520,57554,66008,89795,257194	ARSB,CD44,GPM6A,GRID2,GSK3B,ROR1,PPP3CA,PRKCD,PTK2,PTPRD,PTPRG,RP1,RREB1,TGFBR1,TRPM2,VLDLR,PPFIA2,RAPGEF2,USP6NL,FIG4,TRAK1,TNIK,HECW1,MYCBP2,KIF13B,GRIP1,SH3YL1,DISC1,BCAS3,CARMIL1,PPP1R9A,TENM3,BRK1,BIN3,HECW2,LRRC7,TRAK2,NAV3,NEGR1
GO Biological Processes	GO:0048813	dendrite morphogenesis	-6.00754	-2.72983	15/147	1139,1501,1952,2932,5530,5789,7436,8499,9693,22906,23043,23072,55607,57520,66008	CHRNA7,CTNND2,CELSR2,GSK3B,PPP3CA,PTPRD,VLDLR,PPFIA2,RAPGEF2,TRAK1,TNIK,HECW1,PPP1R9A,HECW2,TRAK2
GO Biological Processes	GO:0022604	regulation of cell morphogenesis	-4.62248	-1.76578	27/503	960,2147,2768,2932,5530,5747,5789,6239,8499,9693,10979,22906,23043,23072,23077,23136,23303,23426,27185,50848,55604,55607,57520,66008,80005,91010,254065	CD44,F2,GNA12,GSK3B,PPP3CA,PTK2,PTPRD,RREB1,PPFIA2,RAPGEF2,FERMT2,TRAK1,TNIK,HECW1,MYCBP2,EPB41L3,KIF13B,GRIP1,DISC1,F11R,CARMIL1,PPP1R9A,HECW2,TRAK2,DOCK5,FMNL3,BRWD3
GO Biological Processes	GO:0031346	positive regulation of cell projection organization	-4.13804	-1.38713	22/393	411,2648,2823,4919,5789,6101,6239,7046,7436,9693,9896,22906,23426,27185,54828,55604,55607,55714,55845,57554,89795,257194	ARSB,KAT2A,GPM6A,ROR1,PTPRD,RP1,RREB1,TGFBR1,VLDLR,RAPGEF2,FIG4,TRAK1,GRIP1,DISC1,BCAS3,CARMIL1,PPP1R9A,TENM3,BRK1,LRRC7,NAV3,NEGR1
GO Biological Processes	GO:0010769	regulation of cell morphogenesis involved in differentiation	-3.73634	-1.16923	18/307	2932,5530,5747,5789,6239,8499,9693,22906,23043,23072,23077,23303,27185,55604,55607,57520,66008,80005	GSK3B,PPP3CA,PTK2,PTPRD,RREB1,PPFIA2,RAPGEF2,TRAK1,TNIK,HECW1,MYCBP2,KIF13B,DISC1,CARMIL1,PPP1R9A,HECW2,TRAK2,DOCK5
GO Biological Processes	GO:0010975	regulation of neuron projection development	-3.67949	-1.13359	25/512	411,2895,2932,4919,5530,5747,5789,5793,7436,8499,9693,9896,22906,23043,23072,23077,23303,23426,27185,55607,55714,57520,57554,66008,257194	ARSB,GRID2,GSK3B,ROR1,PPP3CA,PTK2,PTPRD,PTPRG,VLDLR,PPFIA2,RAPGEF2,FIG4,TRAK1,TNIK,HECW1,MYCBP2,KIF13B,GRIP1,DISC1,PPP1R9A,TENM3,HECW2,LRRC7,TRAK2,NEGR1
GO Biological Processes	GO:0045664	regulation of neuron differentiation	-3.67297	-1.13359	30/667	182,411,463,1620,2895,2932,4919,5530,5747,5789,5793,7436,8499,8648,9693,9896,22906,23043,23072,23077,23303,23426,27185,55607,55714,57520,57554,66008,81544,257194	JAG1,ARSB,ZFHX3,BRINP1,GRID2,GSK3B,ROR1,PPP3CA,PTK2,PTPRD,PTPRG,VLDLR,PPFIA2,NCOA1,RAPGEF2,FIG4,TRAK1,TNIK,HECW1,MYCBP2,KIF13B,GRIP1,DISC1,PPP1R9A,TENM3,HECW2,LRRC7,TRAK2,GDPD5,NEGR1
GO Biological Processes	GO:0048814	regulation of dendrite morphogenesis	-3.55607	-1.07582	9/96	2932,5530,5789,8499,9693,23043,23072,55607,57520	GSK3B,PPP3CA,PTPRD,PPFIA2,RAPGEF2,TNIK,HECW1,PPP1R9A,HECW2
GO Biological Processes	GO:0050773	regulation of dendrite development	-3.1625	-0.819794	11/155	2932,5530,5789,7436,8499,9693,23043,23072,27185,55607,57520	GSK3B,PPP3CA,PTPRD,VLDLR,PPFIA2,RAPGEF2,TNIK,HECW1,DISC1,PPP1R9A,HECW2
GO Biological Processes	GO:0051962	positive regulation of nervous system development	-2.52569	-0.426691	23/552	411,1620,2895,3556,4919,5789,6604,7436,8648,9378,9693,9896,22906,23426,26011,27185,55607,55714,57554,64084,81544,257194,347731	ARSB,BRINP1,GRID2,IL1RAP,ROR1,PTPRD,SMARCD3,VLDLR,NCOA1,NRXN1,RAPGEF2,FIG4,TRAK1,GRIP1,TENM4,DISC1,PPP1R9A,TENM3,LRRC7,CLSTN2,GDPD5,NEGR1,LRRTM3
GO Biological Processes	GO:0010720	positive regulation of cell development	-2.38439	-0.381257	23/567	411,1620,4919,5789,6239,6604,7436,8648,8654,9693,9896,22906,23426,26011,27185,50848,55604,55607,55714,57554,80005,81544,257194	ARSB,BRINP1,ROR1,PTPRD,RREB1,SMARCD3,VLDLR,NCOA1,PDE5A,RAPGEF2,FIG4,TRAK1,GRIP1,TENM4,DISC1,F11R,CARMIL1,PPP1R9A,TENM3,LRRC7,DOCK5,GDPD5,NEGR1
Reactome Gene Sets	R-HSA-112316	Neuronal System	-6.79569	-3.25473	28/410	107,590,783,1139,2037,2566,2567,2898,2900,3556,3746,3776,5789,6196,6529,6540,6854,8495,8499,9229,9378,10497,22839,23136,23236,23426,57497,347731,613,1395,2648,2894,2895,2932,5530,5799,5913,9607,9693,10142,22854,22986,22987,27185,55607,57492,64084	ADCY1,BCHE,CACNB2,CHRNA7,EPB41L2,GABRG2,GABRG3,GRIK2,GRIK4,IL1RAP,KCNC1,KCNK2,PTPRD,RPS6KA2,SLC6A1,SLC6A13,SYN2,PPFIBP2,PPFIA2,DLGAP1,NRXN1,UNC13B,DLGAP4,EPB41L3,PLCB1,GRIP1,LRFN2,LRRTM3,BCR,CRHR2,KAT2A,GRID1,GRID2,GSK3B,PPP3CA,PTPRN2,RAPSN,CARTPT,RAPGEF2,AKAP9,NTNG1,SORCS3,SV2C,DISC1,PPP1R9A,ARID1B,CLSTN2
Reactome Gene Sets	R-HSA-112316	Neuronal System	-6.79569	-3.25473	28/410	107,590,783,1139,2037,2566,2567,2898,2900,3556,3746,3776,5789,6196,6529,6540,6854,8495,8499,9229,9378,10497,22839,23136,23236,23426,57497,347731	ADCY1,BCHE,CACNB2,CHRNA7,EPB41L2,GABRG2,GABRG3,GRIK2,GRIK4,IL1RAP,KCNC1,KCNK2,PTPRD,RPS6KA2,SLC6A1,SLC6A13,SYN2,PPFIBP2,PPFIA2,DLGAP1,NRXN1,UNC13B,DLGAP4,EPB41L3,PLCB1,GRIP1,LRFN2,LRRTM3
GO Biological Processes	GO:0099537	trans-synaptic signaling	-5.56718	-2.38715	37/728	107,590,613,783,1139,1395,2566,2567,2648,2894,2895,2898,2900,2932,3556,5530,5789,5799,5913,6529,6854,8499,9229,9378,9607,9693,10142,10497,22854,22986,22987,23236,27185,55607,57492,57497,64084	ADCY1,BCHE,BCR,CACNB2,CHRNA7,CRHR2,GABRG2,GABRG3,KAT2A,GRID1,GRID2,GRIK2,GRIK4,GSK3B,IL1RAP,PPP3CA,PTPRD,PTPRN2,RAPSN,SLC6A1,SYN2,PPFIA2,DLGAP1,NRXN1,CARTPT,RAPGEF2,AKAP9,UNC13B,NTNG1,SORCS3,SV2C,PLCB1,DISC1,PPP1R9A,ARID1B,LRFN2,CLSTN2
GO Biological Processes	GO:0099536	synaptic signaling	-5.49896	-2.38715	37/733	107,590,613,783,1139,1395,2566,2567,2648,2894,2895,2898,2900,2932,3556,5530,5789,5799,5913,6529,6854,8499,9229,9378,9607,9693,10142,10497,22854,22986,22987,23236,27185,55607,57492,57497,64084	ADCY1,BCHE,BCR,CACNB2,CHRNA7,CRHR2,GABRG2,GABRG3,KAT2A,GRID1,GRID2,GRIK2,GRIK4,GSK3B,IL1RAP,PPP3CA,PTPRD,PTPRN2,RAPSN,SLC6A1,SYN2,PPFIA2,DLGAP1,NRXN1,CARTPT,RAPGEF2,AKAP9,UNC13B,NTNG1,SORCS3,SV2C,PLCB1,DISC1,PPP1R9A,ARID1B,LRFN2,CLSTN2
GO Biological Processes	GO:0050804	modulation of chemical synaptic transmission	-5.49371	-2.38715	27/450	107,590,613,783,1139,1395,2648,2894,2895,2898,2900,2932,5530,5913,6529,8499,9378,9693,10142,10497,22854,22986,23236,27185,55607,57497,64084	ADCY1,BCHE,BCR,CACNB2,CHRNA7,CRHR2,KAT2A,GRID1,GRID2,GRIK2,GRIK4,GSK3B,PPP3CA,RAPSN,SLC6A1,PPFIA2,NRXN1,RAPGEF2,AKAP9,UNC13B,NTNG1,SORCS3,PLCB1,DISC1,PPP1R9A,LRFN2,CLSTN2
GO Biological Processes	GO:0099177	regulation of trans-synaptic signaling	-5.4758	-2.38715	27/451	107,590,613,783,1139,1395,2648,2894,2895,2898,2900,2932,5530,5913,6529,8499,9378,9693,10142,10497,22854,22986,23236,27185,55607,57497,64084	ADCY1,BCHE,BCR,CACNB2,CHRNA7,CRHR2,KAT2A,GRID1,GRID2,GRIK2,GRIK4,GSK3B,PPP3CA,RAPSN,SLC6A1,PPFIA2,NRXN1,RAPGEF2,AKAP9,UNC13B,NTNG1,SORCS3,PLCB1,DISC1,PPP1R9A,LRFN2,CLSTN2
GO Biological Processes	GO:0007268	chemical synaptic transmission	-4.88188	-2.00405	35/720	107,590,613,783,1139,1395,2566,2567,2648,2894,2895,2898,2900,2932,5530,5799,5913,6529,6854,8499,9229,9378,9607,9693,10142,10497,22854,22986,22987,23236,27185,55607,57492,57497,64084	ADCY1,BCHE,BCR,CACNB2,CHRNA7,CRHR2,GABRG2,GABRG3,KAT2A,GRID1,GRID2,GRIK2,GRIK4,GSK3B,PPP3CA,PTPRN2,RAPSN,SLC6A1,SYN2,PPFIA2,DLGAP1,NRXN1,CARTPT,RAPGEF2,AKAP9,UNC13B,NTNG1,SORCS3,SV2C,PLCB1,DISC1,PPP1R9A,ARID1B,LRFN2,CLSTN2
GO Biological Processes	GO:0098916	anterograde trans-synaptic signaling	-4.88188	-2.00405	35/720	107,590,613,783,1139,1395,2566,2567,2648,2894,2895,2898,2900,2932,5530,5799,5913,6529,6854,8499,9229,9378,9607,9693,10142,10497,22854,22986,22987,23236,27185,55607,57492,57497,64084	ADCY1,BCHE,BCR,CACNB2,CHRNA7,CRHR2,GABRG2,GABRG3,KAT2A,GRID1,GRID2,GRIK2,GRIK4,GSK3B,PPP3CA,PTPRN2,RAPSN,SLC6A1,SYN2,PPFIA2,DLGAP1,NRXN1,CARTPT,RAPGEF2,AKAP9,UNC13B,NTNG1,SORCS3,SV2C,PLCB1,DISC1,PPP1R9A,ARID1B,LRFN2,CLSTN2
GO Biological Processes	GO:0060078	regulation of postsynaptic membrane potential	-3.9655	-1.27987	12/147	1139,2566,2567,2894,2895,2898,2900,2932,5530,9378,10497,55607	CHRNA7,GABRG2,GABRG3,GRID1,GRID2,GRIK2,GRIK4,GSK3B,PPP3CA,NRXN1,UNC13B,PPP1R9A
Reactome Gene Sets	R-HSA-112315	Transmission across Chemical Synapses	-3.4364	-0.998109	16/270	107,590,783,1139,2566,2567,2898,2900,6196,6529,6540,6854,8499,10497,23236,23426	ADCY1,BCHE,CACNB2,CHRNA7,GABRG2,GABRG3,GRIK2,GRIK4,RPS6KA2,SLC6A1,SLC6A13,SYN2,PPFIA2,UNC13B,PLCB1,GRIP1
GO Biological Processes	GO:0050806	positive regulation of synaptic transmission	-2.96079	-0.69476	11/164	107,783,1139,1395,2898,2932,5913,9378,10497,55607,64084	ADCY1,CACNB2,CHRNA7,CRHR2,GRIK2,GSK3B,RAPSN,NRXN1,UNC13B,PPP1R9A,CLSTN2
GO Biological Processes	GO:0048167	regulation of synaptic plasticity	-2.47547	-0.410988	11/189	107,1139,1395,2648,2895,2898,2932,9693,10497,22986,55607	ADCY1,CHRNA7,CRHR2,KAT2A,GRID2,GRIK2,GSK3B,RAPGEF2,UNC13B,SORCS3,PPP1R9A
GO Biological Processes	GO:0099565	chemical synaptic transmission, postsynaptic	-2.46117	-0.404548	8/112	1139,2895,2898,2932,5530,9378,10497,55607	CHRNA7,GRID2,GRIK2,GSK3B,PPP3CA,NRXN1,UNC13B,PPP1R9A
GO Biological Processes	GO:0060079	excitatory postsynaptic potential	-2.10008	-0.256542	7/103	1139,2895,2898,2932,5530,9378,55607	CHRNA7,GRID2,GRIK2,GSK3B,PPP3CA,NRXN1,PPP1R9A
GO Biological Processes	GO:1905114	cell surface receptor signaling pathway involved in cell-cell signaling	-6.59879	-3.23393	36/631	718,1139,1501,1952,2487,2775,2895,2898,2932,3485,4772,4919,5530,5687,7091,7249,7483,9378,9620,9646,10497,10979,11063,23043,23072,23213,23236,25987,27161,27185,55607,57674,57690,59349,59352,79718	C3,CHRNA7,CTNND2,CELSR2,FRZB,GNAO1,GRID2,GRIK2,GSK3B,IGFBP2,NFATC1,ROR1,PPP3CA,PSMA6,TLE4,TSC2,WNT9A,NRXN1,CELSR1,CTR9,UNC13B,FERMT2,SOX30,TNIK,HECW1,SULF1,PLCB1,TSKU,AGO2,DISC1,PPP1R9A,RNF213,TNRC6C,KLHL12,LGR6,TBL1XR1
GO Biological Processes	GO:0016055	Wnt signaling pathway	-5.15652	-2.13845	29/525	1501,1952,2487,2775,2932,3485,4772,4919,5530,5687,7091,7249,7483,9620,9646,10979,11063,23043,23072,23213,23236,25987,27161,27185,57674,57690,59349,59352,79718	CTNND2,CELSR2,FRZB,GNAO1,GSK3B,IGFBP2,NFATC1,ROR1,PPP3CA,PSMA6,TLE4,TSC2,WNT9A,CELSR1,CTR9,FERMT2,SOX30,TNIK,HECW1,SULF1,PLCB1,TSKU,AGO2,DISC1,RNF213,TNRC6C,KLHL12,LGR6,TBL1XR1
GO Biological Processes	GO:0198738	cell-cell signaling by wnt	-5.12512	-2.12823	29/527	1501,1952,2487,2775,2932,3485,4772,4919,5530,5687,7091,7249,7483,9620,9646,10979,11063,23043,23072,23213,23236,25987,27161,27185,57674,57690,59349,59352,79718	CTNND2,CELSR2,FRZB,GNAO1,GSK3B,IGFBP2,NFATC1,ROR1,PPP3CA,PSMA6,TLE4,TSC2,WNT9A,CELSR1,CTR9,FERMT2,SOX30,TNIK,HECW1,SULF1,PLCB1,TSKU,AGO2,DISC1,RNF213,TNRC6C,KLHL12,LGR6,TBL1XR1
GO Biological Processes	GO:0030178	negative regulation of Wnt signaling pathway	-2.42277	-0.386751	12/220	2487,2932,3485,4772,5687,7091,7249,11063,23072,25987,57674,59349	FRZB,GSK3B,IGFBP2,NFATC1,PSMA6,TLE4,TSC2,SOX30,HECW1,TSKU,RNF213,KLHL12
GO Biological Processes	GO:0030111	regulation of Wnt signaling pathway	-2.34449	-0.359841	17/376	1501,2487,2932,3485,4772,5687,7091,7249,11063,23072,23213,25987,27185,57674,59349,59352,79718	CTNND2,FRZB,GSK3B,IGFBP2,NFATC1,PSMA6,TLE4,TSC2,SOX30,HECW1,SULF1,TSKU,DISC1,RNF213,KLHL12,LGR6,TBL1XR1
Reactome Gene Sets	R-HSA-6794362	Protein-protein interactions at synapses	-5.5163	-2.38715	11/86	2037,3556,5789,8495,8499,9229,9378,22839,23136,57497,347731,718,783,1139,1501,2566,2823,2895,5747,5913,7402,10497,22854,22866,23671,27185,53942,55607,64084,2173	EPB41L2,IL1RAP,PTPRD,PPFIBP2,PPFIA2,DLGAP1,NRXN1,DLGAP4,EPB41L3,LRFN2,LRRTM3,C3,CACNB2,CHRNA7,CTNND2,GABRG2,GPM6A,GRID2,PTK2,RAPSN,UTRN,UNC13B,NTNG1,CNKSR2,TMEFF2,DISC1,CNTN5,PPP1R9A,CLSTN2,FABP7
Reactome Gene Sets	R-HSA-6794362	Protein-protein interactions at synapses	-5.5163	-2.38715	11/86	2037,3556,5789,8495,8499,9229,9378,22839,23136,57497,347731	EPB41L2,IL1RAP,PTPRD,PPFIBP2,PPFIA2,DLGAP1,NRXN1,DLGAP4,EPB41L3,LRFN2,LRRTM3
GO Biological Processes	GO:0050808	synapse organization	-4.88009	-2.00405	25/431	718,783,1139,1501,2566,2823,2895,3556,5747,5789,5913,7402,8495,8499,9378,10497,22854,22866,23671,27185,53942,55607,57497,64084,347731	C3,CACNB2,CHRNA7,CTNND2,GABRG2,GPM6A,GRID2,IL1RAP,PTK2,PTPRD,RAPSN,UTRN,PPFIBP2,PPFIA2,NRXN1,UNC13B,NTNG1,CNKSR2,TMEFF2,DISC1,CNTN5,PPP1R9A,LRFN2,CLSTN2,LRRTM3
GO Biological Processes	GO:0099151	regulation of postsynaptic density assembly	-3.99349	-1.28742	4/12	2895,3556,5789,9378	GRID2,IL1RAP,PTPRD,NRXN1
GO Biological Processes	GO:0099150	regulation of postsynaptic specialization assembly	-3.84144	-1.23834	4/13	2895,3556,5789,9378	GRID2,IL1RAP,PTPRD,NRXN1
GO Biological Processes	GO:0150052	regulation of postsynapse assembly	-3.84144	-1.23834	4/13	2895,3556,5789,9378	GRID2,IL1RAP,PTPRD,NRXN1
GO Biological Processes	GO:1904889	regulation of excitatory synapse assembly	-3.57589	-1.08929	4/15	2895,3556,5789,9378	GRID2,IL1RAP,PTPRD,NRXN1
GO Biological Processes	GO:1905874	regulation of postsynaptic density organization	-3.45858	-1.01454	4/16	2895,3556,5789,9378	GRID2,IL1RAP,PTPRD,NRXN1
GO Biological Processes	GO:0097107	postsynaptic density assembly	-3.24817	-0.88331	4/18	2895,3556,5789,9378	GRID2,IL1RAP,PTPRD,NRXN1
GO Biological Processes	GO:0099172	presynapse organization	-3.19832	-0.842998	6/48	3556,5789,8499,9378,53942,347731	IL1RAP,PTPRD,PPFIA2,NRXN1,CNTN5,LRRTM3
Reactome Gene Sets	R-HSA-388844	Receptor-type tyrosine-protein phosphatases	-3.06382	-0.761748	4/20	3556,5789,8495,8499	IL1RAP,PTPRD,PPFIBP2,PPFIA2
GO Biological Processes	GO:0098698	postsynaptic specialization assembly	-2.97965	-0.699424	4/21	2895,3556,5789,9378	GRID2,IL1RAP,PTPRD,NRXN1
Reactome Gene Sets	R-HSA-6794361	Neurexins and neuroligins	-2.88145	-0.655763	6/55	2037,9229,9378,22839,23136,347731	EPB41L2,DLGAP1,NRXN1,DLGAP4,EPB41L3,LRRTM3
GO Biological Processes	GO:0099173	postsynapse organization	-2.77429	-0.572459	11/173	1139,1501,2895,3556,5789,5913,8499,9378,22866,55607,57497	CHRNA7,CTNND2,GRID2,IL1RAP,PTPRD,RAPSN,PPFIA2,NRXN1,CNKSR2,PPP1R9A,LRFN2
GO Biological Processes	GO:0050807	regulation of synapse organization	-2.73142	-0.545848	13/229	2823,2895,3556,5747,5789,5913,8499,9378,27185,55607,57497,64084,347731	GPM6A,GRID2,IL1RAP,PTK2,PTPRD,RAPSN,PPFIA2,NRXN1,DISC1,PPP1R9A,LRFN2,CLSTN2,LRRTM3
GO Biological Processes	GO:1904861	excitatory synapse assembly	-2.61999	-0.467724	4/26	2895,3556,5789,9378	GRID2,IL1RAP,PTPRD,NRXN1
GO Biological Processes	GO:0007416	synapse assembly	-2.60141	-0.461281	11/182	2566,2823,2895,3556,5747,5789,9378,53942,55607,64084,347731	GABRG2,GPM6A,GRID2,IL1RAP,PTK2,PTPRD,NRXN1,CNTN5,PPP1R9A,CLSTN2,LRRTM3
GO Biological Processes	GO:0051963	regulation of synapse assembly	-2.58381	-0.45783	8/107	2895,3556,5747,5789,9378,55607,64084,347731	GRID2,IL1RAP,PTK2,PTPRD,NRXN1,PPP1R9A,CLSTN2,LRRTM3
GO Biological Processes	GO:0099175	regulation of postsynapse organization	-2.58381	-0.45783	8/107	2895,3556,5789,5913,8499,9378,55607,57497	GRID2,IL1RAP,PTPRD,RAPSN,PPFIA2,NRXN1,PPP1R9A,LRFN2
GO Biological Processes	GO:0050803	regulation of synapse structure or activity	-2.55396	-0.444367	13/240	2823,2895,3556,5747,5789,5913,8499,9378,27185,55607,57497,64084,347731	GPM6A,GRID2,IL1RAP,PTK2,PTPRD,RAPSN,PPFIA2,NRXN1,DISC1,PPP1R9A,LRFN2,CLSTN2,LRRTM3
GO Biological Processes	GO:0099054	presynapse assembly	-2.51514	-0.418748	5/45	3556,5789,9378,53942,347731	IL1RAP,PTPRD,NRXN1,CNTN5,LRRTM3
GO Biological Processes	GO:0099560	synaptic membrane adhesion	-2.49853	-0.413134	4/28	3556,5789,9378,22854	IL1RAP,PTPRD,NRXN1,NTNG1
GO Biological Processes	GO:0051965	positive regulation of synapse assembly	-2.40887	-0.386162	6/68	2895,3556,5789,9378,64084,347731	GRID2,IL1RAP,PTPRD,NRXN1,CLSTN2,LRRTM3
GO Biological Processes	GO:0060134	prepulse inhibition	-2.39695	-0.386162	3/15	2173,2895,9378	FABP7,GRID2,NRXN1
GO Biological Processes	GO:0099068	postsynapse assembly	-2.33457	-0.355908	4/31	2895,3556,5789,9378	GRID2,IL1RAP,PTPRD,NRXN1
GO Biological Processes	GO:0097106	postsynaptic density organization	-2.28411	-0.343163	4/32	2895,3556,5789,9378	GRID2,IL1RAP,PTPRD,NRXN1
GO Biological Processes	GO:0099084	postsynaptic specialization organization	-2.18869	-0.292831	4/34	2895,3556,5789,9378	GRID2,IL1RAP,PTPRD,NRXN1
GO Biological Processes	GO:0030036	actin cytoskeleton organization	-5.25023	-2.1864	35/692	613,2037,2041,2044,4771,5239,5580,5592,5987,7046,7226,7791,8476,9620,9844,10565,23043,23136,23671,50507,50848,54828,55604,55607,55845,55909,55930,79822,80206,81624,85377,91010,221981,257019,283446,287,783,5142,824,2648,2932,4281,5747,10142,23077,56890,89795,152185,1139,667,7837,10426,94,753,5079,5530,5793,7249,7879,8291,8971,9693,29103,66008,84072	BCR,EPB41L2,EPHA1,EPHA5,NF2,PGM5,PRKCD,PRKG1,TRIM27,TGFBR1,TRPM2,ZYX,CDC42BPA,CELSR1,ELMO1,ARFGEF1,TNIK,EPB41L3,TMEFF2,NOX4,F11R,BCAS3,CARMIL1,PPP1R9A,BRK1,BIN3,MYO5C,ARHGAP28,FHOD3,DIAPH3,MICALL1,FMNL3,THSD7A,FRMD3,MYO1H,ANK2,CACNB2,PDE4B,CAPN2,KAT2A,GSK3B,MID1,PTK2,AKAP9,MYCBP2,MDM1,NAV3,SPICE1,CHRNA7,DST,PXDN,TUBGCP3,ACVRL1,LDLRAD4,PAX5,PPP3CA,PTPRG,TSC2,RAB7A,DYSF,H1-10,RAPGEF2,DNAJC15,TRAK2,…
GO Biological Processes	GO:0030036	actin cytoskeleton organization	-5.25023	-2.1864	35/692	613,2037,2041,2044,4771,5239,5580,5592,5987,7046,7226,7791,8476,9620,9844,10565,23043,23136,23671,50507,50848,54828,55604,55607,55845,55909,55930,79822,80206,81624,85377,91010,221981,257019,283446	BCR,EPB41L2,EPHA1,EPHA5,NF2,PGM5,PRKCD,PRKG1,TRIM27,TGFBR1,TRPM2,ZYX,CDC42BPA,CELSR1,ELMO1,ARFGEF1,TNIK,EPB41L3,TMEFF2,NOX4,F11R,BCAS3,CARMIL1,PPP1R9A,BRK1,BIN3,MYO5C,ARHGAP28,FHOD3,DIAPH3,MICALL1,FMNL3,THSD7A,FRMD3,MYO1H
GO Biological Processes	GO:0030029	actin filament-based process	-5.21166	-2.17131	38/785	287,613,783,2037,2041,2044,4771,5142,5239,5580,5592,5987,7046,7226,7791,8476,9620,9844,10565,23043,23136,23671,50507,50848,54828,55604,55607,55845,55909,55930,79822,80206,81624,85377,91010,221981,257019,283446	ANK2,BCR,CACNB2,EPB41L2,EPHA1,EPHA5,NF2,PDE4B,PGM5,PRKCD,PRKG1,TRIM27,TGFBR1,TRPM2,ZYX,CDC42BPA,CELSR1,ELMO1,ARFGEF1,TNIK,EPB41L3,TMEFF2,NOX4,F11R,BCAS3,CARMIL1,PPP1R9A,BRK1,BIN3,MYO5C,ARHGAP28,FHOD3,DIAPH3,MICALL1,FMNL3,THSD7A,FRMD3,MYO1H
GO Biological Processes	GO:0031032	actomyosin structure organization	-4.95243	-2.00405	16/201	2037,2041,4771,5239,7046,7791,8476,23136,23671,50507,50848,55604,55607,79822,80206,257019	EPB41L2,EPHA1,NF2,PGM5,TGFBR1,ZYX,CDC42BPA,EPB41L3,TMEFF2,NOX4,F11R,CARMIL1,PPP1R9A,ARHGAP28,FHOD3,FRMD3
GO Biological Processes	GO:0051493	regulation of cytoskeleton organization	-4.29522	-1.46834	28/555	824,2041,2044,2648,2932,4281,4771,5580,5747,5987,7046,7226,9620,10142,10565,23077,23671,50507,50848,54828,55604,55607,55845,56890,79822,80206,89795,152185	CAPN2,EPHA1,EPHA5,KAT2A,GSK3B,MID1,NF2,PRKCD,PTK2,TRIM27,TGFBR1,TRPM2,CELSR1,AKAP9,ARFGEF1,MYCBP2,TMEFF2,NOX4,F11R,BCAS3,CARMIL1,PPP1R9A,BRK1,MDM1,ARHGAP28,FHOD3,NAV3,SPICE1
GO Biological Processes	GO:0030038	contractile actin filament bundle assembly	-3.87849	-1.24063	10/107	2041,4771,7046,7791,23671,50507,50848,55604,55607,79822	EPHA1,NF2,TGFBR1,ZYX,TMEFF2,NOX4,F11R,CARMIL1,PPP1R9A,ARHGAP28
GO Biological Processes	GO:0043149	stress fiber assembly	-3.87849	-1.24063	10/107	2041,4771,7046,7791,23671,50507,50848,55604,55607,79822	EPHA1,NF2,TGFBR1,ZYX,TMEFF2,NOX4,F11R,CARMIL1,PPP1R9A,ARHGAP28
GO Biological Processes	GO:0051492	regulation of stress fiber assembly	-3.73246	-1.16923	9/91	2041,4771,7046,23671,50507,50848,55604,55607,79822	EPHA1,NF2,TGFBR1,TMEFF2,NOX4,F11R,CARMIL1,PPP1R9A,ARHGAP28
GO Biological Processes	GO:0051494	negative regulation of cytoskeleton organization	-3.64448	-1.1293	12/159	2648,4281,5580,10565,23671,50848,55604,55607,56890,79822,80206,89795	KAT2A,MID1,PRKCD,ARFGEF1,TMEFF2,F11R,CARMIL1,PPP1R9A,MDM1,ARHGAP28,FHOD3,NAV3
GO Biological Processes	GO:0032970	regulation of actin filament-based process	-3.53741	-1.06864	21/404	287,2041,2044,4771,5142,5580,5987,7046,7226,9620,10142,10565,23671,50507,50848,54828,55604,55607,55845,79822,80206	ANK2,EPHA1,EPHA5,NF2,PDE4B,PRKCD,TRIM27,TGFBR1,TRPM2,CELSR1,AKAP9,ARFGEF1,TMEFF2,NOX4,F11R,BCAS3,CARMIL1,PPP1R9A,BRK1,ARHGAP28,FHOD3
GO Biological Processes	GO:0110020	regulation of actomyosin structure organization	-3.35953	-0.95424	9/102	2041,4771,7046,23671,50507,50848,55604,55607,79822	EPHA1,NF2,TGFBR1,TMEFF2,NOX4,F11R,CARMIL1,PPP1R9A,ARHGAP28
GO Biological Processes	GO:0032231	regulation of actin filament bundle assembly	-3.29736	-0.922735	9/104	2041,4771,7046,23671,50507,50848,55604,55607,79822	EPHA1,NF2,TGFBR1,TMEFF2,NOX4,F11R,CARMIL1,PPP1R9A,ARHGAP28
GO Biological Processes	GO:0032956	regulation of actin cytoskeleton organization	-2.93635	-0.685433	18/359	2041,2044,4771,5580,5987,7046,7226,9620,10565,23671,50507,50848,54828,55604,55607,55845,79822,80206	EPHA1,EPHA5,NF2,PRKCD,TRIM27,TGFBR1,TRPM2,CELSR1,ARFGEF1,TMEFF2,NOX4,F11R,BCAS3,CARMIL1,PPP1R9A,BRK1,ARHGAP28,FHOD3
GO Biological Processes	GO:1902903	regulation of supramolecular fiber organization	-2.79089	-0.57663	18/370	1139,2041,4281,4771,5580,5987,7046,10142,10565,23671,50507,50848,55604,55607,55845,79822,80206,89795	CHRNA7,EPHA1,MID1,NF2,PRKCD,TRIM27,TGFBR1,AKAP9,ARFGEF1,TMEFF2,NOX4,F11R,CARMIL1,PPP1R9A,BRK1,ARHGAP28,FHOD3,NAV3
GO Biological Processes	GO:1902904	negative regulation of supramolecular fiber organization	-2.65774	-0.490787	10/153	4281,5580,10565,23671,50848,55604,55607,79822,80206,89795	MID1,PRKCD,ARFGEF1,TMEFF2,F11R,CARMIL1,PPP1R9A,ARHGAP28,FHOD3,NAV3
GO Biological Processes	GO:0007015	actin filament organization	-2.49186	-0.413134	19/426	2041,4771,5580,5987,7046,7791,10565,23671,50507,50848,55604,55607,55845,55909,55930,79822,80206,81624,283446	EPHA1,NF2,PRKCD,TRIM27,TGFBR1,ZYX,ARFGEF1,TMEFF2,NOX4,F11R,CARMIL1,PPP1R9A,BRK1,BIN3,MYO5C,ARHGAP28,FHOD3,DIAPH3,MYO1H
GO Biological Processes	GO:0110053	regulation of actin filament organization	-2.45046	-0.401276	14/276	2041,4771,5580,5987,7046,10565,23671,50507,50848,55604,55607,55845,79822,80206	EPHA1,NF2,PRKCD,TRIM27,TGFBR1,ARFGEF1,TMEFF2,NOX4,F11R,CARMIL1,PPP1R9A,BRK1,ARHGAP28,FHOD3
GO Biological Processes	GO:0097435	supramolecular fiber organization	-2.42256	-0.386751	27/698	667,1139,2041,4281,4771,5239,5580,5987,7046,7791,7837,10142,10426,10565,23671,50507,50848,55604,55607,55845,55909,55930,79822,80206,81624,89795,283446	DST,CHRNA7,EPHA1,MID1,NF2,PGM5,PRKCD,TRIM27,TGFBR1,ZYX,PXDN,AKAP9,TUBGCP3,ARFGEF1,TMEFF2,NOX4,F11R,CARMIL1,PPP1R9A,BRK1,BIN3,MYO5C,ARHGAP28,FHOD3,DIAPH3,NAV3,MYO1H
GO Biological Processes	GO:0051017	actin filament bundle assembly	-2.40271	-0.386162	10/166	2041,4771,7046,7791,23671,50507,50848,55604,55607,79822	EPHA1,NF2,TGFBR1,ZYX,TMEFF2,NOX4,F11R,CARMIL1,PPP1R9A,ARHGAP28
GO Biological Processes	GO:0051497	negative regulation of stress fiber assembly	-2.33457	-0.355908	4/31	23671,50848,55607,79822	TMEFF2,F11R,PPP1R9A,ARHGAP28
GO Biological Processes	GO:0061572	actin filament bundle organization	-2.33006	-0.355252	10/170	2041,4771,7046,7791,23671,50507,50848,55604,55607,79822	EPHA1,NF2,TGFBR1,ZYX,TMEFF2,NOX4,F11R,CARMIL1,PPP1R9A,ARHGAP28
GO Biological Processes	GO:0051496	positive regulation of stress fiber assembly	-2.24201	-0.32296	5/52	2041,4771,7046,50507,55604	EPHA1,NF2,TGFBR1,NOX4,CARMIL1
GO Biological Processes	GO:0032232	negative regulation of actin filament bundle assembly	-2.18869	-0.292831	4/34	23671,50848,55607,79822	TMEFF2,F11R,PPP1R9A,ARHGAP28
GO Biological Processes	GO:0051129	negative regulation of cellular component organization	-2.17852	-0.287825	28/764	94,753,2648,2932,4281,5079,5530,5580,5747,5793,7249,7879,8291,8971,9693,10565,23671,29103,50848,54828,55604,55607,56890,66008,79822,80206,84072,89795	ACVRL1,LDLRAD4,KAT2A,GSK3B,MID1,PAX5,PPP3CA,PRKCD,PTK2,PTPRG,TSC2,RAB7A,DYSF,H1-10,RAPGEF2,ARFGEF1,TMEFF2,DNAJC15,F11R,BCAS3,CARMIL1,PPP1R9A,MDM1,TRAK2,ARHGAP28,FHOD3,HORMAD1,NAV3
GO Biological Processes	GO:0043087	regulation of GTPase activity	-4.96564	-2.00405	27/481	613,2041,2044,2932,5592,5747,5799,7249,8498,9693,9712,10565,22841,23236,23526,25782,50848,54828,57148,57186,79822,80005,81846,83478,90627,128239,257106,1795,2768,5870,5878,6239,7879,8844,9620,9844,55845,57799,350,444,4217,5406,5524,5580,29103,64788	BCR,EPHA1,EPHA5,GSK3B,PRKG1,PTK2,PTPRN2,TSC2,RANBP3,RAPGEF2,USP6NL,ARFGEF1,RAB11FIP2,PLCB1,ARHGAP45,RAB3GAP2,F11R,BCAS3,RALGAPB,RALGAPA2,ARHGAP28,DOCK5,SBF2,ARHGAP24,STARD13,IQGAP3,ARHGAP30,DOCK3,GNA12,RAB6A,RAB5C,RREB1,RAB7A,KSR1,CELSR1,ELMO1,BRK1,RAB40C,APOH,ASPH,MAP3K5,PNLIP,PTPA,PRKCD,DNAJC15,LMF1
GO Biological Processes	GO:0043087	regulation of GTPase activity	-4.96564	-2.00405	27/481	613,2041,2044,2932,5592,5747,5799,7249,8498,9693,9712,10565,22841,23236,23526,25782,50848,54828,57148,57186,79822,80005,81846,83478,90627,128239,257106	BCR,EPHA1,EPHA5,GSK3B,PRKG1,PTK2,PTPRN2,TSC2,RANBP3,RAPGEF2,USP6NL,ARFGEF1,RAB11FIP2,PLCB1,ARHGAP45,RAB3GAP2,F11R,BCAS3,RALGAPB,RALGAPA2,ARHGAP28,DOCK5,SBF2,ARHGAP24,STARD13,IQGAP3,ARHGAP30
GO Biological Processes	GO:0043547	positive regulation of GTPase activity	-3.5231	-1.06133	21/405	613,2041,2932,7249,8498,9693,9712,10565,22841,23236,23526,25782,50848,54828,57148,57186,79822,80005,83478,90627,257106	BCR,EPHA1,GSK3B,TSC2,RANBP3,RAPGEF2,USP6NL,ARFGEF1,RAB11FIP2,PLCB1,ARHGAP45,RAB3GAP2,F11R,BCAS3,RALGAPB,RALGAPA2,ARHGAP28,DOCK5,ARHGAP24,STARD13,ARHGAP30
GO Biological Processes	GO:0007264	small GTPase mediated signal transduction	-3.15324	-0.819794	25/556	613,1795,2768,5870,5878,6239,7249,7879,8844,9620,9693,9844,10565,23526,50848,55845,57148,57186,57799,79822,80005,83478,90627,128239,257106	BCR,DOCK3,GNA12,RAB6A,RAB5C,RREB1,TSC2,RAB7A,KSR1,CELSR1,RAPGEF2,ELMO1,ARFGEF1,ARHGAP45,F11R,BRK1,RALGAPB,RALGAPA2,RAB40C,ARHGAP28,DOCK5,ARHGAP24,STARD13,IQGAP3,ARHGAP30
GO Biological Processes	GO:0051345	positive regulation of hydrolase activity	-2.34476	-0.359841	29/777	350,444,613,2041,2932,4217,5406,5524,5580,7249,8498,9693,9712,10565,22841,23236,23526,25782,29103,50848,54828,57148,57186,64788,79822,80005,83478,90627,257106	APOH,ASPH,BCR,EPHA1,GSK3B,MAP3K5,PNLIP,PTPA,PRKCD,TSC2,RANBP3,RAPGEF2,USP6NL,ARFGEF1,RAB11FIP2,PLCB1,ARHGAP45,RAB3GAP2,DNAJC15,F11R,BCAS3,RALGAPB,RALGAPA2,LMF1,ARHGAP28,DOCK5,ARHGAP24,STARD13,ARHGAP30
GO Biological Processes	GO:0098742	cell-cell adhesion via plasma-membrane adhesion molecules	-4.876	-2.00405	19/275	1008,1952,2895,3556,5789,5793,5797,9378,9620,22854,23705,26011,27328,55714,56135,56140,56145,64084,83872	CDH10,CELSR2,GRID2,IL1RAP,PTPRD,PTPRG,PTPRM,NRXN1,CELSR1,NTNG1,CADM1,TENM4,PCDH11X,TENM3,PCDHAC1,PCDHA8,PCDHA3,CLSTN2,HMCN1
GO Biological Processes	GO:0007156	homophilic cell adhesion via plasma membrane adhesion molecules	-4.00985	-1.2928	13/168	1008,1952,5793,5797,9620,23705,27328,55714,56135,56140,56145,64084,83872	CDH10,CELSR2,PTPRG,PTPRM,CELSR1,CADM1,PCDH11X,TENM3,PCDHAC1,PCDHA8,PCDHA3,CLSTN2,HMCN1
GO Biological Processes	GO:0007157	heterophilic cell-cell adhesion via plasma membrane cell adhesion molecules	-3.29945	-0.922735	6/46	2895,5789,23705,26011,55714,83872	GRID2,PTPRD,CADM1,TENM4,TENM3,HMCN1
Canonical Pathways	M5884	NABA CORE MATRISOME	-4.876	-2.00405	19/275	1295,1300,1634,1833,2201,3485,3730,7399,7837,22854,25987,51232,54084,64093,81556,83872,85301,129080,346007	COL8A1,COL10A1,DCN,EPYC,FBN2,IGFBP2,ANOS1,USH2A,PXDN,NTNG1,TSKU,CRIM1,TSPEAR,SMOC1,INTS14,HMCN1,COL27A1,EMID1,EYS
Canonical Pathways	M3008	NABA ECM GLYCOPROTEINS	-3.90021	-1.24063	14/196	2201,3485,3730,7399,7837,22854,25987,51232,54084,64093,81556,83872,129080,346007	FBN2,IGFBP2,ANOS1,USH2A,PXDN,NTNG1,TSKU,CRIM1,TSPEAR,SMOC1,INTS14,HMCN1,EMID1,EYS
KEGG Pathway	hsa04730	Long-term depression	-4.29724	-1.46834	8/60	2768,2775,2895,2977,3708,5592,23236,255189,107,2898,2900,5530,7220,9229,2147,5580,7791,493,4772,5140,8654,783,7226,2932,5747,4025,5142,2166,2566,2567	GNA12,GNAO1,GRID2,GUCY1A2,ITPR1,PRKG1,PLCB1,PLA2G4F,ADCY1,GRIK2,GRIK4,PPP3CA,TRPC1,DLGAP1,F2,PRKCD,ZYX,ATP2B4,NFATC1,PDE3B,PDE5A,CACNB2,TRPM2,GSK3B,PTK2,LPO,PDE4B,FAAH,GABRG2,GABRG3
KEGG Pathway	hsa04730	Long-term depression	-4.29724	-1.46834	8/60	2768,2775,2895,2977,3708,5592,23236,255189	GNA12,GNAO1,GRID2,GUCY1A2,ITPR1,PRKG1,PLCB1,PLA2G4F
KEGG Pathway	hsa04724	Glutamatergic synapse	-3.65099	-1.1293	10/114	107,2775,2898,2900,3708,5530,7220,9229,23236,255189	ADCY1,GNAO1,GRIK2,GRIK4,ITPR1,PPP3CA,TRPC1,DLGAP1,PLCB1,PLA2G4F
Canonical Pathways	M238	PID THROMBIN PAR1 PATHWAY	-3.46169	-1.01454	6/43	2147,2768,2775,5580,7791,23236	F2,GNA12,GNAO1,PRKCD,ZYX,PLCB1
KEGG Pathway	hsa04022	cGMP-PKG signaling pathway	-2.98242	-0.699424	11/163	107,493,2768,2977,3708,4772,5140,5530,5592,8654,23236	ADCY1,ATP2B4,GNA12,GUCY1A2,ITPR1,NFATC1,PDE3B,PPP3CA,PRKG1,PDE5A,PLCB1
KEGG Pathway	hsa04921	Oxytocin signaling pathway	-2.67866	-0.50568	10/152	107,783,2775,2977,3708,4772,5530,7226,23236,255189	ADCY1,CACNB2,GNAO1,GUCY1A2,ITPR1,NFATC1,PPP3CA,TRPM2,PLCB1,PLA2G4F
Canonical Pathways	M15	PID LYSOPHOSPHOLIPID PATHWAY	-2.47371	-0.410988	6/66	107,2768,2775,2932,5580,5747	ADCY1,GNA12,GNAO1,GSK3B,PRKCD,PTK2
KEGG Pathway	hsa04970	Salivary secretion	-2.41798	-0.386675	7/90	107,493,2977,3708,4025,5592,23236	ADCY1,ATP2B4,GUCY1A2,ITPR1,LPO,PRKG1,PLCB1
Reactome Gene Sets	R-HSA-111885	Opioid Signalling	-2.36514	-0.370317	7/92	107,2775,3708,5142,5530,5580,23236	ADCY1,GNAO1,ITPR1,PDE4B,PPP3CA,PRKCD,PLCB1
KEGG Pathway	hsa04270	Vascular smooth muscle contraction	-2.25845	-0.328879	8/121	107,2768,2977,3708,5580,5592,23236,255189	ADCY1,GNA12,GUCY1A2,ITPR1,PRKCD,PRKG1,PLCB1,PLA2G4F
KEGG Pathway	hsa04723	Retrograde endocannabinoid signaling	-2.14531	-0.271434	7/101	107,2166,2566,2567,2775,3708,23236	ADCY1,FAAH,GABRG2,GABRG3,GNAO1,ITPR1,PLCB1
Reactome Gene Sets	R-HSA-112043	PLC beta mediated events	-2.13875	-0.271434	5/55	107,2775,3708,5580,23236	ADCY1,GNAO1,ITPR1,PRKCD,PLCB1
Reactome Gene Sets	R-HSA-112040	G-protein mediated events	-2.10591	-0.256542	5/56	107,2775,3708,5580,23236	ADCY1,GNAO1,ITPR1,PRKCD,PLCB1
GO Biological Processes	GO:0021591	ventricular system development	-4.2823	-1.46834	6/31	1952,5079,9693,25987,54768,55130,5747,23077,27185,84871	CELSR2,PAX5,RAPGEF2,TSKU,HYDIN,ARMC4,PTK2,MYCBP2,DISC1,AGBL4
GO Biological Processes	GO:0021591	ventricular system development	-4.2823	-1.46834	6/31	1952,5079,9693,25987,54768,55130	CELSR2,PAX5,RAPGEF2,TSKU,HYDIN,ARMC4
GO Biological Processes	GO:0021954	central nervous system neuron development	-2.01555	-0.212316	6/82	5747,9693,23077,25987,27185,84871	PTK2,RAPGEF2,MYCBP2,TSKU,DISC1,AGBL4
GO Biological Processes	GO:0007160	cell-matrix adhesion	-4.25841	-1.45782	16/229	94,182,613,960,2041,2932,4771,5747,5796,7402,7791,8499,9358,10979,27185,54828,1295,6239,55604,80005,463,1952,3109,3485,4860,5140,5530,5580,5592,5793,8291,8654,50848,55714	ACVRL1,JAG1,BCR,CD44,EPHA1,GSK3B,NF2,PTK2,PTPRK,UTRN,ZYX,PPFIA2,ITGBL1,FERMT2,DISC1,BCAS3,COL8A1,RREB1,CARMIL1,DOCK5,ZFHX3,CELSR2,HLA-DMB,IGFBP2,PNP,PDE3B,PPP3CA,PRKCD,PRKG1,PTPRG,DYSF,PDE5A,F11R,TENM3
GO Biological Processes	GO:0007160	cell-matrix adhesion	-4.25841	-1.45782	16/229	94,182,613,960,2041,2932,4771,5747,5796,7402,7791,8499,9358,10979,27185,54828	ACVRL1,JAG1,BCR,CD44,EPHA1,GSK3B,NF2,PTK2,PTPRK,UTRN,ZYX,PPFIA2,ITGBL1,FERMT2,DISC1,BCAS3
GO Biological Processes	GO:0031589	cell-substrate adhesion	-3.88502	-1.24063	20/353	94,182,613,960,1295,2041,2932,4771,5747,5796,6239,7402,7791,8499,9358,10979,27185,54828,55604,80005	ACVRL1,JAG1,BCR,CD44,COL8A1,EPHA1,GSK3B,NF2,PTK2,PTPRK,RREB1,UTRN,ZYX,PPFIA2,ITGBL1,FERMT2,DISC1,BCAS3,CARMIL1,DOCK5
GO Biological Processes	GO:0010810	regulation of cell-substrate adhesion	-2.97714	-0.699424	13/215	94,182,1295,2041,2932,4771,5747,6239,7402,27185,54828,55604,80005	ACVRL1,JAG1,COL8A1,EPHA1,GSK3B,NF2,PTK2,RREB1,UTRN,DISC1,BCAS3,CARMIL1,DOCK5
GO Biological Processes	GO:0001952	regulation of cell-matrix adhesion	-2.77667	-0.572459	9/123	94,182,2041,2932,4771,5747,7402,27185,54828	ACVRL1,JAG1,EPHA1,GSK3B,NF2,PTK2,UTRN,DISC1,BCAS3
GO Biological Processes	GO:0030155	regulation of cell adhesion	-2.558	-0.444367	28/716	94,182,463,960,1295,1952,2041,2932,3109,3485,4771,4860,5140,5530,5580,5592,5747,5793,6239,7402,8291,8654,27185,50848,54828,55604,55714,80005	ACVRL1,JAG1,ZFHX3,CD44,COL8A1,CELSR2,EPHA1,GSK3B,HLA-DMB,IGFBP2,NF2,PNP,PDE3B,PPP3CA,PRKCD,PRKG1,PTK2,PTPRG,RREB1,UTRN,DYSF,PDE5A,DISC1,F11R,BCAS3,CARMIL1,TENM3,DOCK5
GO Biological Processes	GO:0010811	positive regulation of cell-substrate adhesion	-2.27991	-0.343163	8/120	1295,2041,2932,6239,7402,27185,55604,80005	COL8A1,EPHA1,GSK3B,RREB1,UTRN,DISC1,CARMIL1,DOCK5
GO Biological Processes	GO:1901137	carbohydrate derivative biosynthetic process	-4.23806	-1.45157	35/774	31,107,1634,1836,2817,2977,4248,5279,5636,8128,8226,9061,9818,10565,10905,11282,22906,23165,23236,23417,26289,27161,54480,54872,56474,64168,64788,66008,85365,151531,201562,266722,374378,442117,729920,411,23213	ACACA,ADCY1,DCN,SLC26A2,GPC1,GUCY1A2,MGAT3,PIGC,PRPSAP2,ST8SIA2,PUDP,PAPSS1,NUP58,ARFGEF1,MAN1A2,MGAT4B,TRAK1,NUP205,PLCB1,MLYCD,AK5,AGO2,CHPF2,PIGG,CTPS2,NECAB1,LMF1,TRAK2,ALG2,UPP2,HACD2,HS6ST3,GALNT18,GALNTL6,CRPPA,ARSB,SULF1
GO Biological Processes	GO:1901137	carbohydrate derivative biosynthetic process	-4.23806	-1.45157	35/774	31,107,1634,1836,2817,2977,4248,5279,5636,8128,8226,9061,9818,10565,10905,11282,22906,23165,23236,23417,26289,27161,54480,54872,56474,64168,64788,66008,85365,151531,201562,266722,374378,442117,729920	ACACA,ADCY1,DCN,SLC26A2,GPC1,GUCY1A2,MGAT3,PIGC,PRPSAP2,ST8SIA2,PUDP,PAPSS1,NUP58,ARFGEF1,MAN1A2,MGAT4B,TRAK1,NUP205,PLCB1,MLYCD,AK5,AGO2,CHPF2,PIGG,CTPS2,NECAB1,LMF1,TRAK2,ALG2,UPP2,HACD2,HS6ST3,GALNT18,GALNTL6,CRPPA
GO Biological Processes	GO:0009100	glycoprotein metabolic process	-3.36951	-0.958888	21/416	411,1634,2817,4248,8128,10565,10905,11282,22906,23213,23236,27161,54480,64168,64788,66008,85365,266722,374378,442117,729920	ARSB,DCN,GPC1,MGAT3,ST8SIA2,ARFGEF1,MAN1A2,MGAT4B,TRAK1,SULF1,PLCB1,AGO2,CHPF2,NECAB1,LMF1,TRAK2,ALG2,HS6ST3,GALNT18,GALNTL6,CRPPA
GO Biological Processes	GO:0009101	glycoprotein biosynthetic process	-3.16167	-0.819794	18/343	1634,4248,8128,10565,10905,11282,22906,23236,27161,54480,64168,64788,66008,85365,266722,374378,442117,729920	DCN,MGAT3,ST8SIA2,ARFGEF1,MAN1A2,MGAT4B,TRAK1,PLCB1,AGO2,CHPF2,NECAB1,LMF1,TRAK2,ALG2,HS6ST3,GALNT18,GALNTL6,CRPPA
GO Biological Processes	GO:0120031	plasma membrane bounded cell projection assembly	-4.22661	-1.45157	29/590	1952,2823,3797,5580,6101,7046,7226,9693,9712,10142,22995,23043,23059,26751,27185,29887,51668,54768,54828,55130,55604,55607,55845,55909,57492,79989,92749,112752,345895	CELSR2,GPM6A,KIF3C,PRKCD,RP1,TGFBR1,TRPM2,RAPGEF2,USP6NL,AKAP9,CEP152,TNIK,CLUAP1,SH3YL1,DISC1,SNX10,HSPB11,HYDIN,BCAS3,ARMC4,CARMIL1,PPP1R9A,BRK1,BIN3,ARID1B,TTC26,DRC1,IFT43,RSPH4A
GO Biological Processes	GO:0030031	cell projection assembly	-4.06109	-1.33305	29/603	1952,2823,3797,5580,6101,7046,7226,9693,9712,10142,22995,23043,23059,26751,27185,29887,51668,54768,54828,55130,55604,55607,55845,55909,57492,79989,92749,112752,345895	CELSR2,GPM6A,KIF3C,PRKCD,RP1,TGFBR1,TRPM2,RAPGEF2,USP6NL,AKAP9,CEP152,TNIK,CLUAP1,SH3YL1,DISC1,SNX10,HSPB11,HYDIN,BCAS3,ARMC4,CARMIL1,PPP1R9A,BRK1,BIN3,ARID1B,TTC26,DRC1,IFT43,RSPH4A
GO Biological Processes	GO:0051489	regulation of filopodium assembly	-3.29945	-0.922735	6/46	2823,5580,7046,7226,54828,55607	GPM6A,PRKCD,TGFBR1,TRPM2,BCAS3,PPP1R9A
GO Biological Processes	GO:0046847	filopodium assembly	-2.64747	-0.485358	6/61	2823,5580,7046,7226,54828,55607	GPM6A,PRKCD,TGFBR1,TRPM2,BCAS3,PPP1R9A
GO Biological Processes	GO:0120032	regulation of plasma membrane bounded cell projection assembly	-2.24361	-0.32296	11/203	2823,5580,6101,7046,7226,9712,26751,54828,55607,55845,55909	GPM6A,PRKCD,RP1,TGFBR1,TRPM2,USP6NL,SH3YL1,BCAS3,PPP1R9A,BRK1,BIN3
GO Biological Processes	GO:0060491	regulation of cell projection assembly	-2.21249	-0.304497	11/205	2823,5580,6101,7046,7226,9712,26751,54828,55607,55845,55909	GPM6A,PRKCD,RP1,TGFBR1,TRPM2,USP6NL,SH3YL1,BCAS3,PPP1R9A,BRK1,BIN3
Reactome Gene Sets	R-HSA-4086398	Ca2+ pathway	-4.19296	-1.43016	8/62	2775,3708,4772,5530,5592,23236,27161,57690,1952,2487,4919,5687,9620,57674,7979,2932,7091,7483,23072,59349,59352,613,3937,3164,5580,493	GNAO1,ITPR1,NFATC1,PPP3CA,PRKG1,PLCB1,AGO2,TNRC6C,CELSR2,FRZB,ROR1,PSMA6,CELSR1,RNF213,SEM1,GSK3B,TLE4,WNT9A,HECW1,KLHL12,LGR6,BCR,LCP2,NR4A1,PRKCD,ATP2B4
Reactome Gene Sets	R-HSA-4086398	Ca2+ pathway	-4.19296	-1.43016	8/62	2775,3708,4772,5530,5592,23236,27161,57690	GNAO1,ITPR1,NFATC1,PPP3CA,PRKG1,PLCB1,AGO2,TNRC6C
GO Biological Processes	GO:0035567	non-canonical Wnt signaling pathway	-3.85464	-1.23834	12/151	1952,2487,2775,4772,4919,5530,5687,9620,23236,27161,57674,57690	CELSR2,FRZB,GNAO1,NFATC1,ROR1,PPP3CA,PSMA6,CELSR1,PLCB1,AGO2,RNF213,TNRC6C
GO Biological Processes	GO:0007223	Wnt signaling pathway, calcium modulating pathway	-3.76522	-1.18647	6/38	2775,4772,5530,23236,27161,57690	GNAO1,NFATC1,PPP3CA,PLCB1,AGO2,TNRC6C
Reactome Gene Sets	R-HSA-3858494	Beta-catenin independent WNT signaling	-3.38134	-0.965323	11/146	2775,3708,4772,4919,5530,5592,5687,7979,23236,27161,57690	GNAO1,ITPR1,NFATC1,ROR1,PPP3CA,PRKG1,PSMA6,SEM1,PLCB1,AGO2,TNRC6C
Reactome Gene Sets	R-HSA-195721	Signaling by WNT	-2.90188	-0.66735	17/332	2775,2932,3708,4772,4919,5530,5592,5687,7091,7483,7979,23072,23236,27161,57690,59349,59352	GNAO1,GSK3B,ITPR1,NFATC1,ROR1,PPP3CA,PRKG1,PSMA6,TLE4,WNT9A,SEM1,HECW1,PLCB1,AGO2,TNRC6C,KLHL12,LGR6
Reactome Gene Sets	R-HSA-5607763	CLEC7A (Dectin-1) induces NFAT activation	-2.58432	-0.45783	3/13	3708,4772,5530	ITPR1,NFATC1,PPP3CA
Canonical Pathways	M8626	SIG BCR SIGNALING PATHWAY	-2.47299	-0.410988	5/46	613,2932,3708,4772,5530	BCR,GSK3B,ITPR1,NFATC1,PPP3CA
Reactome Gene Sets	R-HSA-2871809	FCERI mediated Ca+2 mobilization	-2.23553	-0.32296	4/33	3708,3937,4772,5530	ITPR1,LCP2,NFATC1,PPP3CA
Canonical Pathways	M113	PID NFAT 3PATHWAY	-2.17236	-0.287825	5/54	2932,3164,4772,5530,5580	GSK3B,NR4A1,NFATC1,PPP3CA,PRKCD
GO Biological Processes	GO:0048016	inositol phosphate-mediated signaling	-2.10591	-0.256542	5/56	493,2932,3708,4772,5530	ATP2B4,GSK3B,ITPR1,NFATC1,PPP3CA
GO Biological Processes	GO:0032288	myelin assembly	-4.10437	-1.36505	5/21	287,2817,9896,23136,26011	ANK2,GPC1,FIG4,EPB41L3,TENM4
GO Biological Processes	GO:0098957	anterograde axonal transport of mitochondrion	-3.98327	-1.28742	3/5	22906,66008,84871,2648	TRAK1,TRAK2,AGBL4,KAT2A
GO Biological Processes	GO:0098957	anterograde axonal transport of mitochondrion	-3.98327	-1.28742	3/5	22906,66008,84871	TRAK1,TRAK2,AGBL4
GO Biological Processes	GO:0019896	axonal transport of mitochondrion	-2.48673	-0.413134	3/14	22906,66008,84871	TRAK1,TRAK2,AGBL4
GO Biological Processes	GO:0048311	mitochondrion distribution	-2.3139	-0.354625	3/16	2648,22906,66008	KAT2A,TRAK1,TRAK2
GO Biological Processes	GO:0033674	positive regulation of kinase activity	-3.93794	-1.26229	29/613	107,493,727,1139,1795,2041,2044,2147,3937,4217,4919,5580,5747,6098,7046,7436,8654,8844,9607,9693,9894,23043,30849,50507,55607,128239,143384,285220,389840,6187	ADCY1,ATP2B4,C5,CHRNA7,DOCK3,EPHA1,EPHA5,F2,LCP2,MAP3K5,ROR1,PRKCD,PTK2,ROS1,TGFBR1,VLDLR,PDE5A,KSR1,CARTPT,RAPGEF2,TELO2,TNIK,PIK3R4,NOX4,PPP1R9A,IQGAP3,CACUL1,EPHA6,MAP3K15,RPS2
GO Biological Processes	GO:0033674	positive regulation of kinase activity	-3.93794	-1.26229	29/613	107,493,727,1139,1795,2041,2044,2147,3937,4217,4919,5580,5747,6098,7046,7436,8654,8844,9607,9693,9894,23043,30849,50507,55607,128239,143384,285220,389840	ADCY1,ATP2B4,C5,CHRNA7,DOCK3,EPHA1,EPHA5,F2,LCP2,MAP3K5,ROR1,PRKCD,PTK2,ROS1,TGFBR1,VLDLR,PDE5A,KSR1,CARTPT,RAPGEF2,TELO2,TNIK,PIK3R4,NOX4,PPP1R9A,IQGAP3,CACUL1,EPHA6,MAP3K15
GO Biological Processes	GO:0051347	positive regulation of transferase activity	-3.40528	-0.97827	30/692	107,493,727,1139,1795,2041,2044,2147,3937,4217,4919,5580,5747,6098,6187,7046,7436,8654,8844,9607,9693,9894,23043,30849,50507,55607,128239,143384,285220,389840	ADCY1,ATP2B4,C5,CHRNA7,DOCK3,EPHA1,EPHA5,F2,LCP2,MAP3K5,ROR1,PRKCD,PTK2,ROS1,RPS2,TGFBR1,VLDLR,PDE5A,KSR1,CARTPT,RAPGEF2,TELO2,TNIK,PIK3R4,NOX4,PPP1R9A,IQGAP3,CACUL1,EPHA6,MAP3K15
GO Biological Processes	GO:0045860	positive regulation of protein kinase activity	-2.32585	-0.354625	22/540	107,493,727,1139,1795,3937,4217,5580,5747,7046,7436,8654,8844,9607,9693,9894,23043,50507,55607,128239,143384,389840	ADCY1,ATP2B4,C5,CHRNA7,DOCK3,LCP2,MAP3K5,PRKCD,PTK2,TGFBR1,VLDLR,PDE5A,KSR1,CARTPT,RAPGEF2,TELO2,TNIK,NOX4,PPP1R9A,IQGAP3,CACUL1,MAP3K15
GO Biological Processes	GO:0000186	activation of MAPKK activity	-2.24201	-0.32296	5/52	4217,7046,9607,23043,389840	MAP3K5,TGFBR1,CARTPT,TNIK,MAP3K15
GO Biological Processes	GO:0007507	heart development	-3.85678	-1.23834	28/589	94,182,287,2648,3776,4772,5591,5747,6445,6604,6862,7046,7249,9794,9821,10087,23414,26011,50507,51668,55130,57211,79810,80206,83852,92749,137868,157378,463,824,1634,2817,4217,5079,5239,5530,7093,7402,8291,8554,23236,55909	ACVRL1,JAG1,ANK2,KAT2A,KCNK2,NFATC1,PRKDC,PTK2,SGCG,SMARCD3,TBXT,TGFBR1,TSC2,MAML1,RB1CC1,CERT1,ZFPM2,TENM4,NOX4,HSPB11,ARMC4,ADGRG6,PTCD2,FHOD3,SETDB2,DRC1,SGCZ,TMEM65,ZFHX3,CAPN2,DCN,GPC1,MAP3K5,PAX5,PGM5,PPP3CA,TLL2,UTRN,DYSF,PIAS1,PLCB1,BIN3
GO Biological Processes	GO:0007507	heart development	-3.85678	-1.23834	28/589	94,182,287,2648,3776,4772,5591,5747,6445,6604,6862,7046,7249,9794,9821,10087,23414,26011,50507,51668,55130,57211,79810,80206,83852,92749,137868,157378	ACVRL1,JAG1,ANK2,KAT2A,KCNK2,NFATC1,PRKDC,PTK2,SGCG,SMARCD3,TBXT,TGFBR1,TSC2,MAML1,RB1CC1,CERT1,ZFPM2,TENM4,NOX4,HSPB11,ARMC4,ADGRG6,PTCD2,FHOD3,SETDB2,DRC1,SGCZ,TMEM65
GO Biological Processes	GO:0061061	muscle structure development	-3.23802	-0.877957	29/676	182,287,463,824,1634,2648,2817,3776,4217,4772,5079,5239,5530,6445,6604,6862,7046,7093,7402,8291,8554,9794,23236,23414,50507,55909,79810,80206,137868	JAG1,ANK2,ZFHX3,CAPN2,DCN,KAT2A,GPC1,KCNK2,MAP3K5,NFATC1,PAX5,PGM5,PPP3CA,SGCG,SMARCD3,TBXT,TGFBR1,TLL2,UTRN,DYSF,PIAS1,MAML1,PLCB1,ZFPM2,NOX4,BIN3,PTCD2,FHOD3,SGCZ
GO Biological Processes	GO:0014706	striated muscle tissue development	-2.54444	-0.437518	18/390	1634,2648,2817,3776,5079,5239,5530,6445,7046,7093,9794,23414,26011,50507,55909,79810,80206,137868	DCN,KAT2A,GPC1,KCNK2,PAX5,PGM5,PPP3CA,SGCG,TGFBR1,TLL2,MAML1,ZFPM2,TENM4,NOX4,BIN3,PTCD2,FHOD3,SGCZ
GO Biological Processes	GO:0060537	muscle tissue development	-2.32997	-0.355252	18/409	1634,2648,2817,3776,5079,5239,5530,6445,7046,7093,9794,23414,26011,50507,55909,79810,80206,137868	DCN,KAT2A,GPC1,KCNK2,PAX5,PGM5,PPP3CA,SGCG,TGFBR1,TLL2,MAML1,ZFPM2,TENM4,NOX4,BIN3,PTCD2,FHOD3,SGCZ
GO Biological Processes	GO:0003205	cardiac chamber development	-2.27723	-0.343163	10/173	182,287,3776,6604,7046,9794,23414,57211,79810,157378	JAG1,ANK2,KCNK2,SMARCD3,TGFBR1,MAML1,ZFPM2,ADGRG6,PTCD2,TMEM65
GO Biological Processes	GO:0007017	microtubule-based process	-3.7877	-1.19854	34/784	667,1952,2648,2932,3797,4281,5524,5747,5870,6101,7275,7465,10142,10426,22906,22995,23059,23303,27185,51668,54617,54768,54828,55130,56890,66008,79989,84871,89795,92749,112752,152185,253012,345895	DST,CELSR2,KAT2A,GSK3B,KIF3C,MID1,PTPA,PTK2,RAB6A,RP1,TUB,WEE1,AKAP9,TUBGCP3,TRAK1,CEP152,CLUAP1,KIF13B,DISC1,HSPB11,INO80,HYDIN,BCAS3,ARMC4,MDM1,TRAK2,TTC26,AGBL4,NAV3,DRC1,IFT43,SPICE1,HEPACAM2,RSPH4A
GO Biological Processes	GO:0035082	axoneme assembly	-2.57586	-0.45265	6/63	6101,54768,55130,79989,92749,345895	RP1,HYDIN,ARMC4,TTC26,DRC1,RSPH4A
GO Biological Processes	GO:0000226	microtubule cytoskeleton organization	-2.22423	-0.313366	23/585	667,2648,2932,4281,5524,5747,6101,7465,10142,10426,22995,27185,54617,54768,54828,55130,56890,79989,89795,92749,152185,253012,345895	DST,KAT2A,GSK3B,MID1,PTPA,PTK2,RP1,WEE1,AKAP9,TUBGCP3,CEP152,DISC1,INO80,HYDIN,BCAS3,ARMC4,MDM1,TTC26,NAV3,DRC1,SPICE1,HEPACAM2,RSPH4A
GO Biological Processes	GO:0030705	cytoskeleton-dependent intracellular transport	-3.78525	-1.19854	14/201	667,3797,5870,7275,8499,22906,23059,51668,55930,66008,79989,84871,112752,283446,1952,23303,54768,55130,92749,345895	DST,KIF3C,RAB6A,TUB,PPFIA2,TRAK1,CLUAP1,HSPB11,MYO5C,TRAK2,TTC26,AGBL4,IFT43,MYO1H,CELSR2,KIF13B,HYDIN,ARMC4,DRC1,RSPH4A
GO Biological Processes	GO:0030705	cytoskeleton-dependent intracellular transport	-3.78525	-1.19854	14/201	667,3797,5870,7275,8499,22906,23059,51668,55930,66008,79989,84871,112752,283446	DST,KIF3C,RAB6A,TUB,PPFIA2,TRAK1,CLUAP1,HSPB11,MYO5C,TRAK2,TTC26,AGBL4,IFT43,MYO1H
GO Biological Processes	GO:0007018	microtubule-based movement	-3.59517	-1.10214	17/288	667,1952,3797,5870,7275,22906,23059,23303,51668,54768,55130,66008,79989,84871,92749,112752,345895	DST,CELSR2,KIF3C,RAB6A,TUB,TRAK1,CLUAP1,KIF13B,HSPB11,HYDIN,ARMC4,TRAK2,TTC26,AGBL4,DRC1,IFT43,RSPH4A
GO Biological Processes	GO:0010970	transport along microtubule	-3.00424	-0.714513	11/162	667,3797,5870,7275,22906,23059,51668,66008,79989,84871,112752	DST,KIF3C,RAB6A,TUB,TRAK1,CLUAP1,HSPB11,TRAK2,TTC26,AGBL4,IFT43
GO Biological Processes	GO:0099111	microtubule-based transport	-3.00424	-0.714513	11/162	667,3797,5870,7275,22906,23059,51668,66008,79989,84871,112752	DST,KIF3C,RAB6A,TUB,TRAK1,CLUAP1,HSPB11,TRAK2,TTC26,AGBL4,IFT43
GO Biological Processes	GO:0042073	intraciliary transport	-2.96665	-0.69476	6/53	3797,7275,23059,51668,79989,112752	KIF3C,TUB,CLUAP1,HSPB11,TTC26,IFT43
GO Biological Processes	GO:0035735	intraciliary transport involved in cilium assembly	-2.74469	-0.555915	5/40	3797,23059,51668,79989,112752	KIF3C,CLUAP1,HSPB11,TTC26,IFT43
Reactome Gene Sets	R-HSA-5620924	Intraflagellar transport	-2.17236	-0.287825	5/54	3797,23059,51668,79989,112752	KIF3C,CLUAP1,HSPB11,TTC26,IFT43
GO Biological Processes	GO:0150063	visual system development	-3.69245	-1.13677	20/365	94,182,493,631,718,1295,2201,2823,4081,4771,5797,6101,6604,7046,7275,7483,25987,55714,56890,64093,613,2487,3776,4919,7399,9620,9890	ACVRL1,JAG1,ATP2B4,BFSP1,C3,COL8A1,FBN2,GPM6A,MAB21L1,NF2,PTPRM,RP1,SMARCD3,TGFBR1,TUB,WNT9A,TSKU,TENM3,MDM1,SMOC1,BCR,FRZB,KCNK2,ROR1,USH2A,CELSR1,PLPPR4
GO Biological Processes	GO:0150063	visual system development	-3.69245	-1.13677	20/365	94,182,493,631,718,1295,2201,2823,4081,4771,5797,6101,6604,7046,7275,7483,25987,55714,56890,64093	ACVRL1,JAG1,ATP2B4,BFSP1,C3,COL8A1,FBN2,GPM6A,MAB21L1,NF2,PTPRM,RP1,SMARCD3,TGFBR1,TUB,WNT9A,TSKU,TENM3,MDM1,SMOC1
GO Biological Processes	GO:0043010	camera-type eye development	-3.66737	-1.13359	18/311	94,182,493,631,1295,2201,2823,4081,4771,5797,6101,6604,7046,7275,7483,25987,55714,56890	ACVRL1,JAG1,ATP2B4,BFSP1,COL8A1,FBN2,GPM6A,MAB21L1,NF2,PTPRM,RP1,SMARCD3,TGFBR1,TUB,WNT9A,TSKU,TENM3,MDM1
GO Biological Processes	GO:0048880	sensory system development	-3.61515	-1.11559	20/370	94,182,493,631,718,1295,2201,2823,4081,4771,5797,6101,6604,7046,7275,7483,25987,55714,56890,64093	ACVRL1,JAG1,ATP2B4,BFSP1,C3,COL8A1,FBN2,GPM6A,MAB21L1,NF2,PTPRM,RP1,SMARCD3,TGFBR1,TUB,WNT9A,TSKU,TENM3,MDM1,SMOC1
GO Biological Processes	GO:0007423	sensory organ development	-3.53649	-1.06864	26/554	94,182,493,613,631,1295,2201,2487,2823,3776,4081,4771,4919,5797,6101,6604,7046,7275,7399,7483,9620,9890,25987,55714,56890,64093	ACVRL1,JAG1,ATP2B4,BCR,BFSP1,COL8A1,FBN2,FRZB,GPM6A,KCNK2,MAB21L1,NF2,ROR1,PTPRM,RP1,SMARCD3,TGFBR1,TUB,USH2A,WNT9A,CELSR1,PLPPR4,TSKU,TENM3,MDM1,SMOC1
GO Biological Processes	GO:0001654	eye development	-3.32101	-0.926181	19/361	94,182,493,631,1295,2201,2823,4081,4771,5797,6101,6604,7046,7275,7483,25987,55714,56890,64093	ACVRL1,JAG1,ATP2B4,BFSP1,COL8A1,FBN2,GPM6A,MAB21L1,NF2,PTPRM,RP1,SMARCD3,TGFBR1,TUB,WNT9A,TSKU,TENM3,MDM1,SMOC1
GO Biological Processes	GO:0042060	wound healing	-3.64223	-1.1293	27/576	94,350,667,960,1634,2147,2768,3708,3937,4217,5530,5580,5592,5747,6239,7046,7391,8291,9620,10565,23414,23671,50848,55604,55909,59352,346007,3776,25828	ACVRL1,APOH,DST,CD44,DCN,F2,GNA12,ITPR1,LCP2,MAP3K5,PPP3CA,PRKCD,PRKG1,PTK2,RREB1,TGFBR1,USF1,DYSF,CELSR1,ARFGEF1,ZFPM2,TMEFF2,F11R,CARMIL1,BIN3,LGR6,EYS,KCNK2,TXN2
GO Biological Processes	GO:0042060	wound healing	-3.64223	-1.1293	27/576	94,350,667,960,1634,2147,2768,3708,3937,4217,5530,5580,5592,5747,6239,7046,7391,8291,9620,10565,23414,23671,50848,55604,55909,59352,346007	ACVRL1,APOH,DST,CD44,DCN,F2,GNA12,ITPR1,LCP2,MAP3K5,PPP3CA,PRKCD,PRKG1,PTK2,RREB1,TGFBR1,USF1,DYSF,CELSR1,ARFGEF1,ZFPM2,TMEFF2,F11R,CARMIL1,BIN3,LGR6,EYS
GO Biological Processes	GO:0009611	response to wounding	-3.08894	-0.780318	29/691	94,350,667,960,1634,2147,2768,3708,3776,3937,4217,5530,5580,5592,5747,6239,7046,7391,8291,9620,10565,23414,23671,25828,50848,55604,55909,59352,346007	ACVRL1,APOH,DST,CD44,DCN,F2,GNA12,ITPR1,KCNK2,LCP2,MAP3K5,PPP3CA,PRKCD,PRKG1,PTK2,RREB1,TGFBR1,USF1,DYSF,CELSR1,ARFGEF1,ZFPM2,TMEFF2,TXN2,F11R,CARMIL1,BIN3,LGR6,EYS
GO Biological Processes	GO:0030336	negative regulation of cell migration	-3.62806	-1.12186	19/341	94,182,350,493,613,727,753,1634,2041,4771,5592,5793,5796,5797,23213,23236,23671,89795,90627,5987,718,1139,1295,3164,5140,5747,6772,6862,7046,8291,9146,9693,23414,27161,54828,57674,83478,91010,221981,411,6239,80005,91,2768	ACVRL1,JAG1,APOH,ATP2B4,BCR,C5,LDLRAD4,DCN,EPHA1,NF2,PRKG1,PTPRG,PTPRK,PTPRM,SULF1,PLCB1,TMEFF2,NAV3,STARD13,TRIM27,C3,CHRNA7,COL8A1,NR4A1,PDE3B,PTK2,STAT1,TBXT,TGFBR1,DYSF,HGS,RAPGEF2,ZFPM2,AGO2,BCAS3,RNF213,ARHGAP24,FMNL3,THSD7A,ARSB,RREB1,DOCK5,ACVR1B,GNA12
GO Biological Processes	GO:0030336	negative regulation of cell migration	-3.62806	-1.12186	19/341	94,182,350,493,613,727,753,1634,2041,4771,5592,5793,5796,5797,23213,23236,23671,89795,90627	ACVRL1,JAG1,APOH,ATP2B4,BCR,C5,LDLRAD4,DCN,EPHA1,NF2,PRKG1,PTPRG,PTPRK,PTPRM,SULF1,PLCB1,TMEFF2,NAV3,STARD13
GO Biological Processes	GO:2000146	negative regulation of cell motility	-3.39517	-0.97369	19/356	94,182,350,493,613,727,753,1634,2041,4771,5592,5793,5796,5797,23213,23236,23671,89795,90627	ACVRL1,JAG1,APOH,ATP2B4,BCR,C5,LDLRAD4,DCN,EPHA1,NF2,PRKG1,PTPRG,PTPRK,PTPRM,SULF1,PLCB1,TMEFF2,NAV3,STARD13
GO Biological Processes	GO:0040013	negative regulation of locomotion	-3.15788	-0.819794	20/402	94,182,350,493,613,727,753,1634,2041,4771,5592,5793,5796,5797,5987,23213,23236,23671,89795,90627	ACVRL1,JAG1,APOH,ATP2B4,BCR,C5,LDLRAD4,DCN,EPHA1,NF2,PRKG1,PTPRG,PTPRK,PTPRM,TRIM27,SULF1,PLCB1,TMEFF2,NAV3,STARD13
GO Biological Processes	GO:0051271	negative regulation of cellular component movement	-2.92201	-0.682081	19/390	94,182,350,493,613,727,753,1634,2041,4771,5592,5793,5796,5797,23213,23236,23671,89795,90627	ACVRL1,JAG1,APOH,ATP2B4,BCR,C5,LDLRAD4,DCN,EPHA1,NF2,PRKG1,PTPRG,PTPRK,PTPRM,SULF1,PLCB1,TMEFF2,NAV3,STARD13
GO Biological Processes	GO:0048514	blood vessel morphogenesis	-2.78644	-0.57663	28/690	94,182,350,493,718,1139,1295,1634,2041,3164,5140,5747,5797,6772,6862,7046,8291,9146,9693,23213,23414,27161,54828,57674,83478,90627,91010,221981	ACVRL1,JAG1,APOH,ATP2B4,C3,CHRNA7,COL8A1,DCN,EPHA1,NR4A1,PDE3B,PTK2,PTPRM,STAT1,TBXT,TGFBR1,DYSF,HGS,RAPGEF2,SULF1,ZFPM2,AGO2,BCAS3,RNF213,ARHGAP24,STARD13,FMNL3,THSD7A
GO Biological Processes	GO:0001525	angiogenesis	-2.75596	-0.560328	25/594	94,182,350,493,718,1139,1295,1634,2041,3164,5140,5747,5797,6772,7046,8291,9146,23213,27161,54828,57674,83478,90627,91010,221981	ACVRL1,JAG1,APOH,ATP2B4,C3,CHRNA7,COL8A1,DCN,EPHA1,NR4A1,PDE3B,PTK2,PTPRM,STAT1,TGFBR1,DYSF,HGS,SULF1,AGO2,BCAS3,RNF213,ARHGAP24,STARD13,FMNL3,THSD7A
GO Biological Processes	GO:0001937	negative regulation of endothelial cell proliferation	-2.09196	-0.254293	6/79	94,350,5797,6772,7046,23213	ACVRL1,APOH,PTPRM,STAT1,TGFBR1,SULF1
GO Biological Processes	GO:0001568	blood vessel development	-2.08442	-0.249617	28/777	94,182,350,493,718,1139,1295,1634,2041,3164,5140,5747,5797,6772,6862,7046,8291,9146,9693,23213,23414,27161,54828,57674,83478,90627,91010,221981	ACVRL1,JAG1,APOH,ATP2B4,C3,CHRNA7,COL8A1,DCN,EPHA1,NR4A1,PDE3B,PTK2,PTPRM,STAT1,TBXT,TGFBR1,DYSF,HGS,RAPGEF2,SULF1,ZFPM2,AGO2,BCAS3,RNF213,ARHGAP24,STARD13,FMNL3,THSD7A
GO Biological Processes	GO:0090130	tissue migration	-2.0824	-0.24901	16/368	94,350,411,493,1634,3164,5747,5793,5797,6239,6772,6862,7046,54828,80005,90627	ACVRL1,APOH,ARSB,ATP2B4,DCN,NR4A1,PTK2,PTPRG,PTPRM,RREB1,STAT1,TBXT,TGFBR1,BCAS3,DOCK5,STARD13
GO Biological Processes	GO:0001667	ameboidal-type cell migration	-2.02928	-0.21532	19/472	91,94,350,411,493,1634,2768,3164,5747,5793,5797,6239,6772,6862,7046,27161,54828,80005,90627	ACVR1B,ACVRL1,APOH,ARSB,ATP2B4,DCN,GNA12,NR4A1,PTK2,PTPRG,PTPRM,RREB1,STAT1,TBXT,TGFBR1,AGO2,BCAS3,DOCK5,STARD13
Reactome Gene Sets	R-HSA-1660516	Synthesis of PIPs at the early endosome membrane	-3.45858	-1.01454	4/16	3631,8821,9896,30849,590,10554,10809,50640,81544,81846,255189	INPP4A,INPP4B,FIG4,PIK3R4,BCHE,AGPAT1,STARD10,PNPLA8,GDPD5,SBF2,PLA2G4F
Reactome Gene Sets	R-HSA-1660516	Synthesis of PIPs at the early endosome membrane	-3.45858	-1.01454	4/16	3631,8821,9896,30849	INPP4A,INPP4B,FIG4,PIK3R4
GO Biological Processes	GO:0036092	phosphatidylinositol-3-phosphate biosynthetic process	-2.48673	-0.413134	3/14	3631,8821,9896	INPP4A,INPP4B,FIG4
Reactome Gene Sets	R-HSA-1483257	Phospholipid metabolism	-2.10722	-0.256542	11/212	590,3631,8821,9896,10554,10809,30849,50640,81544,81846,255189	BCHE,INPP4A,INPP4B,FIG4,AGPAT1,STARD10,PIK3R4,PNPLA8,GDPD5,SBF2,PLA2G4F
Reactome Gene Sets	R-HSA-2022090	Assembly of collagen fibrils and other multimeric structures	-3.41401	-0.981398	7/61	667,1295,1300,7092,7093,7837,85301,824,960,1634,2201,4325,5747,7046,7982,23213,50848,60495,9378,4547	DST,COL8A1,COL10A1,TLL1,TLL2,PXDN,COL27A1,CAPN2,CD44,DCN,FBN2,MMP16,PTK2,TGFBR1,ST7,SULF1,F11R,HPSE2,NRXN1,MTTP
Reactome Gene Sets	R-HSA-2022090	Assembly of collagen fibrils and other multimeric structures	-3.41401	-0.981398	7/61	667,1295,1300,7092,7093,7837,85301	DST,COL8A1,COL10A1,TLL1,TLL2,PXDN,COL27A1
Reactome Gene Sets	R-HSA-1474290	Collagen formation	-2.41798	-0.386675	7/90	667,1295,1300,7092,7093,7837,85301	DST,COL8A1,COL10A1,TLL1,TLL2,PXDN,COL27A1
Reactome Gene Sets	R-HSA-1474228	Degradation of the extracellular matrix	-2.39668	-0.386162	9/140	824,960,1295,1300,1634,2201,4325,7092,7093	CAPN2,CD44,COL8A1,COL10A1,DCN,FBN2,MMP16,TLL1,TLL2
GO Biological Processes	GO:0030198	extracellular matrix organization	-2.37889	-0.378408	17/373	824,960,1295,1300,1634,2201,4325,5747,7046,7092,7093,7837,7982,23213,50848,60495,85301	CAPN2,CD44,COL8A1,COL10A1,DCN,FBN2,MMP16,PTK2,TGFBR1,TLL1,TLL2,PXDN,ST7,SULF1,F11R,HPSE2,COL27A1
Reactome Gene Sets	R-HSA-2243919	Crosslinking of collagen fibrils	-2.16462	-0.28642	3/18	7092,7093,7837	TLL1,TLL2,PXDN
Reactome Gene Sets	R-HSA-1474244	Extracellular matrix organization	-2.12574	-0.264517	14/301	667,824,960,1295,1300,1634,2201,4325,7092,7093,7837,9378,50848,85301	DST,CAPN2,CD44,COL8A1,COL10A1,DCN,FBN2,MMP16,TLL1,TLL2,PXDN,NRXN1,F11R,COL27A1
GO Biological Processes	GO:0043062	extracellular structure organization	-2.12286	-0.263149	18/429	824,960,1295,1300,1634,2201,4325,4547,5747,7046,7092,7093,7837,7982,23213,50848,60495,85301	CAPN2,CD44,COL8A1,COL10A1,DCN,FBN2,MMP16,MTTP,PTK2,TGFBR1,TLL1,TLL2,PXDN,ST7,SULF1,F11R,HPSE2,COL27A1
GO Biological Processes	GO:0044843	cell cycle G1/S phase transition	-3.30863	-0.922735	17/305	91,493,4173,5001,5530,5558,5591,7465,8554,11319,23026,23236,54617,56658,128239,134353,143384,2029,5687,6604,10142,10393,22995,29086,54962,57520,375337	ACVR1B,ATP2B4,MCM4,ORC5,PPP3CA,PRIM2,PRKDC,WEE1,PIAS1,ECD,MYO16,PLCB1,INO80,TRIM39,IQGAP3,LSM11,CACUL1,ENSA,PSMA6,SMARCD3,AKAP9,ANAPC10,CEP152,BABAM1,TIPIN,HECW2,TOPAZ1
GO Biological Processes	GO:0044843	cell cycle G1/S phase transition	-3.30863	-0.922735	17/305	91,493,4173,5001,5530,5558,5591,7465,8554,11319,23026,23236,54617,56658,128239,134353,143384	ACVR1B,ATP2B4,MCM4,ORC5,PPP3CA,PRIM2,PRKDC,WEE1,PIAS1,ECD,MYO16,PLCB1,INO80,TRIM39,IQGAP3,LSM11,CACUL1
GO Biological Processes	GO:0044770	cell cycle phase transition	-2.94701	-0.685433	27/640	91,493,2029,4173,5001,5530,5558,5591,5687,6604,7465,8554,10142,10393,11319,22995,23026,23236,29086,54617,54962,56658,57520,128239,134353,143384,375337	ACVR1B,ATP2B4,ENSA,MCM4,ORC5,PPP3CA,PRIM2,PRKDC,PSMA6,SMARCD3,WEE1,PIAS1,AKAP9,ANAPC10,ECD,CEP152,MYO16,PLCB1,BABAM1,INO80,TIPIN,TRIM39,HECW2,IQGAP3,LSM11,CACUL1,TOPAZ1
GO Biological Processes	GO:0000082	G1/S transition of mitotic cell cycle	-2.78515	-0.57663	15/282	91,4173,5001,5530,5558,5591,7465,8554,11319,23026,23236,54617,128239,134353,143384	ACVR1B,MCM4,ORC5,PPP3CA,PRIM2,PRKDC,WEE1,PIAS1,ECD,MYO16,PLCB1,INO80,IQGAP3,LSM11,CACUL1
GO Biological Processes	GO:0044772	mitotic cell cycle phase transition	-2.13945	-0.271434	23/595	91,2029,4173,5001,5530,5558,5591,5687,6604,7465,8554,10142,10393,11319,22995,23026,23236,54617,56658,57520,128239,134353,143384	ACVR1B,ENSA,MCM4,ORC5,PPP3CA,PRIM2,PRKDC,PSMA6,SMARCD3,WEE1,PIAS1,AKAP9,ANAPC10,ECD,CEP152,MYO16,PLCB1,INO80,TRIM39,HECW2,IQGAP3,LSM11,CACUL1
GO Biological Processes	GO:0010256	endomembrane system organization	-3.2884	-0.918681	22/452	225,287,662,5580,7879,8291,8548,9146,9712,10087,10142,10565,23136,23671,25782,25839,29887,54828,55204,55909,85377,143187	ABCD2,ANK2,BNIP1,PRKCD,RAB7A,DYSF,BLZF1,HGS,USP6NL,CERT1,AKAP9,ARFGEF1,EPB41L3,TMEFF2,RAB3GAP2,COG4,SNX10,BCAS3,GOLPH3L,BIN3,MICALL1,VTI1A
GO Biological Processes	GO:0007009	plasma membrane organization	-2.46117	-0.404548	8/112	225,287,5580,8291,23136,23671,55909,85377	ABCD2,ANK2,PRKCD,DYSF,EPB41L3,TMEFF2,BIN3,MICALL1
GO Biological Processes	GO:0030857	negative regulation of epithelial cell differentiation	-3.14967	-0.819794	6/49	94,182,2487,2932,6772,8626,667,5580,6604	ACVRL1,JAG1,FRZB,GSK3B,STAT1,TP63,DST,PRKCD,SMARCD3
GO Biological Processes	GO:0030857	negative regulation of epithelial cell differentiation	-3.14967	-0.819794	6/49	94,182,2487,2932,6772,8626	ACVRL1,JAG1,FRZB,GSK3B,STAT1,TP63
Canonical Pathways	M256	PID TAP63 PATHWAY	-2.17236	-0.287825	5/54	182,667,5580,6604,8626	JAG1,DST,PRKCD,SMARCD3,TP63
GO Biological Processes	GO:0060322	head development	-3.14767	-0.819794	32/784	107,444,463,493,613,1952,2044,2173,2648,2895,2932,3746,4771,5079,5530,5591,5592,5793,8648,9693,23026,23236,25987,27185,29123,54768,55130,55236,57721,81544,83696,83943	ADCY1,ASPH,ZFHX3,ATP2B4,BCR,CELSR2,EPHA5,FABP7,KAT2A,GRID2,GSK3B,KCNC1,NF2,PAX5,PPP3CA,PRKDC,PRKG1,PTPRG,NCOA1,RAPGEF2,MYO16,PLCB1,TSKU,DISC1,ANKRD11,HYDIN,ARMC4,UBA6,METTL14,GDPD5,TRAPPC9,IMMP2L
GO Biological Processes	GO:0007420	brain development	-2.93059	-0.683368	30/741	107,463,493,613,1952,2044,2173,2648,2895,2932,3746,4771,5079,5530,5591,5592,5793,8648,9693,23026,23236,25987,27185,54768,55130,55236,57721,81544,83696,83943	ADCY1,ZFHX3,ATP2B4,BCR,CELSR2,EPHA5,FABP7,KAT2A,GRID2,GSK3B,KCNC1,NF2,PAX5,PPP3CA,PRKDC,PRKG1,PTPRG,NCOA1,RAPGEF2,MYO16,PLCB1,TSKU,DISC1,HYDIN,ARMC4,UBA6,METTL14,GDPD5,TRAPPC9,IMMP2L
GO Biological Processes	GO:0030900	forebrain development	-2.55624	-0.444367	18/389	493,2044,2173,2648,2932,3746,4771,5079,5592,8648,9693,23236,25987,27185,55236,57721,81544,83696	ATP2B4,EPHA5,FABP7,KAT2A,GSK3B,KCNC1,NF2,PAX5,PRKG1,NCOA1,RAPGEF2,PLCB1,TSKU,DISC1,UBA6,METTL14,GDPD5,TRAPPC9
GO Biological Processes	GO:0021543	pallium development	-2.25992	-0.328879	10/174	493,2044,2932,4771,5079,8648,23236,27185,55236,83696	ATP2B4,EPHA5,GSK3B,NF2,PAX5,NCOA1,PLCB1,DISC1,UBA6,TRAPPC9
GO Biological Processes	GO:0021766	hippocampus development	-2.04059	-0.221175	6/81	493,2044,2932,4771,8648,55236	ATP2B4,EPHA5,GSK3B,NF2,NCOA1,UBA6
Reactome Gene Sets	R-HSA-5663202	Diseases of signal transduction by growth factor receptors and second messengers	-3.12199	-0.798518	19/375	182,613,2100,2648,2932,3164,5687,6772,7046,7249,7979,8844,9061,9208,9794,10142,22866,22906,79718,2173,5870,7091,27161,57690	JAG1,BCR,ESR2,KAT2A,GSK3B,NR4A1,PSMA6,STAT1,TGFBR1,TSC2,SEM1,KSR1,PAPSS1,LRRFIP1,MAML1,AKAP9,CNKSR2,TRAK1,TBL1XR1,FABP7,RAB6A,TLE4,AGO2,TNRC6C
Reactome Gene Sets	R-HSA-5663202	Diseases of signal transduction by growth factor receptors and second messengers	-3.12199	-0.798518	19/375	182,613,2100,2648,2932,3164,5687,6772,7046,7249,7979,8844,9061,9208,9794,10142,22866,22906,79718	JAG1,BCR,ESR2,KAT2A,GSK3B,NR4A1,PSMA6,STAT1,TGFBR1,TSC2,SEM1,KSR1,PAPSS1,LRRFIP1,MAML1,AKAP9,CNKSR2,TRAK1,TBL1XR1
Reactome Gene Sets	R-HSA-9013508	NOTCH3 Intracellular Domain Regulates Transcription	-2.68497	-0.508879	4/25	2173,2648,6772,9794	FABP7,KAT2A,STAT1,MAML1
Reactome Gene Sets	R-HSA-8941856	RUNX3 regulates NOTCH signaling	-2.48673	-0.413134	3/14	182,2648,9794	JAG1,KAT2A,MAML1
Reactome Gene Sets	R-HSA-9012852	Signaling by NOTCH3	-2.35308	-0.362352	5/49	182,2173,2648,6772,9794	JAG1,FABP7,KAT2A,STAT1,MAML1
Reactome Gene Sets	R-HSA-157118	Signaling by NOTCH	-2.18395	-0.291356	12/236	182,2173,2648,5687,5870,6772,7091,7979,9794,27161,57690,79718	JAG1,FABP7,KAT2A,PSMA6,RAB6A,STAT1,TLE4,SEM1,MAML1,AGO2,TNRC6C,TBL1XR1
GO Biological Processes	GO:0001501	skeletal system development	-3.10306	-0.783956	24/529	94,960,1300,1833,2201,2487,2648,4325,5079,5191,5636,5745,6862,7046,7092,7483,8626,9061,23213,29123,51668,60676,64399,85301	ACVRL1,CD44,COL10A1,EPYC,FBN2,FRZB,KAT2A,MMP16,PAX5,PEX7,PRPSAP2,PTH1R,TBXT,TGFBR1,TLL1,WNT9A,TP63,PAPSS1,SULF1,ANKRD11,HSPB11,PAPPA2,HHIP,COL27A1
GO Biological Processes	GO:0072657	protein localization to membrane	-3.09809	-0.78331	27/625	287,493,783,2817,2898,5913,6187,7275,8548,8626,9146,9378,9693,10979,11231,22841,23043,23136,23426,23671,25782,50848,55204,57554,57799,79683,85377,2037	ANK2,ATP2B4,CACNB2,GPC1,GRIK2,RAPSN,RPS2,TUB,BLZF1,TP63,HGS,NRXN1,RAPGEF2,FERMT2,SEC63,RAB11FIP2,TNIK,EPB41L3,GRIP1,TMEFF2,RAB3GAP2,F11R,GOLPH3L,LRRC7,RAB40C,ZDHHC14,MICALL1,EPB41L2
GO Biological Processes	GO:0072657	protein localization to membrane	-3.09809	-0.78331	27/625	287,493,783,2817,2898,5913,6187,7275,8548,8626,9146,9378,9693,10979,11231,22841,23043,23136,23426,23671,25782,50848,55204,57554,57799,79683,85377	ANK2,ATP2B4,CACNB2,GPC1,GRIK2,RAPSN,RPS2,TUB,BLZF1,TP63,HGS,NRXN1,RAPGEF2,FERMT2,SEC63,RAB11FIP2,TNIK,EPB41L3,GRIP1,TMEFF2,RAB3GAP2,F11R,GOLPH3L,LRRC7,RAB40C,ZDHHC14,MICALL1
GO Biological Processes	GO:1990778	protein localization to cell periphery	-2.61951	-0.467724	16/323	287,493,783,2037,5913,7275,8548,9693,22841,23043,23136,23426,50848,55204,57554,57799	ANK2,ATP2B4,CACNB2,EPB41L2,RAPSN,TUB,BLZF1,RAPGEF2,RAB11FIP2,TNIK,EPB41L3,GRIP1,F11R,GOLPH3L,LRRC7,RAB40C
GO Biological Processes	GO:0072659	protein localization to plasma membrane	-2.12951	-0.265248	13/270	287,493,783,8548,9693,22841,23043,23136,23426,50848,55204,57554,57799	ANK2,ATP2B4,CACNB2,BLZF1,RAPGEF2,RAB11FIP2,TNIK,EPB41L3,GRIP1,F11R,GOLPH3L,LRRC7,RAB40C
GO Biological Processes	GO:0090303	positive regulation of wound healing	-3.08659	-0.780318	7/69	350,2147,5747,6239,7391,10565,50848,5580,5592	APOH,F2,PTK2,RREB1,USF1,ARFGEF1,F11R,PRKCD,PRKG1
GO Biological Processes	GO:0090303	positive regulation of wound healing	-3.08659	-0.780318	7/69	350,2147,5747,6239,7391,10565,50848	APOH,F2,PTK2,RREB1,USF1,ARFGEF1,F11R
GO Biological Processes	GO:0051918	negative regulation of fibrinolysis	-2.94004	-0.685433	3/10	350,2147,7391	APOH,F2,USF1
GO Biological Processes	GO:1903036	positive regulation of response to wounding	-2.6461	-0.485358	7/82	350,2147,5747,6239,7391,10565,50848	APOH,F2,PTK2,RREB1,USF1,ARFGEF1,F11R
GO Biological Processes	GO:0030194	positive regulation of blood coagulation	-2.55792	-0.444367	4/27	350,2147,7391,50848	APOH,F2,USF1,F11R
GO Biological Processes	GO:1900048	positive regulation of hemostasis	-2.55792	-0.444367	4/27	350,2147,7391,50848	APOH,F2,USF1,F11R
GO Biological Processes	GO:0050820	positive regulation of coagulation	-2.49853	-0.413134	4/28	350,2147,7391,50848	APOH,F2,USF1,F11R
GO Biological Processes	GO:0051917	regulation of fibrinolysis	-2.48673	-0.413134	3/14	350,2147,7391	APOH,F2,USF1
GO Biological Processes	GO:0030195	negative regulation of blood coagulation	-2.35308	-0.362352	5/49	350,2147,5580,5592,7391	APOH,F2,PRKCD,PRKG1,USF1
GO Biological Processes	GO:1900047	negative regulation of hemostasis	-2.31513	-0.354625	5/50	350,2147,5580,5592,7391	APOH,F2,PRKCD,PRKG1,USF1
GO Biological Processes	GO:0010543	regulation of platelet activation	-2.28411	-0.343163	4/32	2147,5580,5592,50848	F2,PRKCD,PRKG1,F11R
GO Biological Processes	GO:0050819	negative regulation of coagulation	-2.20677	-0.300965	5/53	350,2147,5580,5592,7391	APOH,F2,PRKCD,PRKG1,USF1
GO Biological Processes	GO:0030193	regulation of blood coagulation	-2.14509	-0.271434	6/77	350,2147,5580,5592,7391,50848	APOH,F2,PRKCD,PRKG1,USF1,F11R
GO Biological Processes	GO:0061041	regulation of wound healing	-2.13015	-0.265248	9/154	350,2147,5580,5592,5747,6239,7391,10565,50848	APOH,F2,PRKCD,PRKG1,PTK2,RREB1,USF1,ARFGEF1,F11R
GO Biological Processes	GO:1900046	regulation of hemostasis	-2.11829	-0.260712	6/78	350,2147,5580,5592,7391,50848	APOH,F2,PRKCD,PRKG1,USF1,F11R
GO Biological Processes	GO:0010544	negative regulation of platelet activation	-2.09708	-0.256542	3/19	2147,5580,5592	F2,PRKCD,PRKG1
GO Biological Processes	GO:0090330	regulation of platelet aggregation	-2.09708	-0.256542	3/19	5580,5592,50848	PRKCD,PRKG1,F11R
GO Biological Processes	GO:0050818	regulation of coagulation	-2.01555	-0.212316	6/82	350,2147,5580,5592,7391,50848	APOH,F2,PRKCD,PRKG1,USF1,F11R
GO Biological Processes	GO:0009792	embryo development ending in birth or egg hatching	-3.03264	-0.734722	28/664	91,94,824,2648,2768,4325,5079,5591,5745,6862,7046,7249,7483,8648,9620,9646,10087,23213,23414,29123,55845,56977,57448,59349,64168,79718,84072,196051	ACVR1B,ACVRL1,CAPN2,KAT2A,GNA12,MMP16,PAX5,PRKDC,PTH1R,TBXT,TGFBR1,TSC2,WNT9A,NCOA1,CELSR1,CTR9,CERT1,SULF1,ZFPM2,ANKRD11,BRK1,STOX2,BIRC6,KLHL12,NECAB1,TBL1XR1,HORMAD1,PLPP4
GO Biological Processes	GO:0043009	chordate embryonic development	-2.88846	-0.659254	27/646	91,94,824,2648,2768,4325,5079,5591,5745,6862,7046,7249,7483,8648,9620,9646,10087,23213,23414,29123,55845,57448,59349,64168,79718,84072,196051	ACVR1B,ACVRL1,CAPN2,KAT2A,GNA12,MMP16,PAX5,PRKDC,PTH1R,TBXT,TGFBR1,TSC2,WNT9A,NCOA1,CELSR1,CTR9,CERT1,SULF1,ZFPM2,ANKRD11,BRK1,BIRC6,KLHL12,NECAB1,TBL1XR1,HORMAD1,PLPP4
GO Biological Processes	GO:0001701	in utero embryonic development	-2.60397	-0.461281	18/385	91,94,824,2648,2768,5745,7046,8648,9646,10087,23414,29123,55845,57448,64168,79718,84072,196051	ACVR1B,ACVRL1,CAPN2,KAT2A,GNA12,PTH1R,TGFBR1,NCOA1,CTR9,CERT1,ZFPM2,ANKRD11,BRK1,BIRC6,NECAB1,TBL1XR1,HORMAD1,PLPP4
GO Biological Processes	GO:0001835	blastocyst hatching	-2.44163	-0.401276	4/29	9646,64168,79718,196051	CTR9,NECAB1,TBL1XR1,PLPP4
GO Biological Processes	GO:0035188	hatching	-2.44163	-0.401276	4/29	9646,64168,79718,196051	CTR9,NECAB1,TBL1XR1,PLPP4
GO Biological Processes	GO:0071684	organism emergence from protective structure	-2.44163	-0.401276	4/29	9646,64168,79718,196051	CTR9,NECAB1,TBL1XR1,PLPP4
GO Biological Processes	GO:0001824	blastocyst development	-2.07793	-0.247373	7/104	824,7046,9646,64168,79718,84072,196051	CAPN2,TGFBR1,CTR9,NECAB1,TBL1XR1,HORMAD1,PLPP4
GO Biological Processes	GO:0034330	cell junction organization	-2.96081	-0.69476	16/299	94,287,613,667,1008,1501,4771,5747,5796,7046,9693,10979,23136,23705,50848,54828	ACVRL1,ANK2,BCR,DST,CDH10,CTNND2,NF2,PTK2,PTPRK,TGFBR1,RAPGEF2,FERMT2,EPB41L3,CADM1,F11R,BCAS3
GO Biological Processes	GO:0034329	cell junction assembly	-2.44752	-0.401276	13/247	94,287,613,667,1008,1501,5747,5796,9693,10979,23136,50848,54828	ACVRL1,ANK2,BCR,DST,CDH10,CTNND2,PTK2,PTPRK,RAPGEF2,FERMT2,EPB41L3,F11R,BCAS3
GO Biological Processes	GO:0007044	cell-substrate junction assembly	-2.19178	-0.292831	7/99	94,613,667,5747,5796,10979,54828	ACVRL1,BCR,DST,PTK2,PTPRK,FERMT2,BCAS3
GO Biological Processes	GO:0010749	regulation of nitric oxide mediated signal transduction	-2.94004	-0.685433	3/10	493,2977,8654,3708,5592	ATP2B4,GUCY1A2,PDE5A,ITPR1,PRKG1
GO Biological Processes	GO:0010749	regulation of nitric oxide mediated signal transduction	-2.94004	-0.685433	3/10	493,2977,8654	ATP2B4,GUCY1A2,PDE5A
Reactome Gene Sets	R-HSA-392154	Nitric oxide stimulates guanylate cyclase	-2.9001	-0.66735	4/22	2977,3708,5592,8654	GUCY1A2,ITPR1,PRKG1,PDE5A
Reactome Gene Sets	R-HSA-418457	cGMP effects	-2.3139	-0.354625	3/16	3708,5592,8654	ITPR1,PRKG1,PDE5A
GO Biological Processes	GO:0042176	regulation of protein catabolic process	-2.92201	-0.682081	19/390	2272,2768,2932,4248,4898,5747,7879,8291,8554,9146,23072,23077,23450,27185,54971,56658,57520,153769,154214,824,5687,7267,7436,8924,10393,23014,51528,55236,55819,57448,57674,79718,143384,165918,225,1634,5580,7249,25782,27161,57690,57721	FHIT,GNA12,GSK3B,MGAT3,NRDC,PTK2,RAB7A,DYSF,PIAS1,HGS,HECW1,MYCBP2,SF3B3,DISC1,BANP,TRIM39,HECW2,SH3RF2,RNF217,CAPN2,PSMA6,TTC3,VLDLR,HERC2,ANAPC10,FBXO21,JKAMP,UBA6,RNF130,BIRC6,RNF213,TBL1XR1,CACUL1,RNF168,ABCD2,DCN,PRKCD,TSC2,RAB3GAP2,AGO2,TNRC6C,METTL14
GO Biological Processes	GO:0042176	regulation of protein catabolic process	-2.92201	-0.682081	19/390	2272,2768,2932,4248,4898,5747,7879,8291,8554,9146,23072,23077,23450,27185,54971,56658,57520,153769,154214	FHIT,GNA12,GSK3B,MGAT3,NRDC,PTK2,RAB7A,DYSF,PIAS1,HGS,HECW1,MYCBP2,SF3B3,DISC1,BANP,TRIM39,HECW2,SH3RF2,RNF217
GO Biological Processes	GO:0044257	cellular protein catabolic process	-2.27666	-0.343163	29/786	824,2272,2768,2932,4248,4898,5687,5747,7267,7436,7879,8554,8924,10393,23014,23072,27185,51528,55236,55819,56658,57448,57520,57674,79718,143384,153769,154214,165918	CAPN2,FHIT,GNA12,GSK3B,MGAT3,NRDC,PSMA6,PTK2,TTC3,VLDLR,RAB7A,PIAS1,HERC2,ANAPC10,FBXO21,HECW1,DISC1,JKAMP,UBA6,RNF130,TRIM39,BIRC6,HECW2,RNF213,TBL1XR1,CACUL1,SH3RF2,RNF217,RNF168
GO Biological Processes	GO:0006511	ubiquitin-dependent protein catabolic process	-2.12655	-0.264517	24/631	2272,2768,2932,5687,5747,7267,8554,8924,10393,23014,23072,27185,51528,55236,55819,56658,57448,57520,57674,79718,143384,153769,154214,165918	FHIT,GNA12,GSK3B,PSMA6,PTK2,TTC3,PIAS1,HERC2,ANAPC10,FBXO21,HECW1,DISC1,JKAMP,UBA6,RNF130,TRIM39,BIRC6,HECW2,RNF213,TBL1XR1,CACUL1,SH3RF2,RNF217,RNF168
GO Biological Processes	GO:2000058	regulation of ubiquitin-dependent protein catabolic process	-2.11248	-0.257267	9/155	2272,2768,2932,5747,8554,27185,56658,153769,154214	FHIT,GNA12,GSK3B,PTK2,PIAS1,DISC1,TRIM39,SH3RF2,RNF217
GO Biological Processes	GO:0019941	modification-dependent protein catabolic process	-2.07877	-0.247373	24/637	2272,2768,2932,5687,5747,7267,8554,8924,10393,23014,23072,27185,51528,55236,55819,56658,57448,57520,57674,79718,143384,153769,154214,165918	FHIT,GNA12,GSK3B,PSMA6,PTK2,TTC3,PIAS1,HERC2,ANAPC10,FBXO21,HECW1,DISC1,JKAMP,UBA6,RNF130,TRIM39,BIRC6,HECW2,RNF213,TBL1XR1,CACUL1,SH3RF2,RNF217,RNF168
GO Biological Processes	GO:0009896	positive regulation of catabolic process	-2.05456	-0.230995	18/436	225,1634,2932,4898,5580,5747,7249,7879,8554,23072,25782,27161,27185,57520,57690,57721,153769,154214	ABCD2,DCN,GSK3B,NRDC,PRKCD,PTK2,TSC2,RAB7A,PIAS1,HECW1,RAB3GAP2,AGO2,DISC1,HECW2,TNRC6C,METTL14,SH3RF2,RNF217
Reactome Gene Sets	R-HSA-8956321	Nucleotide salvage	-2.82471	-0.602515	4/23	2766,4860,8226,151531,10554,26289,56474	GMPR,PNP,PUDP,UPP2,AGPAT1,AK5,CTPS2
Reactome Gene Sets	R-HSA-8956321	Nucleotide salvage	-2.82471	-0.602515	4/23	2766,4860,8226,151531	GMPR,PNP,PUDP,UPP2
GO Biological Processes	GO:0043094	cellular metabolic compound salvage	-2.18869	-0.292831	4/34	2766,4860,8226,151531	GMPR,PNP,PUDP,UPP2
GO Biological Processes	GO:0072528	pyrimidine-containing compound biosynthetic process	-2.13875	-0.271434	5/55	8226,10554,26289,56474,151531	PUDP,AGPAT1,AK5,CTPS2,UPP2
KEGG Pathway	hsa00230	Purine metabolism	-2.75444	-0.560328	11/174	107,2272,2766,2977,4860,5140,5142,5558,8654,9061,26289,411,960,1634,2817,5580,23417,60495,151531,316	ADCY1,FHIT,GMPR,GUCY1A2,PNP,PDE3B,PDE4B,PRIM2,PDE5A,PAPSS1,AK5,ARSB,CD44,DCN,GPC1,PRKCD,MLYCD,HPSE2,UPP2,AOX1
KEGG Pathway	hsa00230	Purine metabolism	-2.75444	-0.560328	11/174	107,2272,2766,2977,4860,5140,5142,5558,8654,9061,26289	ADCY1,FHIT,GMPR,GUCY1A2,PNP,PDE3B,PDE4B,PRIM2,PDE5A,PAPSS1,AK5
GO Biological Processes	GO:1901136	carbohydrate derivative catabolic process	-2.38973	-0.384493	11/194	411,960,1634,2817,4860,5142,5580,8654,23417,60495,151531	ARSB,CD44,DCN,GPC1,PNP,PDE4B,PRKCD,PDE5A,MLYCD,HPSE2,UPP2
GO Biological Processes	GO:0072523	purine-containing compound catabolic process	-2.27812	-0.343163	5/51	316,4860,5142,8654,23417	AOX1,PNP,PDE4B,PDE5A,MLYCD

## Sheet: Mallard2Shaoxingduck
Category	Term	Description	LogP	Log(q-value)	InTerm_InList	Genes	Symbols
Canonical Pathways	M239	PID A6B1 A6B4 INTEGRIN PATHWAY	-6.10863	-1.83176	8/46	928,1950,2065,3911,3914,4486,10319,284217,2335,3487,6586,7059,7450,8292,10417,10418,203190,1108,2254,2277,2670,3708,4688,5921,6774,8038,8660,9846,10076,27006,649,1300,2331,3569,4313,10549,10609,23213,28984,56605,114,354,1487,5371,8453,9063,4602,5934,7248,23678,3586,10398,283208	CD9,EGF,ERBB3,LAMA5,LAMB3,MST1R,LAMC3,LAMA1,FN1,IGFBP4,SLIT3,THBS3,VWF,COLQ,SPON2,SPON1,LGI3,CHD4,FGF9,VEGFD,GFAP,ITPR1,NCF2,RASA1,STAT3,ADAM12,IRS2,GAB2,PTPRU,FGF22,BMP1,COL10A1,FMOD,IL6,MMP2,PRDX4,P3H4,SULF1,RGCC,ERO1B,ADCY8,KLK3,CTBP1,PML,CUL2,PIAS2,MYB,RBL2,TSC1,SGK3,IL10,MYL9,P4HA3
Canonical Pathways	M239	PID A6B1 A6B4 INTEGRIN PATHWAY	-6.10863	-1.83176	8/46	928,1950,2065,3911,3914,4486,10319,284217	CD9,EGF,ERBB3,LAMA5,LAMB3,MST1R,LAMC3,LAMA1
Canonical Pathways	M3008	NABA ECM GLYCOPROTEINS	-4.6061	-1.32923	13/196	2335,3487,3911,3914,6586,7059,7450,8292,10319,10417,10418,203190,284217	FN1,IGFBP4,LAMA5,LAMB3,SLIT3,THBS3,VWF,COLQ,LAMC3,SPON2,SPON1,LGI3,LAMA1
Reactome Gene Sets	R-HSA-9006934	Signaling by Receptor Tyrosine Kinases	-4.38476	-1.30763	22/506	1108,1950,2065,2254,2277,2335,2670,3708,3911,3914,4486,4688,5921,6774,7059,8038,8660,9846,10076,10319,27006,284217	CHD4,EGF,ERBB3,FGF9,VEGFD,FN1,GFAP,ITPR1,LAMA5,LAMB3,MST1R,NCF2,RASA1,STAT3,THBS3,ADAM12,IRS2,GAB2,PTPRU,LAMC3,FGF22,LAMA1
GO Biological Processes	GO:0030198	extracellular matrix organization	-4.25768	-1.25956	18/373	649,1300,2331,2335,3569,3911,3914,4313,7450,8038,8292,10319,10549,10609,23213,28984,56605,284217	BMP1,COL10A1,FMOD,FN1,IL6,LAMA5,LAMB3,MMP2,VWF,ADAM12,COLQ,LAMC3,PRDX4,P3H4,SULF1,RGCC,ERO1B,LAMA1
Canonical Pathways	M5884	NABA CORE MATRISOME	-4.22964	-1.2538	15/275	1300,2331,2335,3487,3911,3914,6586,7059,7450,8292,10319,10417,10418,203190,284217	COL10A1,FMOD,FN1,IGFBP4,LAMA5,LAMB3,SLIT3,THBS3,VWF,COLQ,LAMC3,SPON2,SPON1,LGI3,LAMA1
KEGG Pathway	hsa05200	Pathways in cancer	-3.94245	-1.11538	18/395	114,354,1487,1950,2254,2277,2335,3569,3911,3914,4313,5371,6774,8453,9063,10319,27006,284217	ADCY8,KLK3,CTBP1,EGF,FGF9,VEGFD,FN1,IL6,LAMA5,LAMB3,MMP2,PML,STAT3,CUL2,PIAS2,LAMC3,FGF22,LAMA1
Reactome Gene Sets	R-HSA-8874081	MET activates PTK2 signaling	-3.91513	-1.11538	5/30	2335,3911,3914,10319,284217	FN1,LAMA5,LAMB3,LAMC3,LAMA1
KEGG Pathway	hsa04151	PI3K-Akt signaling pathway	-3.69535	-1.02389	16/342	1950,2254,2277,2335,3569,3911,3914,4602,5934,7059,7248,7450,10319,23678,27006,284217	EGF,FGF9,VEGFD,FN1,IL6,LAMA5,LAMB3,MYB,RBL2,THBS3,TSC1,VWF,LAMC3,SGK3,FGF22,LAMA1
GO Biological Processes	GO:0043062	extracellular structure organization	-3.50397	-0.902753	18/429	649,1300,2331,2335,3569,3911,3914,4313,7450,8038,8292,10319,10549,10609,23213,28984,56605,284217	BMP1,COL10A1,FMOD,FN1,IL6,LAMA5,LAMB3,MMP2,VWF,ADAM12,COLQ,LAMC3,PRDX4,P3H4,SULF1,RGCC,ERO1B,LAMA1
KEGG Pathway	hsa04512	ECM-receptor interaction	-3.37934	-0.866904	7/82	2335,3911,3914,7059,7450,10319,284217	FN1,LAMA5,LAMB3,THBS3,VWF,LAMC3,LAMA1
Reactome Gene Sets	R-HSA-3000171	Non-integrin membrane-ECM interactions	-3.37569	-0.866904	6/59	1300,2335,3911,3914,10319,284217	COL10A1,FN1,LAMA5,LAMB3,LAMC3,LAMA1
Canonical Pathways	M5887	NABA BASEMENT MEMBRANES	-3.30952	-0.817974	5/40	3911,3914,8292,10319,284217	LAMA5,LAMB3,COLQ,LAMC3,LAMA1
Reactome Gene Sets	R-HSA-8875878	MET promotes cell motility	-3.2589	-0.784071	5/41	2335,3911,3914,10319,284217	FN1,LAMA5,LAMB3,LAMC3,LAMA1
Canonical Pathways	M158	PID INTEGRIN4 PATHWAY	-3.17476	-0.783674	3/11	3911,3914,284217	LAMA5,LAMB3,LAMA1
KEGG Pathway	hsa05146	Amoebiasis	-2.96849	-0.660102	7/96	2335,3569,3586,3911,3914,10319,284217	FN1,IL6,IL10,LAMA5,LAMB3,LAMC3,LAMA1
Reactome Gene Sets	R-HSA-3000157	Laminin interactions	-2.84454	-0.596204	4/30	3911,3914,10319,284217	LAMA5,LAMB3,LAMC3,LAMA1
KEGG Pathway	hsa04510	Focal adhesion	-2.73905	-0.54013	10/199	1950,2277,2335,3911,3914,7059,7450,10319,10398,284217	EGF,VEGFD,FN1,LAMA5,LAMB3,THBS3,VWF,LAMC3,MYL9,LAMA1
Reactome Gene Sets	R-HSA-6806834	Signaling by MET	-2.70529	-0.524409	6/79	2335,3911,3914,6774,10319,284217	FN1,LAMA5,LAMB3,STAT3,LAMC3,LAMA1
KEGG Pathway	hsa05222	Small cell lung cancer	-2.57006	-0.493465	6/84	2335,3911,3914,9063,10319,284217	FN1,LAMA5,LAMB3,PIAS2,LAMC3,LAMA1
Reactome Gene Sets	R-HSA-1474244	Extracellular matrix organization	-2.34142	-0.385164	12/301	649,1300,2331,2335,3911,3914,4313,7450,8038,10319,283208,284217	BMP1,COL10A1,FMOD,FN1,LAMA5,LAMB3,MMP2,VWF,ADAM12,LAMC3,P4HA3,LAMA1
GO Biological Processes	GO:0007204	positive regulation of cytosolic calcium ion concentration	-5.50311	-1.52727	19/332	114,643,2587,2911,3375,3708,4842,5144,5334,5350,5371,9290,11346,23228,25998,55503,55636,57158,57214,32,3569,3586,4188,4794,55704,169026,3792,283652,23682,54982,55647,3757,2065,1950,55532	ADCY8,CXCR5,GALR1,GRM1,IAPP,ITPR1,NOS1,PDE4D,PLCL1,PLN,PML,GPR55,SYNPO,PLCL2,IBTK,TRPV6,CHD7,JPH2,CEMIP,ACACB,IL6,IL10,MDFI,NFKBIE,CCDC88A,SLC30A8,KEL,SLC24A5,RAB38,CLN6,RAB20,KCNH2,ERBB3,EGF,SLC30A10
GO Biological Processes	GO:0007204	positive regulation of cytosolic calcium ion concentration	-5.50311	-1.52727	19/332	114,643,2587,2911,3375,3708,4842,5144,5334,5350,5371,9290,11346,23228,25998,55503,55636,57158,57214	ADCY8,CXCR5,GALR1,GRM1,IAPP,ITPR1,NOS1,PDE4D,PLCL1,PLN,PML,GPR55,SYNPO,PLCL2,IBTK,TRPV6,CHD7,JPH2,CEMIP
GO Biological Processes	GO:0051480	regulation of cytosolic calcium ion concentration	-4.78418	-1.3603	19/373	114,643,2587,2911,3375,3708,4842,5144,5334,5350,5371,9290,11346,23228,25998,55503,55636,57158,57214	ADCY8,CXCR5,GALR1,GRM1,IAPP,ITPR1,NOS1,PDE4D,PLCL1,PLN,PML,GPR55,SYNPO,PLCL2,IBTK,TRPV6,CHD7,JPH2,CEMIP
GO Biological Processes	GO:0051235	maintenance of location	-4.73408	-1.3603	18/343	32,3569,3586,3708,4188,4794,4842,5144,5334,5350,5371,23228,25998,55636,55704,57158,57214,169026	ACACB,IL6,IL10,ITPR1,MDFI,NFKBIE,NOS1,PDE4D,PLCL1,PLN,PML,PLCL2,IBTK,CHD7,CCDC88A,JPH2,CEMIP,SLC30A8
GO Biological Processes	GO:0060402	calcium ion transport into cytosol	-4.66409	-1.34146	12/166	3708,4842,5144,5334,5350,5371,23228,25998,55503,55636,57158,57214	ITPR1,NOS1,PDE4D,PLCL1,PLN,PML,PLCL2,IBTK,TRPV6,CHD7,JPH2,CEMIP
GO Biological Processes	GO:0097553	calcium ion transmembrane import into cytosol	-4.46106	-1.30763	11/147	3708,4842,5144,5334,5350,23228,25998,55503,55636,57158,57214	ITPR1,NOS1,PDE4D,PLCL1,PLN,PLCL2,IBTK,TRPV6,CHD7,JPH2,CEMIP
GO Biological Processes	GO:0072503	cellular divalent inorganic cation homeostasis	-4.37202	-1.30763	22/507	114,643,2587,2911,3375,3708,3792,4842,5144,5334,5350,5371,9290,11346,23228,25998,55503,55636,57158,57214,169026,283652	ADCY8,CXCR5,GALR1,GRM1,IAPP,ITPR1,KEL,NOS1,PDE4D,PLCL1,PLN,PML,GPR55,SYNPO,PLCL2,IBTK,TRPV6,CHD7,JPH2,CEMIP,SLC30A8,SLC24A5
GO Biological Processes	GO:0006874	cellular calcium ion homeostasis	-4.35405	-1.30763	21/472	114,643,2587,2911,3375,3708,3792,4842,5144,5334,5350,5371,9290,11346,23228,25998,55503,55636,57158,57214,283652	ADCY8,CXCR5,GALR1,GRM1,IAPP,ITPR1,KEL,NOS1,PDE4D,PLCL1,PLN,PML,GPR55,SYNPO,PLCL2,IBTK,TRPV6,CHD7,JPH2,CEMIP,SLC24A5
GO Biological Processes	GO:0060401	cytosolic calcium ion transport	-4.3177	-1.2961	12/180	3708,4842,5144,5334,5350,5371,23228,25998,55503,55636,57158,57214	ITPR1,NOS1,PDE4D,PLCL1,PLN,PML,PLCL2,IBTK,TRPV6,CHD7,JPH2,CEMIP
GO Biological Processes	GO:0055074	calcium ion homeostasis	-4.19847	-1.24534	21/484	114,643,2587,2911,3375,3708,3792,4842,5144,5334,5350,5371,9290,11346,23228,25998,55503,55636,57158,57214,283652	ADCY8,CXCR5,GALR1,GRM1,IAPP,ITPR1,KEL,NOS1,PDE4D,PLCL1,PLN,PML,GPR55,SYNPO,PLCL2,IBTK,TRPV6,CHD7,JPH2,CEMIP,SLC24A5
GO Biological Processes	GO:0051209	release of sequestered calcium ion into cytosol	-4.1798	-1.24534	10/131	3708,4842,5144,5334,5350,23228,25998,55636,57158,57214	ITPR1,NOS1,PDE4D,PLCL1,PLN,PLCL2,IBTK,CHD7,JPH2,CEMIP
GO Biological Processes	GO:0051283	negative regulation of sequestering of calcium ion	-4.15191	-1.24061	10/132	3708,4842,5144,5334,5350,23228,25998,55636,57158,57214	ITPR1,NOS1,PDE4D,PLCL1,PLN,PLCL2,IBTK,CHD7,JPH2,CEMIP
GO Biological Processes	GO:0072507	divalent inorganic cation homeostasis	-4.13727	-1.24061	22/526	114,643,2587,2911,3375,3708,3792,4842,5144,5334,5350,5371,9290,11346,23228,25998,55503,55636,57158,57214,169026,283652	ADCY8,CXCR5,GALR1,GRM1,IAPP,ITPR1,KEL,NOS1,PDE4D,PLCL1,PLN,PML,GPR55,SYNPO,PLCL2,IBTK,TRPV6,CHD7,JPH2,CEMIP,SLC30A8,SLC24A5
GO Biological Processes	GO:0051282	regulation of sequestering of calcium ion	-4.09693	-1.21799	10/134	3708,4842,5144,5334,5350,23228,25998,55636,57158,57214	ITPR1,NOS1,PDE4D,PLCL1,PLN,PLCL2,IBTK,CHD7,JPH2,CEMIP
GO Biological Processes	GO:0051208	sequestering of calcium ion	-4.01639	-1.15449	10/137	3708,4842,5144,5334,5350,23228,25998,55636,57158,57214	ITPR1,NOS1,PDE4D,PLCL1,PLN,PLCL2,IBTK,CHD7,JPH2,CEMIP
GO Biological Processes	GO:0030003	cellular cation homeostasis	-3.81475	-1.09418	25/672	114,643,2587,2911,3375,3708,3792,4842,5144,5334,5350,5371,9290,11346,23228,23682,25998,54982,55503,55636,55647,57158,57214,169026,283652	ADCY8,CXCR5,GALR1,GRM1,IAPP,ITPR1,KEL,NOS1,PDE4D,PLCL1,PLN,PML,GPR55,SYNPO,PLCL2,RAB38,IBTK,CLN6,TRPV6,CHD7,RAB20,JPH2,CEMIP,SLC30A8,SLC24A5
GO Biological Processes	GO:0006873	cellular ion homeostasis	-3.68798	-1.02389	25/685	114,643,2587,2911,3375,3708,3792,4842,5144,5334,5350,5371,9290,11346,23228,23682,25998,54982,55503,55636,55647,57158,57214,169026,283652	ADCY8,CXCR5,GALR1,GRM1,IAPP,ITPR1,KEL,NOS1,PDE4D,PLCL1,PLN,PML,GPR55,SYNPO,PLCL2,RAB38,IBTK,CLN6,TRPV6,CHD7,RAB20,JPH2,CEMIP,SLC30A8,SLC24A5
GO Biological Processes	GO:0055080	cation homeostasis	-3.48633	-0.902753	26/748	114,643,2587,2911,3375,3708,3757,3792,4842,5144,5334,5350,5371,9290,11346,23228,23682,25998,54982,55503,55636,55647,57158,57214,169026,283652	ADCY8,CXCR5,GALR1,GRM1,IAPP,ITPR1,KCNH2,KEL,NOS1,PDE4D,PLCL1,PLN,PML,GPR55,SYNPO,PLCL2,RAB38,IBTK,CLN6,TRPV6,CHD7,RAB20,JPH2,CEMIP,SLC30A8,SLC24A5
GO Biological Processes	GO:0098771	inorganic ion homeostasis	-3.39065	-0.866904	26/759	114,643,2587,2911,3375,3708,3757,3792,4842,5144,5334,5350,5371,9290,11346,23228,23682,25998,54982,55503,55636,55647,57158,57214,169026,283652	ADCY8,CXCR5,GALR1,GRM1,IAPP,ITPR1,KCNH2,KEL,NOS1,PDE4D,PLCL1,PLN,PML,GPR55,SYNPO,PLCL2,RAB38,IBTK,CLN6,TRPV6,CHD7,RAB20,JPH2,CEMIP,SLC30A8,SLC24A5
GO Biological Processes	GO:0006875	cellular metal ion homeostasis	-3.37737	-0.866904	22/596	114,643,2587,2911,3375,3708,3792,4842,5144,5334,5350,5371,9290,11346,23228,25998,55503,55636,57158,57214,169026,283652	ADCY8,CXCR5,GALR1,GRM1,IAPP,ITPR1,KEL,NOS1,PDE4D,PLCL1,PLN,PML,GPR55,SYNPO,PLCL2,IBTK,TRPV6,CHD7,JPH2,CEMIP,SLC30A8,SLC24A5
GO Biological Processes	GO:0086023	adenylate cyclase-activating adrenergic receptor signaling pathway involved in heart process	-3.17476	-0.783674	3/11	4842,5144,5350	NOS1,PDE4D,PLN
GO Biological Processes	GO:0055065	metal ion homeostasis	-3.09153	-0.728468	23/668	114,643,2587,2911,3375,3708,3757,3792,4842,5144,5334,5350,5371,9290,11346,23228,25998,55503,55636,57158,57214,169026,283652	ADCY8,CXCR5,GALR1,GRM1,IAPP,ITPR1,KCNH2,KEL,NOS1,PDE4D,PLCL1,PLN,PML,GPR55,SYNPO,PLCL2,IBTK,TRPV6,CHD7,JPH2,CEMIP,SLC30A8,SLC24A5
GO Biological Processes	GO:0060314	regulation of ryanodine-sensitive calcium-release channel activity	-3.08514	-0.727342	4/26	4842,5144,5350,57158	NOS1,PDE4D,PLN,JPH2
GO Biological Processes	GO:0010522	regulation of calcium ion transport into cytosol	-2.83966	-0.596204	7/101	4842,5144,5350,5371,55636,57158,57214	NOS1,PDE4D,PLN,PML,CHD7,JPH2,CEMIP
GO Biological Processes	GO:0086103	G protein-coupled receptor signaling pathway involved in heart process	-2.6707	-0.52416	3/16	4842,5144,5350	NOS1,PDE4D,PLN
GO Biological Processes	GO:0051279	regulation of release of sequestered calcium ion into cytosol	-2.64994	-0.514411	6/81	4842,5144,5350,55636,57158,57214	NOS1,PDE4D,PLN,CHD7,JPH2,CEMIP
GO Biological Processes	GO:0050848	regulation of calcium-mediated signaling	-2.19793	-0.320888	6/100	2065,3708,4842,5144,5350,57158	ERBB3,ITPR1,NOS1,PDE4D,PLN,JPH2
GO Biological Processes	GO:0070838	divalent metal ion transport	-2.06199	-0.270833	16/495	1950,3708,4842,5144,5334,5350,5371,23228,25998,55503,55532,55636,57158,57214,169026,283652	EGF,ITPR1,NOS1,PDE4D,PLCL1,PLN,PML,PLCL2,IBTK,TRPV6,SLC30A10,CHD7,JPH2,CEMIP,SLC30A8,SLC24A5
GO Biological Processes	GO:0070588	calcium ion transmembrane transport	-2.04605	-0.261934	12/329	3708,4842,5144,5334,5350,23228,25998,55503,55636,57158,57214,283652	ITPR1,NOS1,PDE4D,PLCL1,PLN,PLCL2,IBTK,TRPV6,CHD7,JPH2,CEMIP,SLC24A5
GO Biological Processes	GO:0072511	divalent inorganic cation transport	-2.01534	-0.256317	16/501	1950,3708,4842,5144,5334,5350,5371,23228,25998,55503,55532,55636,57158,57214,169026,283652	EGF,ITPR1,NOS1,PDE4D,PLCL1,PLN,PML,PLCL2,IBTK,TRPV6,SLC30A10,CHD7,JPH2,CEMIP,SLC30A8,SLC24A5
GO Biological Processes	GO:0008285	negative regulation of cell proliferation	-5.23622	-1.43647	31/773	928,1487,2487,3569,3586,3624,4091,5371,5797,5928,6586,6774,7023,7071,7248,7832,8737,8935,9863,10076,10220,10247,10549,11061,11314,23213,28514,28984,29956,54984,85004,5801,8428,11188,55435,57406	CD9,CTBP1,FRZB,IL6,IL10,INHBA,SMAD6,PML,PTPRM,RBBP4,SLIT3,STAT3,TFAP4,KLF10,TSC1,BTG2,RIPK1,SKAP2,MAGI2,PTPRU,GDF11,RIDA,PRDX4,CNMD,CD300A,SULF1,DLL1,RGCC,CERS2,PINX1,RERG,PTPRR,STK24,NISCH,AP1AR,ABHD6
GO Biological Processes	GO:0008285	negative regulation of cell proliferation	-5.23622	-1.43647	31/773	928,1487,2487,3569,3586,3624,4091,5371,5797,5928,6586,6774,7023,7071,7248,7832,8737,8935,9863,10076,10220,10247,10549,11061,11314,23213,28514,28984,29956,54984,85004	CD9,CTBP1,FRZB,IL6,IL10,INHBA,SMAD6,PML,PTPRM,RBBP4,SLIT3,STAT3,TFAP4,KLF10,TSC1,BTG2,RIPK1,SKAP2,MAGI2,PTPRU,GDF11,RIDA,PRDX4,CNMD,CD300A,SULF1,DLL1,RGCC,CERS2,PINX1,RERG
GO Biological Processes	GO:0051271	negative regulation of cellular component movement	-2.24186	-0.332339	14/390	928,5797,5801,6774,8428,9863,10076,11188,11314,23213,28984,29956,55435,57406	CD9,PTPRM,PTPRR,STAT3,STK24,MAGI2,PTPRU,NISCH,CD300A,SULF1,RGCC,CERS2,AP1AR,ABHD6
GO Biological Processes	GO:2000146	negative regulation of cell motility	-2.17801	-0.318886	13/356	5797,5801,6774,8428,9863,10076,11188,11314,23213,28984,29956,55435,57406	PTPRM,PTPRR,STAT3,STK24,MAGI2,PTPRU,NISCH,CD300A,SULF1,RGCC,CERS2,AP1AR,ABHD6
GO Biological Processes	GO:0040013	negative regulation of locomotion	-2.13083	-0.298307	14/402	5371,5797,5801,6774,8428,9863,10076,11188,11314,23213,28984,29956,55435,57406	PML,PTPRM,PTPRR,STAT3,STK24,MAGI2,PTPRU,NISCH,CD300A,SULF1,RGCC,CERS2,AP1AR,ABHD6
GO Biological Processes	GO:0070922	small RNA loading onto RISC	-5.06285	-1.38803	4/9	10978,26523,192669,192670,57510,5371,27044,64240,5775,28514,3569,8737	CLP1,AGO1,AGO3,AGO4,XPO5,PML,SND1,ABCG5,PTPN4,DLL1,IL6,RIPK1
GO Biological Processes	GO:0070922	small RNA loading onto RISC	-5.06285	-1.38803	4/9	10978,26523,192669,192670	CLP1,AGO1,AGO3,AGO4
GO Biological Processes	GO:0016246	RNA interference	-4.81951	-1.3603	5/20	10978,26523,57510,192669,192670	CLP1,AGO1,XPO5,AGO3,AGO4
GO Biological Processes	GO:0090625	mRNA cleavage involved in gene silencing by siRNA	-4.75269	-1.3603	3/4	26523,192669,192670	AGO1,AGO3,AGO4
GO Biological Processes	GO:0035279	mRNA cleavage involved in gene silencing by miRNA	-4.36012	-1.30763	3/5	26523,192669,192670	AGO1,AGO3,AGO4
GO Biological Processes	GO:0098795	mRNA cleavage involved in gene silencing	-4.36012	-1.30763	3/5	26523,192669,192670	AGO1,AGO3,AGO4
Reactome Gene Sets	R-HSA-8934593	Regulation of RUNX1 Expression and Activity	-3.83219	-1.09418	4/17	5371,26523,192669,192670	PML,AGO1,AGO3,AGO4
GO Biological Processes	GO:0035280	miRNA loading onto RISC involved in gene silencing by miRNA	-3.82677	-1.09418	3/7	26523,192669,192670	AGO1,AGO3,AGO4
Reactome Gene Sets	R-HSA-426496	Post-transcriptional silencing by small RNAs	-3.82677	-1.09418	3/7	26523,192669,192670	AGO1,AGO3,AGO4
GO Biological Processes	GO:0010501	RNA secondary structure unwinding	-3.62801	-0.984604	3/8	26523,192669,192670	AGO1,AGO3,AGO4
Reactome Gene Sets	R-HSA-8948700	Competing endogenous RNAs (ceRNAs) regulate PTEN translation	-3.62801	-0.984604	3/8	26523,192669,192670	AGO1,AGO3,AGO4
Reactome Gene Sets	R-HSA-426486	Small interfering RNA (siRNA) biogenesis	-3.45727	-0.902753	3/9	26523,192669,192670	AGO1,AGO3,AGO4
Reactome Gene Sets	R-HSA-8943723	Regulation of PTEN mRNA translation	-3.45727	-0.902753	3/9	26523,192669,192670	AGO1,AGO3,AGO4
Reactome Gene Sets	R-HSA-203927	MicroRNA (miRNA) biogenesis	-3.2221	-0.784071	4/24	26523,57510,192669,192670	AGO1,XPO5,AGO3,AGO4
GO Biological Processes	GO:0010586	miRNA metabolic process	-2.84454	-0.596204	4/30	26523,27044,57510,192670	AGO1,SND1,XPO5,AGO4
GO Biological Processes	GO:0031054	pre-miRNA processing	-2.75556	-0.550564	3/15	26523,192669,192670	AGO1,AGO3,AGO4
Reactome Gene Sets	R-HSA-9029569	NR1H3 & NR1H2 regulate gene expression linked to cholesterol transport and efflux	-2.50193	-0.473032	4/37	26523,64240,192669,192670	AGO1,ABCG5,AGO3,AGO4
Reactome Gene Sets	R-HSA-8986944	Transcriptional Regulation by MECP2	-2.44525	-0.447132	5/62	5775,26523,28514,192669,192670	PTPN4,AGO1,DLL1,AGO3,AGO4
Reactome Gene Sets	R-HSA-8853884	Transcriptional Regulation by VENTX	-2.37771	-0.410469	4/40	3569,26523,192669,192670	IL6,AGO1,AGO3,AGO4
GO Biological Processes	GO:0035196	production of miRNAs involved in gene silencing by miRNA	-2.19344	-0.320888	4/45	8737,26523,192669,192670	RIPK1,AGO1,AGO3,AGO4
Reactome Gene Sets	R-HSA-9024446	NR1H2 and NR1H3-mediated signaling	-2.12648	-0.298307	4/47	26523,64240,192669,192670	AGO1,ABCG5,AGO3,AGO4
GO Biological Processes	GO:0006379	mRNA cleavage	-2.10485	-0.290152	3/25	26523,192669,192670	AGO1,AGO3,AGO4
GO Biological Processes	GO:0031050	dsRNA processing	-2.03223	-0.260505	4/50	8737,26523,192669,192670	RIPK1,AGO1,AGO3,AGO4
GO Biological Processes	GO:0070918	production of small RNA involved in gene silencing by RNA	-2.03223	-0.260505	4/50	8737,26523,192669,192670	RIPK1,AGO1,AGO3,AGO4
GO Biological Processes	GO:0048589	developmental growth	-4.55465	-1.31917	27/680	32,688,928,1826,2254,2335,2619,2661,5144,6586,6774,7059,7516,8292,8737,9863,23011,23242,23499,26011,28514,51199,54440,55636,57178,57699,136319,2487,3487,3624,5371,23678,85004	ACACB,KLF5,CD9,DSCAM,FGF9,FN1,GAS1,GDF9,PDE4D,SLIT3,STAT3,THBS3,XRCC2,COLQ,RIPK1,MAGI2,RAB21,COBL,MACF1,TENM4,DLL1,NIN,SASH3,CHD7,ZMIZ1,CPNE5,MTPN,FRZB,IGFBP4,INHBA,PML,SGK3,RERG
GO Biological Processes	GO:0048589	developmental growth	-4.55465	-1.31917	27/680	32,688,928,1826,2254,2335,2619,2661,5144,6586,6774,7059,7516,8292,8737,9863,23011,23242,23499,26011,28514,51199,54440,55636,57178,57699,136319	ACACB,KLF5,CD9,DSCAM,FGF9,FN1,GAS1,GDF9,PDE4D,SLIT3,STAT3,THBS3,XRCC2,COLQ,RIPK1,MAGI2,RAB21,COBL,MACF1,TENM4,DLL1,NIN,SASH3,CHD7,ZMIZ1,CPNE5,MTPN
GO Biological Processes	GO:0040008	regulation of growth	-2.59704	-0.505154	22/686	32,1826,2254,2335,2487,2661,3487,3624,5371,6586,6774,8292,8737,23011,23499,23678,28514,54440,55636,57699,85004,136319	ACACB,DSCAM,FGF9,FN1,FRZB,GDF9,IGFBP4,INHBA,PML,SLIT3,STAT3,COLQ,RIPK1,RAB21,MACF1,SGK3,DLL1,SASH3,CHD7,CPNE5,RERG,MTPN
GO Biological Processes	GO:0048639	positive regulation of developmental growth	-2.36361	-0.398484	9/189	32,1826,2254,2335,23499,28514,54440,55636,57699	ACACB,DSCAM,FGF9,FN1,MACF1,DLL1,SASH3,CHD7,CPNE5
GO Biological Processes	GO:0048638	regulation of developmental growth	-2.23763	-0.331824	13/350	32,1826,2254,2335,6774,8292,8737,23011,23499,28514,54440,55636,57699	ACACB,DSCAM,FGF9,FN1,STAT3,COLQ,RIPK1,RAB21,MACF1,DLL1,SASH3,CHD7,CPNE5
GO Biological Processes	GO:0016049	cell growth	-2.10165	-0.290152	16/490	1826,2335,2487,2661,3487,3624,5371,6586,23011,23242,23499,23678,51199,57699,85004,136319	DSCAM,FN1,FRZB,GDF9,IGFBP4,INHBA,PML,SLIT3,RAB21,COBL,MACF1,SGK3,NIN,CPNE5,RERG,MTPN
Reactome Gene Sets	R-HSA-5576891	Cardiac conduction	-3.96394	-1.11842	10/139	3708,3757,4842,5350,6326,6327,6329,6331,23630,204851,10398,5144,1804,1950,3792,5371,55532,55636,57158,57214,65266,5334,23228,25998,55503,92736,169026,283652,347741,8660,8737,2587,2661,2911,3586,3624,5443,26011,64240,136319,594857,113451,2065,2335,11314,28984,140885	ITPR1,KCNH2,NOS1,PLN,SCN2A,SCN2B,SCN4A,SCN5A,KCNE5,HIPK1,MYL9,PDE4D,DPP6,EGF,KEL,PML,SLC30A10,CHD7,JPH2,CEMIP,WNK4,PLCL1,PLCL2,IBTK,TRPV6,OTOP2,SLC30A8,SLC24A5,OTOP3,IRS2,RIPK1,GALR1,GDF9,GRM1,IL10,INHBA,POMC,TENM4,ABCG5,MTPN,NPS,AZIN2,ERBB3,FN1,CD300A,RGCC,SIRPA
Reactome Gene Sets	R-HSA-5576891	Cardiac conduction	-3.96394	-1.11842	10/139	3708,3757,4842,5350,6326,6327,6329,6331,23630,204851	ITPR1,KCNH2,NOS1,PLN,SCN2A,SCN2B,SCN4A,SCN5A,KCNE5,HIPK1
GO Biological Processes	GO:0086010	membrane depolarization during action potential	-3.47076	-0.902753	5/37	3757,6326,6327,6329,6331	KCNH2,SCN2A,SCN2B,SCN4A,SCN5A
Reactome Gene Sets	R-HSA-397014	Muscle contraction	-3.1578	-0.782783	11/207	3708,3757,4842,5350,6326,6327,6329,6331,10398,23630,204851	ITPR1,KCNH2,NOS1,PLN,SCN2A,SCN2B,SCN4A,SCN5A,MYL9,KCNE5,HIPK1
GO Biological Processes	GO:0086003	cardiac muscle cell contraction	-3.01072	-0.67833	6/69	3757,5144,5350,6327,6331,23630	KCNH2,PDE4D,PLN,SCN2B,SCN5A,KCNE5
GO Biological Processes	GO:0010959	regulation of metal ion transport	-2.98105	-0.660102	16/398	1804,1950,3757,3792,4842,5144,5350,5371,6327,6331,23630,55532,55636,57158,57214,65266	DPP6,EGF,KCNH2,KEL,NOS1,PDE4D,PLN,PML,SCN2B,SCN5A,KCNE5,SLC30A10,CHD7,JPH2,CEMIP,WNK4
GO Biological Processes	GO:0098662	inorganic cation transmembrane transport	-2.97549	-0.660102	25/767	1804,3708,3757,3792,4842,5144,5334,5350,6326,6327,6329,6331,23228,23630,25998,55503,55532,55636,57158,57214,65266,92736,169026,283652,347741	DPP6,ITPR1,KCNH2,KEL,NOS1,PDE4D,PLCL1,PLN,SCN2A,SCN2B,SCN4A,SCN5A,PLCL2,KCNE5,IBTK,TRPV6,SLC30A10,CHD7,JPH2,CEMIP,WNK4,OTOP2,SLC30A8,SLC24A5,OTOP3
Reactome Gene Sets	R-HSA-445095	Interaction between L1 and Ankyrins	-2.79018	-0.57021	4/31	6326,6327,6329,6331	SCN2A,SCN2B,SCN4A,SCN5A
GO Biological Processes	GO:0035637	multicellular organismal signaling	-2.6293	-0.513795	10/206	3708,3757,4842,5144,5350,6326,6327,6329,6331,23630	ITPR1,KCNH2,NOS1,PDE4D,PLN,SCN2A,SCN2B,SCN4A,SCN5A,KCNE5
GO Biological Processes	GO:0034765	regulation of ion transmembrane transport	-2.51241	-0.473578	17/484	1804,3757,3792,4842,5144,5350,6326,6327,6329,6331,8660,8737,23630,55636,57158,57214,65266	DPP6,KCNH2,KEL,NOS1,PDE4D,PLN,SCN2A,SCN2B,SCN4A,SCN5A,IRS2,RIPK1,KCNE5,CHD7,JPH2,CEMIP,WNK4
GO Biological Processes	GO:0061337	cardiac conduction	-2.48466	-0.463053	8/148	3708,3757,4842,5144,5350,6327,6331,23630	ITPR1,KCNH2,NOS1,PDE4D,PLN,SCN2B,SCN5A,KCNE5
GO Biological Processes	GO:0044057	regulation of system process	-2.46058	-0.447188	20/617	2587,2661,2911,3586,3624,3708,3757,4842,5144,5350,5443,6327,6329,6331,10398,23630,26011,64240,65266,136319	GALR1,GDF9,GRM1,IL10,INHBA,ITPR1,KCNH2,NOS1,PDE4D,PLN,POMC,SCN2B,SCN4A,SCN5A,MYL9,KCNE5,TENM4,ABCG5,WNK4,MTPN
GO Biological Processes	GO:0086091	regulation of heart rate by cardiac conduction	-2.45925	-0.447188	4/38	3757,6327,6331,23630	KCNH2,SCN2B,SCN5A,KCNE5
GO Biological Processes	GO:0043267	negative regulation of potassium ion transport	-2.33874	-0.385164	4/41	3757,3792,4842,23630	KCNH2,KEL,NOS1,KCNE5
GO Biological Processes	GO:1904062	regulation of cation transmembrane transport	-2.29895	-0.364493	13/344	1804,3757,3792,4842,5144,5350,6327,6331,23630,55636,57158,57214,65266	DPP6,KCNH2,KEL,NOS1,PDE4D,PLN,SCN2B,SCN5A,KCNE5,CHD7,JPH2,CEMIP,WNK4
Reactome Gene Sets	R-HSA-5576892	Phase 0 - rapid depolarisation	-2.22827	-0.329797	4/44	6326,6327,6329,6331	SCN2A,SCN2B,SCN4A,SCN5A
GO Biological Processes	GO:0002027	regulation of heart rate	-2.17726	-0.318886	6/101	3757,5144,5350,6327,6331,23630	KCNH2,PDE4D,PLN,SCN2B,SCN5A,KCNE5
GO Biological Processes	GO:0001508	action potential	-2.13979	-0.299026	7/135	3757,6326,6327,6329,6331,23630,594857	KCNH2,SCN2A,SCN2B,SCN4A,SCN5A,KCNE5,NPS
GO Biological Processes	GO:0034762	regulation of transmembrane transport	-2.13955	-0.299026	18/572	1804,3757,3792,4842,5144,5350,6326,6327,6329,6331,8660,8737,23630,55636,57158,57214,65266,113451	DPP6,KCNH2,KEL,NOS1,PDE4D,PLN,SCN2A,SCN2B,SCN4A,SCN5A,IRS2,RIPK1,KCNE5,CHD7,JPH2,CEMIP,WNK4,AZIN2
GO Biological Processes	GO:0060048	cardiac muscle contraction	-2.08952	-0.286861	7/138	3757,4842,5144,5350,6327,6331,23630	KCNH2,NOS1,PDE4D,PLN,SCN2B,SCN5A,KCNE5
GO Biological Processes	GO:0060307	regulation of ventricular cardiac muscle cell membrane repolarization	-2.05688	-0.268553	3/26	3757,6331,23630	KCNH2,SCN5A,KCNE5
GO Biological Processes	GO:0006941	striated muscle contraction	-2.04039	-0.260505	8/176	3757,4842,5144,5350,6327,6329,6331,23630	KCNH2,NOS1,PDE4D,PLN,SCN2B,SCN4A,SCN5A,KCNE5
GO Biological Processes	GO:0051051	negative regulation of transport	-2.02872	-0.258348	17/543	1950,2065,2335,3586,3624,3757,3792,4842,5350,5371,8660,11314,23630,28984,64240,65266,140885	EGF,ERBB3,FN1,IL10,INHBA,KCNH2,KEL,NOS1,PLN,PML,IRS2,CD300A,KCNE5,RGCC,ABCG5,WNK4,SIRPA
GO Biological Processes	GO:0043266	regulation of potassium ion transport	-2.00261	-0.250777	6/110	1804,3757,3792,4842,23630,65266	DPP6,KCNH2,KEL,NOS1,KCNE5,WNK4
GO Biological Processes	GO:0022037	metencephalon development	-3.92896	-1.11538	9/114	2895,4983,6331,10978,23513,27089,28514,136319,256297,1950	GRID2,OPHN1,SCN5A,CLP1,SCRIB,UQCRQ,DLL1,MTPN,PTF1A,EGF
GO Biological Processes	GO:0022037	metencephalon development	-3.92896	-1.11538	9/114	2895,4983,6331,10978,23513,27089,28514,136319,256297	GRID2,OPHN1,SCN5A,CLP1,SCRIB,UQCRQ,DLL1,MTPN,PTF1A
GO Biological Processes	GO:0021684	cerebellar granular layer formation	-3.82677	-1.09418	3/7	2895,4983,136319	GRID2,OPHN1,MTPN
GO Biological Processes	GO:0021707	cerebellar granule cell differentiation	-3.82677	-1.09418	3/7	2895,4983,136319	GRID2,OPHN1,MTPN
GO Biological Processes	GO:0021695	cerebellar cortex development	-3.77415	-1.07706	6/50	2895,4983,10978,27089,28514,136319	GRID2,OPHN1,CLP1,UQCRQ,DLL1,MTPN
GO Biological Processes	GO:0030902	hindbrain development	-3.55414	-0.930475	10/156	1950,2895,4983,6331,10978,23513,27089,28514,136319,256297	EGF,GRID2,OPHN1,SCN5A,CLP1,SCRIB,UQCRQ,DLL1,MTPN,PTF1A
GO Biological Processes	GO:0021683	cerebellar granular layer morphogenesis	-3.45727	-0.902753	3/9	2895,4983,136319	GRID2,OPHN1,MTPN
GO Biological Processes	GO:0021549	cerebellum development	-3.44723	-0.902753	8/105	2895,4983,6331,10978,27089,28514,136319,256297	GRID2,OPHN1,SCN5A,CLP1,UQCRQ,DLL1,MTPN,PTF1A
GO Biological Processes	GO:0021697	cerebellar cortex formation	-3.2221	-0.784071	4/24	2895,4983,28514,136319	GRID2,OPHN1,DLL1,MTPN
GO Biological Processes	GO:0021681	cerebellar granular layer development	-2.94655	-0.647396	3/13	2895,4983,136319	GRID2,OPHN1,MTPN
GO Biological Processes	GO:0021696	cerebellar cortex morphogenesis	-2.68734	-0.524409	4/33	2895,4983,28514,136319	GRID2,OPHN1,DLL1,MTPN
GO Biological Processes	GO:0021587	cerebellum morphogenesis	-2.37771	-0.410469	4/40	2895,4983,28514,136319	GRID2,OPHN1,DLL1,MTPN
GO Biological Processes	GO:0021533	cell differentiation in hindbrain	-2.2632	-0.348053	3/22	2895,4983,136319	GRID2,OPHN1,MTPN
GO Biological Processes	GO:0021575	hindbrain morphogenesis	-2.22827	-0.329797	4/44	2895,4983,28514,136319	GRID2,OPHN1,DLL1,MTPN
GO Biological Processes	GO:1902895	positive regulation of pri-miRNA transcription by RNA polymerase II	-3.77673	-1.07706	5/32	688,3586,4091,6774,26354	KLF5,IL10,SMAD6,STAT3,GNL3
GO Biological Processes	GO:1902893	regulation of pri-miRNA transcription by RNA polymerase II	-3.16189	-0.782783	5/43	688,3586,4091,6774,26354	KLF5,IL10,SMAD6,STAT3,GNL3
GO Biological Processes	GO:0061614	pri-miRNA transcription by RNA polymerase II	-2.94103	-0.646421	5/48	688,3586,4091,6774,26354	KLF5,IL10,SMAD6,STAT3,GNL3
GO Biological Processes	GO:0044843	cell cycle G1/S phase transition	-3.73196	-1.04615	15/305	3624,4174,4175,5111,5356,5371,5934,6872,7832,8328,8453,8737,23476,25988,28984,1108,5928,6882,7023,9100,64065,204851,2619,3586,9863,23513,51451,54962,54984,146956,1950,4288,8428,9793,10296,23043,10983,26224,7248,26523,192669,192670,3732,4313,64326,7703,127933,643,25909,27044,79848	INHBA,MCM5,MCM6,PCNA,PLRG1,PML,RBL2,TAF1,BTG2,GFI1B,CUL2,RIPK1,BRD4,HINFP,RGCC,CHD4,RBBP4,TAF11,TFAP4,USP10,PERP,HIPK1,GAS1,IL10,MAGI2,SCRIB,LCMT1,TIPIN,PINX1,EME1,EGF,MKI67,STK24,CKAP5,MAEA,TNIK,CCNI,FBXL3,TSC1,AGO1,AGO3,AGO4,CD82,MMP2,COP1,PCGF2,UHMK1,CXCR5,AHCTF1,SND1,CSPP1
GO Biological Processes	GO:0044843	cell cycle G1/S phase transition	-3.73196	-1.04615	15/305	3624,4174,4175,5111,5356,5371,5934,6872,7832,8328,8453,8737,23476,25988,28984	INHBA,MCM5,MCM6,PCNA,PLRG1,PML,RBL2,TAF1,BTG2,GFI1B,CUL2,RIPK1,BRD4,HINFP,RGCC
GO Biological Processes	GO:0000082	G1/S transition of mitotic cell cycle	-3.5623	-0.930475	14/282	3624,4174,4175,5111,5356,5371,5934,7832,8328,8453,8737,23476,25988,28984	INHBA,MCM5,MCM6,PCNA,PLRG1,PML,RBL2,BTG2,GFI1B,CUL2,RIPK1,BRD4,HINFP,RGCC
GO Biological Processes	GO:0072331	signal transduction by p53 class mediator	-3.25317	-0.784071	13/268	1108,5111,5371,5928,5934,6872,6882,7023,7832,9100,28984,64065,204851	CHD4,PCNA,PML,RBBP4,RBL2,TAF1,TAF11,TFAP4,BTG2,USP10,RGCC,PERP,HIPK1
GO Biological Processes	GO:0045930	negative regulation of mitotic cell cycle	-3.23391	-0.784071	15/340	2619,3586,5111,5371,5934,7832,8328,8737,9863,23513,28984,51451,54962,54984,146956	GAS1,IL10,PCNA,PML,RBL2,BTG2,GFI1B,RIPK1,MAGI2,SCRIB,RGCC,LCMT1,TIPIN,PINX1,EME1
GO Biological Processes	GO:0007346	regulation of mitotic cell cycle	-3.02524	-0.6838	24/718	1950,2619,3586,4288,5111,5356,5371,5934,7023,7832,8328,8428,8737,9793,9863,10296,23043,23476,23513,28984,51451,54962,54984,146956	EGF,GAS1,IL10,MKI67,PCNA,PLRG1,PML,RBL2,TFAP4,BTG2,GFI1B,STK24,RIPK1,CKAP5,MAGI2,MAEA,TNIK,BRD4,SCRIB,RGCC,LCMT1,TIPIN,PINX1,EME1
GO Biological Processes	GO:0044770	cell cycle phase transition	-2.97168	-0.660102	22/640	3624,4174,4175,5111,5356,5371,5934,6872,7023,7832,8328,8453,8737,9793,10983,23476,25988,26224,28984,51451,54962,54984	INHBA,MCM5,MCM6,PCNA,PLRG1,PML,RBL2,TAF1,TFAP4,BTG2,GFI1B,CUL2,RIPK1,CKAP5,CCNI,BRD4,HINFP,FBXL3,RGCC,LCMT1,TIPIN,PINX1
Reactome Gene Sets	R-HSA-3700989	Transcriptional Regulation by TP53	-2.92299	-0.637341	15/365	1108,5111,5371,5928,5934,6872,6882,7248,7832,26523,28984,64065,192669,192670,204851	CHD4,PCNA,PML,RBBP4,RBL2,TAF1,TAF11,TSC1,BTG2,AGO1,RGCC,PERP,AGO3,AGO4,HIPK1
GO Biological Processes	GO:0044773	mitotic DNA damage checkpoint	-2.86477	-0.600696	7/100	5111,5371,5934,7832,28984,54962,146956	PCNA,PML,RBL2,BTG2,RGCC,TIPIN,EME1
GO Biological Processes	GO:0030330	DNA damage response, signal transduction by p53 class mediator	-2.6954	-0.524409	7/107	5111,5371,5934,7023,7832,9100,28984	PCNA,PML,RBL2,TFAP4,BTG2,USP10,RGCC
Canonical Pathways	M145	PID P53 DOWNSTREAM PATHWAY	-2.69225	-0.524409	8/137	3732,4313,5111,5371,7832,28984,64065,64326	CD82,MMP2,PCNA,PML,BTG2,RGCC,PERP,COP1
GO Biological Processes	GO:0044774	mitotic DNA integrity checkpoint	-2.67237	-0.52416	7/108	5111,5371,5934,7832,28984,54962,146956	PCNA,PML,RBL2,BTG2,RGCC,TIPIN,EME1
GO Biological Processes	GO:0045786	negative regulation of cell cycle	-2.64309	-0.514411	21/637	2619,3586,3624,5111,5371,5928,5934,7023,7703,7832,8328,8737,9863,23513,25988,28984,51451,54962,54984,127933,146956	GAS1,IL10,INHBA,PCNA,PML,RBBP4,RBL2,TFAP4,PCGF2,BTG2,GFI1B,RIPK1,MAGI2,SCRIB,HINFP,RGCC,LCMT1,TIPIN,PINX1,UHMK1,EME1
GO Biological Processes	GO:0006977	DNA damage response, signal transduction by p53 class mediator resulting in cell cycle arrest	-2.63926	-0.514411	5/56	5111,5371,5934,7832,28984	PCNA,PML,RBL2,BTG2,RGCC
GO Biological Processes	GO:0044772	mitotic cell cycle phase transition	-2.63845	-0.514411	20/595	3624,4174,4175,5111,5356,5371,5934,7023,7832,8328,8453,8737,9793,10983,23476,25988,26224,28984,51451,54984	INHBA,MCM5,MCM6,PCNA,PLRG1,PML,RBL2,TFAP4,BTG2,GFI1B,CUL2,RIPK1,CKAP5,CCNI,BRD4,HINFP,FBXL3,RGCC,LCMT1,PINX1
GO Biological Processes	GO:0072431	signal transduction involved in mitotic G1 DNA damage checkpoint	-2.60522	-0.505154	5/57	5111,5371,5934,7832,28984	PCNA,PML,RBL2,BTG2,RGCC
GO Biological Processes	GO:1902400	intracellular signal transduction involved in G1 DNA damage checkpoint	-2.60522	-0.505154	5/57	5111,5371,5934,7832,28984	PCNA,PML,RBL2,BTG2,RGCC
GO Biological Processes	GO:0072413	signal transduction involved in mitotic cell cycle checkpoint	-2.53925	-0.476481	5/59	5111,5371,5934,7832,28984	PCNA,PML,RBL2,BTG2,RGCC
GO Biological Processes	GO:1902402	signal transduction involved in mitotic DNA damage checkpoint	-2.53925	-0.476481	5/59	5111,5371,5934,7832,28984	PCNA,PML,RBL2,BTG2,RGCC
GO Biological Processes	GO:1902403	signal transduction involved in mitotic DNA integrity checkpoint	-2.53925	-0.476481	5/59	5111,5371,5934,7832,28984	PCNA,PML,RBL2,BTG2,RGCC
GO Biological Processes	GO:0000077	DNA damage checkpoint	-2.44915	-0.447132	8/150	5111,5371,5934,7832,25988,28984,54962,146956	PCNA,PML,RBL2,BTG2,HINFP,RGCC,TIPIN,EME1
Reactome Gene Sets	R-HSA-1362277	Transcription of E2F targets under negative control by DREAM complex	-2.4485	-0.447132	3/19	5111,5928,5934	PCNA,RBBP4,RBL2
GO Biological Processes	GO:0031571	mitotic G1 DNA damage checkpoint	-2.41515	-0.434942	5/63	5111,5371,5934,7832,28984	PCNA,PML,RBL2,BTG2,RGCC
GO Biological Processes	GO:0044819	mitotic G1/S transition checkpoint	-2.41515	-0.434942	5/63	5111,5371,5934,7832,28984	PCNA,PML,RBL2,BTG2,RGCC
GO Biological Processes	GO:0044783	G1 DNA damage checkpoint	-2.38563	-0.410469	5/64	5111,5371,5934,7832,28984	PCNA,PML,RBL2,BTG2,RGCC
GO Biological Processes	GO:2000134	negative regulation of G1/S transition of mitotic cell cycle	-2.30022	-0.364493	7/126	5111,5371,5934,7832,8328,8737,28984	PCNA,PML,RBL2,BTG2,GFI1B,RIPK1,RGCC
GO Biological Processes	GO:0031570	DNA integrity checkpoint	-2.26493	-0.348053	8/161	5111,5371,5934,7832,25988,28984,54962,146956	PCNA,PML,RBL2,BTG2,HINFP,RGCC,TIPIN,EME1
GO Biological Processes	GO:0007050	cell cycle arrest	-2.21372	-0.320888	10/236	2619,3624,5111,5371,5934,7023,7832,9863,28984,127933	GAS1,INHBA,PCNA,PML,RBL2,TFAP4,BTG2,MAGI2,RGCC,UHMK1
GO Biological Processes	GO:0007093	mitotic cell cycle checkpoint	-2.20223	-0.320888	8/165	5111,5371,5934,7832,28984,51451,54962,146956	PCNA,PML,RBL2,BTG2,RGCC,LCMT1,TIPIN,EME1
GO Biological Processes	GO:1902807	negative regulation of cell cycle G1/S phase transition	-2.19161	-0.320888	7/132	5111,5371,5934,7832,8328,8737,28984	PCNA,PML,RBL2,BTG2,GFI1B,RIPK1,RGCC
GO Biological Processes	GO:0042770	signal transduction in response to DNA damage	-2.17416	-0.318886	7/133	5111,5371,5934,7023,7832,9100,28984	PCNA,PML,RBL2,TFAP4,BTG2,USP10,RGCC
GO Biological Processes	GO:0010564	regulation of cell cycle process	-2.15256	-0.305439	23/795	643,1950,4288,5111,5356,5371,5928,5934,6872,7023,7703,7832,8328,8737,9793,23476,25909,27044,28984,51451,54962,54984,79848	CXCR5,EGF,MKI67,PCNA,PLRG1,PML,RBBP4,RBL2,TAF1,TFAP4,PCGF2,BTG2,GFI1B,RIPK1,CKAP5,BRD4,AHCTF1,SND1,RGCC,LCMT1,TIPIN,PINX1,CSPP1
GO Biological Processes	GO:0072401	signal transduction involved in DNA integrity checkpoint	-2.14332	-0.299418	5/73	5111,5371,5934,7832,28984	PCNA,PML,RBL2,BTG2,RGCC
GO Biological Processes	GO:0072422	signal transduction involved in DNA damage checkpoint	-2.14332	-0.299418	5/73	5111,5371,5934,7832,28984	PCNA,PML,RBL2,BTG2,RGCC
GO Biological Processes	GO:0072395	signal transduction involved in cell cycle checkpoint	-2.11872	-0.292098	5/74	5111,5371,5934,7832,28984	PCNA,PML,RBL2,BTG2,RGCC
Reactome Gene Sets	R-HSA-6791312	TP53 Regulates Transcription of Cell Cycle Genes	-2.09427	-0.290152	4/48	5111,5934,7832,28984	PCNA,RBL2,BTG2,RGCC
GO Biological Processes	GO:1902806	regulation of cell cycle G1/S phase transition	-2.08581	-0.28461	9/209	5111,5356,5371,5934,6872,7832,8328,8737,28984	PCNA,PLRG1,PML,RBL2,TAF1,BTG2,GFI1B,RIPK1,RGCC
GO Biological Processes	GO:0071156	regulation of cell cycle arrest	-2.0778	-0.280929	6/106	5111,5371,5934,7023,7832,28984	PCNA,PML,RBL2,TFAP4,BTG2,RGCC
Reactome Gene Sets	R-HSA-1538133	G0 and Early G1	-2.011	-0.256317	3/27	5111,5928,5934	PCNA,RBBP4,RBL2
GO Biological Processes	GO:1905952	regulation of lipid localization	-3.46614	-0.902753	10/160	32,1950,2587,2661,3569,4602,5443,8660,26119,64240,3624,114,640,2335,3586,3708,5371,8767,9846,11314,23011,27159,28984,55503,55636,84976,115827,140730,169026,203190,54097,389692,23513	ACACB,EGF,GALR1,GDF9,IL6,MYB,POMC,IRS2,LDLRAP1,ABCG5,INHBA,ADCY8,BLK,FN1,IL10,ITPR1,PML,RIPK2,GAB2,CD300A,RAB21,CHIA,RGCC,TRPV6,CHD7,DISP1,RAB3C,RIMS4,SLC30A8,LGI3,FAM3B,MAFA,SCRIB
GO Biological Processes	GO:1905952	regulation of lipid localization	-3.46614	-0.902753	10/160	32,1950,2587,2661,3569,4602,5443,8660,26119,64240	ACACB,EGF,GALR1,GDF9,IL6,MYB,POMC,IRS2,LDLRAP1,ABCG5
GO Biological Processes	GO:0035929	steroid hormone secretion	-3.45441	-0.902753	4/21	2587,2661,3624,5443	GALR1,GDF9,INHBA,POMC
GO Biological Processes	GO:1903530	regulation of secretion by cell	-3.23931	-0.784071	26/777	114,640,2335,2587,2661,3569,3586,3624,3708,4602,5371,5443,8660,8767,9846,11314,23011,27159,28984,55503,55636,84976,115827,140730,169026,203190	ADCY8,BLK,FN1,GALR1,GDF9,IL6,IL10,INHBA,ITPR1,MYB,PML,POMC,IRS2,RIPK2,GAB2,CD300A,RAB21,CHIA,RGCC,TRPV6,CHD7,DISP1,RAB3C,RIMS4,SLC30A8,LGI3
GO Biological Processes	GO:0046879	hormone secretion	-3.07283	-0.720231	14/316	114,640,2587,2661,3569,3624,3708,4602,5443,8660,54097,55636,169026,389692	ADCY8,BLK,GALR1,GDF9,IL6,INHBA,ITPR1,MYB,POMC,IRS2,FAM3B,CHD7,SLC30A8,MAFA
GO Biological Processes	GO:0009914	hormone transport	-2.96889	-0.660102	14/324	114,640,2587,2661,3569,3624,3708,4602,5443,8660,54097,55636,169026,389692	ADCY8,BLK,GALR1,GDF9,IL6,INHBA,ITPR1,MYB,POMC,IRS2,FAM3B,CHD7,SLC30A8,MAFA
GO Biological Processes	GO:0032368	regulation of lipid transport	-2.92336	-0.637341	8/126	1950,2587,2661,4602,5443,8660,26119,64240	EGF,GALR1,GDF9,MYB,POMC,IRS2,LDLRAP1,ABCG5
GO Biological Processes	GO:2000831	regulation of steroid hormone secretion	-2.51783	-0.476481	3/18	2587,2661,5443	GALR1,GDF9,POMC
GO Biological Processes	GO:0023061	signal release	-2.29378	-0.362789	16/467	114,640,2587,2661,3569,3624,3708,4602,5443,8660,23513,54097,55636,140730,169026,389692	ADCY8,BLK,GALR1,GDF9,IL6,INHBA,ITPR1,MYB,POMC,IRS2,SCRIB,FAM3B,CHD7,RIMS4,SLC30A8,MAFA
GO Biological Processes	GO:0046883	regulation of hormone secretion	-2.2695	-0.348053	11/269	114,640,2587,2661,3624,3708,4602,5443,8660,55636,169026	ADCY8,BLK,GALR1,GDF9,INHBA,ITPR1,MYB,POMC,IRS2,CHD7,SLC30A8
GO Biological Processes	GO:0044060	regulation of endocrine process	-2.22827	-0.329797	4/44	2587,2661,3624,5443	GALR1,GDF9,INHBA,POMC
GO Biological Processes	GO:0046887	positive regulation of hormone secretion	-2.17416	-0.318886	7/133	114,640,2587,3624,4602,8660,169026	ADCY8,BLK,GALR1,INHBA,MYB,IRS2,SLC30A8
GO Biological Processes	GO:0060986	endocrine hormone secretion	-2.12648	-0.298307	4/47	2587,2661,3624,5443	GALR1,GDF9,INHBA,POMC
GO Biological Processes	GO:0010842	retina layer formation	-3.37293	-0.866904	4/22	1826,5797,204851,256297,28514,2254,2487,6774,10220,23513,55636,140469,10319,284217,3569,5078	DSCAM,PTPRM,HIPK1,PTF1A,DLL1,FGF9,FRZB,STAT3,GDF11,SCRIB,CHD7,MYO3B,LAMC3,LAMA1,IL6,PAX4
GO Biological Processes	GO:0010842	retina layer formation	-3.37293	-0.866904	4/22	1826,5797,204851,256297	DSCAM,PTPRM,HIPK1,PTF1A
GO Biological Processes	GO:0060042	retina morphogenesis in camera-type eye	-2.90013	-0.618888	5/49	1826,5797,28514,204851,256297	DSCAM,PTPRM,DLL1,HIPK1,PTF1A
GO Biological Processes	GO:0090596	sensory organ morphogenesis	-2.81834	-0.578892	12/263	1826,2254,2487,5797,6774,10220,23513,28514,55636,140469,204851,256297	DSCAM,FGF9,FRZB,PTPRM,STAT3,GDF11,SCRIB,DLL1,CHD7,MYO3B,HIPK1,PTF1A
GO Biological Processes	GO:0060041	retina development in camera-type eye	-2.63346	-0.514411	8/140	1826,5797,10319,28514,55636,204851,256297,284217	DSCAM,PTPRM,LAMC3,DLL1,CHD7,HIPK1,PTF1A,LAMA1
GO Biological Processes	GO:0031016	pancreas development	-2.02438	-0.256705	5/78	3569,5078,10220,28514,256297	IL6,PAX4,GDF11,DLL1,PTF1A
GO Biological Processes	GO:0045862	positive regulation of proteolysis	-3.31755	-0.81883	16/370	1950,2335,5371,6774,6872,7023,7415,8737,8767,10418,11047,51136,51667,54982,64065,64326,400,4983,5111,5524,5921,7248,8786,9290,9863,11314,23513,23527,29128,50807,129049	EGF,FN1,PML,STAT3,TAF1,TFAP4,VCP,RIPK1,RIPK2,SPON1,ADRM1,RNFT1,NUB1,CLN6,PERP,COP1,ARL1,OPHN1,PCNA,PTPA,RASA1,TSC1,RGS11,GPR55,MAGI2,CD300A,SCRIB,ACAP2,UHRF1,ASAP1,SGSM1
GO Biological Processes	GO:0045862	positive regulation of proteolysis	-3.31755	-0.81883	16/370	1950,2335,5371,6774,6872,7023,7415,8737,8767,10418,11047,51136,51667,54982,64065,64326	EGF,FN1,PML,STAT3,TAF1,TFAP4,VCP,RIPK1,RIPK2,SPON1,ADRM1,RNFT1,NUB1,CLN6,PERP,COP1
GO Biological Processes	GO:0051345	positive regulation of hydrolase activity	-2.57389	-0.493465	24/777	400,2335,4983,5111,5371,5524,5921,6774,7023,7248,7415,8737,8767,8786,9290,9863,11047,11314,23513,23527,29128,50807,64065,129049	ARL1,FN1,OPHN1,PCNA,PML,PTPA,RASA1,STAT3,TFAP4,TSC1,VCP,RIPK1,RIPK2,RGS11,GPR55,MAGI2,ADRM1,CD300A,SCRIB,ACAP2,UHRF1,ASAP1,PERP,SGSM1
GO Biological Processes	GO:0010952	positive regulation of peptidase activity	-2.2058	-0.320888	9/200	2335,5371,6774,7023,7415,8737,8767,11047,64065	FN1,PML,STAT3,TFAP4,VCP,RIPK1,RIPK2,ADRM1,PERP
GO Biological Processes	GO:0048514	blood vessel morphogenesis	-3.26399	-0.784071	24/690	354,688,1950,2254,2277,2335,3569,3586,4313,5371,5797,5921,6774,8038,11061,23213,26523,28514,28984,55636,57178,79805,204851,284217,4091,9784	KLK3,KLF5,EGF,FGF9,VEGFD,FN1,IL6,IL10,MMP2,PML,PTPRM,RASA1,STAT3,ADAM12,CNMD,SULF1,AGO1,DLL1,RGCC,CHD7,ZMIZ1,VASH2,HIPK1,LAMA1,SMAD6,SNX17
GO Biological Processes	GO:0048514	blood vessel morphogenesis	-3.26399	-0.784071	24/690	354,688,1950,2254,2277,2335,3569,3586,4313,5371,5797,5921,6774,8038,11061,23213,26523,28514,28984,55636,57178,79805,204851,284217	KLK3,KLF5,EGF,FGF9,VEGFD,FN1,IL6,IL10,MMP2,PML,PTPRM,RASA1,STAT3,ADAM12,CNMD,SULF1,AGO1,DLL1,RGCC,CHD7,ZMIZ1,VASH2,HIPK1,LAMA1
GO Biological Processes	GO:0001568	blood vessel development	-3.23931	-0.784071	26/777	354,688,1950,2254,2277,2335,3569,3586,4091,4313,5371,5797,5921,6774,8038,9784,11061,23213,26523,28514,28984,55636,57178,79805,204851,284217	KLK3,KLF5,EGF,FGF9,VEGFD,FN1,IL6,IL10,SMAD6,MMP2,PML,PTPRM,RASA1,STAT3,ADAM12,SNX17,CNMD,SULF1,AGO1,DLL1,RGCC,CHD7,ZMIZ1,VASH2,HIPK1,LAMA1
GO Biological Processes	GO:0001525	angiogenesis	-2.64681	-0.514411	20/594	354,688,1950,2254,2277,2335,3569,3586,4313,5371,5797,6774,8038,11061,23213,26523,28514,28984,79805,204851	KLK3,KLF5,EGF,FGF9,VEGFD,FN1,IL6,IL10,MMP2,PML,PTPRM,STAT3,ADAM12,CNMD,SULF1,AGO1,DLL1,RGCC,VASH2,HIPK1
GO Biological Processes	GO:0045765	regulation of angiogenesis	-2.62251	-0.509984	15/392	354,2277,3569,3586,5371,5797,6774,8038,11061,23213,26523,28514,28984,79805,204851	KLK3,VEGFD,IL6,IL10,PML,PTPRM,STAT3,ADAM12,CNMD,SULF1,AGO1,DLL1,RGCC,VASH2,HIPK1
GO Biological Processes	GO:1901342	regulation of vasculature development	-2.59988	-0.505154	16/434	354,2254,2277,3569,3586,5371,5797,6774,8038,11061,23213,26523,28514,28984,79805,204851	KLK3,FGF9,VEGFD,IL6,IL10,PML,PTPRM,STAT3,ADAM12,CNMD,SULF1,AGO1,DLL1,RGCC,VASH2,HIPK1
Reactome Gene Sets	R-HSA-9006925	Intracellular signaling by second messengers	-3.20844	-0.783674	14/306	114,1108,1950,2065,2254,3708,5371,5928,8660,26523,26960,27006,192669,192670,2335,3569,5921,7450,9846	ADCY8,CHD4,EGF,ERBB3,FGF9,ITPR1,PML,RBBP4,IRS2,AGO1,NBEA,FGF22,AGO3,AGO4,FN1,IL6,RASA1,VWF,GAB2
Reactome Gene Sets	R-HSA-9006925	Intracellular signaling by second messengers	-3.20844	-0.783674	14/306	114,1108,1950,2065,2254,3708,5371,5928,8660,26523,26960,27006,192669,192670	ADCY8,CHD4,EGF,ERBB3,FGF9,ITPR1,PML,RBBP4,IRS2,AGO1,NBEA,FGF22,AGO3,AGO4
Reactome Gene Sets	R-HSA-5683057	MAPK family signaling cascades	-2.43392	-0.44468	12/293	1950,2065,2254,2335,3569,5921,7450,8660,26523,27006,192669,192670	EGF,ERBB3,FGF9,FN1,IL6,RASA1,VWF,IRS2,AGO1,FGF22,AGO3,AGO4
Reactome Gene Sets	R-HSA-1257604	PIP3 activates AKT signaling	-2.32948	-0.380986	11/264	1108,1950,2065,2254,5371,5928,8660,26523,27006,192669,192670	CHD4,EGF,ERBB3,FGF9,PML,RBBP4,IRS2,AGO1,FGF22,AGO3,AGO4
Reactome Gene Sets	R-HSA-109704	PI3K Cascade	-2.22827	-0.329797	4/44	2254,8660,9846,27006	FGF9,IRS2,GAB2,FGF22
Reactome Gene Sets	R-HSA-2219530	Constitutive Signaling by Aberrant PI3K in Cancer	-2.09454	-0.290152	5/75	1950,2065,2254,8660,27006	EGF,ERBB3,FGF9,IRS2,FGF22
Reactome Gene Sets	R-HSA-112399	IRS-mediated signalling	-2.09427	-0.290152	4/48	2254,8660,9846,27006	FGF9,IRS2,GAB2,FGF22
GO Biological Processes	GO:0007420	brain development	-3.18617	-0.783674	25/741	928,1950,2254,2895,3624,4983,6331,6586,6872,7248,7832,8633,8660,10092,10247,10978,23513,27089,28514,51199,54768,55636,79633,136319,256297,4313	CD9,EGF,FGF9,GRID2,INHBA,OPHN1,SCN5A,SLIT3,TAF1,TSC1,BTG2,UNC5C,IRS2,ARPC5,RIDA,CLP1,SCRIB,UQCRQ,DLL1,NIN,HYDIN,CHD7,FAT4,MTPN,PTF1A,MMP2
GO Biological Processes	GO:0007420	brain development	-3.18617	-0.783674	25/741	928,1950,2254,2895,3624,4983,6331,6586,6872,7248,7832,8633,8660,10092,10247,10978,23513,27089,28514,51199,54768,55636,79633,136319,256297	CD9,EGF,FGF9,GRID2,INHBA,OPHN1,SCN5A,SLIT3,TAF1,TSC1,BTG2,UNC5C,IRS2,ARPC5,RIDA,CLP1,SCRIB,UQCRQ,DLL1,NIN,HYDIN,CHD7,FAT4,MTPN,PTF1A
GO Biological Processes	GO:0060322	head development	-3.18215	-0.783674	26/784	928,1950,2254,2895,3624,4313,4983,6331,6586,6872,7248,7832,8633,8660,10092,10247,10978,23513,27089,28514,51199,54768,55636,79633,136319,256297	CD9,EGF,FGF9,GRID2,INHBA,MMP2,OPHN1,SCN5A,SLIT3,TAF1,TSC1,BTG2,UNC5C,IRS2,ARPC5,RIDA,CLP1,SCRIB,UQCRQ,DLL1,NIN,HYDIN,CHD7,FAT4,MTPN,PTF1A
GO Biological Processes	GO:0018401	peptidyl-proline hydroxylation to 4-hydroxy-L-proline	-3.17476	-0.783674	3/11	10549,56605,283208,10609,5524,51645	PRDX4,ERO1B,P4HA3,P3H4,PTPA,PPIL1
GO Biological Processes	GO:0018401	peptidyl-proline hydroxylation to 4-hydroxy-L-proline	-3.17476	-0.783674	3/11	10549,56605,283208	PRDX4,ERO1B,P4HA3
GO Biological Processes	GO:0018126	protein hydroxylation	-3.02116	-0.6838	4/27	10549,10609,56605,283208	PRDX4,P3H4,ERO1B,P4HA3
GO Biological Processes	GO:0019471	4-hydroxyproline metabolic process	-2.75556	-0.550564	3/15	10549,56605,283208	PRDX4,ERO1B,P4HA3
GO Biological Processes	GO:0019511	peptidyl-proline hydroxylation	-2.6707	-0.52416	3/16	10549,56605,283208	PRDX4,ERO1B,P4HA3
GO Biological Processes	GO:0018208	peptidyl-proline modification	-2.50728	-0.473445	5/60	5524,10549,51645,56605,283208	PTPA,PRDX4,PPIL1,ERO1B,P4HA3
Canonical Pathways	M9174	ST STAT3 PATHWAY	-3.17476	-0.783674	3/11	3569,6774,10076,4602,7248,8767,54440,1487,256297	IL6,STAT3,PTPRU,MYB,TSC1,RIPK2,SASH3,CTBP1,PTF1A
Canonical Pathways	M9174	ST STAT3 PATHWAY	-3.17476	-0.783674	3/11	3569,6774,10076	IL6,STAT3,PTPRU
GO Biological Processes	GO:0002292	T cell differentiation involved in immune response	-2.27301	-0.348108	5/68	3569,4602,6774,7248,8767	IL6,MYB,STAT3,TSC1,RIPK2
GO Biological Processes	GO:0043367	CD4-positive, alpha-beta T cell differentiation	-2.09454	-0.290152	5/75	3569,4602,6774,8767,54440	IL6,MYB,STAT3,RIPK2,SASH3
Canonical Pathways	M288	PID HES HEY PATHWAY	-2.09427	-0.290152	4/48	1487,4602,6774,256297	CTBP1,MYB,STAT3,PTF1A
GO Biological Processes	GO:0030029	actin filament-based process	-3.17406	-0.783674	26/785	3757,4645,4983,5144,5350,5921,6327,6331,7248,10092,10487,11188,11346,22843,23043,23242,23527,23630,28984,55435,55704,129446,136319,163782,165904,442721,2670,3375,4091,6872,7415,9793,50807,51199,51451,55729,56926,96459,2331,8737,10609,55137	KCNH2,MYO5B,OPHN1,PDE4D,PLN,RASA1,SCN2B,SCN5A,TSC1,ARPC5,CAP1,NISCH,SYNPO,PPM1E,TNIK,COBL,ACAP2,KCNE5,RGCC,AP1AR,CCDC88A,XIRP2,MTPN,KANK4,XIRP1,LMOD2,GFAP,IAPP,SMAD6,TAF1,VCP,CKAP5,ASAP1,NIN,LCMT1,ATF7IP,NCLN,FNIP1,FMOD,RIPK1,P3H4,FIGN
GO Biological Processes	GO:0030029	actin filament-based process	-3.17406	-0.783674	26/785	3757,4645,4983,5144,5350,5921,6327,6331,7248,10092,10487,11188,11346,22843,23043,23242,23527,23630,28984,55435,55704,129446,136319,163782,165904,442721	KCNH2,MYO5B,OPHN1,PDE4D,PLN,RASA1,SCN2B,SCN5A,TSC1,ARPC5,CAP1,NISCH,SYNPO,PPM1E,TNIK,COBL,ACAP2,KCNE5,RGCC,AP1AR,CCDC88A,XIRP2,MTPN,KANK4,XIRP1,LMOD2
GO Biological Processes	GO:0043254	regulation of protein complex assembly	-2.85963	-0.59979	18/488	2670,3375,4091,5921,6872,7415,9793,10092,50807,51199,51451,55435,55729,56926,96459,136319,163782,442721	GFAP,IAPP,SMAD6,RASA1,TAF1,VCP,CKAP5,ARPC5,ASAP1,NIN,LCMT1,AP1AR,ATF7IP,NCLN,FNIP1,MTPN,KANK4,LMOD2
GO Biological Processes	GO:0097435	supramolecular fiber organization	-2.84103	-0.596204	23/698	2331,2670,3375,4645,5921,7248,8737,9793,10092,10487,10609,11346,22843,23242,28984,51199,55137,55435,55704,136319,163782,165904,442721	FMOD,GFAP,IAPP,MYO5B,RASA1,TSC1,RIPK1,CKAP5,ARPC5,CAP1,P3H4,SYNPO,PPM1E,COBL,RGCC,NIN,FIGN,AP1AR,CCDC88A,MTPN,KANK4,XIRP1,LMOD2
GO Biological Processes	GO:1902905	positive regulation of supramolecular fiber organization	-2.56894	-0.493465	10/210	7248,9793,10092,11346,22843,28984,51199,55435,55704,442721	TSC1,CKAP5,ARPC5,SYNPO,PPM1E,RGCC,NIN,AP1AR,CCDC88A,LMOD2
GO Biological Processes	GO:0032233	positive regulation of actin filament bundle assembly	-2.44525	-0.447132	5/62	7248,11346,22843,28984,55704	TSC1,SYNPO,PPM1E,RGCC,CCDC88A
GO Biological Processes	GO:1902903	regulation of supramolecular fiber organization	-2.44013	-0.44468	14/370	3375,5921,7248,9793,10092,11346,22843,28984,51199,55435,55704,136319,163782,442721	IAPP,RASA1,TSC1,CKAP5,ARPC5,SYNPO,PPM1E,RGCC,NIN,AP1AR,CCDC88A,MTPN,KANK4,LMOD2
GO Biological Processes	GO:0007015	actin filament organization	-2.28874	-0.360172	15/426	4645,5921,7248,10092,10487,11346,22843,23242,28984,55435,55704,136319,163782,165904,442721	MYO5B,RASA1,TSC1,ARPC5,CAP1,SYNPO,PPM1E,COBL,RGCC,AP1AR,CCDC88A,MTPN,KANK4,XIRP1,LMOD2
GO Biological Processes	GO:0051495	positive regulation of cytoskeleton organization	-2.26452	-0.348053	10/232	7248,9793,10092,11346,22843,28984,51199,55435,55704,442721	TSC1,CKAP5,ARPC5,SYNPO,PPM1E,RGCC,NIN,AP1AR,CCDC88A,LMOD2
GO Biological Processes	GO:0110053	regulation of actin filament organization	-2.18836	-0.320888	11/276	5921,7248,10092,11346,22843,28984,55435,55704,136319,163782,442721	RASA1,TSC1,ARPC5,SYNPO,PPM1E,RGCC,AP1AR,CCDC88A,MTPN,KANK4,LMOD2
GO Biological Processes	GO:0032970	regulation of actin filament-based process	-2.11286	-0.290152	14/404	5144,5350,5921,6331,7248,10092,11346,22843,28984,55435,55704,136319,163782,442721	PDE4D,PLN,RASA1,SCN5A,TSC1,ARPC5,SYNPO,PPM1E,RGCC,AP1AR,CCDC88A,MTPN,KANK4,LMOD2
GO Biological Processes	GO:0034470	ncRNA processing	-3.15657	-0.782783	16/383	5036,9188,10607,10978,23076,26523,51095,55636,55656,64118,81627,88745,115708,142940,192669,192670,6882,27044,57510,1656,6838,7248,22889,23451,51068	PA2G4,DDX21,TBL3,CLP1,RRP1B,AGO1,TRNT1,CHD7,INTS8,DUS1L,TRMT1L,RRP36,TRMT61A,TRUB1,AGO3,AGO4,TAF11,SND1,XPO5,DDX6,SURF6,TSC1,KHDC4,SF3B1,NMD3
GO Biological Processes	GO:0034470	ncRNA processing	-3.15657	-0.782783	16/383	5036,9188,10607,10978,23076,26523,51095,55636,55656,64118,81627,88745,115708,142940,192669,192670	PA2G4,DDX21,TBL3,CLP1,RRP1B,AGO1,TRNT1,CHD7,INTS8,DUS1L,TRMT1L,RRP36,TRMT61A,TRUB1,AGO3,AGO4
GO Biological Processes	GO:0034660	ncRNA metabolic process	-2.54377	-0.476481	19/564	5036,6882,9188,10607,10978,23076,26523,27044,51095,55636,55656,57510,64118,81627,88745,115708,142940,192669,192670	PA2G4,TAF11,DDX21,TBL3,CLP1,RRP1B,AGO1,SND1,TRNT1,CHD7,INTS8,XPO5,DUS1L,TRMT1L,RRP36,TRMT61A,TRUB1,AGO3,AGO4
GO Biological Processes	GO:0022613	ribonucleoprotein complex biogenesis	-2.33776	-0.385164	16/462	1656,5036,6838,7248,9188,10607,10978,22889,23076,23451,26523,51068,55636,88745,192669,192670	DDX6,PA2G4,SURF6,TSC1,DDX21,TBL3,CLP1,KHDC4,RRP1B,SF3B1,AGO1,NMD3,CHD7,RRP36,AGO3,AGO4
GO Biological Processes	GO:0045664	regulation of neuron differentiation	-3.10023	-0.731835	23/667	1656,1826,2335,2895,3792,6925,7248,8428,9863,10220,23011,23043,23242,23499,26115,28514,29956,50807,51199,55704,57699,79006,402117,3911,3914,4983,5797,6586,8633,8660,9846,10160,10319,11061,23513,55435,284217,79805,1950,3569,4602,7162,7516,26011	DDX6,DSCAM,FN1,GRID2,KEL,TCF4,TSC1,STK24,MAGI2,GDF11,RAB21,TNIK,COBL,MACF1,TANC2,DLL1,CERS2,ASAP1,NIN,CCDC88A,CPNE5,METRN,VWC2L,LAMA5,LAMB3,OPHN1,PTPRM,SLIT3,UNC5C,IRS2,GAB2,FARP1,LAMC3,CNMD,SCRIB,AP1AR,LAMA1,VASH2,EGF,IL6,MYB,TPBG,XRCC2,TENM4
GO Biological Processes	GO:0045664	regulation of neuron differentiation	-3.10023	-0.731835	23/667	1656,1826,2335,2895,3792,6925,7248,8428,9863,10220,23011,23043,23242,23499,26115,28514,29956,50807,51199,55704,57699,79006,402117	DDX6,DSCAM,FN1,GRID2,KEL,TCF4,TSC1,STK24,MAGI2,GDF11,RAB21,TNIK,COBL,MACF1,TANC2,DLL1,CERS2,ASAP1,NIN,CCDC88A,CPNE5,METRN,VWC2L
GO Biological Processes	GO:0000904	cell morphogenesis involved in differentiation	-2.72698	-0.532894	24/756	1826,2335,3792,3911,3914,4983,5797,6586,8633,8660,9846,10160,10319,11061,23011,23043,23242,23499,23513,26115,51199,55435,79006,284217	DSCAM,FN1,KEL,LAMA5,LAMB3,OPHN1,PTPRM,SLIT3,UNC5C,IRS2,GAB2,FARP1,LAMC3,CNMD,RAB21,TNIK,COBL,MACF1,SCRIB,TANC2,NIN,AP1AR,METRN,LAMA1
GO Biological Processes	GO:0010975	regulation of neuron projection development	-2.63292	-0.514411	18/512	1826,2335,2895,3792,7248,8428,9863,23011,23043,23242,23499,26115,29956,50807,51199,55704,57699,79006	DSCAM,FN1,GRID2,KEL,TSC1,STK24,MAGI2,RAB21,TNIK,COBL,MACF1,TANC2,CERS2,ASAP1,NIN,CCDC88A,CPNE5,METRN
GO Biological Processes	GO:0061564	axon development	-2.5089	-0.473445	18/526	1826,2335,3792,4983,5797,6586,8428,8633,8660,9846,23011,23242,23499,29956,51199,79006,79805,284217	DSCAM,FN1,KEL,OPHN1,PTPRM,SLIT3,STK24,UNC5C,IRS2,GAB2,RAB21,COBL,MACF1,CERS2,NIN,METRN,VASH2,LAMA1
GO Biological Processes	GO:0051962	positive regulation of nervous system development	-2.29331	-0.362789	18/552	1826,1950,2335,2895,3569,4602,6925,7162,7516,9863,23011,23242,23499,26011,51199,57699,79006,402117	DSCAM,EGF,FN1,GRID2,IL6,MYB,TCF4,TPBG,XRCC2,MAGI2,RAB21,COBL,MACF1,TENM4,NIN,CPNE5,METRN,VWC2L
GO Biological Processes	GO:0048667	cell morphogenesis involved in neuron differentiation	-2.2728	-0.348108	19/598	1826,2335,3792,4983,5797,6586,8633,8660,9846,10160,23011,23043,23242,23499,23513,26115,51199,79006,284217	DSCAM,FN1,KEL,OPHN1,PTPRM,SLIT3,UNC5C,IRS2,GAB2,FARP1,RAB21,TNIK,COBL,MACF1,SCRIB,TANC2,NIN,METRN,LAMA1
GO Biological Processes	GO:0030155	regulation of cell adhesion	-3.04174	-0.69428	24/716	928,1826,2065,2335,3569,3586,3911,4602,5133,5371,5801,5921,7248,8767,10076,11314,23499,28514,28984,54440,55435,57178,140885,284217	CD9,DSCAM,ERBB3,FN1,IL6,IL10,LAMA5,MYB,PDCD1,PML,PTPRR,RASA1,TSC1,RIPK2,PTPRU,CD300A,MACF1,DLL1,RGCC,SASH3,AP1AR,ZMIZ1,SIRPA,LAMA1
GO Biological Processes	GO:0099566	regulation of postsynaptic cytosolic calcium ion concentration	-2.94655	-0.647396	3/13	2911,3708,11346	GRM1,ITPR1,SYNPO
GO Biological Processes	GO:0007169	transmembrane receptor protein tyrosine kinase signaling pathway	-2.87257	-0.600696	24/737	640,1950,2065,2254,2277,3487,4313,4486,4688,5801,5921,6774,7248,8660,9846,10092,11061,23213,27006,28514,55532,55704,79633,84619	BLK,EGF,ERBB3,FGF9,VEGFD,IGFBP4,MMP2,MST1R,NCF2,PTPRR,RASA1,STAT3,TSC1,IRS2,GAB2,ARPC5,CNMD,SULF1,FGF22,DLL1,SLC30A10,CCDC88A,FAT4,ZGPAT
GO Biological Processes	GO:0070301	cellular response to hydrogen peroxide	-2.86477	-0.600696	7/100	3569,3586,4602,5111,7703,8737,140885,114,3757,6872,7023,8767,22843,27158,55696,2882,4313,4688,5371,7248,8428,6774,55532,311,928,5350,6331,7415,55503,57699,169026,3624,5144,54440,5495,55666,2939	IL6,IL10,MYB,PCNA,PCGF2,RIPK1,SIRPA,ADCY8,KCNH2,TAF1,TFAP4,RIPK2,PPM1E,NDOR1,RBM22,GPX7,MMP2,NCF2,PML,TSC1,STK24,STAT3,SLC30A10,ANXA11,CD9,PLN,SCN5A,VCP,TRPV6,CPNE5,SLC30A8,INHBA,PDE4D,SASH3,PPM1B,NPLOC4,GSTA2
GO Biological Processes	GO:0070301	cellular response to hydrogen peroxide	-2.86477	-0.600696	7/100	3569,3586,4602,5111,7703,8737,140885	IL6,IL10,MYB,PCNA,PCGF2,RIPK1,SIRPA
GO Biological Processes	GO:0035690	cellular response to drug	-2.79644	-0.57021	15/376	114,3569,3586,3757,4602,5111,6872,7023,7703,8737,8767,22843,27158,55696,140885	ADCY8,IL6,IL10,KCNH2,MYB,PCNA,TAF1,TFAP4,PCGF2,RIPK1,RIPK2,PPM1E,NDOR1,RBM22,SIRPA
GO Biological Processes	GO:0034599	cellular response to oxidative stress	-2.69377	-0.524409	13/309	2882,3569,3586,4313,4602,4688,5111,5371,7248,7703,8428,8737,140885	GPX7,IL6,IL10,MMP2,MYB,NCF2,PCNA,PML,TSC1,PCGF2,STK24,RIPK1,SIRPA
GO Biological Processes	GO:0042542	response to hydrogen peroxide	-2.52082	-0.476481	8/146	3569,3586,4602,5111,7703,8428,8737,140885	IL6,IL10,MYB,PCNA,PCGF2,STK24,RIPK1,SIRPA
GO Biological Processes	GO:0071236	cellular response to antibiotic	-2.46682	-0.447627	8/149	114,3569,3586,4602,5111,7703,8737,140885	ADCY8,IL6,IL10,MYB,PCNA,PCGF2,RIPK1,SIRPA
GO Biological Processes	GO:1903427	negative regulation of reactive oxygen species biosynthetic process	-2.37771	-0.410469	4/40	3586,6774,55532,140885	IL10,STAT3,SLC30A10,SIRPA
GO Biological Processes	GO:0032682	negative regulation of chemokine production	-2.20779	-0.320888	3/23	3569,3586,140885	IL6,IL10,SIRPA
GO Biological Processes	GO:0010035	response to inorganic substance	-2.19986	-0.320888	18/564	114,311,928,3569,3586,4602,5111,5350,6331,7415,7703,8428,8737,55503,55532,57699,140885,169026	ADCY8,ANXA11,CD9,IL6,IL10,MYB,PCNA,PLN,SCN5A,VCP,PCGF2,STK24,RIPK1,TRPV6,SLC30A10,CPNE5,SIRPA,SLC30A8
GO Biological Processes	GO:0032649	regulation of interferon-gamma production	-2.19793	-0.320888	6/100	3586,3624,5144,8767,54440,140885	IL10,INHBA,PDE4D,RIPK2,SASH3,SIRPA
GO Biological Processes	GO:0034614	cellular response to reactive oxygen species	-2.12681	-0.298307	8/170	3569,3586,4313,4602,5111,7703,8737,140885	IL6,IL10,MMP2,MYB,PCNA,PCGF2,RIPK1,SIRPA
GO Biological Processes	GO:0032480	negative regulation of type I interferon production	-2.12648	-0.298307	4/47	3586,5495,55666,140885	IL10,PPM1B,NPLOC4,SIRPA
GO Biological Processes	GO:0070671	response to interleukin-12	-2.03223	-0.260505	4/50	2939,3586,8767,140885	GSTA2,IL10,RIPK2,SIRPA
GO Biological Processes	GO:0051098	regulation of binding	-2.86473	-0.600696	15/370	1950,3586,4188,5334,5350,6872,7023,8767,10418,23228,23639,26119,51068,54984,165904,3569,4842,5144,8737,23678,96459,127933,204851,375449,11188,594857	EGF,IL10,MDFI,PLCL1,PLN,TAF1,TFAP4,RIPK2,SPON1,PLCL2,LRRC6,LDLRAP1,NMD3,PINX1,XIRP1,IL6,NOS1,PDE4D,RIPK1,SGK3,FNIP1,UHMK1,HIPK1,MAST4,NISCH,NPS
GO Biological Processes	GO:0051098	regulation of binding	-2.86473	-0.600696	15/370	1950,3586,4188,5334,5350,6872,7023,8767,10418,23228,23639,26119,51068,54984,165904	EGF,IL10,MDFI,PLCL1,PLN,TAF1,TFAP4,RIPK2,SPON1,PLCL2,LRRC6,LDLRAP1,NMD3,PINX1,XIRP1
GO Biological Processes	GO:0018105	peptidyl-serine phosphorylation	-2.7685	-0.556081	13/303	3569,4842,5144,5334,6872,8737,8767,23228,23678,96459,127933,204851,375449	IL6,NOS1,PDE4D,PLCL1,TAF1,RIPK1,RIPK2,PLCL2,SGK3,FNIP1,UHMK1,HIPK1,MAST4
GO Biological Processes	GO:0032228	regulation of synaptic transmission, GABAergic	-2.63861	-0.514411	4/34	5334,11188,23228,594857	PLCL1,NISCH,PLCL2,NPS
GO Biological Processes	GO:0043393	regulation of protein binding	-2.52475	-0.476481	10/213	3586,5334,6872,8767,10418,23228,23639,26119,51068,165904	IL10,PLCL1,TAF1,RIPK2,SPON1,PLCL2,LRRC6,LDLRAP1,NMD3,XIRP1
GO Biological Processes	GO:0032092	positive regulation of protein binding	-2.51878	-0.476481	6/86	5334,6872,8767,10418,23228,51068	PLCL1,TAF1,RIPK2,SPON1,PLCL2,NMD3
GO Biological Processes	GO:0018209	peptidyl-serine modification	-2.49367	-0.467218	13/326	3569,4842,5144,5334,6872,8737,8767,23228,23678,96459,127933,204851,375449	IL6,NOS1,PDE4D,PLCL1,TAF1,RIPK1,RIPK2,PLCL2,SGK3,FNIP1,UHMK1,HIPK1,MAST4
GO Biological Processes	GO:0051932	synaptic transmission, GABAergic	-2.12648	-0.298307	4/47	5334,11188,23228,594857	PLCL1,NISCH,PLCL2,NPS
GO Biological Processes	GO:0051099	positive regulation of binding	-2.05449	-0.267578	8/175	1950,5334,6872,8767,10418,23228,51068,54984	EGF,PLCL1,TAF1,RIPK2,SPON1,PLCL2,NMD3,PINX1
GO Biological Processes	GO:1900120	regulation of receptor binding	-2.011	-0.256317	3/27	3586,5334,23228	IL10,PLCL1,PLCL2
GO Biological Processes	GO:0033135	regulation of peptidyl-serine phosphorylation	-2.00901	-0.255885	7/143	3569,4842,5144,5334,8767,23228,96459	IL6,NOS1,PDE4D,PLCL1,RIPK2,PLCL2,FNIP1
KEGG Pathway	hsa04068	FoxO signaling pathway	-2.79414	-0.57021	8/132	1950,2911,3569,3586,5934,6774,8660,23678,5133,96459,8737	EGF,GRM1,IL6,IL10,RBL2,STAT3,IRS2,SGK3,PDCD1,FNIP1,RIPK1
KEGG Pathway	hsa04068	FoxO signaling pathway	-2.79414	-0.57021	8/132	1950,2911,3569,3586,5934,6774,8660,23678	EGF,GRM1,IL6,IL10,RBL2,STAT3,IRS2,SGK3
GO Biological Processes	GO:0070230	positive regulation of lymphocyte apoptotic process	-2.51783	-0.476481	3/18	3586,5133,96459	IL10,PDCD1,FNIP1
GO Biological Processes	GO:0002902	regulation of B cell apoptotic process	-2.4485	-0.447132	3/19	3586,8660,96459	IL10,IRS2,FNIP1
GO Biological Processes	GO:0070227	lymphocyte apoptotic process	-2.19382	-0.320888	5/71	3586,5133,8660,8737,96459	IL10,PDCD1,IRS2,RIPK1,FNIP1
GO Biological Processes	GO:0001783	B cell apoptotic process	-2.10485	-0.290152	3/25	3586,8660,96459	IL10,IRS2,FNIP1
GO Biological Processes	GO:0071887	leukocyte apoptotic process	-2.0778	-0.280929	6/106	3569,3586,5133,8660,8737,96459	IL6,IL10,PDCD1,IRS2,RIPK1,FNIP1
GO Biological Processes	GO:0060395	SMAD protein signal transduction	-2.79166	-0.57021	6/76	2661,3624,9688,9863,10220,57178,1950,1953,2254,2277,2487,3569,3586,27006,140689,402117,2331,4091,5371,23213,390598,2619,4842,8737,11061,23527,28514,30844,79633	GDF9,INHBA,NUP93,MAGI2,GDF11,ZMIZ1,EGF,MEGF6,FGF9,VEGFD,FRZB,IL6,IL10,FGF22,CBLN4,VWC2L,FMOD,SMAD6,PML,SULF1,SKOR1,GAS1,NOS1,RIPK1,CNMD,ACAP2,DLL1,EHD4,FAT4
GO Biological Processes	GO:0060395	SMAD protein signal transduction	-2.79166	-0.57021	6/76	2661,3624,9688,9863,10220,57178	GDF9,INHBA,NUP93,MAGI2,GDF11,ZMIZ1
Canonical Pathways	M5883	NABA SECRETED FACTORS	-2.29895	-0.364493	13/344	1950,1953,2254,2277,2487,2661,3569,3586,3624,10220,27006,140689,402117	EGF,MEGF6,FGF9,VEGFD,FRZB,GDF9,IL6,IL10,INHBA,GDF11,FGF22,CBLN4,VWC2L
GO Biological Processes	GO:0007178	transmembrane receptor protein serine/threonine kinase signaling pathway	-2.17801	-0.318886	13/356	2254,2331,2661,3624,4091,5371,9688,9863,10220,23213,57178,390598,402117	FGF9,FMOD,GDF9,INHBA,SMAD6,PML,NUP93,MAGI2,GDF11,SULF1,ZMIZ1,SKOR1,VWC2L
GO Biological Processes	GO:0071363	cellular response to growth factor stimulus	-2.13815	-0.299026	21/706	2254,2277,2331,2619,2661,3586,4091,4842,5371,8737,9863,11061,23213,23527,27006,28514,30844,57178,79633,390598,402117	FGF9,VEGFD,FMOD,GAS1,GDF9,IL10,SMAD6,NOS1,PML,RIPK1,MAGI2,CNMD,SULF1,ACAP2,FGF22,DLL1,EHD4,ZMIZ1,FAT4,SKOR1,VWC2L
GO Biological Processes	GO:0090092	regulation of transmembrane receptor protein serine/threonine kinase signaling pathway	-2.08052	-0.280929	10/247	2254,2661,3624,4091,9688,9863,10220,23213,390598,402117	FGF9,GDF9,INHBA,SMAD6,NUP93,MAGI2,GDF11,SULF1,SKOR1,VWC2L
GO Biological Processes	GO:0090100	positive regulation of transmembrane receptor protein serine/threonine kinase signaling pathway	-2.03974	-0.260505	6/108	2254,2661,3624,9688,10220,23213	FGF9,GDF9,INHBA,NUP93,GDF11,SULF1
GO Biological Processes	GO:0006506	GPI anchor biosynthetic process	-2.79018	-0.57021	4/31	5277,5283,65258,84720,29956,79603,81537,142891,5495,56270,54982	PIGA,PIGH,MPPE1,PIGO,CERS2,CERS4,SGPP1,SAMD8,PPM1B,WDR45B,CLN6
GO Biological Processes	GO:0006506	GPI anchor biosynthetic process	-2.79018	-0.57021	4/31	5277,5283,65258,84720	PIGA,PIGH,MPPE1,PIGO
GO Biological Processes	GO:0006505	GPI anchor metabolic process	-2.73782	-0.54013	4/32	5277,5283,65258,84720	PIGA,PIGH,MPPE1,PIGO
GO Biological Processes	GO:0046467	membrane lipid biosynthetic process	-2.52082	-0.476481	8/146	5277,5283,29956,65258,79603,81537,84720,142891	PIGA,PIGH,CERS2,MPPE1,CERS4,SGPP1,PIGO,SAMD8
Reactome Gene Sets	R-HSA-162710	Synthesis of glycosylphosphatidylinositol (GPI)	-2.51783	-0.476481	3/18	5277,5283,84720	PIGA,PIGH,PIGO
GO Biological Processes	GO:0006497	protein lipidation	-2.42062	-0.434942	6/90	5277,5283,5495,56270,65258,84720	PIGA,PIGH,PPM1B,WDR45B,MPPE1,PIGO
GO Biological Processes	GO:0042158	lipoprotein biosynthetic process	-2.30548	-0.365065	6/95	5277,5283,5495,56270,65258,84720	PIGA,PIGH,PPM1B,WDR45B,MPPE1,PIGO
Reactome Gene Sets	R-HSA-1660661	Sphingolipid de novo biosynthesis	-2.26407	-0.348053	4/43	29956,79603,81537,142891	CERS2,CERS4,SGPP1,SAMD8
KEGG Pathway	hsa00563	Glycosylphosphatidylinositol (GPI)-anchor biosynthesis	-2.10485	-0.290152	3/25	5277,5283,84720	PIGA,PIGH,PIGO
GO Biological Processes	GO:0006643	membrane lipid metabolic process	-2.0475	-0.26199	9/212	5277,5283,29956,54982,65258,79603,81537,84720,142891	PIGA,PIGH,CERS2,CLN6,MPPE1,CERS4,SGPP1,PIGO,SAMD8
GO Biological Processes	GO:0043124	negative regulation of I-kappaB kinase/NF-kappaB signaling	-2.78318	-0.566999	5/52	5495,8737,9100,79931,140885,7415,8767	PPM1B,RIPK1,USP10,TNIP3,SIRPA,VCP,RIPK2
GO Biological Processes	GO:0043124	negative regulation of I-kappaB kinase/NF-kappaB signaling	-2.78318	-0.566999	5/52	5495,8737,9100,79931,140885	PPM1B,RIPK1,USP10,TNIP3,SIRPA
Reactome Gene Sets	R-HSA-5689896	Ovarian tumor domain proteases	-2.45925	-0.447188	4/38	7415,8737,8767,79931	VCP,RIPK1,RIPK2,TNIP3
GO Biological Processes	GO:0060627	regulation of vesicle-mediated transport	-2.71721	-0.526694	19/544	1950,2619,4983,9784,9846,9863,11314,23011,23513,26119,28514,30844,55503,55647,115827,140730,140885,169026,203190	EGF,GAS1,OPHN1,SNX17,GAB2,MAGI2,CD300A,RAB21,SCRIB,LDLRAP1,DLL1,EHD4,TRPV6,RAB20,RAB3C,RIMS4,SIRPA,SLC30A8,LGI3
GO Biological Processes	GO:0030100	regulation of endocytosis	-2.51813	-0.476481	12/286	1950,4983,9784,9863,11314,23011,23513,26119,28514,30844,55647,140885	EGF,OPHN1,SNX17,MAGI2,CD300A,RAB21,SCRIB,LDLRAP1,DLL1,EHD4,RAB20,SIRPA
GO Biological Processes	GO:0001701	in utero embryonic development	-2.69718	-0.524409	15/385	3586,4188,5801,7516,7703,7942,25988,26115,55636,57178,57718,79805,80790,121599,130507,2254,7248,23213,23242,23513,28514	IL10,MDFI,PTPRR,XRCC2,PCGF2,TFEB,HINFP,TANC2,CHD7,ZMIZ1,PPP4R4,VASH2,CMIP,SPIC,UBR3,FGF9,TSC1,SULF1,COBL,SCRIB,DLL1
GO Biological Processes	GO:0001701	in utero embryonic development	-2.69718	-0.524409	15/385	3586,4188,5801,7516,7703,7942,25988,26115,55636,57178,57718,79805,80790,121599,130507	IL10,MDFI,PTPRR,XRCC2,PCGF2,TFEB,HINFP,TANC2,CHD7,ZMIZ1,PPP4R4,VASH2,CMIP,SPIC,UBR3
GO Biological Processes	GO:0043009	chordate embryonic development	-2.57152	-0.493465	21/646	2254,3586,4188,5801,7248,7516,7703,7942,23213,23242,23513,25988,26115,28514,55636,57178,57718,79805,80790,121599,130507	FGF9,IL10,MDFI,PTPRR,TSC1,XRCC2,PCGF2,TFEB,SULF1,COBL,SCRIB,HINFP,TANC2,DLL1,CHD7,ZMIZ1,PPP4R4,VASH2,CMIP,SPIC,UBR3
GO Biological Processes	GO:0009792	embryo development ending in birth or egg hatching	-2.43375	-0.44468	21/664	2254,3586,4188,5801,7248,7516,7703,7942,23213,23242,23513,25988,26115,28514,55636,57178,57718,79805,80790,121599,130507	FGF9,IL10,MDFI,PTPRR,TSC1,XRCC2,PCGF2,TFEB,SULF1,COBL,SCRIB,HINFP,TANC2,DLL1,CHD7,ZMIZ1,PPP4R4,VASH2,CMIP,SPIC,UBR3
GO Biological Processes	GO:0034248	regulation of cellular amide metabolic process	-2.68789	-0.524409	18/506	2670,3569,5036,6774,7248,7832,9147,10247,10418,26523,28958,54704,55005,127933,136319,142891,192669,192670	GFAP,IL6,PA2G4,STAT3,TSC1,BTG2,NEMF,RIDA,SPON1,AGO1,COA3,PDP1,RMND1,UHMK1,MTPN,SAMD8,AGO3,AGO4
Canonical Pathways	M240	PID SYNDECAN 2 PATHWAY	-2.68734	-0.524409	4/33	2335,4313,5921,284217,3624,3914	FN1,MMP2,RASA1,LAMA1,INHBA,LAMB3
Canonical Pathways	M240	PID SYNDECAN 2 PATHWAY	-2.68734	-0.524409	4/33	2335,4313,5921,284217	FN1,MMP2,RASA1,LAMA1
GO Biological Processes	GO:0035987	endodermal cell differentiation	-2.19344	-0.320888	4/45	2335,3624,3914,4313	FN1,INHBA,LAMB3,MMP2
Reactome Gene Sets	R-HSA-6785807	Interleukin-4 and Interleukin-13 signaling	-2.67237	-0.52416	7/108	2335,3569,3586,3911,4313,5443,6774,640,4486,2254,4602,26119	FN1,IL6,IL10,LAMA5,MMP2,POMC,STAT3,BLK,MST1R,FGF9,MYB,LDLRAP1
Reactome Gene Sets	R-HSA-6785807	Interleukin-4 and Interleukin-13 signaling	-2.67237	-0.52416	7/108	2335,3569,3586,3911,4313,5443,6774	FN1,IL6,IL10,LAMA5,MMP2,POMC,STAT3
Canonical Pathways	M159	PID AMB2 NEUTROPHILS PATHWAY	-2.33874	-0.385164	4/41	640,3569,4313,4486	BLK,IL6,MMP2,MST1R
GO Biological Processes	GO:0048661	positive regulation of smooth muscle cell proliferation	-2.17726	-0.318886	6/101	2254,3569,3586,4313,4602,26119	FGF9,IL6,IL10,MMP2,MYB,LDLRAP1
GO Biological Processes	GO:1904707	positive regulation of vascular smooth muscle cell proliferation	-2.06287	-0.270833	4/49	2254,3586,4313,26119	FGF9,IL10,MMP2,LDLRAP1
GO Biological Processes	GO:0035970	peptidyl-threonine dephosphorylation	-2.6707	-0.52416	3/16	5495,22843,54704	PPM1B,PPM1E,PDP1
GO Biological Processes	GO:0097009	energy homeostasis	-2.63861	-0.514411	4/34	32,271,6774,28514	ACACB,AMPD2,STAT3,DLL1
GO Biological Processes	GO:0006109	regulation of carbohydrate metabolic process	-2.59891	-0.505154	10/208	32,1950,2875,3487,5443,6774,8660,9688,10296,51451,4794,2542,11188	ACACB,EGF,GPT,IGFBP4,POMC,STAT3,IRS2,NUP93,MAEA,LCMT1,NFKBIE,SLC37A4,NISCH
GO Biological Processes	GO:0006109	regulation of carbohydrate metabolic process	-2.59891	-0.505154	10/208	32,1950,2875,3487,5443,6774,8660,9688,10296,51451	ACACB,EGF,GPT,IGFBP4,POMC,STAT3,IRS2,NUP93,MAEA,LCMT1
GO Biological Processes	GO:0010675	regulation of cellular carbohydrate metabolic process	-2.52082	-0.476481	8/146	32,2875,3487,5443,6774,8660,10296,51451	ACACB,GPT,IGFBP4,POMC,STAT3,IRS2,MAEA,LCMT1
GO Biological Processes	GO:0010906	regulation of glucose metabolic process	-2.43607	-0.44468	7/119	32,2875,3487,5443,8660,10296,51451	ACACB,GPT,IGFBP4,POMC,IRS2,MAEA,LCMT1
KEGG Pathway	hsa04920	Adipocytokine signaling pathway	-2.24614	-0.332876	5/69	32,4794,5443,6774,8660	ACACB,NFKBIE,POMC,STAT3,IRS2
GO Biological Processes	GO:0006006	glucose metabolic process	-2.03491	-0.260505	9/213	32,2542,2875,3487,5443,8660,10296,11188,51451	ACACB,SLC37A4,GPT,IGFBP4,POMC,IRS2,MAEA,NISCH,LCMT1
GO Biological Processes	GO:0048598	embryonic morphogenesis	-2.59699	-0.505154	20/600	2254,2335,2487,3586,3624,3911,3914,4188,4313,7248,7703,23213,23242,23513,26011,28514,55636,60412,140469,204851,1950,4983,5371,9863,23245,65266,79633,129446,284217	FGF9,FN1,FRZB,IL10,INHBA,LAMA5,LAMB3,MDFI,MMP2,TSC1,PCGF2,SULF1,COBL,SCRIB,TENM4,DLL1,CHD7,EXOC4,MYO3B,HIPK1,EGF,OPHN1,PML,MAGI2,ASTN2,WNK4,FAT4,XIRP2,LAMA1
GO Biological Processes	GO:0048598	embryonic morphogenesis	-2.59699	-0.505154	20/600	2254,2335,2487,3586,3624,3911,3914,4188,4313,7248,7703,23213,23242,23513,26011,28514,55636,60412,140469,204851	FGF9,FN1,FRZB,IL10,INHBA,LAMA5,LAMB3,MDFI,MMP2,TSC1,PCGF2,SULF1,COBL,SCRIB,TENM4,DLL1,CHD7,EXOC4,MYO3B,HIPK1
GO Biological Processes	GO:0048729	tissue morphogenesis	-2.01075	-0.256317	20/680	1950,2487,3586,3624,3911,4983,5371,7248,9863,23213,23242,23245,23513,28514,55636,60412,65266,79633,129446,284217	EGF,FRZB,IL10,INHBA,LAMA5,OPHN1,PML,TSC1,MAGI2,SULF1,COBL,ASTN2,SCRIB,DLL1,CHD7,EXOC4,WNK4,FAT4,XIRP2,LAMA1
GO Biological Processes	GO:0072073	kidney epithelium development	-2.5952	-0.505154	8/142	3911,4091,6492,9863,10220,28514,65266,79633,7248,10247,23213	LAMA5,SMAD6,SIM1,MAGI2,GDF11,DLL1,WNK4,FAT4,TSC1,RIDA,SULF1
GO Biological Processes	GO:0072073	kidney epithelium development	-2.5952	-0.505154	8/142	3911,4091,6492,9863,10220,28514,65266,79633	LAMA5,SMAD6,SIM1,MAGI2,GDF11,DLL1,WNK4,FAT4
GO Biological Processes	GO:0001822	kidney development	-2.11036	-0.290152	11/283	3911,4091,6492,7248,9863,10220,10247,23213,28514,65266,79633	LAMA5,SMAD6,SIM1,TSC1,MAGI2,GDF11,RIDA,SULF1,DLL1,WNK4,FAT4
GO Biological Processes	GO:0072001	renal system development	-2.01444	-0.256317	11/292	3911,4091,6492,7248,9863,10220,10247,23213,28514,65266,79633	LAMA5,SMAD6,SIM1,TSC1,MAGI2,GDF11,RIDA,SULF1,DLL1,WNK4,FAT4
GO Biological Processes	GO:0042994	cytoplasmic sequestering of transcription factor	-2.5917	-0.505154	3/17	3586,4188,4794	IL10,MDFI,NFKBIE
GO Biological Processes	GO:0051220	cytoplasmic sequestering of protein	-2.15508	-0.306344	3/24	3586,4188,4794	IL10,MDFI,NFKBIE

## Sheet: Mallard2Pekinduck
Category	Term	Description	LogP	Log(q-value)	InTerm_InList	Genes	Symbols
GO Biological Processes	GO:0051301	cell division	-7.37354	-3.09666	27/609	990,3481,6188,6787,6847,7405,8452,8900,9371,9493,9564,10636,10726,10733,10890,11078,23384,27443,50511,51343,80346,83461,83872,85440,129531,201161,220134,4848,5111,5457,23476,7290,57697,84464,6830,7334,26054,55729	CDC6,IGF2,RPS3,NEK4,SYCP1,UVRAG,CUL3,CCNA1,KIF3B,KIF23,BCAR1,RGS14,NUDC,PLK4,RAB10,TRIOBP,SPECC1L,CECR2,SYCP3,FZR1,REEP4,CDCA3,HMCN1,DOCK7,MITD1,CENPV,SKA1,CNOT2,PCNA,POU4F1,BRD4,HIRA,FANCM,SLX4,SUPT6H,UBE2N,SENP6,ATF7IP
GO Biological Processes	GO:0051301	cell division	-7.37354	-3.09666	27/609	990,3481,6188,6787,6847,7405,8452,8900,9371,9493,9564,10636,10726,10733,10890,11078,23384,27443,50511,51343,80346,83461,83872,85440,129531,201161,220134	CDC6,IGF2,RPS3,NEK4,SYCP1,UVRAG,CUL3,CCNA1,KIF3B,KIF23,BCAR1,RGS14,NUDC,PLK4,RAB10,TRIOBP,SPECC1L,CECR2,SYCP3,FZR1,REEP4,CDCA3,HMCN1,DOCK7,MITD1,CENPV,SKA1
GO Biological Processes	GO:0032467	positive regulation of cytokinesis	-3.76891	-0.986686	5/40	990,8452,9371,9493,201161	CDC6,CUL3,KIF3B,KIF23,CENPV
GO Biological Processes	GO:0032465	regulation of cytokinesis	-3.76386	-0.986686	7/89	990,7405,8452,9371,9493,10733,201161	CDC6,UVRAG,CUL3,KIF3B,KIF23,PLK4,CENPV
GO Biological Processes	GO:0000910	cytokinesis	-3.22282	-0.75212	9/178	990,7405,8452,9371,9493,10733,27443,129531,201161	CDC6,UVRAG,CUL3,KIF3B,KIF23,PLK4,CECR2,MITD1,CENPV
GO Biological Processes	GO:0051781	positive regulation of cell division	-2.99607	-0.714828	6/87	990,3481,8452,9371,9493,201161	CDC6,IGF2,CUL3,KIF3B,KIF23,CENPV
GO Biological Processes	GO:0051302	regulation of cell division	-2.75748	-0.623624	8/168	990,3481,7405,8452,9371,9493,10733,201161	CDC6,IGF2,UVRAG,CUL3,KIF3B,KIF23,PLK4,CENPV
GO Biological Processes	GO:0090068	positive regulation of cell cycle process	-2.63077	-0.555903	11/303	990,3481,4848,5111,5457,8452,9371,9493,10733,23476,201161	CDC6,IGF2,CNOT2,PCNA,POU4F1,CUL3,KIF3B,KIF23,PLK4,BRD4,CENPV
GO Biological Processes	GO:0007059	chromosome segregation	-2.32142	-0.399643	11/333	990,6188,6847,7290,7405,8452,9493,10636,57697,84464,220134	CDC6,RPS3,SYCP1,HIRA,UVRAG,CUL3,KIF23,RGS14,FANCM,SLX4,SKA1
GO Biological Processes	GO:0033044	regulation of chromosome organization	-2.08564	-0.27563	11/359	990,3481,6830,7290,7334,8452,23476,26054,55729,84464,201161	CDC6,IGF2,SUPT6H,HIRA,UBE2N,CUL3,BRD4,SENP6,ATF7IP,SLX4,CENPV
GO Biological Processes	GO:0031396	regulation of protein ubiquitination	-6.17019	-2.19435	14/207	5728,6188,6872,7334,8452,9111,10059,10116,10273,23376,23560,51343,57697,80758,5591,6787	PTEN,RPS3,TAF1,UBE2N,CUL3,NMI,DNM1L,FEM1B,STUB1,UFL1,GTPBP4,FZR1,FANCM,PRR7,PRKDC,NEK4
GO Biological Processes	GO:0031396	regulation of protein ubiquitination	-6.17019	-2.19435	14/207	5728,6188,6872,7334,8452,9111,10059,10116,10273,23376,23560,51343,57697,80758	PTEN,RPS3,TAF1,UBE2N,CUL3,NMI,DNM1L,FEM1B,STUB1,UFL1,GTPBP4,FZR1,FANCM,PRR7
GO Biological Processes	GO:1903320	regulation of protein modification by small protein conjugation or removal	-5.47488	-1.80006	14/237	5728,6188,6872,7334,8452,9111,10059,10116,10273,23376,23560,51343,57697,80758	PTEN,RPS3,TAF1,UBE2N,CUL3,NMI,DNM1L,FEM1B,STUB1,UFL1,GTPBP4,FZR1,FANCM,PRR7
GO Biological Processes	GO:0051438	regulation of ubiquitin-protein transferase activity	-4.22417	-1.12664	6/52	5728,7334,10059,10116,10273,51343	PTEN,UBE2N,DNM1L,FEM1B,STUB1,FZR1
GO Biological Processes	GO:0051443	positive regulation of ubiquitin-protein transferase activity	-3.05457	-0.714828	4/33	5728,7334,10273,51343	PTEN,UBE2N,STUB1,FZR1
GO Biological Processes	GO:0031398	positive regulation of protein ubiquitination	-3.02013	-0.714828	7/118	5728,7334,8452,9111,10273,51343,57697	PTEN,UBE2N,CUL3,NMI,STUB1,FZR1,FANCM
GO Biological Processes	GO:1903322	positive regulation of protein modification by small protein conjugation or removal	-2.62866	-0.555903	7/138	5728,7334,8452,9111,10273,51343,57697	PTEN,UBE2N,CUL3,NMI,STUB1,FZR1,FANCM
GO Biological Processes	GO:1904666	regulation of ubiquitin protein ligase activity	-2.54283	-0.514499	3/22	5728,10059,51343	PTEN,DNM1L,FZR1
GO Biological Processes	GO:0090344	negative regulation of cell aging	-2.19695	-0.333375	3/29	5591,5728,51343	PRKDC,PTEN,FZR1
GO Biological Processes	GO:0090342	regulation of cell aging	-2.07338	-0.275074	4/61	5591,5728,6787,51343	PRKDC,PTEN,NEK4,FZR1
GO Biological Processes	GO:0000083	regulation of transcription involved in G1/S transition of mitotic cell cycle	-5.74611	-1.94635	6/29	990,4998,5111,8900,23476,25988,4848,5591,10116,25896,51343,57551,90381,2273,4173,5728,6872,8452,11319,5717,5985,2932,4660,10733,3481,5457,7405,9371,9493,26054,201161,6847,7334,9663,10726,50511,55766,220134,23560,51455,56953,57697,84464,6787,9863,9943,23513,864	CDC6,ORC1,PCNA,CCNA1,BRD4,HINFP,CNOT2,PRKDC,FEM1B,INTS7,FZR1,TAOK1,TICRR,FHL1,MCM4,PTEN,TAF1,CUL3,ECD,PSMD11,RFC5,GSK3B,PPP1R12B,PLK4,IGF2,POU4F1,UVRAG,KIF3B,KIF23,SENP6,CENPV,SYCP1,UBE2N,LPIN2,NUDC,SYCP3,H2AJ,SKA1,GTPBP4,REV1,NT5M,FANCM,SLX4,NEK4,MAGI2,OXSR1,SCRIB,RUNX3
GO Biological Processes	GO:0000083	regulation of transcription involved in G1/S transition of mitotic cell cycle	-5.74611	-1.94635	6/29	990,4998,5111,8900,23476,25988	CDC6,ORC1,PCNA,CCNA1,BRD4,HINFP
GO Biological Processes	GO:0031570	DNA integrity checkpoint	-5.01289	-1.58112	11/161	990,4848,4998,5111,5591,10116,25896,25988,51343,57551,90381	CDC6,CNOT2,ORC1,PCNA,PRKDC,FEM1B,INTS7,HINFP,FZR1,TAOK1,TICRR
GO Biological Processes	GO:0044843	cell cycle G1/S phase transition	-4.24834	-1.12664	14/305	990,2273,4173,4848,4998,5111,5591,5728,6872,8452,8900,11319,23476,25988	CDC6,FHL1,MCM4,CNOT2,ORC1,PCNA,PRKDC,PTEN,TAF1,CUL3,CCNA1,ECD,BRD4,HINFP
GO Biological Processes	GO:0000082	G1/S transition of mitotic cell cycle	-4.00359	-1.04893	13/282	990,2273,4173,4848,4998,5111,5591,5728,8452,8900,11319,23476,25988	CDC6,FHL1,MCM4,CNOT2,ORC1,PCNA,PRKDC,PTEN,CUL3,CCNA1,ECD,BRD4,HINFP
GO Biological Processes	GO:0000075	cell cycle checkpoint	-3.81089	-0.986686	11/218	990,4848,4998,5111,5591,10116,25896,25988,51343,57551,90381	CDC6,CNOT2,ORC1,PCNA,PRKDC,FEM1B,INTS7,HINFP,FZR1,TAOK1,TICRR
Reactome Gene Sets	R-HSA-69239	Synthesis of DNA	-3.74731	-0.986686	8/119	990,4173,4998,5111,5717,5985,8900,51343	CDC6,MCM4,ORC1,PCNA,PSMD11,RFC5,CCNA1,FZR1
KEGG Pathway	hsa04110	Cell cycle	-3.6245	-0.928904	8/124	990,2932,4173,4998,5111,5591,8900,51343	CDC6,GSK3B,MCM4,ORC1,PCNA,PRKDC,CCNA1,FZR1
GO Biological Processes	GO:0033314	mitotic DNA replication checkpoint	-3.60051	-0.928904	3/10	990,4998,90381	CDC6,ORC1,TICRR
Reactome Gene Sets	R-HSA-69306	DNA Replication	-3.55371	-0.928904	8/127	990,4173,4998,5111,5717,5985,8900,51343	CDC6,MCM4,ORC1,PCNA,PSMD11,RFC5,CCNA1,FZR1
Reactome Gene Sets	R-HSA-69242	S Phase	-3.54088	-0.926764	9/161	990,2932,4173,4998,5111,5717,5985,8900,51343	CDC6,GSK3B,MCM4,ORC1,PCNA,PSMD11,RFC5,CCNA1,FZR1
GO Biological Processes	GO:0044770	cell cycle phase transition	-3.47325	-0.886696	20/640	990,2273,4173,4660,4848,4998,5111,5591,5717,5728,6872,8452,8900,10733,11319,23476,25988,51343,57551,90381	CDC6,FHL1,MCM4,PPP1R12B,CNOT2,ORC1,PCNA,PRKDC,PSMD11,PTEN,TAF1,CUL3,CCNA1,PLK4,ECD,BRD4,HINFP,FZR1,TAOK1,TICRR
GO Biological Processes	GO:0044772	mitotic cell cycle phase transition	-3.44108	-0.886669	19/595	990,2273,4173,4660,4848,4998,5111,5591,5717,5728,8452,8900,10733,11319,23476,25988,51343,57551,90381	CDC6,FHL1,MCM4,PPP1R12B,CNOT2,ORC1,PCNA,PRKDC,PSMD11,PTEN,CUL3,CCNA1,PLK4,ECD,BRD4,HINFP,FZR1,TAOK1,TICRR
GO Biological Processes	GO:0010564	regulation of cell cycle process	-3.43544	-0.886669	23/795	990,2273,3481,4848,4998,5111,5457,5591,5717,5728,6872,7405,8452,9371,9493,10733,11319,23476,26054,51343,57551,90381,201161	CDC6,FHL1,IGF2,CNOT2,ORC1,PCNA,POU4F1,PRKDC,PSMD11,PTEN,TAF1,UVRAG,CUL3,KIF3B,KIF23,PLK4,ECD,BRD4,SENP6,FZR1,TAOK1,TICRR,CENPV
Reactome Gene Sets	R-HSA-69205	G1/S-Specific Transcription	-3.33289	-0.826871	4/28	990,4998,5111,8900	CDC6,ORC1,PCNA,CCNA1
GO Biological Processes	GO:1902750	negative regulation of cell cycle G2/M phase transition	-3.27286	-0.781312	7/107	990,2273,4998,5717,51343,57551,90381	CDC6,FHL1,ORC1,PSMD11,FZR1,TAOK1,TICRR
GO Biological Processes	GO:0044774	mitotic DNA integrity checkpoint	-3.24858	-0.764096	7/108	990,4848,4998,5111,5591,57551,90381	CDC6,CNOT2,ORC1,PCNA,PRKDC,TAOK1,TICRR
Reactome Gene Sets	R-HSA-1640170	Cell Cycle	-3.19893	-0.740117	20/673	990,2932,4173,4660,4998,5111,5717,5985,6847,7334,8900,9493,9663,10726,10733,50511,51343,55766,57551,220134	CDC6,GSK3B,MCM4,PPP1R12B,ORC1,PCNA,PSMD11,RFC5,SYCP1,UBE2N,CCNA1,KIF23,LPIN2,NUDC,PLK4,SYCP3,FZR1,H2AJ,TAOK1,SKA1
GO Biological Processes	GO:1901987	regulation of cell cycle phase transition	-3.11218	-0.721798	16/487	990,2273,4848,4998,5111,5591,5717,5728,6872,8452,10733,11319,23476,51343,57551,90381	CDC6,FHL1,CNOT2,ORC1,PCNA,PRKDC,PSMD11,PTEN,TAF1,CUL3,PLK4,ECD,BRD4,FZR1,TAOK1,TICRR
GO Biological Processes	GO:0044818	mitotic G2/M transition checkpoint	-3.10621	-0.72143	4/32	990,4998,57551,90381	CDC6,ORC1,TAOK1,TICRR
GO Biological Processes	GO:0000077	DNA damage checkpoint	-3.07254	-0.714828	8/150	4848,5111,5591,10116,25896,25988,51343,57551	CNOT2,PCNA,PRKDC,FEM1B,INTS7,HINFP,FZR1,TAOK1
GO Biological Processes	GO:1901988	negative regulation of cell cycle phase transition	-3.04024	-0.714828	11/269	990,2273,4848,4998,5111,5591,5717,5728,51343,57551,90381	CDC6,FHL1,CNOT2,ORC1,PCNA,PRKDC,PSMD11,PTEN,FZR1,TAOK1,TICRR
GO Biological Processes	GO:0006260	DNA replication	-3.02716	-0.714828	11/270	990,4173,4998,5111,5985,23560,51455,56953,57697,84464,90381	CDC6,MCM4,ORC1,PCNA,RFC5,GTPBP4,REV1,NT5M,FANCM,SLX4,TICRR
GO Biological Processes	GO:1901990	regulation of mitotic cell cycle phase transition	-3.02354	-0.714828	15/449	990,2273,4848,4998,5111,5591,5717,5728,8452,10733,11319,23476,51343,57551,90381	CDC6,FHL1,CNOT2,ORC1,PCNA,PRKDC,PSMD11,PTEN,CUL3,PLK4,ECD,BRD4,FZR1,TAOK1,TICRR
Reactome Gene Sets	R-HSA-69052	Switching of origins to a post-replicative state	-2.91932	-0.667755	6/90	990,4173,4998,5717,8900,51343	CDC6,MCM4,ORC1,PSMD11,CCNA1,FZR1
Reactome Gene Sets	R-HSA-69278	Cell Cycle, Mitotic	-2.89704	-0.662881	17/560	990,2932,4173,4660,4998,5111,5717,5985,8900,9493,9663,10726,10733,51343,55766,57551,220134	CDC6,GSK3B,MCM4,PPP1R12B,ORC1,PCNA,PSMD11,RFC5,CCNA1,KIF23,LPIN2,NUDC,PLK4,FZR1,H2AJ,TAOK1,SKA1
GO Biological Processes	GO:0000076	DNA replication checkpoint	-2.87678	-0.660607	3/17	990,4998,90381	CDC6,ORC1,TICRR
Reactome Gene Sets	R-HSA-176187	Activation of ATR in response to replication stress	-2.86454	-0.659719	4/37	990,4173,4998,5985	CDC6,MCM4,ORC1,RFC5
GO Biological Processes	GO:0007346	regulation of mitotic cell cycle	-2.85893	-0.659719	20/718	990,2273,3481,4848,4998,5111,5591,5717,5728,6787,8452,9863,9943,10733,11319,23476,23513,51343,57551,90381	CDC6,FHL1,IGF2,CNOT2,ORC1,PCNA,PRKDC,PSMD11,PTEN,NEK4,CUL3,MAGI2,OXSR1,PLK4,ECD,BRD4,SCRIB,FZR1,TAOK1,TICRR
GO Biological Processes	GO:0006270	DNA replication initiation	-2.82069	-0.644189	4/38	990,4173,4998,90381	CDC6,MCM4,ORC1,TICRR
GO Biological Processes	GO:0010972	negative regulation of G2/M transition of mitotic cell cycle	-2.79811	-0.643252	6/95	990,2273,4998,5717,57551,90381	CDC6,FHL1,ORC1,PSMD11,TAOK1,TICRR
GO Biological Processes	GO:1901991	negative regulation of mitotic cell cycle phase transition	-2.74146	-0.613802	10/250	990,2273,4848,4998,5111,5591,5717,5728,57551,90381	CDC6,FHL1,CNOT2,ORC1,PCNA,PRKDC,PSMD11,PTEN,TAOK1,TICRR
GO Biological Processes	GO:0045930	negative regulation of mitotic cell cycle	-2.71987	-0.598328	12/340	990,2273,4848,4998,5111,5591,5717,5728,9863,23513,57551,90381	CDC6,FHL1,CNOT2,ORC1,PCNA,PRKDC,PSMD11,PTEN,MAGI2,SCRIB,TAOK1,TICRR
GO Biological Processes	GO:0045786	negative regulation of cell cycle	-2.69228	-0.591536	18/637	864,990,2273,4848,4998,5111,5457,5591,5717,5728,9863,10116,23513,25896,25988,51343,57551,90381	RUNX3,CDC6,FHL1,CNOT2,ORC1,PCNA,POU4F1,PRKDC,PSMD11,PTEN,MAGI2,FEM1B,SCRIB,INTS7,HINFP,FZR1,TAOK1,TICRR
GO Biological Processes	GO:1902749	regulation of cell cycle G2/M phase transition	-2.63742	-0.556442	9/216	990,2273,4998,5717,10733,23476,51343,57551,90381	CDC6,FHL1,ORC1,PSMD11,PLK4,BRD4,FZR1,TAOK1,TICRR
Reactome Gene Sets	R-HSA-68949	Orc1 removal from chromatin	-2.6161	-0.546053	5/71	990,4173,4998,5717,8900	CDC6,MCM4,ORC1,PSMD11,CCNA1
GO Biological Processes	GO:0044839	cell cycle G2/M phase transition	-2.4887	-0.476634	10/271	990,2273,4660,4998,5717,10733,23476,51343,57551,90381	CDC6,FHL1,PPP1R12B,ORC1,PSMD11,PLK4,BRD4,FZR1,TAOK1,TICRR
GO Biological Processes	GO:0006261	DNA-dependent DNA replication	-2.4272	-0.444788	7/150	990,4173,4998,5111,5985,57697,90381	CDC6,MCM4,ORC1,PCNA,RFC5,FANCM,TICRR
GO Biological Processes	GO:0010389	regulation of G2/M transition of mitotic cell cycle	-2.30788	-0.391955	8/199	990,2273,4998,5717,10733,23476,57551,90381	CDC6,FHL1,ORC1,PSMD11,PLK4,BRD4,TAOK1,TICRR
Reactome Gene Sets	R-HSA-1538133	G0 and Early G1	-2.28522	-0.386115	3/27	990,5111,8900	CDC6,PCNA,CCNA1
Reactome Gene Sets	R-HSA-69620	Cell Cycle Checkpoints	-2.25257	-0.364865	10/293	990,4173,4998,5717,5985,7334,8900,10726,57551,220134	CDC6,MCM4,ORC1,PSMD11,RFC5,UBE2N,CCNA1,NUDC,TAOK1,SKA1
GO Biological Processes	GO:0007093	mitotic cell cycle checkpoint	-2.2034	-0.333375	7/165	990,4848,4998,5111,5591,57551,90381	CDC6,CNOT2,ORC1,PCNA,PRKDC,TAOK1,TICRR
GO Biological Processes	GO:0000086	G2/M transition of mitotic cell cycle	-2.20037	-0.333375	9/252	990,2273,4660,4998,5717,10733,23476,57551,90381	CDC6,FHL1,PPP1R12B,ORC1,PSMD11,PLK4,BRD4,TAOK1,TICRR
GO Biological Processes	GO:1902806	regulation of cell cycle G1/S phase transition	-2.18286	-0.325942	8/209	990,2273,4848,5111,5591,5728,6872,11319	CDC6,FHL1,CNOT2,PCNA,PRKDC,PTEN,TAF1,ECD
Reactome Gene Sets	R-HSA-69206	G1/S Transition	-2.11066	-0.287106	6/131	990,4173,4998,5111,5717,8900	CDC6,MCM4,ORC1,PCNA,PSMD11,CCNA1
GO Biological Processes	GO:0010948	negative regulation of cell cycle process	-2.10282	-0.280792	11/357	990,2273,4848,4998,5111,5591,5717,5728,51343,57551,90381	CDC6,FHL1,CNOT2,ORC1,PCNA,PRKDC,PSMD11,PTEN,FZR1,TAOK1,TICRR
Reactome Gene Sets	R-HSA-68962	Activation of the pre-replicative complex	-2.03956	-0.265114	3/33	990,4173,4998	CDC6,MCM4,ORC1
GO Biological Processes	GO:0031647	regulation of protein stability	-5.10246	-1.58112	15/291	975,1448,2319,5591,5728,6872,8452,8805,9026,9531,10273,23515,23560,55729,158297	CD81,CSN3,FLOT2,PRKDC,PTEN,TAF1,CUL3,TRIM24,HIP1R,BAG3,STUB1,MORC3,GTPBP4,ATF7IP,SAXO1
GO Biological Processes	GO:0050821	protein stabilization	-3.75478	-0.986686	10/185	1448,2319,5728,6872,9026,9531,23515,23560,55729,158297	CSN3,FLOT2,PTEN,TAF1,HIP1R,BAG3,MORC3,GTPBP4,ATF7IP,SAXO1
GO Biological Processes	GO:0032869	cellular response to insulin stimulus	-5.06293	-1.58112	13/223	1979,2875,2932,3481,4644,5591,5728,5771,6772,9564,9663,10890,340706,6429,990,1394,478,4848,4988,5457,6872,9612,23376,59340,3663,839	EIF4EBP2,GPT,GSK3B,IGF2,MYO5A,PRKDC,PTEN,PTPN2,STAT1,BCAR1,LPIN2,RAB10,VWA2,SRSF4,CDC6,CRHR1,ATP1A3,CNOT2,OPRM1,POU4F1,TAF1,NCOR2,UFL1,HRH4,IRF5,CASP6
GO Biological Processes	GO:0032869	cellular response to insulin stimulus	-5.06293	-1.58112	13/223	1979,2875,2932,3481,4644,5591,5728,5771,6772,9564,9663,10890,340706	EIF4EBP2,GPT,GSK3B,IGF2,MYO5A,PRKDC,PTEN,PTPN2,STAT1,BCAR1,LPIN2,RAB10,VWA2
GO Biological Processes	GO:0032868	response to insulin	-4.67048	-1.34785	14/279	1979,2875,2932,3481,4644,5591,5728,5771,6429,6772,9564,9663,10890,340706	EIF4EBP2,GPT,GSK3B,IGF2,MYO5A,PRKDC,PTEN,PTPN2,SRSF4,STAT1,BCAR1,LPIN2,RAB10,VWA2
GO Biological Processes	GO:0071375	cellular response to peptide hormone stimulus	-4.50824	-1.31055	15/327	990,1394,1979,2875,2932,3481,4644,5591,5728,5771,6772,9564,9663,10890,340706	CDC6,CRHR1,EIF4EBP2,GPT,GSK3B,IGF2,MYO5A,PRKDC,PTEN,PTPN2,STAT1,BCAR1,LPIN2,RAB10,VWA2
GO Biological Processes	GO:0032870	cellular response to hormone stimulus	-4.12735	-1.10149	23/712	478,990,1394,1979,2875,2932,3481,4644,4848,4988,5457,5591,5728,5771,6772,6872,9564,9612,9663,10890,23376,59340,340706	ATP1A3,CDC6,CRHR1,EIF4EBP2,GPT,GSK3B,IGF2,MYO5A,CNOT2,OPRM1,POU4F1,PRKDC,PTEN,PTPN2,STAT1,TAF1,BCAR1,NCOR2,LPIN2,RAB10,UFL1,HRH4,VWA2
GO Biological Processes	GO:1901653	cellular response to peptide	-4.09887	-1.10075	16/397	478,990,1394,1979,2875,2932,3481,4644,5591,5728,5771,6772,9564,9663,10890,340706	ATP1A3,CDC6,CRHR1,EIF4EBP2,GPT,GSK3B,IGF2,MYO5A,PRKDC,PTEN,PTPN2,STAT1,BCAR1,LPIN2,RAB10,VWA2
GO Biological Processes	GO:1901652	response to peptide	-3.56645	-0.928904	18/534	478,990,1394,1979,2875,2932,3481,3663,4644,5591,5728,5771,6429,6772,9564,9663,10890,340706	ATP1A3,CDC6,CRHR1,EIF4EBP2,GPT,GSK3B,IGF2,IRF5,MYO5A,PRKDC,PTEN,PTPN2,SRSF4,STAT1,BCAR1,LPIN2,RAB10,VWA2
GO Biological Processes	GO:0043434	response to peptide hormone	-3.55735	-0.928904	16/443	990,1394,1979,2875,2932,3481,4644,5591,5728,5771,6429,6772,9564,9663,10890,340706	CDC6,CRHR1,EIF4EBP2,GPT,GSK3B,IGF2,MYO5A,PRKDC,PTEN,PTPN2,SRSF4,STAT1,BCAR1,LPIN2,RAB10,VWA2
GO Biological Processes	GO:0071417	cellular response to organonitrogen compound	-3.42318	-0.886669	19/597	478,839,990,1394,1979,2875,2932,3481,4644,4988,5591,5728,5771,6772,6872,9564,9663,10890,340706	ATP1A3,CASP6,CDC6,CRHR1,EIF4EBP2,GPT,GSK3B,IGF2,MYO5A,OPRM1,PRKDC,PTEN,PTPN2,STAT1,TAF1,BCAR1,LPIN2,RAB10,VWA2
GO Biological Processes	GO:1901699	cellular response to nitrogen compound	-3.30432	-0.805595	20/660	478,839,990,1394,1979,2875,2932,3481,4644,4988,5591,5728,5771,6772,6872,9564,9663,10890,59340,340706	ATP1A3,CASP6,CDC6,CRHR1,EIF4EBP2,GPT,GSK3B,IGF2,MYO5A,OPRM1,PRKDC,PTEN,PTPN2,STAT1,TAF1,BCAR1,LPIN2,RAB10,HRH4,VWA2
GO Biological Processes	GO:0030837	negative regulation of actin filament polymerization	-4.77928	-1.40549	7/62	9026,11078,50853,56203,80206,163782,442721,2932,64853,2317,4644,7016,8452,9493,9564,11188,23384,55785,57551,84033,92521,122786,6331,6188,100506658,3267,7368,7405,10059,10733,26054,220134,6830,9531,84464	HIP1R,TRIOBP,VILL,LMOD3,FHOD3,KANK4,LMOD2,GSK3B,AIDA,FLNB,MYO5A,TESK1,CUL3,KIF23,BCAR1,NISCH,SPECC1L,FGD6,TAOK1,OBSCN,SPECC1,FRMD6,SCN5A,RPS3,OCLN,AGFG1,UGT8,UVRAG,DNM1L,PLK4,SENP6,SKA1,SUPT6H,BAG3,SLX4
GO Biological Processes	GO:0030837	negative regulation of actin filament polymerization	-4.77928	-1.40549	7/62	9026,11078,50853,56203,80206,163782,442721	HIP1R,TRIOBP,VILL,LMOD3,FHOD3,KANK4,LMOD2
GO Biological Processes	GO:0032272	negative regulation of protein polymerization	-4.1994	-1.12664	7/76	9026,11078,50853,56203,80206,163782,442721	HIP1R,TRIOBP,VILL,LMOD3,FHOD3,KANK4,LMOD2
GO Biological Processes	GO:0031333	negative regulation of protein complex assembly	-3.81456	-0.986686	9/148	2932,9026,11078,50853,56203,64853,80206,163782,442721	GSK3B,HIP1R,TRIOBP,VILL,LMOD3,AIDA,FHOD3,KANK4,LMOD2
GO Biological Processes	GO:0030036	actin cytoskeleton organization	-3.05083	-0.714828	20/692	2317,4644,7016,8452,9026,9493,9564,11078,11188,23384,50853,55785,56203,57551,80206,84033,92521,122786,163782,442721	FLNB,MYO5A,TESK1,CUL3,HIP1R,KIF23,BCAR1,TRIOBP,NISCH,SPECC1L,VILL,FGD6,LMOD3,TAOK1,FHOD3,OBSCN,SPECC1,FRMD6,KANK4,LMOD2
GO Biological Processes	GO:1902904	negative regulation of supramolecular fiber organization	-3.01672	-0.714828	8/153	9026,11078,50853,56203,57551,80206,163782,442721	HIP1R,TRIOBP,VILL,LMOD3,TAOK1,FHOD3,KANK4,LMOD2
GO Biological Processes	GO:0051494	negative regulation of cytoskeleton organization	-2.90921	-0.665761	8/159	9026,11078,50853,56203,57551,80206,163782,442721	HIP1R,TRIOBP,VILL,LMOD3,TAOK1,FHOD3,KANK4,LMOD2
GO Biological Processes	GO:0051693	actin filament capping	-2.82069	-0.644189	4/38	11078,50853,56203,442721	TRIOBP,VILL,LMOD3,LMOD2
GO Biological Processes	GO:0030029	actin filament-based process	-2.76115	-0.624151	21/785	2317,4644,6331,7016,8452,9026,9493,9564,11078,11188,23384,50853,55785,56203,57551,80206,84033,92521,122786,163782,442721	FLNB,MYO5A,SCN5A,TESK1,CUL3,HIP1R,KIF23,BCAR1,TRIOBP,NISCH,SPECC1L,VILL,FGD6,LMOD3,TAOK1,FHOD3,OBSCN,SPECC1,FRMD6,KANK4,LMOD2
GO Biological Processes	GO:1901880	negative regulation of protein depolymerization	-2.69884	-0.593047	5/68	11078,50853,56203,57551,442721	TRIOBP,VILL,LMOD3,TAOK1,LMOD2
GO Biological Processes	GO:0030835	negative regulation of actin filament depolymerization	-2.69674	-0.593047	4/41	11078,50853,56203,442721	TRIOBP,VILL,LMOD3,LMOD2
GO Biological Processes	GO:0032271	regulation of protein polymerization	-2.48097	-0.473609	9/228	6188,9026,11078,50853,56203,80206,163782,442721,100506658	RPS3,HIP1R,TRIOBP,VILL,LMOD3,FHOD3,KANK4,LMOD2,OCLN
GO Biological Processes	GO:0043242	negative regulation of protein complex disassembly	-2.46259	-0.457558	5/77	11078,50853,56203,57551,442721	TRIOBP,VILL,LMOD3,TAOK1,LMOD2
GO Biological Processes	GO:0010927	cellular component assembly involved in morphogenesis	-2.41953	-0.443681	6/113	3267,7368,56203,80206,84033,442721	AGFG1,UGT8,LMOD3,FHOD3,OBSCN,LMOD2
GO Biological Processes	GO:0030834	regulation of actin filament depolymerization	-2.34891	-0.410922	4/51	11078,50853,56203,442721	TRIOBP,VILL,LMOD3,LMOD2
GO Biological Processes	GO:0043244	regulation of protein complex disassembly	-2.32768	-0.399643	6/118	7405,11078,50853,56203,57551,442721	UVRAG,TRIOBP,VILL,LMOD3,TAOK1,LMOD2
GO Biological Processes	GO:0051258	protein polymerization	-2.28321	-0.386115	10/290	6188,9026,10059,11078,50853,56203,80206,163782,442721,100506658	RPS3,HIP1R,DNM1L,TRIOBP,VILL,LMOD3,FHOD3,KANK4,LMOD2,OCLN
GO Biological Processes	GO:0031032	actomyosin structure organization	-2.28219	-0.386115	8/201	7016,8452,9493,56203,80206,84033,122786,442721	TESK1,CUL3,KIF23,LMOD3,FHOD3,OBSCN,FRMD6,LMOD2
GO Biological Processes	GO:1901879	regulation of protein depolymerization	-2.27917	-0.386115	5/85	11078,50853,56203,57551,442721	TRIOBP,VILL,LMOD3,TAOK1,LMOD2
GO Biological Processes	GO:0030042	actin filament depolymerization	-2.23158	-0.356105	4/55	11078,50853,56203,442721	TRIOBP,VILL,LMOD3,LMOD2
GO Biological Processes	GO:0051493	regulation of cytoskeleton organization	-2.15835	-0.309865	15/555	2932,6188,7016,9026,10733,11078,26054,50853,56203,57551,80206,163782,220134,442721,100506658	GSK3B,RPS3,TESK1,HIP1R,PLK4,TRIOBP,SENP6,VILL,LMOD3,TAOK1,FHOD3,KANK4,SKA1,LMOD2,OCLN
GO Biological Processes	GO:0030833	regulation of actin filament polymerization	-2.12142	-0.288887	7/171	9026,11078,50853,56203,80206,163782,442721	HIP1R,TRIOBP,VILL,LMOD3,FHOD3,KANK4,LMOD2
GO Biological Processes	GO:0010639	negative regulation of organelle organization	-2.0785	-0.275576	12/410	6830,9026,9531,10059,11078,50853,56203,57551,80206,84464,163782,442721	SUPT6H,HIP1R,BAG3,DNM1L,TRIOBP,VILL,LMOD3,TAOK1,FHOD3,SLX4,KANK4,LMOD2
GO Biological Processes	GO:0071900	regulation of protein serine/threonine kinase activity	-4.59843	-1.32156	20/528	238,975,990,3481,4515,5728,5795,6188,7016,7334,7405,7855,8654,8900,10114,10636,23560,51495,57551,64853,627,1636,1741,2621,5111,5985,6787,9943,10273,51343,3487,4988,5771,8685,23542,59340,2907,2932,3090,5591,6449,9531,10116	ALK,CD81,CDC6,IGF2,MTCP1,PTEN,PTPRJ,RPS3,TESK1,UBE2N,UVRAG,FZD5,PDE5A,CCNA1,HIPK3,RGS14,GTPBP4,HACD3,TAOK1,AIDA,BDNF,ACE,DLG3,GAS6,PCNA,RFC5,NEK4,OXSR1,STUB1,FZR1,IGFBP4,OPRM1,PTPN2,MARCO,MAPK8IP2,HRH4,GRINA,GSK3B,HIC1,PRKDC,SGTA,BAG3,FEM1B
GO Biological Processes	GO:0071900	regulation of protein serine/threonine kinase activity	-4.59843	-1.32156	20/528	238,975,990,3481,4515,5728,5795,6188,7016,7334,7405,7855,8654,8900,10114,10636,23560,51495,57551,64853	ALK,CD81,CDC6,IGF2,MTCP1,PTEN,PTPRJ,RPS3,TESK1,UBE2N,UVRAG,FZD5,PDE5A,CCNA1,HIPK3,RGS14,GTPBP4,HACD3,TAOK1,AIDA
GO Biological Processes	GO:0051347	positive regulation of transferase activity	-3.87235	-0.986686	22/692	238,627,975,990,1636,1741,2621,3481,4515,5111,5728,5985,6188,6787,7334,7855,8654,9943,10273,51343,51495,57551	ALK,BDNF,CD81,CDC6,ACE,DLG3,GAS6,IGF2,MTCP1,PCNA,PTEN,RFC5,RPS3,NEK4,UBE2N,FZD5,PDE5A,OXSR1,STUB1,FZR1,HACD3,TAOK1
GO Biological Processes	GO:0045860	positive regulation of protein kinase activity	-3.06779	-0.714828	17/540	238,627,975,990,1636,1741,2621,3481,4515,6188,6787,7334,7855,8654,9943,51495,57551	ALK,BDNF,CD81,CDC6,ACE,DLG3,GAS6,IGF2,MTCP1,RPS3,NEK4,UBE2N,FZD5,PDE5A,OXSR1,HACD3,TAOK1
GO Biological Processes	GO:0043506	regulation of JUN kinase activity	-2.99607	-0.714828	6/87	6188,7855,10114,51495,57551,64853	RPS3,FZD5,HIPK3,HACD3,TAOK1,AIDA
GO Biological Processes	GO:0043408	regulation of MAPK cascade	-2.97491	-0.69804	21/754	238,975,2621,3481,3487,4988,5728,5771,5795,6188,7334,7855,8654,8685,10114,10636,23542,51495,57551,59340,64853	ALK,CD81,GAS6,IGF2,IGFBP4,OPRM1,PTEN,PTPN2,PTPRJ,RPS3,UBE2N,FZD5,PDE5A,MARCO,HIPK3,RGS14,MAPK8IP2,HACD3,TAOK1,HRH4,AIDA
GO Biological Processes	GO:0043405	regulation of MAP kinase activity	-2.67791	-0.582881	12/344	238,975,5795,6188,7334,7855,8654,10114,10636,51495,57551,64853	ALK,CD81,PTPRJ,RPS3,UBE2N,FZD5,PDE5A,HIPK3,RGS14,HACD3,TAOK1,AIDA
GO Biological Processes	GO:0043410	positive regulation of MAPK cascade	-2.55845	-0.516646	16/552	238,975,2621,3481,3487,4988,5728,5795,6188,7334,7855,8654,8685,23542,51495,57551	ALK,CD81,GAS6,IGF2,IGFBP4,OPRM1,PTEN,PTPRJ,RPS3,UBE2N,FZD5,PDE5A,MARCO,MAPK8IP2,HACD3,TAOK1
GO Biological Processes	GO:0080135	regulation of cellular response to stress	-2.54095	-0.514499	20/765	2907,2932,3090,4988,5111,5591,5728,5771,6188,6449,6787,7334,7855,9531,10114,10116,23542,51495,57551,64853	GRINA,GSK3B,HIC1,OPRM1,PCNA,PRKDC,PTEN,PTPN2,RPS3,SGTA,NEK4,UBE2N,FZD5,BAG3,HIPK3,FEM1B,MAPK8IP2,HACD3,TAOK1,AIDA
GO Biological Processes	GO:0033674	positive regulation of kinase activity	-2.48933	-0.476634	17/613	238,627,975,990,1636,1741,2621,3481,4515,6188,6787,7334,7855,8654,9943,51495,57551	ALK,BDNF,CD81,CDC6,ACE,DLG3,GAS6,IGF2,MTCP1,RPS3,NEK4,UBE2N,FZD5,PDE5A,OXSR1,HACD3,TAOK1
GO Biological Processes	GO:0071902	positive regulation of protein serine/threonine kinase activity	-2.22747	-0.353714	11/343	238,975,990,3481,4515,6188,7334,7855,8654,51495,57551	ALK,CD81,CDC6,IGF2,MTCP1,RPS3,UBE2N,FZD5,PDE5A,HACD3,TAOK1
GO Biological Processes	GO:0007254	JNK cascade	-2.13518	-0.296055	8/213	6188,7334,7855,10114,23542,51495,57551,64853	RPS3,UBE2N,FZD5,HIPK3,MAPK8IP2,HACD3,TAOK1,AIDA
GO Biological Processes	GO:0031098	stress-activated protein kinase signaling cascade	-2.0234	-0.256131	10/317	6188,6787,7334,7855,9943,10114,23542,51495,57551,64853	RPS3,NEK4,UBE2N,FZD5,OXSR1,HIPK3,MAPK8IP2,HACD3,TAOK1,AIDA
GO Biological Processes	GO:0006611	protein export from nucleus	-4.51494	-1.31055	11/182	2621,2932,3267,6429,6830,9531,10569,29118,57510,80145,84271,1741,3797,9371,22858,23513,64792,10636,23534,55916,51092,2926,64895,25896	GAS6,GSK3B,AGFG1,SRSF4,SUPT6H,BAG3,SLU7,DDX25,XPO5,THOC7,POLDIP3,DLG3,KIF3C,KIF3B,CILK1,SCRIB,IFT22,RGS14,TNPO3,NXT2,SIDT2,GRSF1,PAPOLG,INTS7
GO Biological Processes	GO:0006611	protein export from nucleus	-4.51494	-1.31055	11/182	2621,2932,3267,6429,6830,9531,10569,29118,57510,80145,84271	GAS6,GSK3B,AGFG1,SRSF4,SUPT6H,BAG3,SLU7,DDX25,XPO5,THOC7,POLDIP3
GO Biological Processes	GO:0051168	nuclear export	-4.1231	-1.10149	11/201	2621,2932,3267,6429,6830,9531,10569,29118,57510,80145,84271	GAS6,GSK3B,AGFG1,SRSF4,SUPT6H,BAG3,SLU7,DDX25,XPO5,THOC7,POLDIP3
GO Biological Processes	GO:0031503	protein-containing complex localization	-3.89755	-0.986686	13/289	1741,3267,3797,6429,6830,9371,10569,22858,23513,29118,64792,80145,84271	DLG3,AGFG1,KIF3C,SRSF4,SUPT6H,KIF3B,SLU7,CILK1,SCRIB,DDX25,IFT22,THOC7,POLDIP3
GO Biological Processes	GO:0006913	nucleocytoplasmic transport	-3.59746	-0.928904	14/352	2621,2932,3267,6429,6830,9531,10569,10636,23534,29118,55916,57510,80145,84271	GAS6,GSK3B,AGFG1,SRSF4,SUPT6H,BAG3,SLU7,RGS14,TNPO3,DDX25,NXT2,XPO5,THOC7,POLDIP3
GO Biological Processes	GO:0051169	nuclear transport	-3.56008	-0.928904	14/355	2621,2932,3267,6429,6830,9531,10569,10636,23534,29118,55916,57510,80145,84271	GAS6,GSK3B,AGFG1,SRSF4,SUPT6H,BAG3,SLU7,RGS14,TNPO3,DDX25,NXT2,XPO5,THOC7,POLDIP3
GO Biological Processes	GO:0050657	nucleic acid transport	-3.49997	-0.904334	10/199	3267,6429,6830,10569,29118,51092,55916,57510,80145,84271	AGFG1,SRSF4,SUPT6H,SLU7,DDX25,SIDT2,NXT2,XPO5,THOC7,POLDIP3
GO Biological Processes	GO:0050658	RNA transport	-3.49997	-0.904334	10/199	3267,6429,6830,10569,29118,51092,55916,57510,80145,84271	AGFG1,SRSF4,SUPT6H,SLU7,DDX25,SIDT2,NXT2,XPO5,THOC7,POLDIP3
GO Biological Processes	GO:0051236	establishment of RNA localization	-3.4484	-0.886669	10/202	3267,6429,6830,10569,29118,51092,55916,57510,80145,84271	AGFG1,SRSF4,SUPT6H,SLU7,DDX25,SIDT2,NXT2,XPO5,THOC7,POLDIP3
GO Biological Processes	GO:0006405	RNA export from nucleus	-3.22866	-0.75212	8/142	3267,6429,6830,10569,29118,57510,80145,84271	AGFG1,SRSF4,SUPT6H,SLU7,DDX25,XPO5,THOC7,POLDIP3
GO Biological Processes	GO:0006406	mRNA export from nucleus	-3.15417	-0.740117	7/112	3267,6429,6830,10569,29118,80145,84271	AGFG1,SRSF4,SUPT6H,SLU7,DDX25,THOC7,POLDIP3
GO Biological Processes	GO:0071427	mRNA-containing ribonucleoprotein complex export from nucleus	-3.15417	-0.740117	7/112	3267,6429,6830,10569,29118,80145,84271	AGFG1,SRSF4,SUPT6H,SLU7,DDX25,THOC7,POLDIP3
GO Biological Processes	GO:0051028	mRNA transport	-3.03517	-0.714828	8/152	3267,6429,6830,10569,29118,55916,80145,84271	AGFG1,SRSF4,SUPT6H,SLU7,DDX25,NXT2,THOC7,POLDIP3
GO Biological Processes	GO:0006403	RNA localization	-2.9272	-0.667755	10/236	3267,6429,6830,10569,29118,51092,55916,57510,80145,84271	AGFG1,SRSF4,SUPT6H,SLU7,DDX25,SIDT2,NXT2,XPO5,THOC7,POLDIP3
GO Biological Processes	GO:0071426	ribonucleoprotein complex export from nucleus	-2.79525	-0.643252	7/129	3267,6429,6830,10569,29118,80145,84271	AGFG1,SRSF4,SUPT6H,SLU7,DDX25,THOC7,POLDIP3
GO Biological Processes	GO:0015931	nucleobase-containing compound transport	-2.79302	-0.643252	10/246	3267,6429,6830,10569,29118,51092,55916,57510,80145,84271	AGFG1,SRSF4,SUPT6H,SLU7,DDX25,SIDT2,NXT2,XPO5,THOC7,POLDIP3
GO Biological Processes	GO:0071166	ribonucleoprotein complex localization	-2.77601	-0.635859	7/130	3267,6429,6830,10569,29118,80145,84271	AGFG1,SRSF4,SUPT6H,SLU7,DDX25,THOC7,POLDIP3
GO Biological Processes	GO:0031124	mRNA 3'-end processing	-2.72909	-0.604502	6/98	2926,6429,10569,64895,80145,84271	GRSF1,SRSF4,SLU7,PAPOLG,THOC7,POLDIP3
GO Biological Processes	GO:0031123	RNA 3'-end processing	-2.4272	-0.444788	7/150	2926,6429,10569,25896,64895,80145,84271	GRSF1,SRSF4,SLU7,INTS7,PAPOLG,THOC7,POLDIP3
Reactome Gene Sets	R-HSA-72187	mRNA 3'-end processing	-2.15004	-0.30613	4/58	6429,10569,80145,84271	SRSF4,SLU7,THOC7,POLDIP3
GO Biological Processes	GO:0097190	apoptotic signaling pathway	-4.22957	-1.12664	21/607	627,916,1396,1612,2907,2932,3090,4118,5457,5591,5728,5771,6188,8452,9026,9531,10059,10116,23542,64782,80758	BDNF,CD3E,CRIP1,DAPK1,GRINA,GSK3B,HIC1,MAL,POU4F1,PRKDC,PTEN,PTPN2,RPS3,CUL3,HIP1R,BAG3,DNM1L,FEM1B,MAPK8IP2,AEN,PRR7
GO Biological Processes	GO:2001235	positive regulation of apoptotic signaling pathway	-2.58599	-0.529796	8/179	2932,4118,5728,5771,6188,9026,10059,80758	GSK3B,MAL,PTEN,PTPN2,RPS3,HIP1R,DNM1L,PRR7
GO Biological Processes	GO:0097193	intrinsic apoptotic signaling pathway	-2.29353	-0.386115	10/289	1396,2907,3090,5457,5591,5771,6188,8452,10059,64782	CRIP1,GRINA,HIC1,POU4F1,PRKDC,PTPN2,RPS3,CUL3,DNM1L,AEN
GO Biological Processes	GO:2001233	regulation of apoptotic signaling pathway	-2.09439	-0.278416	12/408	627,2907,2932,4118,5728,5771,6188,9026,10059,10116,23542,80758	BDNF,GRINA,GSK3B,MAL,PTEN,PTPN2,RPS3,HIP1R,DNM1L,FEM1B,MAPK8IP2,PRR7
GO Biological Processes	GO:0098662	inorganic cation transmembrane transport	-4.07022	-1.09438	24/767	187,478,514,1394,2273,2621,3710,3792,4644,4988,5333,5728,6331,9943,22821,23007,25769,26504,29850,51312,57030,79568,81033,113235,19,123,2317,5771,7405,23515,129685,1909,2907,4756,8805,10699,59340,10059,51669	APLNR,ATP1A3,ATP5F1E,CRHR1,FHL1,GAS6,ITPR3,KEL,MYO5A,OPRM1,PLCD1,PTEN,SCN5A,OXSR1,RASA3,PLCH1,SLC24A2,CNNM4,TRPM5,SLC25A37,SLC17A7,MAIP1,KCNH6,SLC46A1,ABCA1,PLIN2,FLNB,PTPN2,UVRAG,MORC3,TAF8,EDNRA,GRINA,NEO1,TRIM24,CORIN,HRH4,DNM1L,SARAF
GO Biological Processes	GO:0098662	inorganic cation transmembrane transport	-4.07022	-1.09438	24/767	187,478,514,1394,2273,2621,3710,3792,4644,4988,5333,5728,6331,9943,22821,23007,25769,26504,29850,51312,57030,79568,81033,113235	APLNR,ATP1A3,ATP5F1E,CRHR1,FHL1,GAS6,ITPR3,KEL,MYO5A,OPRM1,PLCD1,PTEN,SCN5A,OXSR1,RASA3,PLCH1,SLC24A2,CNNM4,TRPM5,SLC25A37,SLC17A7,MAIP1,KCNH6,SLC46A1
GO Biological Processes	GO:0051235	maintenance of location	-3.71237	-0.97956	14/343	19,123,187,2317,3710,4644,5333,5771,7405,22821,23007,23515,57030,129685	ABCA1,PLIN2,APLNR,FLNB,ITPR3,MYO5A,PLCD1,PTPN2,UVRAG,RASA3,PLCH1,MORC3,SLC17A7,TAF8
GO Biological Processes	GO:0055065	metal ion homeostasis	-2.84502	-0.654504	19/668	187,478,1909,2907,3710,3792,4644,4756,5333,8805,10699,22821,23007,25769,26504,51312,59340,79568,113235	APLNR,ATP1A3,EDNRA,GRINA,ITPR3,KEL,MYO5A,NEO1,PLCD1,TRIM24,CORIN,RASA3,PLCH1,SLC24A2,CNNM4,SLC25A37,HRH4,MAIP1,SLC46A1
GO Biological Processes	GO:0070588	calcium ion transmembrane transport	-2.83911	-0.652324	12/329	187,1394,2621,3710,4644,4988,5333,22821,23007,25769,29850,79568	APLNR,CRHR1,GAS6,ITPR3,MYO5A,OPRM1,PLCD1,RASA3,PLCH1,SLC24A2,TRPM5,MAIP1
GO Biological Processes	GO:0070838	divalent metal ion transport	-2.61123	-0.54428	15/495	187,1394,2621,3710,4644,4988,5333,10059,22821,23007,25769,26504,29850,51669,79568	APLNR,CRHR1,GAS6,ITPR3,MYO5A,OPRM1,PLCD1,DNM1L,RASA3,PLCH1,SLC24A2,CNNM4,TRPM5,SARAF,MAIP1
GO Biological Processes	GO:0006816	calcium ion transport	-2.60897	-0.54428	14/446	187,1394,2621,3710,4644,4988,5333,10059,22821,23007,25769,29850,51669,79568	APLNR,CRHR1,GAS6,ITPR3,MYO5A,OPRM1,PLCD1,DNM1L,RASA3,PLCH1,SLC24A2,TRPM5,SARAF,MAIP1
GO Biological Processes	GO:0072511	divalent inorganic cation transport	-2.56193	-0.516646	15/501	187,1394,2621,3710,4644,4988,5333,10059,22821,23007,25769,26504,29850,51669,79568	APLNR,CRHR1,GAS6,ITPR3,MYO5A,OPRM1,PLCD1,DNM1L,RASA3,PLCH1,SLC24A2,CNNM4,TRPM5,SARAF,MAIP1
GO Biological Processes	GO:0055080	cation homeostasis	-2.3071	-0.391955	19/748	187,478,1909,2907,3710,3792,4644,4756,5333,8805,10699,22821,23007,25769,26504,51312,59340,79568,113235	APLNR,ATP1A3,EDNRA,GRINA,ITPR3,KEL,MYO5A,NEO1,PLCD1,TRIM24,CORIN,RASA3,PLCH1,SLC24A2,CNNM4,SLC25A37,HRH4,MAIP1,SLC46A1
GO Biological Processes	GO:0098771	inorganic ion homeostasis	-2.24112	-0.357862	19/759	187,478,1909,2907,3710,3792,4644,4756,5333,8805,10699,22821,23007,25769,26504,51312,59340,79568,113235	APLNR,ATP1A3,EDNRA,GRINA,ITPR3,KEL,MYO5A,NEO1,PLCD1,TRIM24,CORIN,RASA3,PLCH1,SLC24A2,CNNM4,SLC25A37,HRH4,MAIP1,SLC46A1
GO Biological Processes	GO:0051209	release of sequestered calcium ion into cytosol	-2.11066	-0.287106	6/131	187,3710,4644,5333,22821,23007	APLNR,ITPR3,MYO5A,PLCD1,RASA3,PLCH1
GO Biological Processes	GO:0051283	negative regulation of sequestering of calcium ion	-2.09514	-0.278416	6/132	187,3710,4644,5333,22821,23007	APLNR,ITPR3,MYO5A,PLCD1,RASA3,PLCH1
GO Biological Processes	GO:0051282	regulation of sequestering of calcium ion	-2.06455	-0.271978	6/134	187,3710,4644,5333,22821,23007	APLNR,ITPR3,MYO5A,PLCD1,RASA3,PLCH1
GO Biological Processes	GO:0051208	sequestering of calcium ion	-2.01979	-0.256131	6/137	187,3710,4644,5333,22821,23007	APLNR,ITPR3,MYO5A,PLCD1,RASA3,PLCH1
GO Biological Processes	GO:0060401	cytosolic calcium ion transport	-2.00556	-0.246571	7/180	187,3710,4644,5333,22821,23007,79568	APLNR,ITPR3,MYO5A,PLCD1,RASA3,PLCH1,MAIP1
GO Biological Processes	GO:0048008	platelet-derived growth factor receptor signaling pathway	-3.95435	-1.0199	6/58	5728,5771,5795,9026,9564,10636,238,627,916,1979,2932,3481,3487,5431,9846,10273,23767,147372,340706,1108,3710,3909,6772,85440	PTEN,PTPN2,PTPRJ,HIP1R,BCAR1,RGS14,ALK,BDNF,CD3E,EIF4EBP2,GSK3B,IGF2,IGFBP4,POLR2B,GAB2,STUB1,FLRT3,CCBE1,VWA2,CHD4,ITPR3,LAMA3,STAT1,DOCK7
GO Biological Processes	GO:0048008	platelet-derived growth factor receptor signaling pathway	-3.95435	-1.0199	6/58	5728,5771,5795,9026,9564,10636	PTEN,PTPN2,PTPRJ,HIP1R,BCAR1,RGS14
GO Biological Processes	GO:0010640	regulation of platelet-derived growth factor receptor signaling pathway	-2.43255	-0.445706	3/24	5771,5795,9026	PTPN2,PTPRJ,HIP1R
GO Biological Processes	GO:0007169	transmembrane receptor protein tyrosine kinase signaling pathway	-2.37489	-0.421122	19/737	238,627,916,1979,2932,3481,3487,5431,5728,5771,5795,9026,9564,9846,10273,10636,23767,147372,340706	ALK,BDNF,CD3E,EIF4EBP2,GSK3B,IGF2,IGFBP4,POLR2B,PTEN,PTPN2,PTPRJ,HIP1R,BCAR1,GAB2,STUB1,RGS14,FLRT3,CCBE1,VWA2
Reactome Gene Sets	R-HSA-9006934	Signaling by Receptor Tyrosine Kinases	-2.1324	-0.294857	14/506	627,1108,3481,3710,3909,5431,5771,5795,6772,9564,9846,10273,23767,85440	BDNF,CHD4,IGF2,ITPR3,LAMA3,POLR2B,PTPN2,PTPRJ,STAT1,BCAR1,GAB2,STUB1,FLRT3,DOCK7
GO Biological Processes	GO:0044089	positive regulation of cellular component biogenesis	-3.7802	-0.986686	19/559	19,627,2932,4848,5789,5795,6188,6872,7016,9026,10273,10733,23300,23767,56203,84464,158297,442721,100506658,11078,26054,50853,55729,64853,80206,163782,3481,7334,7405,7855,8452,10059,23476	ABCA1,BDNF,GSK3B,CNOT2,PTPRD,PTPRJ,RPS3,TAF1,TESK1,HIP1R,STUB1,PLK4,ATMIN,FLRT3,LMOD3,SLX4,SAXO1,LMOD2,OCLN,TRIOBP,SENP6,VILL,ATF7IP,AIDA,FHOD3,KANK4,IGF2,UBE2N,UVRAG,FZD5,CUL3,DNM1L,BRD4
GO Biological Processes	GO:0044089	positive regulation of cellular component biogenesis	-3.7802	-0.986686	19/559	19,627,2932,4848,5789,5795,6188,6872,7016,9026,10273,10733,23300,23767,56203,84464,158297,442721,100506658	ABCA1,BDNF,GSK3B,CNOT2,PTPRD,PTPRJ,RPS3,TAF1,TESK1,HIP1R,STUB1,PLK4,ATMIN,FLRT3,LMOD3,SLX4,SAXO1,LMOD2,OCLN
GO Biological Processes	GO:0043254	regulation of protein complex assembly	-3.56238	-0.928904	17/488	19,2932,4848,6188,6872,9026,10273,11078,26054,50853,55729,56203,64853,80206,163782,442721,100506658	ABCA1,GSK3B,CNOT2,RPS3,TAF1,HIP1R,STUB1,TRIOBP,SENP6,VILL,ATF7IP,LMOD3,AIDA,FHOD3,KANK4,LMOD2,OCLN
GO Biological Processes	GO:0010638	positive regulation of organelle organization	-3.4646	-0.886696	20/641	2932,3481,4848,6188,7016,7334,7405,7855,8452,9026,10059,10733,23300,23476,55729,56203,84464,158297,442721,100506658	GSK3B,IGF2,CNOT2,RPS3,TESK1,UBE2N,UVRAG,FZD5,CUL3,HIP1R,DNM1L,PLK4,ATMIN,BRD4,ATF7IP,LMOD3,SLX4,SAXO1,LMOD2,OCLN
GO Biological Processes	GO:0031334	positive regulation of protein complex assembly	-2.33533	-0.404812	10/285	19,2932,4848,6188,6872,9026,10273,56203,442721,100506658	ABCA1,GSK3B,CNOT2,RPS3,TAF1,HIP1R,STUB1,LMOD3,LMOD2,OCLN
GO Biological Processes	GO:0032069	regulation of nuclease activity	-3.75298	-0.986686	4/22	4940,5111,6188,8638,975,2621,4179,7342,7405,8673,51495,64782,129531	OAS3,PCNA,RPS3,OASL,CD81,GAS6,CD46,UBP1,UVRAG,VAMP8,HACD3,AEN,MITD1
GO Biological Processes	GO:0032069	regulation of nuclease activity	-3.75298	-0.986686	4/22	4940,5111,6188,8638	OAS3,PCNA,RPS3,OASL
GO Biological Processes	GO:0019058	viral life cycle	-2.35045	-0.410922	11/330	975,2621,4179,4940,7342,7405,8638,8673,51495,64782,129531	CD81,GAS6,CD46,OAS3,UBP1,UVRAG,OASL,VAMP8,HACD3,AEN,MITD1
GO Biological Processes	GO:0019079	viral genome replication	-2.17435	-0.322353	6/127	2621,4940,7342,8638,51495,64782	GAS6,OAS3,UBP1,OASL,HACD3,AEN
GO Biological Processes	GO:0000904	cell morphogenesis involved in differentiation	-3.74505	-0.986686	23/756	627,2317,2932,3792,4756,5457,5728,5789,6277,8452,9846,10059,10890,11078,23513,23542,23767,85440,89884,122786,137970,170302,340706,7368	BDNF,FLNB,GSK3B,KEL,NEO1,POU4F1,PTEN,PTPRD,S100A6,CUL3,GAB2,DNM1L,RAB10,TRIOBP,SCRIB,MAPK8IP2,FLRT3,DOCK7,LHX4,FRMD6,UNC5D,ARX,VWA2,UGT8
GO Biological Processes	GO:0000904	cell morphogenesis involved in differentiation	-3.74505	-0.986686	23/756	627,2317,2932,3792,4756,5457,5728,5789,6277,8452,9846,10059,10890,11078,23513,23542,23767,85440,89884,122786,137970,170302,340706	BDNF,FLNB,GSK3B,KEL,NEO1,POU4F1,PTEN,PTPRD,S100A6,CUL3,GAB2,DNM1L,RAB10,TRIOBP,SCRIB,MAPK8IP2,FLRT3,DOCK7,LHX4,FRMD6,UNC5D,ARX,VWA2
GO Biological Processes	GO:0048667	cell morphogenesis involved in neuron differentiation	-3.41427	-0.885583	19/598	627,2932,3792,4756,5457,5728,5789,6277,9846,10059,10890,11078,23513,23542,23767,85440,89884,137970,170302	BDNF,GSK3B,KEL,NEO1,POU4F1,PTEN,PTPRD,S100A6,GAB2,DNM1L,RAB10,TRIOBP,SCRIB,MAPK8IP2,FLRT3,DOCK7,LHX4,UNC5D,ARX
GO Biological Processes	GO:0048812	neuron projection morphogenesis	-2.54217	-0.514499	18/658	627,2932,3792,4756,5457,5728,5789,6277,7368,9846,10059,10890,23542,23767,85440,89884,137970,170302	BDNF,GSK3B,KEL,NEO1,POU4F1,PTEN,PTPRD,S100A6,UGT8,GAB2,DNM1L,RAB10,MAPK8IP2,FLRT3,DOCK7,LHX4,UNC5D,ARX
GO Biological Processes	GO:0120039	plasma membrane bounded cell projection morphogenesis	-2.44662	-0.450102	18/672	627,2932,3792,4756,5457,5728,5789,6277,7368,9846,10059,10890,23542,23767,85440,89884,137970,170302	BDNF,GSK3B,KEL,NEO1,POU4F1,PTEN,PTPRD,S100A6,UGT8,GAB2,DNM1L,RAB10,MAPK8IP2,FLRT3,DOCK7,LHX4,UNC5D,ARX
GO Biological Processes	GO:0048858	cell projection morphogenesis	-2.41996	-0.443681	18/676	627,2932,3792,4756,5457,5728,5789,6277,7368,9846,10059,10890,23542,23767,85440,89884,137970,170302	BDNF,GSK3B,KEL,NEO1,POU4F1,PTEN,PTPRD,S100A6,UGT8,GAB2,DNM1L,RAB10,MAPK8IP2,FLRT3,DOCK7,LHX4,UNC5D,ARX
GO Biological Processes	GO:0007409	axonogenesis	-2.34261	-0.410129	14/478	627,2932,3792,4756,5457,5728,6277,9846,10890,23767,85440,89884,137970,170302	BDNF,GSK3B,KEL,NEO1,POU4F1,PTEN,S100A6,GAB2,RAB10,FLRT3,DOCK7,LHX4,UNC5D,ARX
GO Biological Processes	GO:0032990	cell part morphogenesis	-2.29075	-0.386115	18/696	627,2932,3792,4756,5457,5728,5789,6277,7368,9846,10059,10890,23542,23767,85440,89884,137970,170302	BDNF,GSK3B,KEL,NEO1,POU4F1,PTEN,PTPRD,S100A6,UGT8,GAB2,DNM1L,RAB10,MAPK8IP2,FLRT3,DOCK7,LHX4,UNC5D,ARX
GO Biological Processes	GO:0046825	regulation of protein export from nucleus	-3.71708	-0.97956	5/41	2621,2932,6830,9531,57510,975,7855,8673,9846,10059	GAS6,GSK3B,SUPT6H,BAG3,XPO5,CD81,FZD5,VAMP8,GAB2,DNM1L
GO Biological Processes	GO:0046825	regulation of protein export from nucleus	-3.71708	-0.97956	5/41	2621,2932,6830,9531,57510	GAS6,GSK3B,SUPT6H,BAG3,XPO5
GO Biological Processes	GO:0046827	positive regulation of protein export from nucleus	-2.60229	-0.542903	3/21	2621,2932,9531	GAS6,GSK3B,BAG3
GO Biological Processes	GO:0032388	positive regulation of intracellular transport	-2.04353	-0.265114	8/221	975,2621,2932,7855,8673,9531,9846,10059	CD81,GAS6,GSK3B,FZD5,VAMP8,BAG3,GAB2,DNM1L
GO Biological Processes	GO:0072659	protein localization to plasma membrane	-3.59258	-0.928904	12/270	975,2319,2621,4644,8673,9482,10791,10890,23513,54843,55690,115827,4118,1741,6188,6449,6731,9863,79568,2932,3797,5728,7405,8452,9371,9493,9846,10059,10733,26958,85440,339302,5795,9026,23542,57030,203190	CD81,FLOT2,GAS6,MYO5A,VAMP8,STX8,VAMP5,RAB10,SCRIB,SYTL2,PACS1,RAB3C,MAL,DLG3,RPS3,SGTA,SRP72,MAGI2,MAIP1,GSK3B,KIF3C,PTEN,UVRAG,CUL3,KIF3B,KIF23,GAB2,DNM1L,PLK4,COPG2,DOCK7,CPLX4,PTPRJ,HIP1R,MAPK8IP2,SLC17A7,LGI3
GO Biological Processes	GO:0072659	protein localization to plasma membrane	-3.59258	-0.928904	12/270	975,2319,2621,4644,8673,9482,10791,10890,23513,54843,55690,115827	CD81,FLOT2,GAS6,MYO5A,VAMP8,STX8,VAMP5,RAB10,SCRIB,SYTL2,PACS1,RAB3C
GO Biological Processes	GO:1990778	protein localization to cell periphery	-3.42859	-0.886669	13/323	975,2319,2621,4118,4644,8673,9482,10791,10890,23513,54843,55690,115827	CD81,FLOT2,GAS6,MAL,MYO5A,VAMP8,STX8,VAMP5,RAB10,SCRIB,SYTL2,PACS1,RAB3C
GO Biological Processes	GO:0072657	protein localization to membrane	-3.18235	-0.740117	19/625	975,1741,2319,2621,4118,4644,6188,6449,6731,8673,9482,9863,10791,10890,23513,54843,55690,79568,115827	CD81,DLG3,FLOT2,GAS6,MAL,MYO5A,RPS3,SGTA,SRP72,VAMP8,STX8,MAGI2,VAMP5,RAB10,SCRIB,SYTL2,PACS1,MAIP1,RAB3C
GO Biological Processes	GO:0051640	organelle localization	-3.13609	-0.737976	21/732	2932,3797,4644,5728,7405,8452,8673,9371,9482,9493,9846,9863,10059,10733,10890,23513,26958,54843,85440,115827,339302	GSK3B,KIF3C,MYO5A,PTEN,UVRAG,CUL3,VAMP8,KIF3B,STX8,KIF23,GAB2,MAGI2,DNM1L,PLK4,RAB10,SCRIB,COPG2,SYTL2,DOCK7,RAB3C,CPLX4
GO Biological Processes	GO:0140029	exocytic process	-2.27917	-0.386115	5/85	8673,10890,23513,54843,115827	VAMP8,RAB10,SCRIB,SYTL2,RAB3C
GO Biological Processes	GO:0060627	regulation of vesicle-mediated transport	-2.23506	-0.357862	15/544	2621,2932,5728,5795,8673,9026,9846,9863,10059,10890,23513,23542,57030,115827,203190	GAS6,GSK3B,PTEN,PTPRJ,VAMP8,HIP1R,GAB2,MAGI2,DNM1L,RAB10,SCRIB,MAPK8IP2,SLC17A7,RAB3C,LGI3
Canonical Pathways	M3008	NABA ECM GLYCOPROTEINS	-3.55257	-0.928904	10/196	2621,3487,3909,4013,10418,83872,148113,203190,221806,340706	GAS6,IGFBP4,LAMA3,VWA5A,SPON1,HMCN1,CILP2,LGI3,VWDE,VWA2
Canonical Pathways	M5884	NABA CORE MATRISOME	-2.44372	-0.450102	10/275	2621,3487,3909,4013,10418,83872,148113,203190,221806,340706	GAS6,IGFBP4,LAMA3,VWA5A,SPON1,HMCN1,CILP2,LGI3,VWDE,VWA2
Reactome Gene Sets	R-HSA-72203	Processing of Capped Intron-Containing Pre-mRNA	-3.39072	-0.86972	11/244	5431,6429,10285,10569,10594,11325,23451,51503,55749,80145,84271,2926,6830,11319,64895,283989,4848,5717,6188,22894,51106,152992,339487	POLR2B,SRSF4,SMNDC1,SLU7,PRPF8,DDX42,SF3B1,CWC15,CCAR1,THOC7,POLDIP3,GRSF1,SUPT6H,ECD,PAPOLG,TSEN54,CNOT2,PSMD11,RPS3,DIS3,TFB1M,TRMT44,ZBTB8OS
Reactome Gene Sets	R-HSA-72203	Processing of Capped Intron-Containing Pre-mRNA	-3.39072	-0.86972	11/244	5431,6429,10285,10569,10594,11325,23451,51503,55749,80145,84271	POLR2B,SRSF4,SMNDC1,SLU7,PRPF8,DDX42,SF3B1,CWC15,CCAR1,THOC7,POLDIP3
Reactome Gene Sets	R-HSA-72163	mRNA Splicing - Major Pathway	-3.13669	-0.737976	9/183	5431,6429,10285,10569,10594,11325,23451,51503,55749	POLR2B,SRSF4,SMNDC1,SLU7,PRPF8,DDX42,SF3B1,CWC15,CCAR1
Reactome Gene Sets	R-HSA-72172	mRNA Splicing	-3.00515	-0.714828	9/191	5431,6429,10285,10569,10594,11325,23451,51503,55749	POLR2B,SRSF4,SMNDC1,SLU7,PRPF8,DDX42,SF3B1,CWC15,CCAR1
GO Biological Processes	GO:0006397	mRNA processing	-2.92093	-0.667755	16/508	2926,5431,6429,6830,10285,10569,10594,11319,11325,23451,51503,55749,64895,80145,84271,283989	GRSF1,POLR2B,SRSF4,SUPT6H,SMNDC1,SLU7,PRPF8,ECD,DDX42,SF3B1,CWC15,CCAR1,PAPOLG,THOC7,POLDIP3,TSEN54
Reactome Gene Sets	R-HSA-8953854	Metabolism of RNA	-2.79353	-0.643252	19/675	4848,5431,5717,6188,6429,10285,10569,10594,11325,22894,23451,51106,51503,55749,80145,84271,152992,283989,339487	CNOT2,POLR2B,PSMD11,RPS3,SRSF4,SMNDC1,SLU7,PRPF8,DDX42,DIS3,SF3B1,TFB1M,CWC15,CCAR1,THOC7,POLDIP3,TRMT44,TSEN54,ZBTB8OS
KEGG Pathway	hsa03040	Spliceosome	-2.70092	-0.593047	7/134	6429,10285,10569,10594,11325,23451,51503	SRSF4,SMNDC1,SLU7,PRPF8,DDX42,SF3B1,CWC15
GO Biological Processes	GO:0008380	RNA splicing	-2.68943	-0.591536	14/437	5431,6429,6830,10285,10569,10594,11319,11325,23451,51503,55749,80145,283989,339487	POLR2B,SRSF4,SUPT6H,SMNDC1,SLU7,PRPF8,ECD,DDX42,SF3B1,CWC15,CCAR1,THOC7,TSEN54,ZBTB8OS
Reactome Gene Sets	R-HSA-72165	mRNA Splicing - Minor Pathway	-2.31858	-0.399643	4/52	5431,10594,11325,23451	POLR2B,PRPF8,DDX42,SF3B1
GO Biological Processes	GO:0099560	synaptic membrane adhesion	-3.33289	-0.826871	4/28	5789,23767,145581,266727,627,5457,5728,7855,9863,2319,1741	PTPRD,FLRT3,LRFN5,MDGA1,BDNF,POU4F1,PTEN,FZD5,MAGI2,FLOT2,DLG3
GO Biological Processes	GO:0099560	synaptic membrane adhesion	-3.33289	-0.826871	4/28	5789,23767,145581,266727	PTPRD,FLRT3,LRFN5,MDGA1
GO Biological Processes	GO:0007416	synapse assembly	-3.15367	-0.740117	9/182	627,5457,5728,5789,7855,9863,23767,145581,266727	BDNF,POU4F1,PTEN,PTPRD,FZD5,MAGI2,FLRT3,LRFN5,MDGA1
GO Biological Processes	GO:0071709	membrane assembly	-2.90976	-0.665761	4/36	2319,5728,5789,9863	FLOT2,PTEN,PTPRD,MAGI2
GO Biological Processes	GO:0044091	membrane biogenesis	-2.69674	-0.593047	4/41	2319,5728,5789,9863	FLOT2,PTEN,PTPRD,MAGI2
Reactome Gene Sets	R-HSA-8849932	Synaptic adhesion-like molecules	-2.60229	-0.542903	3/21	1741,2319,5789	DLG3,FLOT2,PTPRD
GO Biological Processes	GO:0099054	presynapse assembly	-2.54685	-0.514499	4/45	5728,5789,145581,266727	PTEN,PTPRD,LRFN5,MDGA1
GO Biological Processes	GO:0099172	presynapse organization	-2.44426	-0.450102	4/48	5728,5789,145581,266727	PTEN,PTPRD,LRFN5,MDGA1
GO Biological Processes	GO:0099068	postsynapse assembly	-2.11535	-0.288728	3/31	5728,5789,9863	PTEN,PTPRD,MAGI2
GO Biological Processes	GO:0097106	postsynaptic density organization	-2.07678	-0.275576	3/32	1741,5728,5789	DLG3,PTEN,PTPRD
GO Biological Processes	GO:1905606	regulation of presynapse assembly	-2.07678	-0.275576	3/32	5789,145581,266727	PTPRD,LRFN5,MDGA1
GO Biological Processes	GO:0099174	regulation of presynapse organization	-2.03956	-0.265114	3/33	5789,145581,266727	PTPRD,LRFN5,MDGA1
GO Biological Processes	GO:0099084	postsynaptic specialization organization	-2.00362	-0.246571	3/34	1741,5728,5789	DLG3,PTEN,PTPRD
GO Biological Processes	GO:0061061	muscle structure development	-3.17508	-0.740117	20/676	627,975,2273,2317,2319,3481,3792,5457,5728,6830,6910,7290,10791,25988,56203,80206,84033,84300,283149,442721	BDNF,CD81,FHL1,FLNB,FLOT2,IGF2,KEL,POU4F1,PTEN,SUPT6H,TBX5,HIRA,VAMP5,HINFP,LMOD3,FHOD3,OBSCN,UQCC2,BCL9L,LMOD2
GO Biological Processes	GO:0007584	response to nutrient	-3.17418	-0.740117	10/219	19,178,916,2621,5111,5728,6772,6872,8805,23376,2875,4988,10059,11167	ABCA1,AGL,CD3E,GAS6,PCNA,PTEN,STAT1,TAF1,TRIM24,UFL1,GPT,OPRM1,DNM1L,FSTL1
GO Biological Processes	GO:0007584	response to nutrient	-3.17418	-0.740117	10/219	19,178,916,2621,5111,5728,6772,6872,8805,23376	ABCA1,AGL,CD3E,GAS6,PCNA,PTEN,STAT1,TAF1,TRIM24,UFL1
GO Biological Processes	GO:0031667	response to nutrient levels	-2.16849	-0.31813	14/501	19,178,916,2621,2875,4988,5111,5728,6772,6872,8805,10059,11167,23376	ABCA1,AGL,CD3E,GAS6,GPT,OPRM1,PCNA,PTEN,STAT1,TAF1,TRIM24,DNM1L,FSTL1,UFL1
GO Biological Processes	GO:1904062	regulation of cation transmembrane transport	-3.17226	-0.740117	13/344	187,1394,1612,1741,2273,3792,4644,4988,5728,6331,9943,23542,644139,1909,29850,81033,100506658	APLNR,CRHR1,DAPK1,DLG3,FHL1,KEL,MYO5A,OPRM1,PTEN,SCN5A,OXSR1,MAPK8IP2,PIRT,EDNRA,TRPM5,KCNH6,OCLN
GO Biological Processes	GO:1904062	regulation of cation transmembrane transport	-3.17226	-0.740117	13/344	187,1394,1612,1741,2273,3792,4644,4988,5728,6331,9943,23542,644139	APLNR,CRHR1,DAPK1,DLG3,FHL1,KEL,MYO5A,OPRM1,PTEN,SCN5A,OXSR1,MAPK8IP2,PIRT
GO Biological Processes	GO:2000310	regulation of NMDA receptor activity	-2.95644	-0.692406	4/35	1612,1741,4988,23542	DAPK1,DLG3,OPRM1,MAPK8IP2
GO Biological Processes	GO:0034762	regulation of transmembrane transport	-2.79926	-0.643252	17/572	187,1394,1612,1741,1909,2273,3792,4644,4988,5728,6331,9943,23542,29850,81033,644139,100506658	APLNR,CRHR1,DAPK1,DLG3,EDNRA,FHL1,KEL,MYO5A,OPRM1,PTEN,SCN5A,OXSR1,MAPK8IP2,TRPM5,KCNH6,PIRT,OCLN
GO Biological Processes	GO:0034765	regulation of ion transmembrane transport	-2.70417	-0.593047	15/484	187,1394,1612,1741,2273,3792,4644,4988,5728,6331,9943,23542,29850,81033,644139	APLNR,CRHR1,DAPK1,DLG3,FHL1,KEL,MYO5A,OPRM1,PTEN,SCN5A,OXSR1,MAPK8IP2,TRPM5,KCNH6,PIRT
GO Biological Processes	GO:0032412	regulation of ion transmembrane transporter activity	-2.55799	-0.516646	10/265	1394,1612,1741,2273,4644,4988,5728,9943,23542,644139	CRHR1,DAPK1,DLG3,FHL1,MYO5A,OPRM1,PTEN,OXSR1,MAPK8IP2,PIRT
GO Biological Processes	GO:0022898	regulation of transmembrane transporter activity	-2.45488	-0.452161	10/274	1394,1612,1741,2273,4644,4988,5728,9943,23542,644139	CRHR1,DAPK1,DLG3,FHL1,MYO5A,OPRM1,PTEN,OXSR1,MAPK8IP2,PIRT
GO Biological Processes	GO:0032409	regulation of transporter activity	-2.29353	-0.386115	10/289	1394,1612,1741,2273,4644,4988,5728,9943,23542,644139	CRHR1,DAPK1,DLG3,FHL1,MYO5A,OPRM1,PTEN,OXSR1,MAPK8IP2,PIRT
GO Biological Processes	GO:1900449	regulation of glutamate receptor signaling pathway	-2.02476	-0.256131	4/63	1612,1741,4988,23542	DAPK1,DLG3,OPRM1,MAPK8IP2
GO Biological Processes	GO:0071346	cellular response to interferon-gamma	-3.15367	-0.740117	9/182	1612,2317,3663,4940,5771,6772,8638,9111,9482,4615,7334,916,2932,4179	DAPK1,FLNB,IRF5,OAS3,PTPN2,STAT1,OASL,NMI,STX8,MYD88,UBE2N,CD3E,GSK3B,CD46
GO Biological Processes	GO:0071346	cellular response to interferon-gamma	-3.15367	-0.740117	9/182	1612,2317,3663,4940,5771,6772,8638,9111,9482	DAPK1,FLNB,IRF5,OAS3,PTPN2,STAT1,OASL,NMI,STX8
GO Biological Processes	GO:0060333	interferon-gamma-mediated signaling pathway	-2.89443	-0.662881	6/91	3663,4940,5771,6772,8638,9111	IRF5,OAS3,PTPN2,STAT1,OASL,NMI
GO Biological Processes	GO:0034341	response to interferon-gamma	-2.83578	-0.652324	9/202	1612,2317,3663,4940,5771,6772,8638,9111,9482	DAPK1,FLNB,IRF5,OAS3,PTPN2,STAT1,OASL,NMI,STX8
GO Biological Processes	GO:0060337	type I interferon signaling pathway	-2.79811	-0.643252	6/95	3663,4615,4940,5771,6772,8638	IRF5,MYD88,OAS3,PTPN2,STAT1,OASL
GO Biological Processes	GO:0071357	cellular response to type I interferon	-2.79811	-0.643252	6/95	3663,4615,4940,5771,6772,8638	IRF5,MYD88,OAS3,PTPN2,STAT1,OASL
GO Biological Processes	GO:0034340	response to type I interferon	-2.70666	-0.593047	6/99	3663,4615,4940,5771,6772,8638	IRF5,MYD88,OAS3,PTPN2,STAT1,OASL
Reactome Gene Sets	R-HSA-1169410	Antiviral mechanism by IFN-stimulated genes	-2.36811	-0.419377	5/81	2317,4940,6772,7334,8638	FLNB,OAS3,STAT1,UBE2N,OASL
GO Biological Processes	GO:0032647	regulation of interferon-alpha production	-2.15538	-0.309865	3/30	3663,6772,9111	IRF5,STAT1,NMI
Reactome Gene Sets	R-HSA-877300	Interferon gamma signaling	-2.13537	-0.296055	5/92	3663,4940,5771,6772,8638	IRF5,OAS3,PTPN2,STAT1,OASL
GO Biological Processes	GO:0032607	interferon-alpha production	-2.07678	-0.275576	3/32	3663,6772,9111	IRF5,STAT1,NMI
KEGG Pathway	hsa05162	Measles	-2.06455	-0.271978	6/134	916,2932,4179,4615,4940,6772	CD3E,GSK3B,CD46,MYD88,OAS3,STAT1
GO Biological Processes	GO:0007017	microtubule-based process	-3.13404	-0.737976	22/784	1770,2319,2932,3797,6188,7405,9371,9493,9531,10636,10733,22858,26054,26958,54768,57551,64792,79864,85440,158297,220134,100506658,4644,2621,8452,8673,10791,10890,29886	DNAH9,FLOT2,GSK3B,KIF3C,RPS3,UVRAG,KIF3B,KIF23,BAG3,RGS14,PLK4,CILK1,SENP6,COPG2,HYDIN,TAOK1,IFT22,JHY,DOCK7,SAXO1,SKA1,OCLN,MYO5A,GAS6,CUL3,VAMP8,VAMP5,RAB10,SNX8
GO Biological Processes	GO:0007017	microtubule-based process	-3.13404	-0.737976	22/784	1770,2319,2932,3797,6188,7405,9371,9493,9531,10636,10733,22858,26054,26958,54768,57551,64792,79864,85440,158297,220134,100506658	DNAH9,FLOT2,GSK3B,KIF3C,RPS3,UVRAG,KIF3B,KIF23,BAG3,RGS14,PLK4,CILK1,SENP6,COPG2,HYDIN,TAOK1,IFT22,JHY,DOCK7,SAXO1,SKA1,OCLN
GO Biological Processes	GO:0010970	transport along microtubule	-2.85741	-0.659719	8/162	2319,3797,9371,9493,9531,22858,26958,64792	FLOT2,KIF3C,KIF3B,KIF23,BAG3,CILK1,COPG2,IFT22
GO Biological Processes	GO:0099111	microtubule-based transport	-2.85741	-0.659719	8/162	2319,3797,9371,9493,9531,22858,26958,64792	FLOT2,KIF3C,KIF3B,KIF23,BAG3,CILK1,COPG2,IFT22
GO Biological Processes	GO:0030705	cytoskeleton-dependent intracellular transport	-2.85066	-0.656569	9/201	2319,3797,4644,9371,9493,9531,22858,26958,64792	FLOT2,KIF3C,MYO5A,KIF3B,KIF23,BAG3,CILK1,COPG2,IFT22
GO Biological Processes	GO:0048193	Golgi vesicle transport	-2.36688	-0.419377	12/376	2621,3797,4644,7405,8452,8673,9371,9493,10791,10890,26958,29886	GAS6,KIF3C,MYO5A,UVRAG,CUL3,VAMP8,KIF3B,KIF23,VAMP5,RAB10,COPG2,SNX8
GO Biological Processes	GO:0007018	microtubule-based movement	-2.3039	-0.390637	10/288	1770,2319,3797,9371,9493,9531,22858,26958,54768,64792	DNAH9,FLOT2,KIF3C,KIF3B,KIF23,BAG3,CILK1,COPG2,HYDIN,IFT22
GO Biological Processes	GO:0042073	intraciliary transport	-2.28894	-0.386115	4/53	3797,9371,22858,64792	KIF3C,KIF3B,CILK1,IFT22
GO Biological Processes	GO:0006890	retrograde vesicle-mediated transport, Golgi to ER	-2.23662	-0.357862	5/87	3797,7405,9371,9493,26958	KIF3C,UVRAG,KIF3B,KIF23,COPG2
GO Biological Processes	GO:0051604	protein maturation	-3.09112	-0.714828	14/396	354,975,1636,2653,3075,4179,5122,9159,10273,10418,10699,83752,147372,431705	KLK3,CD81,ACE,GCSH,CFH,CD46,PCSK1,PCSK7,STUB1,SPON1,CORIN,LONP2,CCBE1,ASTL
GO Biological Processes	GO:0016486	peptide hormone processing	-3.05457	-0.714828	4/33	1636,5122,9159,10699	ACE,PCSK1,PCSK7,CORIN
GO Biological Processes	GO:0016485	protein processing	-2.86142	-0.659719	12/327	354,975,1636,3075,4179,5122,9159,10418,10699,83752,147372,431705	KLK3,CD81,ACE,CFH,CD46,PCSK1,PCSK7,SPON1,CORIN,LONP2,CCBE1,ASTL
Reactome Gene Sets	R-HSA-1989781	PPARA activates gene expression	-3.04187	-0.714828	7/117	19,123,9612,9968,10025,29841,84246,5431,5728,6872,6910,6925,55729,410,1632,6555,7368,8760,9663,23600,51495,84803,84895	ABCA1,PLIN2,NCOR2,MED12,MED16,GRHL1,MED10,POLR2B,PTEN,TAF1,TBX5,TCF4,ATF7IP,ARSA,ECI1,SLC10A2,UGT8,CDS2,LPIN2,AMACR,HACD3,GPAT3,MIGA2
Reactome Gene Sets	R-HSA-1989781	PPARA activates gene expression	-3.04187	-0.714828	7/117	19,123,9612,9968,10025,29841,84246	ABCA1,PLIN2,NCOR2,MED12,MED16,GRHL1,MED10
GO Biological Processes	GO:0006367	transcription initiation from RNA polymerase II promoter	-3.00515	-0.714828	9/191	5431,5728,6872,6910,6925,9968,10025,55729,84246	POLR2B,PTEN,TAF1,TBX5,TCF4,MED12,MED16,ATF7IP,MED10
Reactome Gene Sets	R-HSA-400206	Regulation of lipid metabolism by PPARalpha	-2.99861	-0.714828	7/119	19,123,9612,9968,10025,29841,84246	ABCA1,PLIN2,NCOR2,MED12,MED16,GRHL1,MED10
GO Biological Processes	GO:0006352	DNA-templated transcription, initiation	-2.18951	-0.330938	9/253	5431,5728,6872,6910,6925,9968,10025,55729,84246	POLR2B,PTEN,TAF1,TBX5,TCF4,MED12,MED16,ATF7IP,MED10
Reactome Gene Sets	R-HSA-556833	Metabolism of lipids	-2.03456	-0.262188	18/739	19,123,410,1632,5728,6555,7368,8760,9612,9663,9968,10025,23600,29841,51495,84246,84803,84895	ABCA1,PLIN2,ARSA,ECI1,PTEN,SLC10A2,UGT8,CDS2,NCOR2,LPIN2,MED12,MED16,AMACR,GRHL1,HACD3,MED10,GPAT3,MIGA2
GO Biological Processes	GO:0032092	positive regulation of protein binding	-3.02237	-0.714828	6/86	627,1636,2932,6872,9026,10418,975,5728,6449,10273,84300,1612,6188,80758,147372,431705,238,7016,8805,9943,57551,129531,5457,51343	BDNF,ACE,GSK3B,TAF1,HIP1R,SPON1,CD81,PTEN,SGTA,STUB1,UQCC2,DAPK1,RPS3,PRR7,CCBE1,ASTL,ALK,TESK1,TRIM24,OXSR1,TAOK1,MITD1,POU4F1,FZR1
GO Biological Processes	GO:0032092	positive regulation of protein binding	-3.02237	-0.714828	6/86	627,1636,2932,6872,9026,10418	BDNF,ACE,GSK3B,TAF1,HIP1R,SPON1
GO Biological Processes	GO:1903364	positive regulation of cellular protein catabolic process	-2.50849	-0.489293	7/145	975,2932,5728,6449,6872,10273,84300	CD81,GSK3B,PTEN,SGTA,TAF1,STUB1,UQCC2
GO Biological Processes	GO:0045862	positive regulation of proteolysis	-2.42205	-0.443681	12/370	1612,2932,5728,6188,6449,6872,9026,10273,10418,80758,147372,431705	DAPK1,GSK3B,PTEN,RPS3,SGTA,TAF1,HIP1R,STUB1,SPON1,PRR7,CCBE1,ASTL
GO Biological Processes	GO:0046777	protein autophosphorylation	-2.39493	-0.428458	9/235	238,1612,1636,2932,6872,7016,8805,9943,57551	ALK,DAPK1,ACE,GSK3B,TAF1,TESK1,TRIM24,OXSR1,TAOK1
GO Biological Processes	GO:0043393	regulation of protein binding	-2.13518	-0.296055	8/213	627,1636,2932,6872,9026,10273,10418,129531	BDNF,ACE,GSK3B,TAF1,HIP1R,STUB1,SPON1,MITD1
GO Biological Processes	GO:0051099	positive regulation of binding	-2.06891	-0.273198	7/175	627,1636,2932,5457,6872,9026,10418	BDNF,ACE,GSK3B,POU4F1,TAF1,HIP1R,SPON1
GO Biological Processes	GO:0045732	positive regulation of protein catabolic process	-2.04353	-0.265114	8/221	975,2932,5728,6449,6872,10273,51343,84300	CD81,GSK3B,PTEN,SGTA,TAF1,STUB1,FZR1,UQCC2
GO Biological Processes	GO:0007613	memory	-2.99861	-0.714828	7/119	627,1979,3710,5728,10636,25769,57030,2932,4988,23542,4644,5789,10059,11188,23513,59340,80758,339302,9612	BDNF,EIF4EBP2,ITPR3,PTEN,RGS14,SLC24A2,SLC17A7,GSK3B,OPRM1,MAPK8IP2,MYO5A,PTPRD,DNM1L,NISCH,SCRIB,HRH4,PRR7,CPLX4,NCOR2
GO Biological Processes	GO:0007613	memory	-2.99861	-0.714828	7/119	627,1979,3710,5728,10636,25769,57030	BDNF,EIF4EBP2,ITPR3,PTEN,RGS14,SLC24A2,SLC17A7
GO Biological Processes	GO:0099565	chemical synaptic transmission, postsynaptic	-2.43852	-0.447199	6/112	627,2932,4988,5728,23542,57030	BDNF,GSK3B,OPRM1,PTEN,MAPK8IP2,SLC17A7
GO Biological Processes	GO:0060291	long-term synaptic potentiation	-2.27917	-0.386115	5/85	2932,3710,5728,10636,25769	GSK3B,ITPR3,PTEN,RGS14,SLC24A2
GO Biological Processes	GO:0099536	synaptic signaling	-2.06863	-0.273198	18/733	627,1979,2932,3710,4644,4988,5728,5789,10059,10636,11188,23513,23542,25769,57030,59340,80758,339302	BDNF,EIF4EBP2,GSK3B,ITPR3,MYO5A,OPRM1,PTEN,PTPRD,DNM1L,RGS14,NISCH,SCRIB,MAPK8IP2,SLC24A2,SLC17A7,HRH4,PRR7,CPLX4
Reactome Gene Sets	R-HSA-8986944	Transcriptional Regulation by MECP2	-2.04883	-0.265114	4/62	627,4988,5728,9612	BDNF,OPRM1,PTEN,NCOR2
GO Biological Processes	GO:0032228	regulation of synaptic transmission, GABAergic	-2.00362	-0.246571	3/34	627,5728,11188	BDNF,PTEN,NISCH
GO Biological Processes	GO:0008625	extrinsic apoptotic signaling pathway via death domain receptors	-2.99607	-0.714828	6/87	1612,2932,4118,5728,9531,10116,975,2319,3710,23476	DAPK1,GSK3B,MAL,PTEN,BAG3,FEM1B,CD81,FLOT2,ITPR3,BRD4
GO Biological Processes	GO:0008625	extrinsic apoptotic signaling pathway via death domain receptors	-2.99607	-0.714828	6/87	1612,2932,4118,5728,9531,10116	DAPK1,GSK3B,MAL,PTEN,BAG3,FEM1B
Canonical Pathways	M8626	SIG BCR SIGNALING PATHWAY	-2.51179	-0.489293	4/46	975,2319,2932,3710	CD81,FLOT2,GSK3B,ITPR3
Canonical Pathways	M7955	SIG INSULIN RECEPTOR PATHWAY IN CARDIAC MYOCYTES	-2.34891	-0.410922	4/51	2319,2932,5728,23476	FLOT2,GSK3B,PTEN,BRD4
GO Biological Processes	GO:1902041	regulation of extrinsic apoptotic signaling pathway via death domain receptors	-2.09842	-0.278598	4/60	2932,4118,5728,10116	GSK3B,MAL,PTEN,FEM1B
GO Biological Processes	GO:0044849	estrous cycle	-2.95689	-0.692406	3/16	4988,5111,9612,5985,51455,6847,7334,2130,5591,4173	OPRM1,PCNA,NCOR2,RFC5,REV1,SYCP1,UBE2N,EWSR1,PRKDC,MCM4
GO Biological Processes	GO:0044849	estrous cycle	-2.95689	-0.692406	3/16	4988,5111,9612	OPRM1,PCNA,NCOR2
Reactome Gene Sets	R-HSA-110312	Translesion synthesis by REV1	-2.95689	-0.692406	3/16	5111,5985,51455	PCNA,RFC5,REV1
Reactome Gene Sets	R-HSA-5655862	Translesion synthesis by POLK	-2.87678	-0.660607	3/17	5111,5985,51455	PCNA,RFC5,REV1
Reactome Gene Sets	R-HSA-5656121	Translesion synthesis by POLI	-2.87678	-0.660607	3/17	5111,5985,51455	PCNA,RFC5,REV1
GO Biological Processes	GO:0042276	error-prone translesion synthesis	-2.66503	-0.581282	3/20	5111,5985,51455	PCNA,RFC5,REV1
GO Biological Processes	GO:0070987	error-free translesion synthesis	-2.66503	-0.581282	3/20	5111,5985,51455	PCNA,RFC5,REV1
GO Biological Processes	GO:0000731	DNA synthesis involved in DNA repair	-2.31858	-0.399643	4/52	5111,5985,6847,51455	PCNA,RFC5,SYCP1,REV1
GO Biological Processes	GO:0006301	postreplication repair	-2.31858	-0.399643	4/52	5111,5985,7334,51455	PCNA,RFC5,UBE2N,REV1
Canonical Pathways	M258	PID BARD1 PATHWAY	-2.19695	-0.333375	3/29	2130,5111,5591	EWSR1,PCNA,PRKDC
Reactome Gene Sets	R-HSA-5656169	Termination of translesion DNA synthesis	-2.07678	-0.275576	3/32	5111,5985,51455	PCNA,RFC5,REV1
Reactome Gene Sets	R-HSA-69190	DNA strand elongation	-2.07678	-0.275576	3/32	4173,5111,5985	MCM4,PCNA,RFC5
GO Biological Processes	GO:0048285	organelle fission	-2.90051	-0.662881	15/462	990,3481,6847,7290,8452,8900,9371,9493,10059,50511,51343,51537,57697,84464,122402,3267	CDC6,IGF2,SYCP1,HIRA,CUL3,CCNA1,KIF3B,KIF23,DNM1L,SYCP3,FZR1,MTFP1,FANCM,SLX4,TDRD9,AGFG1
GO Biological Processes	GO:0048285	organelle fission	-2.90051	-0.662881	15/462	990,3481,6847,7290,8452,8900,9371,9493,10059,50511,51343,51537,57697,84464,122402	CDC6,IGF2,SYCP1,HIRA,CUL3,CCNA1,KIF3B,KIF23,DNM1L,SYCP3,FZR1,MTFP1,FANCM,SLX4,TDRD9
GO Biological Processes	GO:0007289	spermatid nucleus differentiation	-2.48634	-0.476634	3/23	3267,6847,50511	AGFG1,SYCP1,SYCP3
GO Biological Processes	GO:0000280	nuclear division	-2.44368	-0.450102	13/416	990,3481,6847,7290,8452,8900,9371,9493,50511,51343,57697,84464,122402	CDC6,IGF2,SYCP1,HIRA,CUL3,CCNA1,KIF3B,KIF23,SYCP3,FZR1,FANCM,SLX4,TDRD9
GO Biological Processes	GO:0007141	male meiosis I	-2.43255	-0.445706	3/24	8900,50511,122402	CCNA1,SYCP3,TDRD9
GO Biological Processes	GO:0007127	meiosis I	-2.34565	-0.410922	6/117	6847,8900,50511,57697,84464,122402	SYCP1,CCNA1,SYCP3,FANCM,SLX4,TDRD9
GO Biological Processes	GO:0061982	meiosis I cell cycle process	-2.25773	-0.368245	6/122	6847,8900,50511,57697,84464,122402	SYCP1,CCNA1,SYCP3,FANCM,SLX4,TDRD9
GO Biological Processes	GO:0140013	meiotic nuclear division	-2.04327	-0.265114	7/177	6847,8900,50511,51343,57697,84464,122402	SYCP1,CCNA1,SYCP3,FZR1,FANCM,SLX4,TDRD9
GO Biological Processes	GO:0006281	DNA repair	-2.88051	-0.660607	17/562	4173,5111,5431,5591,5985,6188,6847,7334,7405,10273,25988,51343,51455,57551,57697,84464,90381	MCM4,PCNA,POLR2B,PRKDC,RFC5,RPS3,SYCP1,UBE2N,UVRAG,STUB1,HINFP,FZR1,REV1,TAOK1,FANCM,SLX4,TICRR
Reactome Gene Sets	R-HSA-1839117	Signaling by cytosolic FGFR1 fusion mutants	-2.80182	-0.643252	3/18	6772,8805,9846,5431	STAT1,TRIM24,GAB2,POLR2B
Reactome Gene Sets	R-HSA-1839117	Signaling by cytosolic FGFR1 fusion mutants	-2.80182	-0.643252	3/18	6772,8805,9846	STAT1,TRIM24,GAB2
Reactome Gene Sets	R-HSA-1839124	FGFR1 mutant receptor activation	-2.11535	-0.288728	3/31	6772,8805,9846	STAT1,TRIM24,GAB2
Reactome Gene Sets	R-HSA-1226099	Signaling by FGFR in disease	-2.02476	-0.256131	4/63	5431,6772,8805,9846	POLR2B,STAT1,TRIM24,GAB2
GO Biological Processes	GO:0042490	mechanoreceptor differentiation	-2.78606	-0.63952	5/65	627,4610,11078,23513,124590,2317,2932,9863,10116,51092,54768,122786,839,5111,6772,10733,10890,29841,51343,147409,170302	BDNF,MYCL,TRIOBP,SCRIB,USH1G,FLNB,GSK3B,MAGI2,FEM1B,SIDT2,HYDIN,FRMD6,CASP6,PCNA,STAT1,PLK4,RAB10,GRHL1,FZR1,DSG4,ARX
GO Biological Processes	GO:0042490	mechanoreceptor differentiation	-2.78606	-0.63952	5/65	627,4610,11078,23513,124590	BDNF,MYCL,TRIOBP,SCRIB,USH1G
GO Biological Processes	GO:0002064	epithelial cell development	-2.58395	-0.529796	9/220	2317,2932,9863,10116,11078,23513,51092,54768,122786	FLNB,GSK3B,MAGI2,FEM1B,TRIOBP,SCRIB,SIDT2,HYDIN,FRMD6
GO Biological Processes	GO:0060122	inner ear receptor cell stereocilium organization	-2.15538	-0.309865	3/30	11078,23513,124590	TRIOBP,SCRIB,USH1G
GO Biological Processes	GO:0060113	inner ear receptor cell differentiation	-2.12397	-0.289571	4/59	4610,11078,23513,124590	MYCL,TRIOBP,SCRIB,USH1G
GO Biological Processes	GO:0030855	epithelial cell differentiation	-2.08648	-0.27563	19/786	839,2317,2932,4610,5111,6772,9863,10116,10733,10890,11078,23513,29841,51092,51343,54768,122786,147409,170302	CASP6,FLNB,GSK3B,MYCL,PCNA,STAT1,MAGI2,FEM1B,PLK4,RAB10,TRIOBP,SCRIB,GRHL1,SIDT2,FZR1,HYDIN,FRMD6,DSG4,ARX
GO Biological Processes	GO:0002066	columnar/cuboidal epithelial cell development	-2.07338	-0.275074	4/61	2932,11078,23513,51092	GSK3B,TRIOBP,SCRIB,SIDT2
GO Biological Processes	GO:0050856	regulation of T cell receptor signaling pathway	-2.77816	-0.635859	4/39	975,5771,5795,6188,864,916,2319,2621,3481,4179,6830,8654,8673,9580,9846,114770,145581,5717,7334,9564,5591,7855,80758,5457	CD81,PTPN2,PTPRJ,RPS3,RUNX3,CD3E,FLOT2,GAS6,IGF2,CD46,SUPT6H,PDE5A,VAMP8,SOX13,GAB2,PGLYRP2,LRFN5,PSMD11,UBE2N,BCAR1,PRKDC,FZD5,PRR7,POU4F1
GO Biological Processes	GO:0050856	regulation of T cell receptor signaling pathway	-2.77816	-0.635859	4/39	975,5771,5795,6188	CD81,PTPN2,PTPRJ,RPS3
GO Biological Processes	GO:0002694	regulation of leukocyte activation	-2.29567	-0.386115	16/588	864,916,975,2319,2621,3481,4179,5771,6188,6830,8654,8673,9580,9846,114770,145581	RUNX3,CD3E,CD81,FLOT2,GAS6,IGF2,CD46,PTPN2,RPS3,SUPT6H,PDE5A,VAMP8,SOX13,GAB2,PGLYRP2,LRFN5
GO Biological Processes	GO:0050852	T cell receptor signaling pathway	-2.26947	-0.378202	8/202	916,975,5717,5771,5795,6188,7334,9564	CD3E,CD81,PSMD11,PTPN2,PTPRJ,RPS3,UBE2N,BCAR1
GO Biological Processes	GO:0030098	lymphocyte differentiation	-2.12016	-0.288887	11/355	864,916,2621,4179,5591,5771,5795,7855,9580,80758,114770	RUNX3,CD3E,GAS6,CD46,PRKDC,PTPN2,PTPRJ,FZD5,SOX13,PRR7,PGLYRP2
GO Biological Processes	GO:0042102	positive regulation of T cell proliferation	-2.04079	-0.265114	5/97	916,975,3481,4179,6188	CD3E,CD81,IGF2,CD46,RPS3
GO Biological Processes	GO:0002521	leukocyte differentiation	-2.02087	-0.256131	14/522	864,916,975,2621,4179,5457,5591,5771,5795,7855,9580,9846,80758,114770	RUNX3,CD3E,CD81,GAS6,CD46,POU4F1,PRKDC,PTPN2,PTPRJ,FZD5,SOX13,GAB2,PRR7,PGLYRP2
GO Biological Processes	GO:0050865	regulation of cell activation	-2.01004	-0.247713	16/632	864,916,975,2319,2621,3481,4179,5771,6188,6830,8654,8673,9580,9846,114770,145581	RUNX3,CD3E,CD81,FLOT2,GAS6,IGF2,CD46,PTPN2,RPS3,SUPT6H,PDE5A,VAMP8,SOX13,GAB2,PGLYRP2,LRFN5
GO Biological Processes	GO:0042110	T cell activation	-2.00076	-0.245024	13/472	864,916,975,2319,3481,4179,5591,5771,6188,7855,8654,9580,80758	RUNX3,CD3E,CD81,FLOT2,IGF2,CD46,PRKDC,PTPN2,RPS3,FZD5,PDE5A,SOX13,PRR7
GO Biological Processes	GO:0016311	dephosphorylation	-2.74754	-0.616792	15/479	1741,2932,5728,5771,5789,5795,9663,9701,9863,51020,54843,56953,58478,80895,148113	DLG3,GSK3B,PTEN,PTPN2,PTPRD,PTPRJ,LPIN2,PPP6R2,MAGI2,HDDC2,SYTL2,NT5M,ENOPH1,ILKAP,CILP2
GO Biological Processes	GO:0008356	asymmetric cell division	-2.66503	-0.581282	3/20	10636,10890,85440	RGS14,RAB10,DOCK7
Canonical Pathways	M90	PID WNT CANONICAL PATHWAY	-2.66503	-0.581282	3/20	2932,7855,8452,10273,83752	GSK3B,FZD5,CUL3,STUB1,LONP2
Canonical Pathways	M90	PID WNT CANONICAL PATHWAY	-2.66503	-0.581282	3/20	2932,7855,8452	GSK3B,FZD5,CUL3
GO Biological Processes	GO:0006515	protein quality control for misfolded or incompletely synthesized proteins	-2.24019	-0.357862	3/28	8452,10273,83752	CUL3,STUB1,LONP2
GO Biological Processes	GO:0018105	peptidyl-serine phosphorylation	-2.63077	-0.555903	11/303	627,2621,2932,4515,5591,5728,6872,10114,23031,23515,85440,990,6277	BDNF,GAS6,GSK3B,MTCP1,PRKDC,PTEN,TAF1,HIPK3,MAST3,MORC3,DOCK7,CDC6,S100A6
GO Biological Processes	GO:0018105	peptidyl-serine phosphorylation	-2.63077	-0.555903	11/303	627,2621,2932,4515,5591,5728,6872,10114,23031,23515,85440	BDNF,GAS6,GSK3B,MTCP1,PRKDC,PTEN,TAF1,HIPK3,MAST3,MORC3,DOCK7
GO Biological Processes	GO:0018209	peptidyl-serine modification	-2.38978	-0.426769	11/326	627,2621,2932,4515,5591,5728,6872,10114,23031,23515,85440	BDNF,GAS6,GSK3B,MTCP1,PRKDC,PTEN,TAF1,HIPK3,MAST3,MORC3,DOCK7
GO Biological Processes	GO:0048146	positive regulation of fibroblast proliferation	-2.37995	-0.423217	4/50	990,2621,5591,6277	CDC6,GAS6,PRKDC,S100A6
GO Biological Processes	GO:0048145	regulation of fibroblast proliferation	-2.34537	-0.410922	5/82	990,2621,5591,6277,23515	CDC6,GAS6,PRKDC,S100A6,MORC3
GO Biological Processes	GO:0048144	fibroblast proliferation	-2.32298	-0.399643	5/83	990,2621,5591,6277,23515	CDC6,GAS6,PRKDC,S100A6,MORC3
Reactome Gene Sets	R-HSA-1280218	Adaptive Immune System	-2.57312	-0.521556	20/760	916,975,3710,3797,4615,5717,5728,5795,7064,7096,7334,8452,8673,9371,9493,10273,10422,23376,51343,64320	CD3E,CD81,ITPR3,KIF3C,MYD88,PSMD11,PTEN,PTPRJ,THOP1,TLR1,UBE2N,CUL3,VAMP8,KIF3B,KIF23,STUB1,UBAC1,UFL1,FZR1,RNF25
Reactome Gene Sets	R-HSA-983169	Class I MHC mediated antigen processing & presentation	-2.39429	-0.428458	12/373	4615,5717,7064,7096,7334,8452,8673,10273,10422,23376,51343,64320	MYD88,PSMD11,THOP1,TLR1,UBE2N,CUL3,VAMP8,STUB1,UBAC1,UFL1,FZR1,RNF25
