# Supplementary material for: Three chromosome-level duck genome assemblies provide insights into genomic variation during domestication
Source: Nat Commun. 2021 Oct 11;12:5932. doi: 10.1038/s41467-021-26272-1 (PMC8505442; doi:10.1038/s41467-021-26272-1)
Supplement: Supplementary file 9 — Supplementary Data 7 [file 41467_2021_26272_MOESM9_ESM.xlsx]

## Sheet: Sheet1
GeneID	Swissprot	GeneName	Liver_2week_expression	Liver_2week_FC	Liver_4week_expression	Liver_4week_FC	Liver_6week_expression	Liver_6week_FC	Skin_2week_expression	Skin_2week_FC	Skin_4week_expression	Skin_4week_FC	Skin_6week_expression	Skin_6week_FC	Skin_-48h_expression	Skin_-48h_FC	Skin_0h_expression	Skin_0h_FC	Skin_12h_expression	Skin_12h_FC	Skin_24h_expression	Skin_24h_FC	Skin_48h_expression	Skin_48h_FC	Skin_72h_expression	Skin_72h_FC	SNP_Number	zFst	Description	GO_BP	GO_CC	GO_MF	KEGG	GeneID	Swissprot	GeneName	2week_expression	2week_FC	4week_expression	4week_FC	6week_expression	6week_FC	SNP_Number	zFst	Description	GO_BP	GO_CC	GO_MF	KEGG
ENSAPLG00020000003	Q9JJR6	D7h11orf16																	5.394125	1.305403	5.801998	1.791588					5	0.237363						ENSAPLG00020000003	Q9JJR6	D7h11orf16							5	0.237363
ENSAPLG00020000004	O95178	NDUFB2			4430.568294	-2.209439	2965.590598	-1.256279							1389.346755	-2.328151					1094.921946	-0.779138	1146.293335	-1.011046			5	0.237363	NADH:ubiquinone oxidoreductase subunit B2	GO:0006120 mitochondrial electron transport, NADH to ubiquinone;GO:0042775 mitochondrial ATP synthesis coupled electron transport;GO:0042773 ATP synthesis coupled electron transport	GO:0005747 mitochondrial respiratory chain complex I;GO:0045271 respiratory chain complex I;GO:0005746 mitochondrial respiratory chain	GO:0008137 NADH dehydrogenase (ubiquinone) activity;GO:0050136 NADH dehydrogenase (quinone) activity;GO:0003954 NADH dehydrogenase activity	(hsa00190)Oxidative phosphorylation; (hsa05012)Parkinson's disease; (hsa04932)Non-alcoholic fatty liver disease (NAFLD)	ENSAPLG00020000004	O95178	NDUFB2	2115.174861	0.861411	4828.006138	-2.23735	10771.04916	-0.978753	5	0.237363	NADH:ubiquinone oxidoreductase subunit B2	GO:0006120 mitochondrial electron transport, NADH to ubiquinone;GO:0042775 mitochondrial ATP synthesis coupled electron transport;GO:0042773 ATP synthesis coupled electron transport	GO:0005747 mitochondrial respiratory chain complex I;GO:0045271 respiratory chain complex I;GO:0005746 mitochondrial respiratory chain	GO:0008137 NADH dehydrogenase (ubiquinone) activity;GO:0050136 NADH dehydrogenase (quinone) activity;GO:0003954 NADH dehydrogenase activity	(hsa00190)Oxidative phosphorylation; (hsa05012)Parkinson's disease; (hsa04932)Non-alcoholic fatty liver disease (NAFLD)
ENSAPLG00020000005	P34908	BRAF			70.036931	0.925619			1771.851018	0.936244	1627.847341	-2.018891			63.366296	0.978113							131.179659	0.91943	81.964569	0.841981	7	-1.050325	B-Raf proto-oncogene, serine/threonine kinase	GO:0010828 positive regulation of glucose transmembrane transport;GO:0070413 trehalose metabolism in response to stress;GO:0010827 regulation of glucose transmembrane transport	GO:0005739 mitochondrion;GO:0005829 cytosol;GO:0005886 plasma membrane	GO:0031267 small GTPase binding;GO:0004674 protein serine/threonine kinase activity;GO:0051020 GTPase binding	(hsa04320)Dorso-ventral axis formation; (hsa05216)Thyroid cancer; (hsa05219)Bladder cancer	ENSAPLG00020000005	P34908	BRAF			60.919536	0.9005			7	-1.050325	B-Raf proto-oncogene, serine/threonine kinase	GO:0010828 positive regulation of glucose transmembrane transport;GO:0070413 trehalose metabolism in response to stress;GO:0010827 regulation of glucose transmembrane transport	GO:0005739 mitochondrion;GO:0005829 cytosol;GO:0005886 plasma membrane	GO:0031267 small GTPase binding;GO:0004674 protein serine/threonine kinase activity;GO:0051020 GTPase binding	(hsa04320)Dorso-ventral axis formation; (hsa05216)Thyroid cancer; (hsa05219)Bladder cancer
ENSAPLG00020000006	P21396	Maoa	1352.884708	1.97494							109.909716	0.880774			125.417956	1.003395	141.974773	1.13515	132.006178	-2.120454	93.676889	-1.391514	68.849475	-1.022308	95.501473	-1.91397	7	-0.394532	monoamine oxidase A	GO:0042420 dopamine catabolic process;GO:0042424 catecholamine catabolic process;GO:0019614 catechol-containing compound catabolic process	GO:0005741 mitochondrial outer membrane;GO:0031968 organelle outer membrane;GO:0019867 outer membrane	GO:0008131 primary amine oxidase activity;GO:0016641 oxidoreductase activity, acting on the CH-NH2 group of donors, oxygen as acceptor;GO:0016638 oxidoreductase activity, acting on the CH-NH2 group of donors	(hsa)GABA biosynthesis, eukaryotes, putrescine => GABA; (M00135)GABA biosynthesis, eukaryotes, putrescine => GABA; (hsa00360)Phenylalanine metabolism	ENSAPLG00020000006	P21396	Maoa							7	-0.394532	monoamine oxidase A	GO:0042420 dopamine catabolic process;GO:0042424 catecholamine catabolic process;GO:0019614 catechol-containing compound catabolic process	GO:0005741 mitochondrial outer membrane;GO:0031968 organelle outer membrane;GO:0019867 outer membrane	GO:0008131 primary amine oxidase activity;GO:0016641 oxidoreductase activity, acting on the CH-NH2 group of donors, oxygen as acceptor;GO:0016638 oxidoreductase activity, acting on the CH-NH2 group of donors	(hsa)GABA biosynthesis, eukaryotes, putrescine => GABA; (M00135)GABA biosynthesis, eukaryotes, putrescine => GABA; (hsa00360)Phenylalanine metabolism
ENSAPLG00020000008	Q9D2R8	Mrps33			578.228833	-1.113334	411.142105	-0.698191	2.279577	-4.961568									605.098487	1.017596	602.956361	0.883351	595.183473	1.304837	620.699122	1.235567	4	0.356505	mitochondrial ribosomal protein S33	GO:0070126 mitochondrial translational termination;GO:0070125 mitochondrial translational elongation;GO:0006415 translational termination	GO:0005763 mitochondrial small ribosomal subunit;GO:0000314 organellar small ribosomal subunit;GO:0005761 mitochondrial ribosome	GO:0003735 structural constituent of ribosome;GO:0005198 structural molecule activity;GO:0003674 molecular_function	0	ENSAPLG00020000008	Q9D2R8	Mrps33			544.809229	-0.858389			4	0.356505	mitochondrial ribosomal protein S33	GO:0070126 mitochondrial translational termination;GO:0070125 mitochondrial translational elongation;GO:0006415 translational termination	GO:0005763 mitochondrial small ribosomal subunit;GO:0000314 organellar small ribosomal subunit;GO:0005761 mitochondrial ribosome	GO:0003735 structural constituent of ribosome;GO:0005198 structural molecule activity;GO:0003674 molecular_function	0
ENSAPLG00020000009	Q7YRB7	MAOB			2526.659781	-1.404154									34.317773	2.825599					36.811261	-1.774515			27.624302	-1.260402		-1.124083	monoamine oxidase B	GO:0014063 negative regulation of serotonin secretion;GO:0045964 positive regulation of dopamine metabolic process;GO:0042420 dopamine catabolic process	GO:0005741 mitochondrial outer membrane;GO:0031968 organelle outer membrane;GO:0019867 outer membrane	GO:0008131 primary amine oxidase activity;GO:0016641 oxidoreductase activity, acting on the CH-NH2 group of donors, oxygen as acceptor;GO:0016638 oxidoreductase activity, acting on the CH-NH2 group of donors	(hsa)GABA biosynthesis, eukaryotes, putrescine => GABA; (M00135)GABA biosynthesis, eukaryotes, putrescine => GABA; (hsa00360)Phenylalanine metabolism	ENSAPLG00020000009	Q7YRB7	MAOB								-1.124083	monoamine oxidase B	GO:0014063 negative regulation of serotonin secretion;GO:0045964 positive regulation of dopamine metabolic process;GO:0042420 dopamine catabolic process	GO:0005741 mitochondrial outer membrane;GO:0031968 organelle outer membrane;GO:0019867 outer membrane	GO:0008131 primary amine oxidase activity;GO:0016641 oxidoreductase activity, acting on the CH-NH2 group of donors, oxygen as acceptor;GO:0016638 oxidoreductase activity, acting on the CH-NH2 group of donors	(hsa)GABA biosynthesis, eukaryotes, putrescine => GABA; (M00135)GABA biosynthesis, eukaryotes, putrescine => GABA; (hsa00360)Phenylalanine metabolism
ENSAPLG00020000010	A2T7S4	ZHX1			679.083805	1.599537			289.292371	1.298536	296.227928	1.478767			333.178317	0.834078			442.821702	-0.855627	499.716775	-0.95442	484.168123	-1.005572	469.631365	-1.125186	6	0.857441	zinc fingers and homeoboxes 1	GO:0000122 negative regulation of transcription by RNA polymerase II;GO:0045892 negative regulation of transcription, DNA-templated;GO:1903507 negative regulation of nucleic acid-templated transcription	GO:0005654 nucleoplasm;GO:0031981 nuclear lumen;GO:0070013 intracellular organelle lumen	GO:0003714 transcription corepressor activity;GO:0046982 protein heterodimerization activity;GO:0003712 transcription coregulator activity	0	ENSAPLG00020000010	A2T7S4	ZHX1			664.429446	1.321867			6	0.857441	zinc fingers and homeoboxes 1	GO:0000122 negative regulation of transcription by RNA polymerase II;GO:0045892 negative regulation of transcription, DNA-templated;GO:1903507 negative regulation of nucleic acid-templated transcription	GO:0005654 nucleoplasm;GO:0031981 nuclear lumen;GO:0070013 intracellular organelle lumen	GO:0003714 transcription corepressor activity;GO:0046982 protein heterodimerization activity;GO:0003712 transcription coregulator activity	0
ENSAPLG00020000011	Q2YHT7	CD200R1A							2965.158691	0.713997	3512.619238	1.019662	3987.43042	0.663184													3	0.962449						ENSAPLG00020000011	Q2YHT7	CD200R1A							3	0.962449
ENSAPLG00020000012	A4IIM2	celf2			14.987482	1.492289	14.450306	2.219578									61.153189	-1.500641	149.469236	-2.377359	164.035913	-3.207407	111.175402	-2.446774	144.907714	-2.951995	20	2.256143	CUGBP Elav-like family member 2	GO:0006376 mRNA splice site selection;GO:0000381 regulation of alternative mRNA splicing, via spliceosome;GO:0000245 spliceosomal complex assembly	GO:1990904 ribonucleoprotein complex;GO:0032991 protein-containing complex;GO:0005634 nucleus	GO:0036002 pre-mRNA binding;GO:0003729 mRNA binding;GO:0003723 RNA binding	0	ENSAPLG00020000012	A4IIM2	celf2	138.196002	0.649288	78.681257	1.877884	64.674458	1.369444	20	2.256143	CUGBP Elav-like family member 2	GO:0006376 mRNA splice site selection;GO:0000381 regulation of alternative mRNA splicing, via spliceosome;GO:0000245 spliceosomal complex assembly	GO:1990904 ribonucleoprotein complex;GO:0032991 protein-containing complex;GO:0005634 nucleus	GO:0036002 pre-mRNA binding;GO:0003729 mRNA binding;GO:0003723 RNA binding	0
ENSAPLG00020000013	P35711	SOX5					63.253957	1.327918			85.697495	1.597168			25.657061	1.384475	35.760125	0.892276			28.285766	-0.665666	47.487476	-1.000769	35.398294	-0.725341	82	4.417944	SRY-box transcription factor 5	GO:2000741 positive regulation of mesenchymal stem cell differentiation;GO:0055059 asymmetric neuroblast division;GO:2000739 regulation of mesenchymal stem cell differentiation	GO:0005634 nucleus;GO:0043231 intracellular membrane-bounded organelle;GO:0043227 membrane-bounded organelle	GO:0000981 DNA-binding transcription factor activity, RNA polymerase II-specific;GO:0003700 DNA-binding transcription factor activity;GO:0140110 transcription regulator activity	0	ENSAPLG00020000013	P35711	SOX5			60.959157	0.588534	43.130081	0.860043	82	4.417944	SRY-box transcription factor 5	GO:2000741 positive regulation of mesenchymal stem cell differentiation;GO:0055059 asymmetric neuroblast division;GO:2000739 regulation of mesenchymal stem cell differentiation	GO:0005634 nucleus;GO:0043231 intracellular membrane-bounded organelle;GO:0043227 membrane-bounded organelle	GO:0000981 DNA-binding transcription factor activity, RNA polymerase II-specific;GO:0003700 DNA-binding transcription factor activity;GO:0140110 transcription regulator activity	0
ENSAPLG00020000014	O35552	Pfkfb3					57.920885	-2.321456													269.308491	-0.655505	257.955172	-0.633694	236.054856	-0.799218	4	0.378131	6-phosphofructo-2-kinase/fructose-2,6-biphosphatase 3	GO:0045821 positive regulation of glycolytic process;GO:2001171 positive regulation of ATP biosynthetic process;GO:0006110 regulation of glycolytic process	GO:0005654 nucleoplasm;GO:0031981 nuclear lumen;GO:0070013 intracellular organelle lumen	GO:0004331 fructose-2,6-bisphosphate 2-phosphatase activity;GO:0003873 6-phosphofructo-2-kinase activity;GO:0050308 sugar-phosphatase activity	(hsa00051)Fructose and mannose metabolism; (hsa04066)HIF-1 signaling pathway; (hsa04152)AMPK signaling pathway	ENSAPLG00020000014	O35552	Pfkfb3			555.734503	4.978366			4	0.378131	6-phosphofructo-2-kinase/fructose-2,6-biphosphatase 3	GO:0045821 positive regulation of glycolytic process;GO:2001171 positive regulation of ATP biosynthetic process;GO:0006110 regulation of glycolytic process	GO:0005654 nucleoplasm;GO:0031981 nuclear lumen;GO:0070013 intracellular organelle lumen	GO:0004331 fructose-2,6-bisphosphate 2-phosphatase activity;GO:0003873 6-phosphofructo-2-kinase activity;GO:0050308 sugar-phosphatase activity	(hsa00051)Fructose and mannose metabolism; (hsa04066)HIF-1 signaling pathway; (hsa04152)AMPK signaling pathway
ENSAPLG00020000015	P02451										362.15673	2.839447															1	0.581671						ENSAPLG00020000015	P02451								1	0.581671
ENSAPLG00020000017	Q00604	NDP													12.066965	-1.061422	30.289099	-2.833944	157.25018	3.596372	177.396611	2.854501	206.655489	1.790963	178.611475	3.221489	5	1.021079	norrin cystine knot growth factor NDP	GO:0061299 retina vasculature morphogenesis in camera-type eye;GO:0061298 retina vasculature development in camera-type eye;GO:0035426 extracellular matrix-cell signaling	GO:0062023 collagen-containing extracellular matrix;GO:0031012 extracellular matrix;GO:0009986 cell surface	GO:0005109 frizzled binding;GO:0005125 cytokine activity;GO:0001664 G protein-coupled receptor binding	0	ENSAPLG00020000017	Q00604	NDP	47.442657	-1.531358			74.258852	-1.615698	5	1.021079	norrin cystine knot growth factor NDP	GO:0061299 retina vasculature morphogenesis in camera-type eye;GO:0061298 retina vasculature development in camera-type eye;GO:0035426 extracellular matrix-cell signaling	GO:0062023 collagen-containing extracellular matrix;GO:0031012 extracellular matrix;GO:0009986 cell surface	GO:0005109 frizzled binding;GO:0005125 cytokine activity;GO:0001664 G protein-coupled receptor binding	0
ENSAPLG00020000018	P30939	HTR1F							133.593323	-3.019997	26.698671	0.941689							4.244305	-1.945979	6.968007	-2.403148	6.152603	-1.945482	4.309399	-1.605123	2	0.235811	5-hydroxytryptamine receptor 1F	GO:0098664 G protein-coupled serotonin receptor signaling pathway;GO:0007193 adenylate cyclase-inhibiting G protein-coupled receptor signaling pathway;GO:0007210 serotonin receptor signaling pathway	GO:0030425 dendrite;GO:0097447 dendritic tree;GO:0036477 somatodendritic compartment	GO:0051378 serotonin binding;GO:0004993 G protein-coupled serotonin receptor activity;GO:0043176 amine binding	(hsa04742)Taste transduction; (hsa04726)Serotonergic synapse; (hsa04024)cAMP signaling pathway	ENSAPLG00020000018	P30939	HTR1F							2	0.235811	5-hydroxytryptamine receptor 1F	GO:0098664 G protein-coupled serotonin receptor signaling pathway;GO:0007193 adenylate cyclase-inhibiting G protein-coupled receptor signaling pathway;GO:0007210 serotonin receptor signaling pathway	GO:0030425 dendrite;GO:0097447 dendritic tree;GO:0036477 somatodendritic compartment	GO:0051378 serotonin binding;GO:0004993 G protein-coupled serotonin receptor activity;GO:0043176 amine binding	(hsa04742)Taste transduction; (hsa04726)Serotonergic synapse; (hsa04024)cAMP signaling pathway
ENSAPLG00020000019	Q32TG3	EFHC2					33.465795	1.566054							75.085528	-0.8995							103.800354	0.683458			2	0.444799	EF-hand domain containing 2	GO:1990830 cellular response to leukemia inhibitory factor;GO:0010975 regulation of neuron projection development;GO:1990823 response to leukemia inhibitory factor	GO:0005874 microtubule;GO:0099513 polymeric cytoskeletal fiber;GO:0099512 supramolecular fiber	GO:0005509 calcium ion binding;GO:0046872 metal ion binding;GO:0043169 cation binding	0	ENSAPLG00020000019	Q32TG3	EFHC2					32.541637	0.963267	2	0.444799	EF-hand domain containing 2	GO:1990830 cellular response to leukemia inhibitory factor;GO:0010975 regulation of neuron projection development;GO:1990823 response to leukemia inhibitory factor	GO:0005874 microtubule;GO:0099513 polymeric cytoskeletal fiber;GO:0099512 supramolecular fiber	GO:0005509 calcium ion binding;GO:0046872 metal ion binding;GO:0043169 cation binding	0
ENSAPLG00020000020	Q05749	POU1F1											24.692503	0.90892													2	-0.13098	POU class 1 homeobox 1	GO:0060133 somatotropin secreting cell development;GO:0032962 positive regulation of inositol trisphosphate biosynthetic process;GO:0060126 somatotropin secreting cell differentiation	GO:0000785 chromatin;GO:0005667 transcription factor complex;GO:0044427 chromosomal part	GO:0001102 RNA polymerase II activating transcription factor binding;GO:0033613 activating transcription factor binding;GO:0000978 RNA polymerase II proximal promoter sequence-specific DNA binding	0	ENSAPLG00020000020	Q05749	POU1F1							2	-0.13098	POU class 1 homeobox 1	GO:0060133 somatotropin secreting cell development;GO:0032962 positive regulation of inositol trisphosphate biosynthetic process;GO:0060126 somatotropin secreting cell differentiation	GO:0000785 chromatin;GO:0005667 transcription factor complex;GO:0044427 chromosomal part	GO:0001102 RNA polymerase II activating transcription factor binding;GO:0033613 activating transcription factor binding;GO:0000978 RNA polymerase II proximal promoter sequence-specific DNA binding	0
ENSAPLG00020000021	Q4UJ75	ANKRD20A4																										-0.488577	ankyrin repeat domain 20 family member A4	0	0	0	0	ENSAPLG00020000021	Q4UJ75	ANKRD20A4								-0.488577	ankyrin repeat domain 20 family member A4	0	0	0	0
ENSAPLG00020000022	Q5F3A2	CHMP2B			290.091542	1.758568	312.315415	2.374762									638.18205	0.664011									1	0.316545	charged multivesicular body protein 2B	GO:1902188 positive regulation of viral release from host cell;GO:0061763 multivesicular body-lysosome fusion;GO:1902186 regulation of viral release from host cell	GO:0000815 ESCRT III complex;GO:0036452 ESCRT complex;GO:0005771 multivesicular body	GO:0045296 cadherin binding;GO:0050839 cell adhesion molecule binding;GO:0019904 protein domain specific binding	(hsa04144)Endocytosis	ENSAPLG00020000022	Q5F3A2	CHMP2B			265.595849	1.194007	261.261695	1.824147	1	0.316545	charged multivesicular body protein 2B	GO:1902188 positive regulation of viral release from host cell;GO:0061763 multivesicular body-lysosome fusion;GO:1902186 regulation of viral release from host cell	GO:0000815 ESCRT III complex;GO:0036452 ESCRT complex;GO:0005771 multivesicular body	GO:0045296 cadherin binding;GO:0050839 cell adhesion molecule binding;GO:0019904 protein domain specific binding	(hsa04144)Endocytosis
ENSAPLG00020000023	E1BWM5	FUNDC1																									11	0.092089	FUN14 domain containing 1	GO:0000422 autophagy of mitochondrion;GO:0061726 mitochondrion disassembly;GO:1903008 organelle disassembly	GO:0031307 integral component of mitochondrial outer membrane;GO:0031306 intrinsic component of mitochondrial outer membrane;GO:0032592 integral component of mitochondrial membrane	GO:0005515 protein binding;GO:0005488 binding;GO:0003674 molecular_function	(hsa04137)Mitophagy - animal	ENSAPLG00020000023	E1BWM5	FUNDC1							11	0.092089	FUN14 domain containing 1	GO:0000422 autophagy of mitochondrion;GO:0061726 mitochondrion disassembly;GO:1903008 organelle disassembly	GO:0031307 integral component of mitochondrial outer membrane;GO:0031306 intrinsic component of mitochondrial outer membrane;GO:0032592 integral component of mitochondrial membrane	GO:0005515 protein binding;GO:0005488 binding;GO:0003674 molecular_function	(hsa04137)Mitophagy - animal
ENSAPLG00020000024	P28684																8.63818	1.457961							2.571136	-2.198796	2	0.132105						ENSAPLG00020000024	P28684								2	0.132105
ENSAPLG00020000026	P85442	Vgll3													824.417104	1.006878					761.734569	-0.633015			706.134876	-1.095853	2	0.233458	vestigial like family member 3	GO:0006355 regulation of transcription, DNA-templated;GO:1903506 regulation of nucleic acid-templated transcription;GO:0006351 transcription, DNA-templated	GO:0005634 nucleus;GO:0043231 intracellular membrane-bounded organelle;GO:0043227 membrane-bounded organelle	0	0	ENSAPLG00020000026	P85442	Vgll3							2	0.233458	vestigial like family member 3	GO:0006355 regulation of transcription, DNA-templated;GO:1903506 regulation of nucleic acid-templated transcription;GO:0006351 transcription, DNA-templated	GO:0005634 nucleus;GO:0043231 intracellular membrane-bounded organelle;GO:0043227 membrane-bounded organelle	0	0
ENSAPLG00020000027	O43852	CALU							263.416982	1.427796													2469.251765	-0.964015	2694.737477	-0.600562	6	0.132105	calumenin	GO:0043687 post-translational protein modification;GO:0006464 cellular protein modification process;GO:0036211 protein modification process	GO:0033018 sarcoplasmic reticulum lumen;GO:0042470 melanosome;GO:0048770 pigment granule	GO:0005509 calcium ion binding;GO:0046872 metal ion binding;GO:0043169 cation binding	0	ENSAPLG00020000027	O43852	CALU	533.811737	1.055564	405.764447	-0.888486			6	0.132105	calumenin	GO:0043687 post-translational protein modification;GO:0006464 cellular protein modification process;GO:0036211 protein modification process	GO:0033018 sarcoplasmic reticulum lumen;GO:0042470 melanosome;GO:0048770 pigment granule	GO:0005509 calcium ion binding;GO:0046872 metal ion binding;GO:0043169 cation binding	0
ENSAPLG00020000028	P21328	pol							974.548461	1.346206									93.791641	-1.036065	119.154114	-1.116736	117.645373	-1.517166	136.572207	-1.122715	258	1.921477						ENSAPLG00020000028	P21328	pol			25.70374	1.024325	65.253256	1.744314	258	1.921477
ENSAPLG00020000030	Q13568	IRF5	30.041223	-0.761565			57.105107	-1.049486							328.572111	-1.001363											5	0.324516	interferon regulatory factor 5	GO:0032727 positive regulation of interferon-alpha production;GO:0032494 response to peptidoglycan;GO:0032728 positive regulation of interferon-beta production	GO:0005829 cytosol;GO:0005634 nucleus;GO:0044444 cytoplasmic part	GO:0001228 DNA-binding transcription activator activity, RNA polymerase II-specific;GO:0000981 DNA-binding transcription factor activity, RNA polymerase II-specific;GO:0044212 transcription regulatory region DNA binding	(hsa04620)Toll-like receptor signaling pathway	ENSAPLG00020000030	Q13568	IRF5			37.342999	0.817918			5	0.324516	interferon regulatory factor 5	GO:0032727 positive regulation of interferon-alpha production;GO:0032494 response to peptidoglycan;GO:0032728 positive regulation of interferon-beta production	GO:0005829 cytosol;GO:0005634 nucleus;GO:0044444 cytoplasmic part	GO:0001228 DNA-binding transcription activator activity, RNA polymerase II-specific;GO:0000981 DNA-binding transcription factor activity, RNA polymerase II-specific;GO:0044212 transcription regulatory region DNA binding	(hsa04620)Toll-like receptor signaling pathway
ENSAPLG00020000031	O15550	KDM6A			721.241554	1.368868	551.778646	1.117659			146.512944	0.959189			513.132363	0.603751											21	0.118292	lysine demethylase 6A	GO:0071557 histone H3-K27 demethylation;GO:0001843 neural tube closure;GO:0032525 somite rostral/caudal axis specification	GO:0044666 MLL3/4 complex;GO:0035097 histone methyltransferase complex;GO:0034708 methyltransferase complex	GO:0071558 histone demethylase activity (H3-K27 specific);GO:0032452 histone demethylase activity;GO:0032451 demethylase activity	(hsa05202)Transcriptional misregulation in cancer	ENSAPLG00020000031	O15550	KDM6A			2083.214745	1.619099			21	0.118292	lysine demethylase 6A	GO:0071557 histone H3-K27 demethylation;GO:0001843 neural tube closure;GO:0032525 somite rostral/caudal axis specification	GO:0044666 MLL3/4 complex;GO:0035097 histone methyltransferase complex;GO:0034708 methyltransferase complex	GO:0071558 histone demethylase activity (H3-K27 specific);GO:0032452 histone demethylase activity;GO:0032451 demethylase activity	(hsa05202)Transcriptional misregulation in cancer
ENSAPLG00020000032	Q9HBW1	LRRC4	4557.933939	-0.826268					1670.112122	-0.826637					10347.43574	-0.611356							8109.268187	0.810865			37	0.68947	leucine rich repeat containing 4	GO:0097119 postsynaptic density protein 95 clustering;GO:0097106 postsynaptic density organization;GO:0099560 synaptic membrane adhesion	GO:0099061 integral component of postsynaptic density membrane;GO:0099146 intrinsic component of postsynaptic density membrane;GO:0099060 integral component of postsynaptic specialization membrane	GO:0005515 protein binding;GO:0005488 binding;GO:0003674 molecular_function	(hsa04514)Cell adhesion molecules (CAMs); (hsa04360)Axon guidance	ENSAPLG00020000032	Q9HBW1	LRRC4	3765.448951	-0.90639					37	0.68947	leucine rich repeat containing 4	GO:0097119 postsynaptic density protein 95 clustering;GO:0097106 postsynaptic density organization;GO:0099560 synaptic membrane adhesion	GO:0099061 integral component of postsynaptic density membrane;GO:0099146 intrinsic component of postsynaptic density membrane;GO:0099060 integral component of postsynaptic specialization membrane	GO:0005515 protein binding;GO:0005488 binding;GO:0003674 molecular_function	(hsa04514)Cell adhesion molecules (CAMs); (hsa04360)Axon guidance
ENSAPLG00020000033	Q9HBW1	LRRC4			5.994412	1.886538			4866.006034	0.819851																	4	0.68947	leucine rich repeat containing 4	GO:0097119 postsynaptic density protein 95 clustering;GO:0097106 postsynaptic density organization;GO:0099560 synaptic membrane adhesion	GO:0099061 integral component of postsynaptic density membrane;GO:0099146 intrinsic component of postsynaptic density membrane;GO:0099060 integral component of postsynaptic specialization membrane	GO:0005515 protein binding;GO:0005488 binding;GO:0003674 molecular_function	(hsa04514)Cell adhesion molecules (CAMs); (hsa04360)Axon guidance	ENSAPLG00020000033	Q9HBW1	LRRC4			6.623784	2.042475			4	0.68947	leucine rich repeat containing 4	GO:0097119 postsynaptic density protein 95 clustering;GO:0097106 postsynaptic density organization;GO:0099560 synaptic membrane adhesion	GO:0099061 integral component of postsynaptic density membrane;GO:0099146 intrinsic component of postsynaptic density membrane;GO:0099060 integral component of postsynaptic specialization membrane	GO:0005515 protein binding;GO:0005488 binding;GO:0003674 molecular_function	(hsa04514)Cell adhesion molecules (CAMs); (hsa04360)Axon guidance
ENSAPLG00020000034	O43316	PAX4																									3	-0.225216	paired box 4	GO:0031018 endocrine pancreas development;GO:0031016 pancreas development;GO:0035270 endocrine system development	GO:0005654 nucleoplasm;GO:0031981 nuclear lumen;GO:0070013 intracellular organelle lumen	GO:0000981 DNA-binding transcription factor activity, RNA polymerase II-specific;GO:0043565 sequence-specific DNA binding;GO:0003700 DNA-binding transcription factor activity	(hsa04950)Maturity onset diabetes of the young	ENSAPLG00020000034	O43316	PAX4							3	-0.225216	paired box 4	GO:0031018 endocrine pancreas development;GO:0031016 pancreas development;GO:0035270 endocrine system development	GO:0005654 nucleoplasm;GO:0031981 nuclear lumen;GO:0070013 intracellular organelle lumen	GO:0000981 DNA-binding transcription factor activity, RNA polymerase II-specific;GO:0043565 sequence-specific DNA binding;GO:0003700 DNA-binding transcription factor activity	(hsa04950)Maturity onset diabetes of the young
ENSAPLG00020000035	P40945	Arf102F			20.940517	-2.110505	17.882763	-2.464533											326.887025	1.023298	338.303057	0.944198	294.910411	0.819019	365.906207	1.167305	5	-0.225216						ENSAPLG00020000035	P40945	Arf102F			33.019349	-1.422929			5	-0.225216
ENSAPLG00020000036	P04458												54.516403	-0.956934													4	0.581671						ENSAPLG00020000036	P04458								4	0.581671
ENSAPLG00020000037	Q96CN9	GCC1																	534.717586	1.122405	516.505253	1.333665	541.495271	1.197236	474.415653	1.195252	3		GRIP and coiled-coil domain containing 1	0	GO:0000139 Golgi membrane;GO:0098791 Golgi subcompartment;GO:0044431 Golgi apparatus part	GO:0005515 protein binding;GO:0005488 binding;GO:0003674 molecular_function	0	ENSAPLG00020000037	Q96CN9	GCC1	250.803285	-0.748698					3		GRIP and coiled-coil domain containing 1	0	GO:0000139 Golgi membrane;GO:0098791 Golgi subcompartment;GO:0044431 Golgi apparatus part	GO:0005515 protein binding;GO:0005488 binding;GO:0003674 molecular_function	0
ENSAPLG00020000038	P50549	ETV1					129.487923	1.175796																	1431.379168	-0.894897	2	0.366652	ETS variant transcription factor 1	GO:0048935 peripheral nervous system neuron development;GO:0048934 peripheral nervous system neuron differentiation;GO:0007638 mechanosensory behavior	GO:0005634 nucleus;GO:0043231 intracellular membrane-bounded organelle;GO:0043227 membrane-bounded organelle	GO:0000978 RNA polymerase II proximal promoter sequence-specific DNA binding;GO:0000987 proximal promoter sequence-specific DNA binding;GO:0001228 DNA-binding transcription activator activity, RNA polymerase II-specific	(hsa05202)Transcriptional misregulation in cancer	ENSAPLG00020000038	P50549	ETV1							2	0.366652	ETS variant transcription factor 1	GO:0048935 peripheral nervous system neuron development;GO:0048934 peripheral nervous system neuron differentiation;GO:0007638 mechanosensory behavior	GO:0005634 nucleus;GO:0043231 intracellular membrane-bounded organelle;GO:0043227 membrane-bounded organelle	GO:0000978 RNA polymerase II proximal promoter sequence-specific DNA binding;GO:0000987 proximal promoter sequence-specific DNA binding;GO:0001228 DNA-binding transcription activator activity, RNA polymerase II-specific	(hsa05202)Transcriptional misregulation in cancer
ENSAPLG00020000039	Q96LI6	HSFY1							271.262672	-1.020275	219.025898	0.689746															5	0.444376	heat shock transcription factor Y-linked 1	GO:0061408 positive regulation of transcription from RNA polymerase II promoter in response to heat stress;GO:0036003 positive regulation of transcription from RNA polymerase II promoter in response to stress;GO:0043618 regulation of transcription from RNA polymerase II promoter in response to stress	GO:0005634 nucleus;GO:0005737 cytoplasm;GO:0043231 intracellular membrane-bounded organelle	GO:0000978 RNA polymerase II proximal promoter sequence-specific DNA binding;GO:0000987 proximal promoter sequence-specific DNA binding;GO:0000977 RNA polymerase II regulatory region sequence-specific DNA binding	0	ENSAPLG00020000039	Q96LI6	HSFY1							5	0.444376	heat shock transcription factor Y-linked 1	GO:0061408 positive regulation of transcription from RNA polymerase II promoter in response to heat stress;GO:0036003 positive regulation of transcription from RNA polymerase II promoter in response to stress;GO:0043618 regulation of transcription from RNA polymerase II promoter in response to stress	GO:0005634 nucleus;GO:0005737 cytoplasm;GO:0043231 intracellular membrane-bounded organelle	GO:0000978 RNA polymerase II proximal promoter sequence-specific DNA binding;GO:0000987 proximal promoter sequence-specific DNA binding;GO:0000977 RNA polymerase II regulatory region sequence-specific DNA binding	0
ENSAPLG00020000040	H3BS89	TMEM178B													12.034717	0.907233											104	1.430269	transmembrane protein 178B	0	GO:0016021 integral component of membrane;GO:0031224 intrinsic component of membrane;GO:0044425 membrane part	0	0	ENSAPLG00020000040	H3BS89	TMEM178B							104	1.430269	transmembrane protein 178B	0	GO:0016021 integral component of membrane;GO:0031224 intrinsic component of membrane;GO:0044425 membrane part	0	0
ENSAPLG00020000041	Q29612	IL1R2	71.508764	-1.368587	113.600857	2.469674	128.42537	2.376116							540.536447	-3.109852	1048.932624	-1.242459	383.884958	-2.923377	631.150947	-3.521782	723.859657	-3.277646	562.632737	-3.368409	8	0.539378	interleukin 1 receptor type 2	GO:0050712 negative regulation of interleukin-1 alpha secretion;GO:0050705 regulation of interleukin-1 alpha secretion;GO:2000660 negative regulation of interleukin-1-mediated signaling pathway	GO:0005576 extracellular region;GO:0005886 plasma membrane;GO:0071944 cell periphery	GO:0004910 interleukin-1, type II, blocking receptor activity;GO:0004908 interleukin-1 receptor activity;GO:0019966 interleukin-1 binding	(hsa05146)Amoebiasis; (hsa04640)Hematopoietic cell lineage; (hsa05418)Fluid shear stress and atherosclerosis	ENSAPLG00020000041	Q29612	IL1R2							8	0.539378	interleukin 1 receptor type 2	GO:0050712 negative regulation of interleukin-1 alpha secretion;GO:0050705 regulation of interleukin-1 alpha secretion;GO:2000660 negative regulation of interleukin-1-mediated signaling pathway	GO:0005576 extracellular region;GO:0005886 plasma membrane;GO:0071944 cell periphery	GO:0004910 interleukin-1, type II, blocking receptor activity;GO:0004908 interleukin-1 receptor activity;GO:0019966 interleukin-1 binding	(hsa05146)Amoebiasis; (hsa04640)Hematopoietic cell lineage; (hsa05418)Fluid shear stress and atherosclerosis
ENSAPLG00020000042	Q96EF9	ZHX1-C8orf76	80.309527	-0.644261			156.175867	-0.928019											283.559046	1.446199	278.280994	1.280374	326.888531	1.27978	281.483523	1.282467	5	1.423625	ZHX1-C8orf76 readthrough	0	0	0	0	ENSAPLG00020000042	Q96EF9	ZHX1-C8orf76							5	1.423625	ZHX1-C8orf76 readthrough	0	0	0	0
ENSAPLG00020000043	P02451																										6	0.581671						ENSAPLG00020000043	P02451								6	0.581671
ENSAPLG00020000044	Q9YGK8	irx1-a													35.138276	-4.200835	30.954649	-4.527587	40.160306	-1.83791	37.608422	-2.158377	60.347789	-3.183103	29.8151	-2.320533		0.049347						ENSAPLG00020000044	Q9YGK8	irx1-a			1.161839	4.048629				0.049347
ENSAPLG00020000045	Q5RCL0								28.325823	-8.107423							2.391374	-3.259485	2.719638	-4.669113	4.517968	-4.783314	4.095851	-4.825579	2.579739	-4.274946	1	-0.51778						ENSAPLG00020000045	Q5RCL0		10.91965	1.398449					1	-0.51778
ENSAPLG00020000047	P04458																										6	0.581671						ENSAPLG00020000047	P04458								6	0.581671
ENSAPLG00020000048	B2RU80	Ptprb					255.495941	1.375626											4.080249	-1.530299	5.136083	-2.424273	5.780069	-2.979631	9.020908	-2.300591	6	0.444254	protein tyrosine phosphatase receptor type B	GO:0043312 neutrophil degranulation;GO:0002283 neutrophil activation involved in immune response;GO:0042119 neutrophil activation	GO:0070821 tertiary granule membrane;GO:0035579 specific granule membrane;GO:0070820 tertiary granule	GO:0005001 transmembrane receptor protein tyrosine phosphatase activity;GO:0019198 transmembrane receptor protein phosphatase activity;GO:0004725 protein tyrosine phosphatase activity	(hsa04520)Adherens junction	ENSAPLG00020000048	B2RU80	Ptprb					1173.991541	-1.199492	6	0.444254	protein tyrosine phosphatase receptor type B	GO:0043312 neutrophil degranulation;GO:0002283 neutrophil activation involved in immune response;GO:0042119 neutrophil activation	GO:0070821 tertiary granule membrane;GO:0035579 specific granule membrane;GO:0070820 tertiary granule	GO:0005001 transmembrane receptor protein tyrosine phosphatase activity;GO:0019198 transmembrane receptor protein phosphatase activity;GO:0004725 protein tyrosine phosphatase activity	(hsa04520)Adherens junction
ENSAPLG00020000049	Q8NHC7	OR14C36																									31	2.787962	olfactory receptor family 14 subfamily C member 36	GO:0050911 detection of chemical stimulus involved in sensory perception of smell;GO:0050907 detection of chemical stimulus involved in sensory perception;GO:0050906 detection of stimulus involved in sensory perception	GO:0005886 plasma membrane;GO:0071944 cell periphery;GO:0016021 integral component of membrane	GO:0005549 odorant binding;GO:0004984 olfactory receptor activity;GO:0004930 G protein-coupled receptor activity	(hsa04740)Olfactory transduction	ENSAPLG00020000049	Q8NHC7	OR14C36							31	2.787962	olfactory receptor family 14 subfamily C member 36	GO:0050911 detection of chemical stimulus involved in sensory perception of smell;GO:0050907 detection of chemical stimulus involved in sensory perception;GO:0050906 detection of stimulus involved in sensory perception	GO:0005886 plasma membrane;GO:0071944 cell periphery;GO:0016021 integral component of membrane	GO:0005549 odorant binding;GO:0004984 olfactory receptor activity;GO:0004930 G protein-coupled receptor activity	(hsa04740)Olfactory transduction
ENSAPLG00020000050	Q66JF7	fam83a																									14	1.423625	family with sequence similarity 83 member A	GO:0007173 epidermal growth factor receptor signaling pathway;GO:0038127 ERBB signaling pathway;GO:0007169 transmembrane receptor protein tyrosine kinase signaling pathway	GO:0005737 cytoplasm;GO:0044424 intracellular part;GO:0005622 intracellular	GO:0036312 phosphatidylinositol 3-kinase regulatory subunit binding;GO:0043548 phosphatidylinositol 3-kinase binding;GO:0019901 protein kinase binding	0	ENSAPLG00020000050	Q66JF7	fam83a							14	1.423625	family with sequence similarity 83 member A	GO:0007173 epidermal growth factor receptor signaling pathway;GO:0038127 ERBB signaling pathway;GO:0007169 transmembrane receptor protein tyrosine kinase signaling pathway	GO:0005737 cytoplasm;GO:0044424 intracellular part;GO:0005622 intracellular	GO:0036312 phosphatidylinositol 3-kinase regulatory subunit binding;GO:0043548 phosphatidylinositol 3-kinase binding;GO:0019901 protein kinase binding	0
ENSAPLG00020000051	Q24117	ctp							21.001861	-7.184954																	1	-0.736586						ENSAPLG00020000051	Q24117	ctp							1	-0.736586
ENSAPLG00020000052	P02451																										4	0.581671						ENSAPLG00020000052	P02451								4	0.581671
ENSAPLG00020000053	P61213	Arl4a															414.056661	-0.647964	628.488196	-0.871445	662.154624	-0.782553	678.06669	-1.130689	541.191115	-0.747143	1	-0.330514	ADP ribosylation factor like GTPase 4A	GO:0050873 brown fat cell differentiation;GO:0045444 fat cell differentiation;GO:0006886 intracellular protein transport	GO:0005730 nucleolus;GO:0005654 nucleoplasm;GO:0031981 nuclear lumen	GO:0005525 GTP binding;GO:0032550 purine ribonucleoside binding;GO:0032561 guanyl ribonucleotide binding	0	ENSAPLG00020000053	P61213	Arl4a							1	-0.330514	ADP ribosylation factor like GTPase 4A	GO:0050873 brown fat cell differentiation;GO:0045444 fat cell differentiation;GO:0006886 intracellular protein transport	GO:0005730 nucleolus;GO:0005654 nucleoplasm;GO:0031981 nuclear lumen	GO:0005525 GTP binding;GO:0032550 purine ribonucleoside binding;GO:0032561 guanyl ribonucleotide binding	0
ENSAPLG00020000054	Q8CFF0	Parp11			79.027356	0.732773	75.406317	0.770046			771.19289	0.635806											107.759235	0.685698				-1.159963	poly(ADP-ribose) polymerase family member 11	GO:0070213 protein auto-ADP-ribosylation;GO:0006471 protein ADP-ribosylation;GO:0006998 nuclear envelope organization	GO:0005643 nuclear pore;GO:0005635 nuclear envelope;GO:0031967 organelle envelope	GO:1990404 protein ADP-ribosylase activity;GO:0003950 NAD+ ADP-ribosyltransferase activity;GO:0016763 transferase activity, transferring pentosyl groups	0	ENSAPLG00020000054	Q8CFF0	Parp11					69.895222	0.789831		-1.159963	poly(ADP-ribose) polymerase family member 11	GO:0070213 protein auto-ADP-ribosylation;GO:0006471 protein ADP-ribosylation;GO:0006998 nuclear envelope organization	GO:0005643 nuclear pore;GO:0005635 nuclear envelope;GO:0031967 organelle envelope	GO:1990404 protein ADP-ribosylase activity;GO:0003950 NAD+ ADP-ribosyltransferase activity;GO:0016763 transferase activity, transferring pentosyl groups	0
ENSAPLG00020000055	P14778	IL1R1			4448.687846	1.155889													7446.842034	1.204654	7515.776629	1.399506	7863.013984	2.858389	6863.174029	1.368792		-0.624054	interleukin 1 receptor type 1	GO:2000556 positive regulation of T-helper 1 cell cytokine production;GO:2000661 positive regulation of interleukin-1-mediated signaling pathway;GO:2000554 regulation of T-helper 1 cell cytokine production	GO:0009897 external side of plasma membrane;GO:0098552 side of membrane;GO:0009986 cell surface	GO:0004909 interleukin-1, type I, activating receptor activity;GO:0004908 interleukin-1 receptor activity;GO:0019966 interleukin-1 binding	(hsa04064)NF-kappa B signaling pathway; (hsa05146)Amoebiasis; (hsa04750)Inflammatory mediator regulation of TRP channels	ENSAPLG00020000055	P14778	IL1R1	199.87753	1.114877	166.396881	1.534928				-0.624054	interleukin 1 receptor type 1	GO:2000556 positive regulation of T-helper 1 cell cytokine production;GO:2000661 positive regulation of interleukin-1-mediated signaling pathway;GO:2000554 regulation of T-helper 1 cell cytokine production	GO:0009897 external side of plasma membrane;GO:0098552 side of membrane;GO:0009986 cell surface	GO:0004909 interleukin-1, type I, activating receptor activity;GO:0004908 interleukin-1 receptor activity;GO:0019966 interleukin-1 binding	(hsa04064)NF-kappa B signaling pathway; (hsa05146)Amoebiasis; (hsa04750)Inflammatory mediator regulation of TRP channels
ENSAPLG00020000056	P49615	Cdk5	103.284093	-0.876178			122.199327	-0.723433	707.897141	0.696019	912.879368	1.619309			253.183302	-2.086914	236.116422	-0.83777									21	3.775004	cyclin dependent kinase 5	GO:0099703 induction of synaptic vesicle exocytosis by positive regulation of presynaptic cytosolic calcium ion concentration;GO:0021819 layer formation in cerebral cortex;GO:0099533 positive regulation of presynaptic cytosolic calcium concentration	GO:0016533 protein kinase 5 complex;GO:0030426 growth cone;GO:1902554 serine/threonine protein kinase complex	GO:0099635 voltage-gated calcium channel activity involved in positive regulation of presynaptic cytosolic calcium levels;GO:0099626 voltage-gated calcium channel activity involved in regulation of presynaptic cytosolic calcium levels;GO:0099511 voltage-gated calcium channel activity involved in regulation of cytosolic calcium levels	(hsa05030)Cocaine addiction; (hsa05010)Alzheimer's disease; (hsa04360)Axon guidance	ENSAPLG00020000056	P49615	Cdk5	256.763282	-1.747405					21	3.775004	cyclin dependent kinase 5	GO:0099703 induction of synaptic vesicle exocytosis by positive regulation of presynaptic cytosolic calcium ion concentration;GO:0021819 layer formation in cerebral cortex;GO:0099533 positive regulation of presynaptic cytosolic calcium concentration	GO:0016533 protein kinase 5 complex;GO:0030426 growth cone;GO:1902554 serine/threonine protein kinase complex	GO:0099635 voltage-gated calcium channel activity involved in positive regulation of presynaptic cytosolic calcium levels;GO:0099626 voltage-gated calcium channel activity involved in regulation of presynaptic cytosolic calcium levels;GO:0099511 voltage-gated calcium channel activity involved in regulation of cytosolic calcium levels	(hsa05030)Cocaine addiction; (hsa05010)Alzheimer's disease; (hsa04360)Axon guidance
ENSAPLG00020000057	Q8NHC7	OR14C36											198.326236	-0.978793													13	2.182922	olfactory receptor family 14 subfamily C member 36	GO:0050911 detection of chemical stimulus involved in sensory perception of smell;GO:0050907 detection of chemical stimulus involved in sensory perception;GO:0050906 detection of stimulus involved in sensory perception	GO:0005886 plasma membrane;GO:0071944 cell periphery;GO:0016021 integral component of membrane	GO:0005549 odorant binding;GO:0004984 olfactory receptor activity;GO:0004930 G protein-coupled receptor activity	(hsa04740)Olfactory transduction	ENSAPLG00020000057	Q8NHC7	OR14C36							13	2.182922	olfactory receptor family 14 subfamily C member 36	GO:0050911 detection of chemical stimulus involved in sensory perception of smell;GO:0050907 detection of chemical stimulus involved in sensory perception;GO:0050906 detection of stimulus involved in sensory perception	GO:0005886 plasma membrane;GO:0071944 cell periphery;GO:0016021 integral component of membrane	GO:0005549 odorant binding;GO:0004984 olfactory receptor activity;GO:0004930 G protein-coupled receptor activity	(hsa04740)Olfactory transduction
ENSAPLG00020000058	A2RVA7	cep44															365.133678	0.909509			371.319623	0.75552			326.470307	0.637694		0.789801	centrosomal protein 44	0	GO:0000922 spindle pole;GO:0030496 midbody;GO:0005813 centrosome	GO:0005515 protein binding;GO:0005488 binding;GO:0003674 molecular_function	0	ENSAPLG00020000058	A2RVA7	cep44								0.789801	centrosomal protein 44	0	GO:0000922 spindle pole;GO:0030496 midbody;GO:0005813 centrosome	GO:0005515 protein binding;GO:0005488 binding;GO:0003674 molecular_function	0
ENSAPLG00020000059	Q80SU7	Gvin1													4.778031	-1.591877					13.112794	-0.932054					1	0.325178						ENSAPLG00020000059	Q80SU7	Gvin1	24.867055	2.796289	53.37345	1.958543			1	0.325178
ENSAPLG00020000060	Q7ZYJ3	agk													297.853944	0.967577	179.068142	0.902961	475.767863	1.16306	408.951586	1.231339	406.82513	1.912267	378.718289	1.535946	5	-0.409846	acylglycerol kinase	GO:0045039 protein import into mitochondrial inner membrane;GO:0090151 establishment of protein localization to mitochondrial membrane;GO:0046513 ceramide biosynthetic process	GO:0042721 TIM22 mitochondrial import inner membrane insertion complex;GO:0031305 integral component of mitochondrial inner membrane;GO:0031304 intrinsic component of mitochondrial inner membrane	GO:0047620 acylglycerol kinase activity;GO:0001729 ceramide kinase activity;GO:0001727 lipid kinase activity	(hsa00561)Glycerolipid metabolism; (hsa01100)Metabolic pathways	ENSAPLG00020000060	Q7ZYJ3	agk			616.233601	-0.752687			5	-0.409846	acylglycerol kinase	GO:0045039 protein import into mitochondrial inner membrane;GO:0090151 establishment of protein localization to mitochondrial membrane;GO:0046513 ceramide biosynthetic process	GO:0042721 TIM22 mitochondrial import inner membrane insertion complex;GO:0031305 integral component of mitochondrial inner membrane;GO:0031304 intrinsic component of mitochondrial inner membrane	GO:0047620 acylglycerol kinase activity;GO:0001729 ceramide kinase activity;GO:0001727 lipid kinase activity	(hsa00561)Glycerolipid metabolism; (hsa01100)Metabolic pathways
ENSAPLG00020000061	Q24117	ctp																									1	-0.736586						ENSAPLG00020000061	Q24117	ctp							1	-0.736586
ENSAPLG00020000062	P04458																										3	0.796472						ENSAPLG00020000062	P04458								3	0.796472
ENSAPLG00020000063	Q8NHC7	OR14C36																									11	2.163494	olfactory receptor family 14 subfamily C member 36	GO:0050911 detection of chemical stimulus involved in sensory perception of smell;GO:0050907 detection of chemical stimulus involved in sensory perception;GO:0050906 detection of stimulus involved in sensory perception	GO:0005886 plasma membrane;GO:0071944 cell periphery;GO:0016021 integral component of membrane	GO:0005549 odorant binding;GO:0004984 olfactory receptor activity;GO:0004930 G protein-coupled receptor activity	(hsa04740)Olfactory transduction	ENSAPLG00020000063	Q8NHC7	OR14C36							11	2.163494	olfactory receptor family 14 subfamily C member 36	GO:0050911 detection of chemical stimulus involved in sensory perception of smell;GO:0050907 detection of chemical stimulus involved in sensory perception;GO:0050906 detection of stimulus involved in sensory perception	GO:0005886 plasma membrane;GO:0071944 cell periphery;GO:0016021 integral component of membrane	GO:0005549 odorant binding;GO:0004984 olfactory receptor activity;GO:0004930 G protein-coupled receptor activity	(hsa04740)Olfactory transduction
ENSAPLG00020000064	Q66IK1	irx2													143.153229	-4.121142	146.289219	-4.256037	228.951783	-4.364117	238.951834	-4.706062	232.650554	-5.285365	209.851816	-4.825782		-0.618757	iroquois homeobox 2	GO:0072086 specification of loop of Henle identity;GO:0072081 specification of nephron tubule identity;GO:0072272 proximal/distal pattern formation involved in metanephric nephron development	GO:0005634 nucleus;GO:0043231 intracellular membrane-bounded organelle;GO:0043227 membrane-bounded organelle	GO:0001227 DNA-binding transcription repressor activity, RNA polymerase II-specific;GO:0000981 DNA-binding transcription factor activity, RNA polymerase II-specific;GO:0043565 sequence-specific DNA binding	0	ENSAPLG00020000064	Q66IK1	irx2			1.685271	3.549446	5.425515	-4.516223		-0.618757	iroquois homeobox 2	GO:0072086 specification of loop of Henle identity;GO:0072081 specification of nephron tubule identity;GO:0072272 proximal/distal pattern formation involved in metanephric nephron development	GO:0005634 nucleus;GO:0043231 intracellular membrane-bounded organelle;GO:0043227 membrane-bounded organelle	GO:0001227 DNA-binding transcription repressor activity, RNA polymerase II-specific;GO:0000981 DNA-binding transcription factor activity, RNA polymerase II-specific;GO:0043565 sequence-specific DNA binding	0
ENSAPLG00020000065	P32927	CSF2RB							70.27461	-6.701134																	13	0.860524	colony stimulating factor 2 receptor beta common subunit	GO:0038043 interleukin-5-mediated signaling pathway;GO:0038156 interleukin-3-mediated signaling pathway;GO:0036016 cellular response to interleukin-3	GO:0030526 granulocyte macrophage colony-stimulating factor receptor complex;GO:0098802 plasma membrane receptor complex;GO:0043235 receptor complex	GO:0004914 interleukin-5 receptor activity;GO:0004912 interleukin-3 receptor activity;GO:0004896 cytokine receptor activity	(hsa04210)Apoptosis; (hsa04630)Jak-STAT signaling pathway; (hsa04060)Cytokine-cytokine receptor interaction	ENSAPLG00020000065	P32927	CSF2RB							13	0.860524	colony stimulating factor 2 receptor beta common subunit	GO:0038043 interleukin-5-mediated signaling pathway;GO:0038156 interleukin-3-mediated signaling pathway;GO:0036016 cellular response to interleukin-3	GO:0030526 granulocyte macrophage colony-stimulating factor receptor complex;GO:0098802 plasma membrane receptor complex;GO:0043235 receptor complex	GO:0004914 interleukin-5 receptor activity;GO:0004912 interleukin-3 receptor activity;GO:0004896 cytokine receptor activity	(hsa04210)Apoptosis; (hsa04630)Jak-STAT signaling pathway; (hsa04060)Cytokine-cytokine receptor interaction
ENSAPLG00020000066	P04458																										1	0.796472						ENSAPLG00020000066	P04458								1	0.796472
ENSAPLG00020000067	Q9D9V7	Dennd6b	115.299783	-1.468446																							16	0.18691	DENN domain containing 6B	0	GO:0055037 recycling endosome;GO:0005768 endosome;GO:0031410 cytoplasmic vesicle	GO:0017112 Rab guanyl-nucleotide exchange factor activity;GO:0005088 Ras guanyl-nucleotide exchange factor activity;GO:0017137 Rab GTPase binding	0	ENSAPLG00020000067	Q9D9V7	Dennd6b	387.786021	-1.171573			549.762792	-0.80847	16	0.18691	DENN domain containing 6B	0	GO:0055037 recycling endosome;GO:0005768 endosome;GO:0031410 cytoplasmic vesicle	GO:0017112 Rab guanyl-nucleotide exchange factor activity;GO:0005088 Ras guanyl-nucleotide exchange factor activity;GO:0017137 Rab GTPase binding	0
ENSAPLG00020000068	P21328	pol	137.365678	2.633558			149.630339	1.70036					298.402724	-0.81732							12.752165	-1.22848						-1.472942						ENSAPLG00020000068	P21328	pol			6.444535	1.475323				-1.472942
ENSAPLG00020000069	Q04759	PRKCQ											20.899118	1.013278	68.951431	-1.084555	121.04446	-2.999518	99.336347	-2.518808	194.976558	-2.932165	209.92196	-2.790544	150.786913	-3.017689	60	0.56532	protein kinase C theta	GO:2000570 positive regulation of T-helper 2 cell activation;GO:2000569 regulation of T-helper 2 cell activation;GO:0035712 T-helper 2 cell activation	GO:0016235 aggresome;GO:0001772 immunological synapse;GO:0016234 inclusion body	GO:0004697 protein kinase C activity;GO:0004674 protein serine/threonine kinase activity;GO:0004672 protein kinase activity	(hsa04920)Adipocytokine signaling pathway; (hsa04658)Th1 and Th2 cell differentiation; (hsa04064)NF-kappa B signaling pathway	ENSAPLG00020000069	Q04759	PRKCQ	373.545149	2.581435	1159.777223	-1.655627	3852.864168	-2.07124	60	0.56532	protein kinase C theta	GO:2000570 positive regulation of T-helper 2 cell activation;GO:2000569 regulation of T-helper 2 cell activation;GO:0035712 T-helper 2 cell activation	GO:0016235 aggresome;GO:0001772 immunological synapse;GO:0016234 inclusion body	GO:0004697 protein kinase C activity;GO:0004674 protein serine/threonine kinase activity;GO:0004672 protein kinase activity	(hsa04920)Adipocytokine signaling pathway; (hsa04658)Th1 and Th2 cell differentiation; (hsa04064)NF-kappa B signaling pathway
ENSAPLG00020000070	P21416	gag							124.733731	2.006378			151.637032	1.644872														0.468631						ENSAPLG00020000070	P21416	gag								0.468631
ENSAPLG00020000071	Q9NRD0	FBXO8																									1	0.867195	F-box protein 8	GO:0032012 regulation of ARF protein signal transduction;GO:0032011 ARF protein signal transduction;GO:0046578 regulation of Ras protein signal transduction	GO:0000151 ubiquitin ligase complex;GO:1990234 transferase complex;GO:1902494 catalytic complex	GO:0005086 ARF guanyl-nucleotide exchange factor activity;GO:0005085 guanyl-nucleotide exchange factor activity;GO:0051020 GTPase binding	0	ENSAPLG00020000071	Q9NRD0	FBXO8							1	0.867195	F-box protein 8	GO:0032012 regulation of ARF protein signal transduction;GO:0032011 ARF protein signal transduction;GO:0046578 regulation of Ras protein signal transduction	GO:0000151 ubiquitin ligase complex;GO:1990234 transferase complex;GO:1902494 catalytic complex	GO:0005086 ARF guanyl-nucleotide exchange factor activity;GO:0005085 guanyl-nucleotide exchange factor activity;GO:0051020 GTPase binding	0
ENSAPLG00020000072	P54687	BCAT1			66.26987	0.917542	73.691062	1.468623							172.182307	2.123733									350.070471	0.594531		-0.719053	branched chain amino acid transaminase 1	GO:0009099 valine biosynthetic process;GO:0009098 leucine biosynthetic process;GO:0009082 branched-chain amino acid biosynthetic process	GO:0005739 mitochondrion;GO:0005829 cytosol;GO:0044444 cytoplasmic part	GO:0052654 L-leucine transaminase activity;GO:0052655 L-valine transaminase activity;GO:0052656 L-isoleucine transaminase activity	(hsa00290)Valine, leucine and isoleucine biosynthesis; (hsa)Leucine degradation, leucine => acetoacetate + acetyl-CoA; (M00036)Leucine degradation, leucine => acetoacetate + acetyl-CoA	ENSAPLG00020000072	P54687	BCAT1			162.5376	1.583593				-0.719053	branched chain amino acid transaminase 1	GO:0009099 valine biosynthetic process;GO:0009098 leucine biosynthetic process;GO:0009082 branched-chain amino acid biosynthetic process	GO:0005739 mitochondrion;GO:0005829 cytosol;GO:0044444 cytoplasmic part	GO:0052654 L-leucine transaminase activity;GO:0052655 L-valine transaminase activity;GO:0052656 L-isoleucine transaminase activity	(hsa00290)Valine, leucine and isoleucine biosynthesis; (hsa)Leucine degradation, leucine => acetoacetate + acetyl-CoA; (M00036)Leucine degradation, leucine => acetoacetate + acetyl-CoA
ENSAPLG00020000073	Q62929	Il1rl2	19.285368	1.871611					694.146758	0.977857	383.691313	1.375407	433.756566	0.716194	128.165266	-0.887138	342.644862	1.138072									5	-0.624054	interleukin 1 receptor like 2	GO:0045582 positive regulation of T cell differentiation;GO:0045621 positive regulation of lymphocyte differentiation;GO:0045580 regulation of T cell differentiation	GO:0005887 integral component of plasma membrane;GO:0031226 intrinsic component of plasma membrane;GO:0044459 plasma membrane part	GO:0004909 interleukin-1, type I, activating receptor activity;GO:0004908 interleukin-1 receptor activity;GO:0004896 cytokine receptor activity	0	ENSAPLG00020000073	Q62929	Il1rl2			13.74163	3.724825			5	-0.624054	interleukin 1 receptor like 2	GO:0045582 positive regulation of T cell differentiation;GO:0045621 positive regulation of lymphocyte differentiation;GO:0045580 regulation of T cell differentiation	GO:0005887 integral component of plasma membrane;GO:0031226 intrinsic component of plasma membrane;GO:0044459 plasma membrane part	GO:0004909 interleukin-1, type I, activating receptor activity;GO:0004908 interleukin-1 receptor activity;GO:0004896 cytokine receptor activity	0
ENSAPLG00020000074	P04458																											0.796472						ENSAPLG00020000074	P04458									0.796472
ENSAPLG00020000075	Q5SUV5	Mylk4							3.037974	-5.368441					16.225312	-1.869333	76.308322	-3.729905	49.740423	-5.814574	103.729579	-6.858504	170.1136	-6.171822	84.334403	-5.8883	20	-0.385076	myosin light chain kinase family member 4	GO:0006468 protein phosphorylation;GO:0016310 phosphorylation;GO:0006796 phosphate-containing compound metabolic process	0	GO:0004687 myosin light chain kinase activity;GO:0004674 protein serine/threonine kinase activity;GO:0004672 protein kinase activity	(hsa04971)Gastric acid secretion; (hsa04270)Vascular smooth muscle contraction; (hsa04611)Platelet activation	ENSAPLG00020000075	Q5SUV5	Mylk4	15.646431	3.452262			230.268424	-1.726355	20	-0.385076	myosin light chain kinase family member 4	GO:0006468 protein phosphorylation;GO:0016310 phosphorylation;GO:0006796 phosphate-containing compound metabolic process	0	GO:0004687 myosin light chain kinase activity;GO:0004674 protein serine/threonine kinase activity;GO:0004672 protein kinase activity	(hsa04971)Gastric acid secretion; (hsa04270)Vascular smooth muscle contraction; (hsa04611)Platelet activation
ENSAPLG00020000076	Q9YGS0	IRX4																									5	-0.649369	iroquois homeobox 4	GO:0048561 establishment of animal organ orientation;GO:0048560 establishment of anatomical structure orientation;GO:0009798 axis specification	GO:0005634 nucleus;GO:0043231 intracellular membrane-bounded organelle;GO:0043227 membrane-bounded organelle	GO:0000981 DNA-binding transcription factor activity, RNA polymerase II-specific;GO:0043565 sequence-specific DNA binding;GO:0003700 DNA-binding transcription factor activity	0	ENSAPLG00020000076	Q9YGS0	IRX4							5	-0.649369	iroquois homeobox 4	GO:0048561 establishment of animal organ orientation;GO:0048560 establishment of anatomical structure orientation;GO:0009798 axis specification	GO:0005634 nucleus;GO:0043231 intracellular membrane-bounded organelle;GO:0043227 membrane-bounded organelle	GO:0000981 DNA-binding transcription factor activity, RNA polymerase II-specific;GO:0043565 sequence-specific DNA binding;GO:0003700 DNA-binding transcription factor activity	0
ENSAPLG00020000077	P04458								3.891147	-5.21276																		0.796472						ENSAPLG00020000077	P04458									0.796472
ENSAPLG00020000078	Q0PGW2	Lchn																										-0.409846						ENSAPLG00020000078	Q0PGW2	Lchn			108.250691	0.880697				-0.409846
ENSAPLG00020000079	Q5ZIV9	SCIN									193.23454	0.93294			243.147678	-1.145777											18	0.222373	scinderin	GO:0051127 positive regulation of actin nucleation;GO:0045654 positive regulation of megakaryocyte differentiation;GO:0042989 sequestering of actin monomers	GO:0002102 podosome;GO:0005903 brush border;GO:0098862 cluster of actin-based cell projections	GO:0005545 1-phosphatidylinositol binding;GO:0005546 phosphatidylinositol-4,5-bisphosphate binding;GO:1902936 phosphatidylinositol bisphosphate binding	(hsa04666)Fc gamma R-mediated phagocytosis; (hsa05203)Viral carcinogenesis; (hsa04810)Regulation of actin cytoskeleton	ENSAPLG00020000079	Q5ZIV9	SCIN			103.829001	1.75983	44.90959	1.196298	18	0.222373	scinderin	GO:0051127 positive regulation of actin nucleation;GO:0045654 positive regulation of megakaryocyte differentiation;GO:0042989 sequestering of actin monomers	GO:0002102 podosome;GO:0005903 brush border;GO:0098862 cluster of actin-based cell projections	GO:0005545 1-phosphatidylinositol binding;GO:0005546 phosphatidylinositol-4,5-bisphosphate binding;GO:1902936 phosphatidylinositol bisphosphate binding	(hsa04666)Fc gamma R-mediated phagocytosis; (hsa05203)Viral carcinogenesis; (hsa04810)Regulation of actin cytoskeleton
ENSAPLG00020000080	Q7Z2Y8	GVINP1							347.06798	-0.909194																	1	0.610162	GTPase, very large interferon inducible pseudogene 1	0	GO:0005829 cytosol;GO:0005634 nucleus;GO:0044444 cytoplasmic part	GO:0005525 GTP binding;GO:0032550 purine ribonucleoside binding;GO:0032561 guanyl ribonucleotide binding	0	ENSAPLG00020000080	Q7Z2Y8	GVINP1	3.439494	4.764					1	0.610162	GTPase, very large interferon inducible pseudogene 1	0	GO:0005829 cytosol;GO:0005634 nucleus;GO:0044444 cytoplasmic part	GO:0005525 GTP binding;GO:0032550 purine ribonucleoside binding;GO:0032561 guanyl ribonucleotide binding	0
ENSAPLG00020000081	Q6PAK3	Prmt8	6.598865	2.464208	3.443174	3.300504	4.281292	3.679787							2.414026	-3.148381	1.636998	-3.166924			1.456974	-3.033532	4.252038	-3.920435				-1.472942	protein arginine methyltransferase 8	GO:0019919 peptidyl-arginine methylation, to asymmetrical-dimethyl arginine;GO:0035247 peptidyl-arginine omega-N-methylation;GO:0035246 peptidyl-arginine N-methylation	GO:0098753 anchored component of the cytoplasmic side of the plasma membrane;GO:0031235 intrinsic component of the cytoplasmic side of the plasma membrane;GO:0046658 anchored component of plasma membrane	GO:0035241 protein-arginine omega-N monomethyltransferase activity;GO:0035242 protein-arginine omega-N asymmetric methyltransferase activity;GO:0008469 histone-arginine N-methyltransferase activity	0	ENSAPLG00020000081	Q6PAK3	Prmt8								-1.472942	protein arginine methyltransferase 8	GO:0019919 peptidyl-arginine methylation, to asymmetrical-dimethyl arginine;GO:0035247 peptidyl-arginine omega-N-methylation;GO:0035246 peptidyl-arginine N-methylation	GO:0098753 anchored component of the cytoplasmic side of the plasma membrane;GO:0031235 intrinsic component of the cytoplasmic side of the plasma membrane;GO:0046658 anchored component of plasma membrane	GO:0035241 protein-arginine omega-N monomethyltransferase activity;GO:0035242 protein-arginine omega-N asymmetric methyltransferase activity;GO:0008469 histone-arginine N-methyltransferase activity	0
ENSAPLG00020000082	P61295	Hand2																										0.417182	heart and neural crest derivatives expressed 2	GO:2000763 positive regulation of transcription from RNA polymerase II promoter involved in norepinephrine biosynthetic process;GO:2000764 positive regulation of semaphorin-plexin signaling pathway involved in outflow tract morphogenesis;GO:0003253 cardiac neural crest cell migration involved in outflow tract morphogenesis	GO:0000790 nuclear chromatin;GO:0044454 nuclear chromosome part;GO:0000785 chromatin	GO:0070888 E-box binding;GO:0003680 AT DNA binding;GO:0033613 activating transcription factor binding	0	ENSAPLG00020000082	P61295	Hand2								0.417182	heart and neural crest derivatives expressed 2	GO:2000763 positive regulation of transcription from RNA polymerase II promoter involved in norepinephrine biosynthetic process;GO:2000764 positive regulation of semaphorin-plexin signaling pathway involved in outflow tract morphogenesis;GO:0003253 cardiac neural crest cell migration involved in outflow tract morphogenesis	GO:0000790 nuclear chromatin;GO:0044454 nuclear chromosome part;GO:0000785 chromatin	GO:0070888 E-box binding;GO:0003680 AT DNA binding;GO:0033613 activating transcription factor binding	0
ENSAPLG00020000083	Q5BK43	Epsti1			2511.921451	3.699849									37.462462	-2.499743	47.639173	-1.34323	1212.375423	4.434619	1055.431609	3.746522	1282.250529	5.012431	762.969811	4.437879	6	0.647291	epithelial stromal interaction 1	0	0	0	0	ENSAPLG00020000083	Q5BK43	Epsti1			722.10836	7.89648			6	0.647291	epithelial stromal interaction 1	0	0	0	0
ENSAPLG00020000084	P02451										1792.210517	7.304463	168.715103	4.158649													5	0.796472						ENSAPLG00020000084	P02451								5	0.796472
ENSAPLG00020000085	O75380	NDUFS6			926.669889	-2.136029	844.927211	-0.647611	28.065923	-8.578567															498.504358	0.630629		-0.880084	NADH:ubiquinone oxidoreductase subunit S6	GO:0006120 mitochondrial electron transport, NADH to ubiquinone;GO:0042775 mitochondrial ATP synthesis coupled electron transport;GO:0042773 ATP synthesis coupled electron transport	GO:0005747 mitochondrial respiratory chain complex I;GO:0045271 respiratory chain complex I;GO:0005746 mitochondrial respiratory chain	GO:0008137 NADH dehydrogenase (ubiquinone) activity;GO:0050136 NADH dehydrogenase (quinone) activity;GO:0003954 NADH dehydrogenase activity	(hsa00190)Oxidative phosphorylation; (hsa05012)Parkinson's disease; (hsa04932)Non-alcoholic fatty liver disease (NAFLD)	ENSAPLG00020000085	O75380	NDUFS6			1777.790192	-1.233972				-0.880084	NADH:ubiquinone oxidoreductase subunit S6	GO:0006120 mitochondrial electron transport, NADH to ubiquinone;GO:0042775 mitochondrial ATP synthesis coupled electron transport;GO:0042773 ATP synthesis coupled electron transport	GO:0005747 mitochondrial respiratory chain complex I;GO:0045271 respiratory chain complex I;GO:0005746 mitochondrial respiratory chain	GO:0008137 NADH dehydrogenase (ubiquinone) activity;GO:0050136 NADH dehydrogenase (quinone) activity;GO:0003954 NADH dehydrogenase activity	(hsa00190)Oxidative phosphorylation; (hsa05012)Parkinson's disease; (hsa04932)Non-alcoholic fatty liver disease (NAFLD)
ENSAPLG00020000086	Q7Z2Y8	GVINP1	12.538916	6.813644							367.200367	-1.235389															19	0.973638	GTPase, very large interferon inducible pseudogene 1	0	GO:0005829 cytosol;GO:0005634 nucleus;GO:0044444 cytoplasmic part	GO:0005525 GTP binding;GO:0032550 purine ribonucleoside binding;GO:0032561 guanyl ribonucleotide binding	0	ENSAPLG00020000086	Q7Z2Y8	GVINP1	15.877251	2.898871					19	0.973638	GTPase, very large interferon inducible pseudogene 1	0	GO:0005829 cytosol;GO:0005634 nucleus;GO:0044444 cytoplasmic part	GO:0005525 GTP binding;GO:0032550 purine ribonucleoside binding;GO:0032561 guanyl ribonucleotide binding	0
ENSAPLG00020000087	Q01638	IL1RL1	7.782788	2.544673	10.739995	2.111555	7.799858	1.638594							22.802997	2.207547	56.834188	1.918072			21.696047	-1.602018			16.784243	-1.659241	6	-0.652954	interleukin 1 receptor like 1	GO:0090197 positive regulation of chemokine secretion;GO:0002826 negative regulation of T-helper 1 type immune response;GO:0038172 interleukin-33-mediated signaling pathway	GO:0009897 external side of plasma membrane;GO:0098552 side of membrane;GO:0009986 cell surface	GO:0002113 interleukin-33 binding;GO:0002114 interleukin-33 receptor activity;GO:0004908 interleukin-1 receptor activity	0	ENSAPLG00020000087	Q01638	IL1RL1			16.071119	2.687319			6	-0.652954	interleukin 1 receptor like 1	GO:0090197 positive regulation of chemokine secretion;GO:0002826 negative regulation of T-helper 1 type immune response;GO:0038172 interleukin-33-mediated signaling pathway	GO:0009897 external side of plasma membrane;GO:0098552 side of membrane;GO:0009986 cell surface	GO:0002113 interleukin-33 binding;GO:0002114 interleukin-33 receptor activity;GO:0004908 interleukin-1 receptor activity	0
ENSAPLG00020000088	Q6EAS5	GBE1	3221.174997	1.993982			2740.331403	2.335973			53.665816	1.943239			1863.243824	0.847079			2190.610701	-0.592162	2424.236148	-0.872804	2559.553282	-1.704353	2155.226131	-0.673315	105	2.525747	1,4-alpha-glucan branching enzyme 1	GO:0005978 glycogen biosynthetic process;GO:0009250 glucan biosynthetic process;GO:0005977 glycogen metabolic process	GO:0070062 extracellular exosome;GO:1903561 extracellular vesicle;GO:0043230 extracellular organelle	GO:0102752 1,4-alpha-glucan branching enzyme activity (using a glucosylated glycogenin as primer for glycogen synthesis);GO:0003844 1,4-alpha-glucan branching enzyme activity;GO:0004553 hydrolase activity, hydrolyzing O-glycosyl compounds	(hsa00500)Starch and sucrose metabolism; (hsa01100)Metabolic pathways	ENSAPLG00020000088	Q6EAS5	GBE1			295.795934	1.269796	429.433903	1.573754	105	2.525747	1,4-alpha-glucan branching enzyme 1	GO:0005978 glycogen biosynthetic process;GO:0009250 glucan biosynthetic process;GO:0005977 glycogen metabolic process	GO:0070062 extracellular exosome;GO:1903561 extracellular vesicle;GO:0043230 extracellular organelle	GO:0102752 1,4-alpha-glucan branching enzyme activity (using a glucosylated glycogenin as primer for glycogen synthesis);GO:0003844 1,4-alpha-glucan branching enzyme activity;GO:0004553 hydrolase activity, hydrolyzing O-glycosyl compounds	(hsa00500)Starch and sucrose metabolism; (hsa01100)Metabolic pathways
ENSAPLG00020000089	P48746	SLC4A2	175.837218	-0.672098					1912.580319	0.602307					882.731167	-0.778377			1910.79679	1.117468	1827.15719	1.124581	1871.8522	1.574394	1454.57797	1.1164	48	3.775004	solute carrier family 4 member 2	GO:0051453 regulation of intracellular pH;GO:0015701 bicarbonate transport;GO:0030641 regulation of cellular pH	GO:0005925 focal adhesion;GO:0005924 cell-substrate adherens junction;GO:0016323 basolateral plasma membrane	GO:0005452 inorganic anion exchanger activity;GO:0015301 anion:anion antiporter activity;GO:0099516 ion antiporter activity	(hsa04976)Bile secretion; (hsa04971)Gastric acid secretion; (hsa04970)Salivary secretion	ENSAPLG00020000089	P48746	SLC4A2	265.655992	-0.643469					48	3.775004	solute carrier family 4 member 2	GO:0051453 regulation of intracellular pH;GO:0015701 bicarbonate transport;GO:0030641 regulation of cellular pH	GO:0005925 focal adhesion;GO:0005924 cell-substrate adherens junction;GO:0016323 basolateral plasma membrane	GO:0005452 inorganic anion exchanger activity;GO:0015301 anion:anion antiporter activity;GO:0099516 ion antiporter activity	(hsa04976)Bile secretion; (hsa04971)Gastric acid secretion; (hsa04970)Salivary secretion
ENSAPLG00020000090	O95847	SLC25A27													5.908545	1.328521			6.092045	1.806912	10.523721	0.789859			7.612282	1.783978	4	0.995724	solute carrier family 25 member 27	GO:0051562 negative regulation of mitochondrial calcium ion concentration;GO:0035356 cellular triglyceride homeostasis;GO:0046324 regulation of glucose import	GO:0005743 mitochondrial inner membrane;GO:0043025 neuronal cell body;GO:0045177 apical part of cell	0	0	ENSAPLG00020000090	O95847	SLC25A27	30.248716	1.386303	44.900411	-1.447574			4	0.995724	solute carrier family 25 member 27	GO:0051562 negative regulation of mitochondrial calcium ion concentration;GO:0035356 cellular triglyceride homeostasis;GO:0046324 regulation of glucose import	GO:0005743 mitochondrial inner membrane;GO:0043025 neuronal cell body;GO:0045177 apical part of cell	0	0
ENSAPLG00020000091	P04458								53.318988	1.418351																	6	-0.375816						ENSAPLG00020000091	P04458								6	-0.375816
ENSAPLG00020000092	Q2YDE3	GOLT1B							6.278454	-6.415203							409.092806	0.888222										-0.385014	golgi transport 1B	GO:0043123 positive regulation of I-kappaB kinase/NF-kappaB signaling;GO:0043122 regulation of I-kappaB kinase/NF-kappaB signaling;GO:0007249 I-kappaB kinase/NF-kappaB signaling	GO:0000139 Golgi membrane;GO:0098791 Golgi subcompartment;GO:0044431 Golgi apparatus part	0	0	ENSAPLG00020000092	Q2YDE3	GOLT1B	175.073308	1.414299	119.399297	-0.841762				-0.385014	golgi transport 1B	GO:0043123 positive regulation of I-kappaB kinase/NF-kappaB signaling;GO:0043122 regulation of I-kappaB kinase/NF-kappaB signaling;GO:0007249 I-kappaB kinase/NF-kappaB signaling	GO:0000139 Golgi membrane;GO:0098791 Golgi subcompartment;GO:0044431 Golgi apparatus part	0	0
ENSAPLG00020000094	Q92783	STAM	109.068326	0.680303	107.567566	1.83888	88.48113	1.634019					2.411544	4.679636	178.653125	0.865455												-1.118119	signal transducing adaptor molecule	GO:1903551 regulation of extracellular exosome assembly;GO:1903543 positive regulation of exosomal secretion;GO:0071971 extracellular exosome assembly	GO:0033565 ESCRT-0 complex;GO:0036452 ESCRT complex;GO:0031901 early endosome membrane	GO:0005070 SH3/SH2 adaptor activity;GO:0035591 signaling adaptor activity;GO:0030674 protein binding, bridging	(hsa04630)Jak-STAT signaling pathway; (hsa04144)Endocytosis	ENSAPLG00020000094	Q92783	STAM	294.632083	0.930985	247.955798	1.435905	234.756667	1.055334		-1.118119	signal transducing adaptor molecule	GO:1903551 regulation of extracellular exosome assembly;GO:1903543 positive regulation of exosomal secretion;GO:0071971 extracellular exosome assembly	GO:0033565 ESCRT-0 complex;GO:0036452 ESCRT complex;GO:0031901 early endosome membrane	GO:0005070 SH3/SH2 adaptor activity;GO:0035591 signaling adaptor activity;GO:0030674 protein binding, bridging	(hsa04630)Jak-STAT signaling pathway; (hsa04144)Endocytosis
ENSAPLG00020000095	C1BJQ3	mrpl36							537.35397	1.248442	506.655004	0.876055	374.762125	1.15394			258.898455	1.005649	210.972555	1.474603	229.478082	1.194765			215.683408	1.257264		-0.560066	mitochondrial ribosomal protein L36	GO:0070126 mitochondrial translational termination;GO:0070125 mitochondrial translational elongation;GO:0006415 translational termination	GO:0005762 mitochondrial large ribosomal subunit;GO:0000315 organellar large ribosomal subunit;GO:0005761 mitochondrial ribosome	GO:0003735 structural constituent of ribosome;GO:0005198 structural molecule activity;GO:0003674 molecular_function	(hsa03010)Ribosome	ENSAPLG00020000095	C1BJQ3	mrpl36	279.909858	-0.635013						-0.560066	mitochondrial ribosomal protein L36	GO:0070126 mitochondrial translational termination;GO:0070125 mitochondrial translational elongation;GO:0006415 translational termination	GO:0005762 mitochondrial large ribosomal subunit;GO:0000315 organellar large ribosomal subunit;GO:0005761 mitochondrial ribosome	GO:0003735 structural constituent of ribosome;GO:0005198 structural molecule activity;GO:0003674 molecular_function	(hsa03010)Ribosome
ENSAPLG00020000096	O75711	SCRG1									202.569509	-1.168092	218.966244	-0.97026														-0.290533	stimulator of chondrogenesis 1	GO:0007399 nervous system development;GO:0048731 system development;GO:0007275 multicellular organism development	GO:0044306 neuron projection terminus;GO:0043005 neuron projection;GO:0120038 plasma membrane bounded cell projection part	GO:0005515 protein binding;GO:0005488 binding;GO:0003674 molecular_function	0	ENSAPLG00020000096	O75711	SCRG1	21.792788	1.590109	11.363679	1.522255	5.802235	1.679282		-0.290533	stimulator of chondrogenesis 1	GO:0007399 nervous system development;GO:0048731 system development;GO:0007275 multicellular organism development	GO:0044306 neuron projection terminus;GO:0043005 neuron projection;GO:0120038 plasma membrane bounded cell projection part	GO:0005515 protein binding;GO:0005488 binding;GO:0003674 molecular_function	0
ENSAPLG00020000097	P04458																											-0.375816						ENSAPLG00020000097	P04458									-0.375816
ENSAPLG00020000098	Q15256	PTPRR			19.120265	1.993517	14.537633	3.219252	27.283561	-8.537874					8.089861	-3.018089	6.241257	-2.50084	6.716242	-2.073829	12.507543	-2.481553	9.985503	-1.434231	11.127573	-1.975741	78	0.881494	protein tyrosine phosphatase receptor type R	GO:1903385 regulation of homophilic cell adhesion;GO:0038128 ERBB2 signaling pathway;GO:0070373 negative regulation of ERK1 and ERK2 cascade	GO:0048471 perinuclear region of cytoplasm;GO:0030054 cell junction;GO:0005615 extracellular space	GO:0005001 transmembrane receptor protein tyrosine phosphatase activity;GO:0019198 transmembrane receptor protein phosphatase activity;GO:0004725 protein tyrosine phosphatase activity	(hsa04010)MAPK signaling pathway	ENSAPLG00020000098	Q15256	PTPRR	28.75027	1.464214					78	0.881494	protein tyrosine phosphatase receptor type R	GO:1903385 regulation of homophilic cell adhesion;GO:0038128 ERBB2 signaling pathway;GO:0070373 negative regulation of ERK1 and ERK2 cascade	GO:0048471 perinuclear region of cytoplasm;GO:0030054 cell junction;GO:0005615 extracellular space	GO:0005001 transmembrane receptor protein tyrosine phosphatase activity;GO:0019198 transmembrane receptor protein phosphatase activity;GO:0004725 protein tyrosine phosphatase activity	(hsa04010)MAPK signaling pathway
ENSAPLG00020000099	Q7TQD2	Tppp	35.072214	1.357146													13.208427	-1.220584			32.557332	-0.798784	20.03709	-0.866042				0.553073	tubulin polymerization promoting protein	GO:0046785 microtubule polymerization;GO:0032273 positive regulation of protein polymerization;GO:0001578 microtubule bundle formation	GO:0097427 microtubule bundle;GO:0005874 microtubule;GO:0099513 polymeric cytoskeletal fiber	GO:0008017 microtubule binding;GO:0015631 tubulin binding;GO:0008092 cytoskeletal protein binding	0	ENSAPLG00020000099	Q7TQD2	Tppp	77.456768	1.505868	47.928851	1.880114				0.553073	tubulin polymerization promoting protein	GO:0046785 microtubule polymerization;GO:0032273 positive regulation of protein polymerization;GO:0001578 microtubule bundle formation	GO:0097427 microtubule bundle;GO:0005874 microtubule;GO:0099513 polymeric cytoskeletal fiber	GO:0008017 microtubule binding;GO:0015631 tubulin binding;GO:0008092 cytoskeletal protein binding	0
ENSAPLG00020000100	Q7Z2Y8	GVINP1	21.275642	6.84299	31.125159	3.658835			47.781212	1.210465	27.615016	1.522277			3.383935	-2.369053	3.713991	-2.123965	6.677997	-1.586638	7.78251	-1.528806			6.576445	-2.142953	8	0.212847	GTPase, very large interferon inducible pseudogene 1	0	GO:0005829 cytosol;GO:0005634 nucleus;GO:0044444 cytoplasmic part	GO:0005525 GTP binding;GO:0032550 purine ribonucleoside binding;GO:0032561 guanyl ribonucleotide binding	0	ENSAPLG00020000100	Q7Z2Y8	GVINP1	33.420847	5.330111	49.520787	2.494973			8	0.212847	GTPase, very large interferon inducible pseudogene 1	0	GO:0005829 cytosol;GO:0005634 nucleus;GO:0044444 cytoplasmic part	GO:0005525 GTP binding;GO:0032550 purine ribonucleoside binding;GO:0032561 guanyl ribonucleotide binding	0
ENSAPLG00020000101	Q9ULE0	WWC3			231.276485	1.031879	226.185547	0.839219							880.327882	1.206067							1629.067172	0.622561			31	0.318289	WWC family member 3	GO:0035331 negative regulation of hippo signaling;GO:0035330 regulation of hippo signaling;GO:0046621 negative regulation of organ growth	GO:0005829 cytosol;GO:0044444 cytoplasmic part;GO:0005737 cytoplasm	GO:0060090 molecular adaptor activity;GO:0019900 kinase binding;GO:0019899 enzyme binding	0	ENSAPLG00020000101	Q9ULE0	WWC3							31	0.318289	WWC family member 3	GO:0035331 negative regulation of hippo signaling;GO:0035330 regulation of hippo signaling;GO:0046621 negative regulation of organ growth	GO:0005829 cytosol;GO:0044444 cytoplasmic part;GO:0005737 cytoplasm	GO:0060090 molecular adaptor activity;GO:0019900 kinase binding;GO:0019899 enzyme binding	0
ENSAPLG00020000102	P04213																											-0.625226						ENSAPLG00020000102	P04213									-0.625226
ENSAPLG00020000103	P02451																											-0.375816						ENSAPLG00020000103	P02451									-0.375816
ENSAPLG00020000104	Q96EV2	RBM33	435.974669	0.61378	504.233707	1.684249	407.625783	0.772115	21.074977	-8.165428					404.199233	0.900198											15	0.523686	RNA binding motif protein 33	0	0	GO:0003723 RNA binding;GO:0003676 nucleic acid binding;GO:1901363 heterocyclic compound binding	0	ENSAPLG00020000104	Q96EV2	RBM33			837.333198	1.943444			15	0.523686	RNA binding motif protein 33	0	0	GO:0003723 RNA binding;GO:0003676 nucleic acid binding;GO:1901363 heterocyclic compound binding	0
ENSAPLG00020000105	Q5RCP4	DNAJC15			89.719143	-0.920644	103.46595	-0.875843													206.231454	0.750345	201.644981	0.767975	184.023544	0.845709	59	0.647291	DnaJ heat shock protein family (Hsp40) member C15	GO:1902957 negative regulation of mitochondrial electron transport, NADH to ubiquinone;GO:1905447 negative regulation of mitochondrial ATP synthesis coupled electron transport;GO:1902956 regulation of mitochondrial electron transport, NADH to ubiquinone	GO:0001405 PAM complex, Tim23 associated import motor;GO:0005744 TIM23 mitochondrial import inner membrane translocase complex;GO:0098800 inner mitochondrial membrane protein complex	GO:0001671 ATPase activator activity;GO:0060590 ATPase regulator activity;GO:0060589 nucleoside-triphosphatase regulator activity	0	ENSAPLG00020000105	Q5RCP4	DNAJC15			210.425024	-0.991018			59	0.647291	DnaJ heat shock protein family (Hsp40) member C15	GO:1902957 negative regulation of mitochondrial electron transport, NADH to ubiquinone;GO:1905447 negative regulation of mitochondrial ATP synthesis coupled electron transport;GO:1902956 regulation of mitochondrial electron transport, NADH to ubiquinone	GO:0001405 PAM complex, Tim23 associated import motor;GO:0005744 TIM23 mitochondrial import inner membrane translocase complex;GO:0098800 inner mitochondrial membrane protein complex	GO:0001671 ATPase activator activity;GO:0060590 ATPase regulator activity;GO:0060589 nucleoside-triphosphatase regulator activity	0
ENSAPLG00020000106	O88574	Sap30									99.288471	-0.784062					161.32714	0.756103	261.586945	0.892835	265.526015	1.091987	252.540793	1.568298	232.989119	1.014249	1	-0.290533	Sin3A associated protein 30	GO:0035914 skeletal muscle cell differentiation;GO:0016575 histone deacetylation;GO:0006476 protein deacetylation	GO:0000118 histone deacetylase complex;GO:0044451 nucleoplasm part;GO:0005654 nucleoplasm	GO:0004407 histone deacetylase activity;GO:0033558 protein deacetylase activity;GO:0019213 deacetylase activity	0	ENSAPLG00020000106	O88574	Sap30	497.19181	-1.257808					1	-0.290533	Sin3A associated protein 30	GO:0035914 skeletal muscle cell differentiation;GO:0016575 histone deacetylation;GO:0006476 protein deacetylation	GO:0000118 histone deacetylase complex;GO:0044451 nucleoplasm part;GO:0005654 nucleoplasm	GO:0004407 histone deacetylase activity;GO:0033558 protein deacetylase activity;GO:0019213 deacetylase activity	0
ENSAPLG00020000108	P21328	pol											79.650575	-0.931514	366.266937	-1.658695	402.094946	-0.987034	419.616195	-1.812528	627.016735	-1.419473	428.085675	-0.627961	378.037854	-1.968076	78	1.642412						ENSAPLG00020000108	P21328	pol	246.799167	1.823076	200.894294	0.655504			78	1.642412
ENSAPLG00020000110	P04458																										4	-0.29995						ENSAPLG00020000110	P04458								4	-0.29995
ENSAPLG00020000111	P17431	Zfp36l1			5124.904018	-0.61021	7239.372693	-1.141575	10.351899	-7.138267					11407.23021	-3.375695	11892.39795	-1.620553	7805.857169	-2.851623	10378.40659	-2.861806	14032.44829	-3.430981	11513.44003	-3.127828	3	0.410607	ZFP36 ring finger protein like 1	GO:0045657 positive regulation of monocyte differentiation;GO:0097403 cellular response to raffinose;GO:0060710 chorio-allantoic fusion	GO:0000932 P-body;GO:0036464 cytoplasmic ribonucleoprotein granule;GO:0035770 ribonucleoprotein granule	GO:0035925 mRNA 3'-UTR AU-rich region binding;GO:0071889 14-3-3 protein binding;GO:0017091 AU-rich element binding	0	ENSAPLG00020000111	P17431	Zfp36l1							3	0.410607	ZFP36 ring finger protein like 1	GO:0045657 positive regulation of monocyte differentiation;GO:0097403 cellular response to raffinose;GO:0060710 chorio-allantoic fusion	GO:0000932 P-body;GO:0036464 cytoplasmic ribonucleoprotein granule;GO:0035770 ribonucleoprotein granule	GO:0035925 mRNA 3'-UTR AU-rich region binding;GO:0071889 14-3-3 protein binding;GO:0017091 AU-rich element binding	0
ENSAPLG00020000112	Q6PAN7	Prr18													40.541928	-3.369057	46.122339	-1.434224	29.429989	-1.119215	34.056921	-1.315677	48.705867	-1.958513	31.545904	-1.046962	16	0.715569	proline rich 18	0	0	0	0	ENSAPLG00020000112	Q6PAN7	Prr18			38.982784	-2.845408	47.164373	-1.179837	16	0.715569	proline rich 18	0	0	0	0
ENSAPLG00020000113	Q9EQM3	Nkx2-4							27.014556	0.845167	33.715562	-1.629924	48.38219	-1.582286														-0.315764	NK2 homeobox 4	GO:0045944 positive regulation of transcription by RNA polymerase II;GO:0045893 positive regulation of transcription, DNA-templated;GO:1903508 positive regulation of nucleic acid-templated transcription	GO:0005634 nucleus;GO:0043231 intracellular membrane-bounded organelle;GO:0043227 membrane-bounded organelle	GO:0000978 RNA polymerase II proximal promoter sequence-specific DNA binding;GO:0000987 proximal promoter sequence-specific DNA binding;GO:0000977 RNA polymerase II regulatory region sequence-specific DNA binding	0	ENSAPLG00020000113	Q9EQM3	Nkx2-4								-0.315764	NK2 homeobox 4	GO:0045944 positive regulation of transcription by RNA polymerase II;GO:0045893 positive regulation of transcription, DNA-templated;GO:1903508 positive regulation of nucleic acid-templated transcription	GO:0005634 nucleus;GO:0043231 intracellular membrane-bounded organelle;GO:0043227 membrane-bounded organelle	GO:0000978 RNA polymerase II proximal promoter sequence-specific DNA binding;GO:0000987 proximal promoter sequence-specific DNA binding;GO:0000977 RNA polymerase II regulatory region sequence-specific DNA binding	0
ENSAPLG00020000114	Q90629																										5	-0.708999						ENSAPLG00020000114	Q90629		9.742156	2.006861					5	-0.708999
ENSAPLG00020000115	Q8CG07	Wrnip1			505.261158	0.641814	415.443948	0.889761			12.850316	2.715499	59.82412	3.704174	546.087508	-1.185153											4	-0.578152	WRN helicase interacting protein 1	GO:0030174 regulation of DNA-dependent DNA replication initiation;GO:0000731 DNA synthesis involved in DNA repair;GO:0006270 DNA replication initiation	GO:0000784 nuclear chromosome, telomeric region;GO:0000781 chromosome, telomeric region;GO:0098687 chromosomal region	GO:0017116 single-stranded DNA-dependent ATP-dependent DNA helicase activity;GO:0004003 ATP-dependent DNA helicase activity;GO:0043142 single-stranded DNA-dependent ATPase activity	0	ENSAPLG00020000115	Q8CG07	Wrnip1							4	-0.578152	WRN helicase interacting protein 1	GO:0030174 regulation of DNA-dependent DNA replication initiation;GO:0000731 DNA synthesis involved in DNA repair;GO:0006270 DNA replication initiation	GO:0000784 nuclear chromosome, telomeric region;GO:0000781 chromosome, telomeric region;GO:0098687 chromosomal region	GO:0017116 single-stranded DNA-dependent ATP-dependent DNA helicase activity;GO:0004003 ATP-dependent DNA helicase activity;GO:0043142 single-stranded DNA-dependent ATPase activity	0
ENSAPLG00020000116	P17741	HMGB2	290.998987	1.284912	381.926717	-0.755918											424.778699	1.007695	425.384878	1.331168	699.305399	1.784321	820.521294	1.689462	735.655291	1.335776	4	-0.102956	high mobility group box 2	GO:0045654 positive regulation of megakaryocyte differentiation;GO:0007289 spermatid nucleus differentiation;GO:0045648 positive regulation of erythrocyte differentiation	GO:0000793 condensed chromosome;GO:0000790 nuclear chromatin;GO:0044454 nuclear chromosome part	GO:0044378 non-sequence-specific DNA binding, bending;GO:0097100 supercoiled DNA binding;GO:0050786 RAGE receptor binding	0	ENSAPLG00020000116	P17741	HMGB2	1638.267874	1.137289	1931.916269	-1.149008			4	-0.102956	high mobility group box 2	GO:0045654 positive regulation of megakaryocyte differentiation;GO:0007289 spermatid nucleus differentiation;GO:0045648 positive regulation of erythrocyte differentiation	GO:0000793 condensed chromosome;GO:0000790 nuclear chromatin;GO:0044454 nuclear chromosome part	GO:0044378 non-sequence-specific DNA binding, bending;GO:0097100 supercoiled DNA binding;GO:0050786 RAGE receptor binding	0
ENSAPLG00020000117	Q13478	IL18R1			32.324296	2.536489	24.238402	1.886269																			2	-0.652954	interleukin 18 receptor 1	GO:2000556 positive regulation of T-helper 1 cell cytokine production;GO:0045063 T-helper 1 cell differentiation;GO:2000554 regulation of T-helper 1 cell cytokine production	GO:0045092 interleukin-18 receptor complex;GO:0098802 plasma membrane receptor complex;GO:0043235 receptor complex	GO:0042008 interleukin-18 receptor activity;GO:0042007 interleukin-18 binding;GO:0004908 interleukin-1 receptor activity	(hsa05321)Inflammatory bowel disease (IBD); (hsa04668)TNF signaling pathway; (hsa04060)Cytokine-cytokine receptor interaction	ENSAPLG00020000117	Q13478	IL18R1	11.525527	2.181388	13.272827	2.266307			2	-0.652954	interleukin 18 receptor 1	GO:2000556 positive regulation of T-helper 1 cell cytokine production;GO:0045063 T-helper 1 cell differentiation;GO:2000554 regulation of T-helper 1 cell cytokine production	GO:0045092 interleukin-18 receptor complex;GO:0098802 plasma membrane receptor complex;GO:0043235 receptor complex	GO:0042008 interleukin-18 receptor activity;GO:0042007 interleukin-18 binding;GO:0004908 interleukin-1 receptor activity	(hsa05321)Inflammatory bowel disease (IBD); (hsa04668)TNF signaling pathway; (hsa04060)Cytokine-cytokine receptor interaction
ENSAPLG00020000118	Q9Z129	Recql			171.361957	0.858028	152.372599	0.652546																				0.260514	RecQ like helicase	GO:0000733 DNA strand renaturation;GO:0006268 DNA unwinding involved in DNA replication;GO:0032508 DNA duplex unwinding	GO:0005694 chromosome;GO:0005654 nucleoplasm;GO:0031981 nuclear lumen	GO:0009378 four-way junction helicase activity;GO:0036310 annealing helicase activity;GO:0043138 3'-5' DNA helicase activity	0	ENSAPLG00020000118	Q9Z129	Recql			155.739174	1.351859	112.82246	0.718609		0.260514	RecQ like helicase	GO:0000733 DNA strand renaturation;GO:0006268 DNA unwinding involved in DNA replication;GO:0032508 DNA duplex unwinding	GO:0005694 chromosome;GO:0005654 nucleoplasm;GO:0031981 nuclear lumen	GO:0009378 four-way junction helicase activity;GO:0036310 annealing helicase activity;GO:0043138 3'-5' DNA helicase activity	0
ENSAPLG00020000119	Q9JKJ9	Cyp39a1					1229.873952	0.895941																			20	0.995724	cytochrome P450 family 39 subfamily A member 1	GO:0030573 bile acid catabolic process;GO:0006707 cholesterol catabolic process;GO:0016127 sterol catabolic process	GO:0005789 endoplasmic reticulum membrane;GO:0098827 endoplasmic reticulum subcompartment;GO:0044432 endoplasmic reticulum part	GO:0008387 steroid 7-alpha-hydroxylase activity;GO:0008396 oxysterol 7-alpha-hydroxylase activity;GO:0008395 steroid hydroxylase activity	(hsa00120)Primary bile acid biosynthesis	ENSAPLG00020000119	Q9JKJ9	Cyp39a1							20	0.995724	cytochrome P450 family 39 subfamily A member 1	GO:0030573 bile acid catabolic process;GO:0006707 cholesterol catabolic process;GO:0016127 sterol catabolic process	GO:0005789 endoplasmic reticulum membrane;GO:0098827 endoplasmic reticulum subcompartment;GO:0044432 endoplasmic reticulum part	GO:0008387 steroid 7-alpha-hydroxylase activity;GO:0008396 oxysterol 7-alpha-hydroxylase activity;GO:0008395 steroid hydroxylase activity	(hsa00120)Primary bile acid biosynthesis
ENSAPLG00020000120	Q1LWG4	lpcat1					42.680879	1.243422	29.070795	1.20244					124.636871	0.939094					256.276599	0.665645	292.598328	0.75925	253.73021	0.737889	7	0.217703	lysophosphatidylcholine acyltransferase 1	GO:2001246 negative regulation of phosphatidylcholine biosynthetic process;GO:2001245 regulation of phosphatidylcholine biosynthetic process;GO:0036148 phosphatidylglycerol acyl-chain remodeling	GO:0035577 azurophil granule membrane;GO:0042582 azurophil granule;GO:0005766 primary lysosome	GO:0047159 1-alkenylglycerophosphocholine O-acyltransferase activity;GO:0047191 1-alkylglycerophosphocholine O-acyltransferase activity;GO:0047192 1-alkylglycerophosphocholine O-acetyltransferase activity	(hsa00565)Ether lipid metabolism; (hsa00564)Glycerophospholipid metabolism; (hsa01100)Metabolic pathways	ENSAPLG00020000120	Q1LWG4	lpcat1	109.159348	0.623286					7	0.217703	lysophosphatidylcholine acyltransferase 1	GO:2001246 negative regulation of phosphatidylcholine biosynthetic process;GO:2001245 regulation of phosphatidylcholine biosynthetic process;GO:0036148 phosphatidylglycerol acyl-chain remodeling	GO:0035577 azurophil granule membrane;GO:0042582 azurophil granule;GO:0005766 primary lysosome	GO:0047159 1-alkenylglycerophosphocholine O-acyltransferase activity;GO:0047191 1-alkylglycerophosphocholine O-acyltransferase activity;GO:0047192 1-alkylglycerophosphocholine O-acetyltransferase activity	(hsa00565)Ether lipid metabolism; (hsa00564)Glycerophospholipid metabolism; (hsa01100)Metabolic pathways
ENSAPLG00020000121	Q8K3X2	TSTA3			1604.292769	-0.773389			433.073632	1.004106	464.048356	0.670818	535.08484	0.625194	623.409556	-1.337864							577.729836	-0.60865			6	-0.250024	tissue specific transplantation antigen P35B	GO:0042351 'de novo' GDP-L-fucose biosynthetic process;GO:0042350 GDP-L-fucose biosynthetic process;GO:0046368 GDP-L-fucose metabolic process	GO:0070062 extracellular exosome;GO:1903561 extracellular vesicle;GO:0043230 extracellular organelle	GO:0042356 GDP-4-dehydro-D-rhamnose reductase activity;GO:0047918 GDP-mannose 3,5-epimerase activity;GO:0050577 GDP-L-fucose synthase activity	(hsa00051)Fructose and mannose metabolism; (hsa00520)Amino sugar and nucleotide sugar metabolism; (hsa01100)Metabolic pathways	ENSAPLG00020000121	Q8K3X2	TSTA3							6	-0.250024	tissue specific transplantation antigen P35B	GO:0042351 'de novo' GDP-L-fucose biosynthetic process;GO:0042350 GDP-L-fucose biosynthetic process;GO:0046368 GDP-L-fucose metabolic process	GO:0070062 extracellular exosome;GO:1903561 extracellular vesicle;GO:0043230 extracellular organelle	GO:0042356 GDP-4-dehydro-D-rhamnose reductase activity;GO:0047918 GDP-mannose 3,5-epimerase activity;GO:0050577 GDP-L-fucose synthase activity	(hsa00051)Fructose and mannose metabolism; (hsa00520)Amino sugar and nucleotide sugar metabolism; (hsa01100)Metabolic pathways
ENSAPLG00020000122	Q6NXY1	Tbc1d31			172.18491	1.005895	210.305834	1.467119																			15	1.423625	TBC1 domain family member 31	0	GO:0005813 centrosome;GO:0005815 microtubule organizing center;GO:0015630 microtubule cytoskeleton	0	0	ENSAPLG00020000122	Q6NXY1	Tbc1d31			231.708927	0.856881	190.007209	0.83518	15	1.423625	TBC1 domain family member 31	0	GO:0005813 centrosome;GO:0005815 microtubule organizing center;GO:0015630 microtubule cytoskeleton	0	0
ENSAPLG00020000123	Q5U3Y5	Sft2d1			586.085289	-0.85092									654.438227	-0.77588											23	1.009438	SFT2 domain containing 1	GO:0015031 protein transport;GO:0015833 peptide transport;GO:0042886 amide transport	GO:0016021 integral component of membrane;GO:0031224 intrinsic component of membrane;GO:0044425 membrane part	0	0	ENSAPLG00020000123	Q5U3Y5	Sft2d1			653.805655	-0.710383			23	1.009438	SFT2 domain containing 1	GO:0015031 protein transport;GO:0015833 peptide transport;GO:0042886 amide transport	GO:0016021 integral component of membrane;GO:0031224 intrinsic component of membrane;GO:0044425 membrane part	0	0
ENSAPLG00020000124	Q8N2E2	VWDE																									5	0.096958	von Willebrand factor D and EGF domains	GO:0048856 anatomical structure development;GO:0032502 developmental process;GO:0008150 biological_process	GO:0009986 cell surface;GO:0005576 extracellular region;GO:0044464 cell part	GO:0005102 signaling receptor binding;GO:0005515 protein binding;GO:0005488 binding	0	ENSAPLG00020000124	Q8N2E2	VWDE			32.289774	3.237328			5	0.096958	von Willebrand factor D and EGF domains	GO:0048856 anatomical structure development;GO:0032502 developmental process;GO:0008150 biological_process	GO:0009986 cell surface;GO:0005576 extracellular region;GO:0044464 cell part	GO:0005102 signaling receptor binding;GO:0005515 protein binding;GO:0005488 binding	0
ENSAPLG00020000125	Q8TC92	ENOX1			17.516589	1.335576	10.942628	2.288264											38.116047	-1.669574	55.863277	-2.213774	46.46635	-1.388831	73.288968	-1.535539	6	0.595598	ecto-NOX disulfide-thiol exchanger 1	GO:0007624 ultradian rhythm;GO:0048511 rhythmic process;GO:0055114 oxidation-reduction process	GO:0009897 external side of plasma membrane;GO:0098552 side of membrane;GO:0009986 cell surface	GO:0016491 oxidoreductase activity;GO:0003676 nucleic acid binding;GO:1901363 heterocyclic compound binding	0	ENSAPLG00020000125	Q8TC92	ENOX1	135.915533	1.061358	76.137165	0.834591	97.393723	0.692692	6	0.595598	ecto-NOX disulfide-thiol exchanger 1	GO:0007624 ultradian rhythm;GO:0048511 rhythmic process;GO:0055114 oxidation-reduction process	GO:0009897 external side of plasma membrane;GO:0098552 side of membrane;GO:0009986 cell surface	GO:0016491 oxidoreductase activity;GO:0003676 nucleic acid binding;GO:1901363 heterocyclic compound binding	0
ENSAPLG00020000126	E1BTE1	WEE2							508.523141	1.075273																	3	-0.343085	WEE1 homolog 2	GO:1900194 negative regulation of oocyte maturation;GO:0060283 negative regulation of oocyte development;GO:1900193 regulation of oocyte maturation	GO:0005654 nucleoplasm;GO:0031981 nuclear lumen;GO:0070013 intracellular organelle lumen	GO:0004715 non-membrane spanning protein tyrosine kinase activity;GO:0004713 protein tyrosine kinase activity;GO:0000287 magnesium ion binding	(hsa04110)Cell cycle	ENSAPLG00020000126	E1BTE1	WEE2							3	-0.343085	WEE1 homolog 2	GO:1900194 negative regulation of oocyte maturation;GO:0060283 negative regulation of oocyte development;GO:1900193 regulation of oocyte maturation	GO:0005654 nucleoplasm;GO:0031981 nuclear lumen;GO:0070013 intracellular organelle lumen	GO:0004715 non-membrane spanning protein tyrosine kinase activity;GO:0004713 protein tyrosine kinase activity;GO:0000287 magnesium ion binding	(hsa04110)Cell cycle
ENSAPLG00020000127	P04213						5.420422	-2.372474																				-0.548815						ENSAPLG00020000127	P04213									-0.548815
ENSAPLG00020000128	Q52L45	serpinb1	104.554695	1.064151	94.177625	0.728888	105.088587	1.412128					9.642774	3.559468	45.888751	1.395908	66.018367	1.287401			34.130668	-0.594217	41.030894	-1.580446			3	-0.578152	serpin family B member 1	GO:0050713 negative regulation of interleukin-1 beta secretion;GO:0050711 negative regulation of interleukin-1 secretion;GO:0050706 regulation of interleukin-1 beta secretion	GO:0034774 secretory granule lumen;GO:0060205 cytoplasmic vesicle lumen;GO:0031983 vesicle lumen	GO:0004867 serine-type endopeptidase inhibitor activity;GO:0004866 endopeptidase inhibitor activity;GO:0061135 endopeptidase regulator activity	(hsa05146)Amoebiasis	ENSAPLG00020000128	Q52L45	serpinb1	62.13474	0.780017	86.918881	1.388634			3	-0.578152	serpin family B member 1	GO:0050713 negative regulation of interleukin-1 beta secretion;GO:0050711 negative regulation of interleukin-1 secretion;GO:0050706 regulation of interleukin-1 beta secretion	GO:0034774 secretory granule lumen;GO:0060205 cytoplasmic vesicle lumen;GO:0031983 vesicle lumen	GO:0004867 serine-type endopeptidase inhibitor activity;GO:0004866 endopeptidase inhibitor activity;GO:0061135 endopeptidase regulator activity	(hsa05146)Amoebiasis
ENSAPLG00020000129	O95256	IL18RAP			18.921048	2.824399	17.399483	1.664258			176.847572	2.176842	147.025048	1.448741	6.806083	-2.393044											28	0.051255	interleukin 18 receptor accessory protein	GO:0035744 T-helper 1 cell cytokine production;GO:0035655 interleukin-18-mediated signaling pathway;GO:0045954 positive regulation of natural killer cell mediated cytotoxicity	GO:0045092 interleukin-18 receptor complex;GO:0098802 plasma membrane receptor complex;GO:0043235 receptor complex	GO:0042008 interleukin-18 receptor activity;GO:0004896 cytokine receptor activity;GO:0004888 transmembrane signaling receptor activity	(hsa05321)Inflammatory bowel disease (IBD); (hsa04060)Cytokine-cytokine receptor interaction	ENSAPLG00020000129	O95256	IL18RAP	8.83302	1.463262	9.279567	2.069999			28	0.051255	interleukin 18 receptor accessory protein	GO:0035744 T-helper 1 cell cytokine production;GO:0035655 interleukin-18-mediated signaling pathway;GO:0045954 positive regulation of natural killer cell mediated cytotoxicity	GO:0045092 interleukin-18 receptor complex;GO:0098802 plasma membrane receptor complex;GO:0043235 receptor complex	GO:0042008 interleukin-18 receptor activity;GO:0004896 cytokine receptor activity;GO:0004888 transmembrane signaling receptor activity	(hsa05321)Inflammatory bowel disease (IBD); (hsa04060)Cytokine-cytokine receptor interaction
ENSAPLG00020000130	Q9DCC4	Pycr3	471.255081	-1.428312											1201.015551	-1.824281											9	-0.250024	pyrroline-5-carboxylate reductase 3	GO:0055129 L-proline biosynthetic process;GO:0006561 proline biosynthetic process;GO:0006560 proline metabolic process	GO:0005829 cytosol;GO:0044444 cytoplasmic part;GO:0005737 cytoplasm	GO:0004735 pyrroline-5-carboxylate reductase activity;GO:0016646 oxidoreductase activity, acting on the CH-NH group of donors, NAD or NADP as acceptor;GO:0016645 oxidoreductase activity, acting on the CH-NH group of donors	(M00015)Proline biosynthesis, glutamate => proline; (hsa)Proline biosynthesis, glutamate => proline; (hsa00330)Arginine and proline metabolism	ENSAPLG00020000130	Q9DCC4	Pycr3			207.031979	-0.73827			9	-0.250024	pyrroline-5-carboxylate reductase 3	GO:0055129 L-proline biosynthetic process;GO:0006561 proline biosynthetic process;GO:0006560 proline metabolic process	GO:0005829 cytosol;GO:0044444 cytoplasmic part;GO:0005737 cytoplasm	GO:0004735 pyrroline-5-carboxylate reductase activity;GO:0016646 oxidoreductase activity, acting on the CH-NH group of donors, NAD or NADP as acceptor;GO:0016645 oxidoreductase activity, acting on the CH-NH group of donors	(M00015)Proline biosynthesis, glutamate => proline; (hsa)Proline biosynthesis, glutamate => proline; (hsa00330)Arginine and proline metabolism
ENSAPLG00020000131	P22897	MRC1					714.399486	1.135611			287.870376	-1.22029	280.546969	-0.686917	695.057268	-1.785593	1295.881042	-0.694424	635.982005	-2.120645	1188.691273	-2.226824	1164.109525	-2.173511	807.734888	-3.362503		-0.85322	mannose receptor C-type 1	GO:0046718 viral entry into host cell;GO:0030260 entry into host cell;GO:0071353 cellular response to interleukin-4	GO:0010008 endosome membrane;GO:0044440 endosomal part;GO:0044433 cytoplasmic vesicle part	GO:0005537 mannose binding;GO:0001618 virus receptor activity;GO:0104005 hijacked molecular function	(hsa04145)Phagosome; (hsa05152)Tuberculosis	ENSAPLG00020000131	P22897	MRC1			568.775928	1.31833				-0.85322	mannose receptor C-type 1	GO:0046718 viral entry into host cell;GO:0030260 entry into host cell;GO:0071353 cellular response to interleukin-4	GO:0010008 endosome membrane;GO:0044440 endosomal part;GO:0044433 cytoplasmic vesicle part	GO:0005537 mannose binding;GO:0001618 virus receptor activity;GO:0104005 hijacked molecular function	(hsa04145)Phagosome; (hsa05152)Tuberculosis
ENSAPLG00020000132	Q5ZIP4	XRN2									4801.015681	1.959888	4150.493477	1.194535									1684.850981	0.967053	1654.90115	0.645443	2	-0.316933	5'-3' exoribonuclease 2	GO:0000738 DNA catabolic process, exonucleolytic;GO:0021766 hippocampus development;GO:0090503 RNA phosphodiester bond hydrolysis, exonucleolytic	GO:0016235 aggresome;GO:0016234 inclusion body;GO:0005730 nucleolus	GO:0004534 5'-3' exoribonuclease activity;GO:0001147 transcription termination site sequence-specific DNA binding;GO:0001160 transcription termination site DNA binding	(hsa03018)RNA degradation; (hsa03008)Ribosome biogenesis in eukaryotes	ENSAPLG00020000132	Q5ZIP4	XRN2							2	-0.316933	5'-3' exoribonuclease 2	GO:0000738 DNA catabolic process, exonucleolytic;GO:0021766 hippocampus development;GO:0090503 RNA phosphodiester bond hydrolysis, exonucleolytic	GO:0016235 aggresome;GO:0016234 inclusion body;GO:0005730 nucleolus	GO:0004534 5'-3' exoribonuclease activity;GO:0001147 transcription termination site sequence-specific DNA binding;GO:0001160 transcription termination site DNA binding	(hsa03018)RNA degradation; (hsa03008)Ribosome biogenesis in eukaryotes
ENSAPLG00020000133	Q80VA0	Galnt7			76.480434	0.877083	86.635741	1.310726							534.337275	0.922998							672.530826	0.839428			28	0.037432	polypeptide N-acetylgalactosaminyltransferase 7	GO:0016266 O-glycan processing;GO:0006493 protein O-linked glycosylation;GO:0006486 protein glycosylation	GO:0070062 extracellular exosome;GO:0000139 Golgi membrane;GO:1903561 extracellular vesicle	GO:0004653 polypeptide N-acetylgalactosaminyltransferase activity;GO:0008376 acetylgalactosaminyltransferase activity;GO:0008194 UDP-glycosyltransferase activity	(hsa)O-glycan biosynthesis, mucin type core; (M00056)O-glycan biosynthesis, mucin type core; (hsa00512)Mucin type O-glycan biosynthesis	ENSAPLG00020000133	Q80VA0	Galnt7	727.738017	1.895221			560.986176	1.360896	28	0.037432	polypeptide N-acetylgalactosaminyltransferase 7	GO:0016266 O-glycan processing;GO:0006493 protein O-linked glycosylation;GO:0006486 protein glycosylation	GO:0070062 extracellular exosome;GO:0000139 Golgi membrane;GO:1903561 extracellular vesicle	GO:0004653 polypeptide N-acetylgalactosaminyltransferase activity;GO:0008376 acetylgalactosaminyltransferase activity;GO:0008194 UDP-glycosyltransferase activity	(hsa)O-glycan biosynthesis, mucin type core; (M00056)O-glycan biosynthesis, mucin type core; (hsa00512)Mucin type O-glycan biosynthesis
ENSAPLG00020000135	P63030	Mpc1					7105.935572	1.887534							365.782335	-0.697507	337.787162	-0.849818									20	1.009438	mitochondrial pyruvate carrier 1	GO:0061732 mitochondrial acetyl-CoA biosynthetic process from pyruvate;GO:0006850 mitochondrial pyruvate transmembrane transport;GO:0006086 acetyl-CoA biosynthetic process from pyruvate	GO:0031305 integral component of mitochondrial inner membrane;GO:0031304 intrinsic component of mitochondrial inner membrane;GO:0032592 integral component of mitochondrial membrane	GO:0050833 pyruvate transmembrane transporter activity;GO:0008028 monocarboxylic acid transmembrane transporter activity;GO:0046943 carboxylic acid transmembrane transporter activity	0	ENSAPLG00020000135	P63030	Mpc1			1892.325564	-0.981614			20	1.009438	mitochondrial pyruvate carrier 1	GO:0061732 mitochondrial acetyl-CoA biosynthetic process from pyruvate;GO:0006850 mitochondrial pyruvate transmembrane transport;GO:0006086 acetyl-CoA biosynthetic process from pyruvate	GO:0031305 integral component of mitochondrial inner membrane;GO:0031304 intrinsic component of mitochondrial inner membrane;GO:0032592 integral component of mitochondrial membrane	GO:0050833 pyruvate transmembrane transporter activity;GO:0008028 monocarboxylic acid transmembrane transporter activity;GO:0046943 carboxylic acid transmembrane transporter activity	0
ENSAPLG00020000136	Q68FS6	Pyroxd1					76.92687	1.133037			2069.223368	-0.866795																0.260514	pyridine nucleotide-disulphide oxidoreductase domain 1	GO:0034599 cellular response to oxidative stress;GO:0006979 response to oxidative stress;GO:0055114 oxidation-reduction process	GO:0030017 sarcomere;GO:0030016 myofibril;GO:0044449 contractile fiber part	GO:0016491 oxidoreductase activity;GO:0005515 protein binding;GO:0003824 catalytic activity	0	ENSAPLG00020000136	Q68FS6	Pyroxd1			139.194426	1.395373	104.281275	0.966229		0.260514	pyridine nucleotide-disulphide oxidoreductase domain 1	GO:0034599 cellular response to oxidative stress;GO:0006979 response to oxidative stress;GO:0055114 oxidation-reduction process	GO:0030017 sarcomere;GO:0030016 myofibril;GO:0044449 contractile fiber part	GO:0016491 oxidoreductase activity;GO:0005515 protein binding;GO:0003824 catalytic activity	0
ENSAPLG00020000137	Q53EQ6	TIGD5			103.657862	-1.300931	83.04867	-1.275256							285.259038	-1.746956	257.888191	-1.008013									4	-0.250024	tigger transposable element derived 5	GO:0000147 actin cortical patch assembly;GO:0051666 actin cortical patch localization;GO:0044396 actin cortical patch organization	GO:0030479 actin cortical patch;GO:0061645 endocytic patch;GO:0030864 cortical actin cytoskeleton	GO:0051015 actin filament binding;GO:0003779 actin binding;GO:0008092 cytoskeletal protein binding	0	ENSAPLG00020000137	Q53EQ6	TIGD5			387.011026	-1.110315			4	-0.250024	tigger transposable element derived 5	GO:0000147 actin cortical patch assembly;GO:0051666 actin cortical patch localization;GO:0044396 actin cortical patch organization	GO:0030479 actin cortical patch;GO:0061645 endocytic patch;GO:0030864 cortical actin cytoskeleton	GO:0051015 actin filament binding;GO:0003779 actin binding;GO:0008092 cytoskeletal protein binding	0
ENSAPLG00020000138	P35237	SERPINB6																									4	-0.578152	serpin family B member 6	GO:0043312 neutrophil degranulation;GO:0002283 neutrophil activation involved in immune response;GO:0010951 negative regulation of endopeptidase activity	GO:0097180 serine protease inhibitor complex;GO:0097179 protease inhibitor complex;GO:0101003 ficolin-1-rich granule membrane	GO:0004867 serine-type endopeptidase inhibitor activity;GO:0004866 endopeptidase inhibitor activity;GO:0002020 protease binding	(hsa05146)Amoebiasis	ENSAPLG00020000138	P35237	SERPINB6	344.678133	1.784636					4	-0.578152	serpin family B member 6	GO:0043312 neutrophil degranulation;GO:0002283 neutrophil activation involved in immune response;GO:0010951 negative regulation of endopeptidase activity	GO:0097180 serine protease inhibitor complex;GO:0097179 protease inhibitor complex;GO:0101003 ficolin-1-rich granule membrane	GO:0004867 serine-type endopeptidase inhibitor activity;GO:0004866 endopeptidase inhibitor activity;GO:0002020 protease binding	(hsa05146)Amoebiasis
ENSAPLG00020000139	Q3ZC15	RCAN2							1141.994223	1.635199			1187.064219	0.641687	23.296203	2.09504					42.561677	-1.307762			34.377559	-0.803015	38	1.053345	regulator of calcineurin 2	GO:0070884 regulation of calcineurin-NFAT signaling cascade;GO:0106056 regulation of calcineurin-mediated signaling;GO:0033173 calcineurin-NFAT signaling cascade	GO:0005737 cytoplasm;GO:0044424 intracellular part;GO:0005622 intracellular	GO:0008597 calcium-dependent protein serine/threonine phosphatase regulator activity;GO:0019888 protein phosphatase regulator activity;GO:0019208 phosphatase regulator activity	(hsa04919)Thyroid hormone signaling pathway	ENSAPLG00020000139	Q3ZC15	RCAN2			33.878651	-0.663093			38	1.053345	regulator of calcineurin 2	GO:0070884 regulation of calcineurin-NFAT signaling cascade;GO:0106056 regulation of calcineurin-mediated signaling;GO:0033173 calcineurin-NFAT signaling cascade	GO:0005737 cytoplasm;GO:0044424 intracellular part;GO:0005622 intracellular	GO:0008597 calcium-dependent protein serine/threonine phosphatase regulator activity;GO:0019888 protein phosphatase regulator activity;GO:0019208 phosphatase regulator activity	(hsa04919)Thyroid hormone signaling pathway
ENSAPLG00020000140	Q8IV20	LACC1			234.289282	1.256051	187.538882	1.500518	29.649373	1.456111					86.398728	-1.413765	85.164555	-0.797167	88.305284	-0.614396			102.628945	0.755788			20	0.135405	laccase domain containing 1	0	GO:0005777 peroxisome;GO:0042579 microbody;GO:0044444 cytoplasmic part	GO:0005507 copper ion binding;GO:0046914 transition metal ion binding;GO:0046872 metal ion binding	0	ENSAPLG00020000140	Q8IV20	LACC1			61.843156	2.202687	33.633582	1.198982	20	0.135405	laccase domain containing 1	0	GO:0005777 peroxisome;GO:0042579 microbody;GO:0044444 cytoplasmic part	GO:0005507 copper ion binding;GO:0046914 transition metal ion binding;GO:0046872 metal ion binding	0
ENSAPLG00020000141	Q5M7D4	cnpy1							301.51227	0.782302			269.239523	1.349615													20	0.872005	canopy FGF signaling regulator 1	0	GO:0005783 endoplasmic reticulum;GO:0012505 endomembrane system;GO:0044444 cytoplasmic part	0	0	ENSAPLG00020000141	Q5M7D4	cnpy1							20	0.872005	canopy FGF signaling regulator 1	0	GO:0005783 endoplasmic reticulum;GO:0012505 endomembrane system;GO:0044444 cytoplasmic part	0	0
ENSAPLG00020000142	Q6AI14	SLC9A4																									37	0.051255	solute carrier family 9 member A4	GO:0098719 sodium ion import across plasma membrane;GO:0051453 regulation of intracellular pH;GO:0001696 gastric acid secretion	GO:0016323 basolateral plasma membrane;GO:0016324 apical plasma membrane;GO:0045177 apical part of cell	GO:0015386 potassium:proton antiporter activity;GO:0015385 sodium:proton antiporter activity;GO:0005451 monovalent cation:proton antiporter activity	(hsa04971)Gastric acid secretion	ENSAPLG00020000142	Q6AI14	SLC9A4							37	0.051255	solute carrier family 9 member A4	GO:0098719 sodium ion import across plasma membrane;GO:0051453 regulation of intracellular pH;GO:0001696 gastric acid secretion	GO:0016323 basolateral plasma membrane;GO:0016324 apical plasma membrane;GO:0045177 apical part of cell	GO:0015386 potassium:proton antiporter activity;GO:0015385 sodium:proton antiporter activity;GO:0005451 monovalent cation:proton antiporter activity	(hsa04971)Gastric acid secretion
ENSAPLG00020000143	P31424	Grm5																									12	0.502124	glutamate metabotropic receptor 5	GO:0099553 trans-synaptic signaling by endocannabinoid, modulating synaptic transmission;GO:1902938 regulation of intracellular calcium activated chloride channel activity;GO:0099552 trans-synaptic signaling by lipid, modulating synaptic transmission	GO:0098839 postsynaptic density membrane;GO:0099634 postsynaptic specialization membrane;GO:0098685 Schaffer collateral - CA1 synapse	GO:0099583 neurotransmitter receptor activity involved in regulation of postsynaptic cytosolic calcium ion concentration;GO:0099530 G protein-coupled receptor activity involved in regulation of postsynaptic membrane potential;GO:0030296 protein tyrosine kinase activator activity	(hsa04720)Long-term potentiation; (hsa04540)Gap junction; (hsa04723)Retrograde endocannabinoid signaling	ENSAPLG00020000143	P31424	Grm5							12	0.502124	glutamate metabotropic receptor 5	GO:0099553 trans-synaptic signaling by endocannabinoid, modulating synaptic transmission;GO:1902938 regulation of intracellular calcium activated chloride channel activity;GO:0099552 trans-synaptic signaling by lipid, modulating synaptic transmission	GO:0098839 postsynaptic density membrane;GO:0099634 postsynaptic specialization membrane;GO:0098685 Schaffer collateral - CA1 synapse	GO:0099583 neurotransmitter receptor activity involved in regulation of postsynaptic cytosolic calcium ion concentration;GO:0099530 G protein-coupled receptor activity involved in regulation of postsynaptic membrane potential;GO:0030296 protein tyrosine kinase activator activity	(hsa04720)Long-term potentiation; (hsa04540)Gap junction; (hsa04723)Retrograde endocannabinoid signaling
ENSAPLG00020000144	Q90627																											-0.392036						ENSAPLG00020000144	Q90627									-0.392036
ENSAPLG00020000145	Q9HC10	OTOF													0.77979	-3.132237											29	0.112692	otoferlin	GO:0016079 synaptic vesicle exocytosis;GO:0048489 synaptic vesicle transport;GO:0017156 calcium ion regulated exocytosis	GO:0030672 synaptic vesicle membrane;GO:0099501 exocytic vesicle membrane;GO:0008021 synaptic vesicle	GO:0005509 calcium ion binding;GO:0046872 metal ion binding;GO:0043169 cation binding	0	ENSAPLG00020000145	Q9HC10	OTOF							29	0.112692	otoferlin	GO:0016079 synaptic vesicle exocytosis;GO:0048489 synaptic vesicle transport;GO:0017156 calcium ion regulated exocytosis	GO:0030672 synaptic vesicle membrane;GO:0099501 exocytic vesicle membrane;GO:0008021 synaptic vesicle	GO:0005509 calcium ion binding;GO:0046872 metal ion binding;GO:0043169 cation binding	0
ENSAPLG00020000146	Q8C3I9																										1	-0.530995						ENSAPLG00020000146	Q8C3I9				592.371386	-1.735844	1197.675395	-0.763161	1	-0.530995
ENSAPLG00020000147	Q9WUT3	Rps6ka2											447.139373	-0.898485	56.788296	-1.504731	80.977968	-1.227159	91.887972	-0.601602	125.384871	-0.656988	148.527777	-0.863834			209	1.423199	ribosomal protein S6 kinase A2	GO:0043065 positive regulation of apoptotic process;GO:0043068 positive regulation of programmed cell death;GO:0045786 negative regulation of cell cycle	GO:0005654 nucleoplasm;GO:0031981 nuclear lumen;GO:0070013 intracellular organelle lumen	GO:0004711 ribosomal protein S6 kinase activity;GO:0004712 protein serine/threonine/tyrosine kinase activity;GO:0000287 magnesium ion binding	(hsa04720)Long-term potentiation; (hsa04914)Progesterone-mediated oocyte maturation; (hsa04931)Insulin resistance	ENSAPLG00020000147	Q9WUT3	Rps6ka2			65.457758	-1.144254			209	1.423199	ribosomal protein S6 kinase A2	GO:0043065 positive regulation of apoptotic process;GO:0043068 positive regulation of programmed cell death;GO:0045786 negative regulation of cell cycle	GO:0005654 nucleoplasm;GO:0031981 nuclear lumen;GO:0070013 intracellular organelle lumen	GO:0004711 ribosomal protein S6 kinase activity;GO:0004712 protein serine/threonine/tyrosine kinase activity;GO:0000287 magnesium ion binding	(hsa04720)Long-term potentiation; (hsa04914)Progesterone-mediated oocyte maturation; (hsa04931)Insulin resistance
ENSAPLG00020000148	Q9JIX9	Fastk									147.583165	1.004095					445.169712	0.760067	693.106485	1.341029	638.298219	1.330113	726.141299	1.178205	635.993478	1.363819	9		Fas activated serine/threonine kinase	GO:0043484 regulation of RNA splicing;GO:0097190 apoptotic signaling pathway;GO:0008380 RNA splicing	GO:0005759 mitochondrial matrix;GO:0044429 mitochondrial part;GO:0005739 mitochondrion	GO:0033867 Fas-activated serine/threonine kinase activity;GO:0004674 protein serine/threonine kinase activity;GO:0004672 protein kinase activity	0	ENSAPLG00020000148	Q9JIX9	Fastk	462.674208	-1.139988					9		Fas activated serine/threonine kinase	GO:0043484 regulation of RNA splicing;GO:0097190 apoptotic signaling pathway;GO:0008380 RNA splicing	GO:0005759 mitochondrial matrix;GO:0044429 mitochondrial part;GO:0005739 mitochondrion	GO:0033867 Fas-activated serine/threonine kinase activity;GO:0004674 protein serine/threonine kinase activity;GO:0004672 protein kinase activity	0
ENSAPLG00020000149	Q8WNV3	MRO																										-0.950356	maestro	0	GO:0005730 nucleolus;GO:0031981 nuclear lumen;GO:0070013 intracellular organelle lumen	0	0	ENSAPLG00020000149	Q8WNV3	MRO								-0.950356	maestro	0	GO:0005730 nucleolus;GO:0031981 nuclear lumen;GO:0070013 intracellular organelle lumen	0	0
ENSAPLG00020000150	Q5ZKJ0	CLPTM1L	2197.493896	1.051735			1880.63509	1.221958							610.660608	1.353647												0.352781	CLPTM1 like	GO:0006915 apoptotic process;GO:0012501 programmed cell death;GO:0008219 cell death	GO:0016021 integral component of membrane;GO:0031224 intrinsic component of membrane;GO:0044425 membrane part	0	0	ENSAPLG00020000150	Q5ZKJ0	CLPTM1L								0.352781	CLPTM1 like	GO:0006915 apoptotic process;GO:0012501 programmed cell death;GO:0008219 cell death	GO:0016021 integral component of membrane;GO:0031224 intrinsic component of membrane;GO:0044425 membrane part	0	0
ENSAPLG00020000151	P19075	TSPAN8	56.273389	2.065651	96.966913	-1.521481	105.895036	-1.352138																			1	0.509587	tetraspanin 8	GO:0030195 negative regulation of blood coagulation;GO:1900047 negative regulation of hemostasis;GO:0030193 regulation of blood coagulation	GO:0070062 extracellular exosome;GO:1903561 extracellular vesicle;GO:0043230 extracellular organelle	GO:0005178 integrin binding;GO:0050839 cell adhesion molecule binding;GO:0044877 protein-containing complex binding	0	ENSAPLG00020000151	P19075	TSPAN8	38.572566	4.91286	11.277662	-1.298249			1	0.509587	tetraspanin 8	GO:0030195 negative regulation of blood coagulation;GO:1900047 negative regulation of hemostasis;GO:0030193 regulation of blood coagulation	GO:0070062 extracellular exosome;GO:1903561 extracellular vesicle;GO:0043230 extracellular organelle	GO:0005178 integrin binding;GO:0050839 cell adhesion molecule binding;GO:0044877 protein-containing complex binding	0
ENSAPLG00020000153	Q5ZIX8	KDM3A													28.074767	-0.702234									35.19096	-0.585212	18	1.418602	lysine demethylase 3A	GO:0007290 spermatid nucleus elongation;GO:0051573 negative regulation of histone H3-K9 methylation;GO:0046293 formaldehyde biosynthetic process	GO:0000785 chromatin;GO:0044427 chromosomal part;GO:0005694 chromosome	GO:0050681 androgen receptor binding;GO:0032454 histone demethylase activity (H3-K9 specific);GO:0000979 RNA polymerase II core promoter sequence-specific DNA binding	0	ENSAPLG00020000153	Q5ZIX8	KDM3A	37.013126	0.956248					18	1.418602	lysine demethylase 3A	GO:0007290 spermatid nucleus elongation;GO:0051573 negative regulation of histone H3-K9 methylation;GO:0046293 formaldehyde biosynthetic process	GO:0000785 chromatin;GO:0044427 chromosomal part;GO:0005694 chromosome	GO:0050681 androgen receptor binding;GO:0032454 histone demethylase activity (H3-K9 specific);GO:0000979 RNA polymerase II core promoter sequence-specific DNA binding	0
ENSAPLG00020000154	P12967	IAPP											51.009712	0.983962														-0.621976	islet amyloid polypeptide	GO:1905907 negative regulation of amyloid fibril formation;GO:0045779 negative regulation of bone resorption;GO:0032463 negative regulation of protein homooligomerization	GO:0043025 neuronal cell body;GO:0044297 cell body;GO:0036477 somatodendritic compartment	GO:0001540 amyloid-beta binding;GO:0005179 hormone activity;GO:0042277 peptide binding	(hsa04950)Maturity onset diabetes of the young	ENSAPLG00020000154	P12967	IAPP								-0.621976	islet amyloid polypeptide	GO:1905907 negative regulation of amyloid fibril formation;GO:0045779 negative regulation of bone resorption;GO:0032463 negative regulation of protein homooligomerization	GO:0043025 neuronal cell body;GO:0044297 cell body;GO:0036477 somatodendritic compartment	GO:0001540 amyloid-beta binding;GO:0005179 hormone activity;GO:0042277 peptide binding	(hsa04950)Maturity onset diabetes of the young
ENSAPLG00020000155	Q05917	EN2													1.753272	-4.266541											5	1.066022	engrailed homeobox 2	GO:1990403 embryonic brain development;GO:0030901 midbrain development;GO:0043524 negative regulation of neuron apoptotic process	GO:0016586 RSC-type complex;GO:0070603 SWI/SNF superfamily-type complex;GO:0001650 fibrillar center	GO:0000981 DNA-binding transcription factor activity, RNA polymerase II-specific;GO:0043565 sequence-specific DNA binding;GO:0003700 DNA-binding transcription factor activity	0	ENSAPLG00020000155	Q05917	EN2							5	1.066022	engrailed homeobox 2	GO:1990403 embryonic brain development;GO:0030901 midbrain development;GO:0043524 negative regulation of neuron apoptotic process	GO:0016586 RSC-type complex;GO:0070603 SWI/SNF superfamily-type complex;GO:0001650 fibrillar center	GO:0000981 DNA-binding transcription factor activity, RNA polymerase II-specific;GO:0043565 sequence-specific DNA binding;GO:0003700 DNA-binding transcription factor activity	0
ENSAPLG00020000156	A5A8Y8	EGFL8															4.713515	2.402651							1.581785	-3.533839		0.081466	EGF like domain multiple 8	GO:0001701 in utero embryonic development;GO:0043009 chordate embryonic development;GO:0009792 embryo development ending in birth or egg hatching	GO:0009986 cell surface;GO:0005576 extracellular region;GO:0044464 cell part	GO:0005509 calcium ion binding;GO:0005102 signaling receptor binding;GO:0046872 metal ion binding	0	ENSAPLG00020000156	A5A8Y8	EGFL8	53.854508	2.154689	40.00939	1.100303				0.081466	EGF like domain multiple 8	GO:0001701 in utero embryonic development;GO:0043009 chordate embryonic development;GO:0009792 embryo development ending in birth or egg hatching	GO:0009986 cell surface;GO:0005576 extracellular region;GO:0044464 cell part	GO:0005509 calcium ion binding;GO:0005102 signaling receptor binding;GO:0046872 metal ion binding	0
ENSAPLG00020000158	Q8N3X1	FNBP4													2531.178798	-1.172973			1516.337501	-1.149192	1631.697163	-1.175333	2666.8428	-2.384334	1858.118559	-1.440676	18	2.251253	formin binding protein 4	0	GO:0016607 nuclear speck;GO:0016604 nuclear body;GO:0044451 nucleoplasm part	GO:0005515 protein binding;GO:0005488 binding;GO:0003674 molecular_function	0	ENSAPLG00020000158	Q8N3X1	FNBP4	1636.757818	-1.013641	1599.537114	0.940155			18	2.251253	formin binding protein 4	0	GO:0016607 nuclear speck;GO:0016604 nuclear body;GO:0044451 nucleoplasm part	GO:0005515 protein binding;GO:0005488 binding;GO:0003674 molecular_function	0
ENSAPLG00020000159	Q9UJA9	ENPP5											2770.018786	-1.274301													3	0.798465	ectonucleotide pyrophosphatase/phosphodiesterase family member 5	GO:0007154 cell communication;GO:0009987 cellular process;GO:0008150 biological_process	GO:0005576 extracellular region;GO:0005886 plasma membrane;GO:0071944 cell periphery	GO:0016787 hydrolase activity;GO:0046872 metal ion binding;GO:0043169 cation binding	0	ENSAPLG00020000159	Q9UJA9	ENPP5							3	0.798465	ectonucleotide pyrophosphatase/phosphodiesterase family member 5	GO:0007154 cell communication;GO:0009987 cellular process;GO:0008150 biological_process	GO:0005576 extracellular region;GO:0005886 plasma membrane;GO:0071944 cell periphery	GO:0016787 hydrolase activity;GO:0046872 metal ion binding;GO:0043169 cation binding	0
ENSAPLG00020000160	P50482	SLC9A2															3.392154	-2.404953			9.299132	-0.891744	14.909909	-2.082401	15.974572	-3.712013	8	0.049427	solute carrier family 9 member A2	GO:0098719 sodium ion import across plasma membrane;GO:0051453 regulation of intracellular pH;GO:0030641 regulation of cellular pH	GO:0005886 plasma membrane;GO:0071944 cell periphery;GO:0016021 integral component of membrane	GO:0015386 potassium:proton antiporter activity;GO:0015385 sodium:proton antiporter activity;GO:0005451 monovalent cation:proton antiporter activity	0	ENSAPLG00020000160	P50482	SLC9A2	5.053022	5.33968	20.37553	-1.766835	45.263124	-2.776941	8	0.049427	solute carrier family 9 member A2	GO:0098719 sodium ion import across plasma membrane;GO:0051453 regulation of intracellular pH;GO:0030641 regulation of cellular pH	GO:0005886 plasma membrane;GO:0071944 cell periphery;GO:0016021 integral component of membrane	GO:0015386 potassium:proton antiporter activity;GO:0015385 sodium:proton antiporter activity;GO:0005451 monovalent cation:proton antiporter activity	0
ENSAPLG00020000161	Q5T0U0	CCDC122			2.696997	3.701572																					9	0.01251	coiled-coil domain containing 122	0	0	0	0	ENSAPLG00020000161	Q5T0U0	CCDC122			2.179085	4.960011			9	0.01251	coiled-coil domain containing 122	0	0	0	0
ENSAPLG00020000162	B2KI30	SERPINB10													18.354456	1.677082					13.287418	-1.70434	14.19671	-2.267118	11.609193	-1.244719	7	-0.578152	serpin family B member 10	GO:0043312 neutrophil degranulation;GO:0002283 neutrophil activation involved in immune response;GO:0010951 negative regulation of endopeptidase activity	GO:0101003 ficolin-1-rich granule membrane;GO:0070820 tertiary granule;GO:0101002 ficolin-1-rich granule	GO:0004867 serine-type endopeptidase inhibitor activity;GO:0004866 endopeptidase inhibitor activity;GO:0061135 endopeptidase regulator activity	(hsa05146)Amoebiasis	ENSAPLG00020000162	B2KI30	SERPINB10					13.668459	-2.612036	7	-0.578152	serpin family B member 10	GO:0043312 neutrophil degranulation;GO:0002283 neutrophil activation involved in immune response;GO:0010951 negative regulation of endopeptidase activity	GO:0101003 ficolin-1-rich granule membrane;GO:0070820 tertiary granule;GO:0101002 ficolin-1-rich granule	GO:0004867 serine-type endopeptidase inhibitor activity;GO:0004866 endopeptidase inhibitor activity;GO:0061135 endopeptidase regulator activity	(hsa05146)Amoebiasis
ENSAPLG00020000163	Q49A17	GALNTL6																			1.08073	-3.14526					448	1.558746	polypeptide N-acetylgalactosaminyltransferase like 6	GO:0018243 protein O-linked glycosylation via threonine;GO:0006493 protein O-linked glycosylation;GO:0018210 peptidyl-threonine modification	GO:0000139 Golgi membrane;GO:0098791 Golgi subcompartment;GO:0044431 Golgi apparatus part	GO:0004653 polypeptide N-acetylgalactosaminyltransferase activity;GO:0008376 acetylgalactosaminyltransferase activity;GO:0008194 UDP-glycosyltransferase activity	(hsa)O-glycan biosynthesis, mucin type core; (M00056)O-glycan biosynthesis, mucin type core; (hsa00512)Mucin type O-glycan biosynthesis	ENSAPLG00020000163	Q49A17	GALNTL6	4.763559	3.44494	6.408332	1.493747			448	1.558746	polypeptide N-acetylgalactosaminyltransferase like 6	GO:0018243 protein O-linked glycosylation via threonine;GO:0006493 protein O-linked glycosylation;GO:0018210 peptidyl-threonine modification	GO:0000139 Golgi membrane;GO:0098791 Golgi subcompartment;GO:0044431 Golgi apparatus part	GO:0004653 polypeptide N-acetylgalactosaminyltransferase activity;GO:0008376 acetylgalactosaminyltransferase activity;GO:0008194 UDP-glycosyltransferase activity	(hsa)O-glycan biosynthesis, mucin type core; (M00056)O-glycan biosynthesis, mucin type core; (hsa00512)Mucin type O-glycan biosynthesis
ENSAPLG00020000164	P29693	eef1d			4287.19486	-0.812154									4761.401737	-0.881503									5454.62853	0.751023	4	-0.250024	eukaryotic translation elongation factor 1 delta	GO:0071479 cellular response to ionizing radiation;GO:0043123 positive regulation of I-kappaB kinase/NF-kappaB signaling;GO:0043122 regulation of I-kappaB kinase/NF-kappaB signaling	GO:0005853 eukaryotic translation elongation factor 1 complex;GO:0001650 fibrillar center;GO:0044452 nucleolar part	GO:0003746 translation elongation factor activity;GO:0045296 cadherin binding;GO:0008135 translation factor activity, RNA binding	(hsa05168)Herpes simplex infection	ENSAPLG00020000164	P29693	eef1d							4	-0.250024	eukaryotic translation elongation factor 1 delta	GO:0071479 cellular response to ionizing radiation;GO:0043123 positive regulation of I-kappaB kinase/NF-kappaB signaling;GO:0043122 regulation of I-kappaB kinase/NF-kappaB signaling	GO:0005853 eukaryotic translation elongation factor 1 complex;GO:0001650 fibrillar center;GO:0044452 nucleolar part	GO:0003746 translation elongation factor activity;GO:0045296 cadherin binding;GO:0008135 translation factor activity, RNA binding	(hsa05168)Herpes simplex infection
ENSAPLG00020000165	P62312	LSM6			509.901778	-1.637534	376.220241	-0.873603			4331.187726	-0.626621			416.627427	-0.651416												0.296017	LSM6 homolog, U6 small nuclear RNA and mRNA degradation associated	GO:0043928 exonucleolytic nuclear-transcribed mRNA catabolic process involved in deadenylation-dependent decay;GO:0000291 nuclear-transcribed mRNA catabolic process, exonucleolytic;GO:0000288 nuclear-transcribed mRNA catabolic process, deadenylation-dependent decay	GO:0120115 Lsm2-8 complex;GO:0005688 U6 snRNP;GO:0046540 U4/U6 x U5 tri-snRNP complex	GO:0003723 RNA binding;GO:0003676 nucleic acid binding;GO:1901363 heterocyclic compound binding	(hsa03018)RNA degradation; (hsa03040)Spliceosome	ENSAPLG00020000165	P62312	LSM6			674.921763	-1.853882				0.296017	LSM6 homolog, U6 small nuclear RNA and mRNA degradation associated	GO:0043928 exonucleolytic nuclear-transcribed mRNA catabolic process involved in deadenylation-dependent decay;GO:0000291 nuclear-transcribed mRNA catabolic process, exonucleolytic;GO:0000288 nuclear-transcribed mRNA catabolic process, deadenylation-dependent decay	GO:0120115 Lsm2-8 complex;GO:0005688 U6 snRNP;GO:0046540 U4/U6 x U5 tri-snRNP complex	GO:0003723 RNA binding;GO:0003676 nucleic acid binding;GO:1901363 heterocyclic compound binding	(hsa03018)RNA degradation; (hsa03040)Spliceosome
ENSAPLG00020000167	O75144	ICOSLG													39.80733	-3.066433							117.307953	0.830586			1	1.060175	inducible T cell costimulator ligand	GO:0042104 positive regulation of activated T cell proliferation;GO:0031295 T cell costimulation;GO:0046006 regulation of activated T cell proliferation	GO:0036464 cytoplasmic ribonucleoprotein granule;GO:0070062 extracellular exosome;GO:0035770 ribonucleoprotein granule	GO:0005102 signaling receptor binding;GO:0042802 identical protein binding;GO:0005515 protein binding	(hsa04672)Intestinal immune network for IgA production; (hsa04514)Cell adhesion molecules (CAMs)	ENSAPLG00020000167	O75144	ICOSLG	100.142408	1.110152					1	1.060175	inducible T cell costimulator ligand	GO:0042104 positive regulation of activated T cell proliferation;GO:0031295 T cell costimulation;GO:0046006 regulation of activated T cell proliferation	GO:0036464 cytoplasmic ribonucleoprotein granule;GO:0070062 extracellular exosome;GO:0035770 ribonucleoprotein granule	GO:0005102 signaling receptor binding;GO:0042802 identical protein binding;GO:0005515 protein binding	(hsa04672)Intestinal immune network for IgA production; (hsa04514)Cell adhesion molecules (CAMs)
ENSAPLG00020000168	O55005	Robo1	178.633315	2.146424							162.490591	1.307383	153.562467	0.910173	359.307824	0.657686	482.433116	-0.839085	641.81193	-0.939386	663.54729	-1.625139			656.565015	-1.274563	29	0.400154	roundabout guidance receptor 1	GO:0021836 chemorepulsion involved in postnatal olfactory bulb interneuron migration;GO:0021827 postnatal olfactory bulb interneuron migration;GO:0021823 cerebral cortex tangential migration using cell-cell interactions	GO:0033116 endoplasmic reticulum-Golgi intermediate compartment membrane;GO:0005793 endoplasmic reticulum-Golgi intermediate compartment;GO:0030424 axon	GO:0008046 axon guidance receptor activity;GO:0030275 LRR domain binding;GO:0019904 protein domain specific binding	(hsa04360)Axon guidance	ENSAPLG00020000168	O55005	Robo1							29	0.400154	roundabout guidance receptor 1	GO:0021836 chemorepulsion involved in postnatal olfactory bulb interneuron migration;GO:0021827 postnatal olfactory bulb interneuron migration;GO:0021823 cerebral cortex tangential migration using cell-cell interactions	GO:0033116 endoplasmic reticulum-Golgi intermediate compartment membrane;GO:0005793 endoplasmic reticulum-Golgi intermediate compartment;GO:0030424 axon	GO:0008046 axon guidance receptor activity;GO:0030275 LRR domain binding;GO:0019904 protein domain specific binding	(hsa04360)Axon guidance
ENSAPLG00020000169	Q5ZMT9	INSIG1	2803.467158	1.565819	5472.752246	-1.805429			380.83329	-1.613255	112.831742	0.852191					690.333893	-1.294354	967.654336	-1.107466	1539.347023	-1.426767	1089.001632	-1.187636	1864.817218	-0.999795		-0.466812	insulin induced gene 1	GO:0036316 SREBP-SCAP complex retention in endoplasmic reticulum;GO:1901303 negative regulation of cargo loading into COPII-coated vesicle;GO:2000639 negative regulation of SREBP signaling pathway	GO:0032937 SREBP-SCAP-Insig complex;GO:0030176 integral component of endoplasmic reticulum membrane;GO:0031227 intrinsic component of endoplasmic reticulum membrane	GO:0005515 protein binding;GO:0005488 binding;GO:0003674 molecular_function	0	ENSAPLG00020000169	Q5ZMT9	INSIG1	383.727465	1.842699	190.765551	-0.956882	216.832312	-0.87343		-0.466812	insulin induced gene 1	GO:0036316 SREBP-SCAP complex retention in endoplasmic reticulum;GO:1901303 negative regulation of cargo loading into COPII-coated vesicle;GO:2000639 negative regulation of SREBP signaling pathway	GO:0032937 SREBP-SCAP-Insig complex;GO:0030176 integral component of endoplasmic reticulum membrane;GO:0031227 intrinsic component of endoplasmic reticulum membrane	GO:0005515 protein binding;GO:0005488 binding;GO:0003674 molecular_function	0
ENSAPLG00020000170	P21329	jockey\pol							4898.508889	1.418931			2735.958715	1.837667													3	0.314286						ENSAPLG00020000170	P21329	jockey\pol							3	0.314286
ENSAPLG00020000171	Q91012	TSC22D1			1084.263813	-0.72522									308.313833	-1.073402	408.635943	-0.746441	321.647699	-1.604583	360.56351	-1.360851	436.031738	-2.065095	317.059461	-1.571184	1		TSC22 domain family member 1	GO:0006357 regulation of transcription by RNA polymerase II;GO:0006366 transcription by RNA polymerase II;GO:0006355 regulation of transcription, DNA-templated	GO:0005634 nucleus;GO:0005737 cytoplasm;GO:0043231 intracellular membrane-bounded organelle	GO:0000981 DNA-binding transcription factor activity, RNA polymerase II-specific;GO:0003700 DNA-binding transcription factor activity;GO:0140110 transcription regulator activity	0	ENSAPLG00020000171	Q91012	TSC22D1	941.852822	-1.272213			1969.864488	-1.032345	1		TSC22 domain family member 1	GO:0006357 regulation of transcription by RNA polymerase II;GO:0006366 transcription by RNA polymerase II;GO:0006355 regulation of transcription, DNA-templated	GO:0005634 nucleus;GO:0005737 cytoplasm;GO:0043231 intracellular membrane-bounded organelle	GO:0000981 DNA-binding transcription factor activity, RNA polymerase II-specific;GO:0003700 DNA-binding transcription factor activity;GO:0140110 transcription regulator activity	0
ENSAPLG00020000173	Q5ZIX8	KDM3A					19.679117	1.423727									21.994414	-1.517109	115.292629	1.157943	111.642679	1.098857	126.694277	1.367021	102.6328	1.378405	5	1.418602	lysine demethylase 3A	GO:0007290 spermatid nucleus elongation;GO:0051573 negative regulation of histone H3-K9 methylation;GO:0046293 formaldehyde biosynthetic process	GO:0000785 chromatin;GO:0044427 chromosomal part;GO:0005694 chromosome	GO:0050681 androgen receptor binding;GO:0032454 histone demethylase activity (H3-K9 specific);GO:0000979 RNA polymerase II core promoter sequence-specific DNA binding	0	ENSAPLG00020000173	Q5ZIX8	KDM3A			31.599853	1.98351			5	1.418602	lysine demethylase 3A	GO:0007290 spermatid nucleus elongation;GO:0051573 negative regulation of histone H3-K9 methylation;GO:0046293 formaldehyde biosynthetic process	GO:0000785 chromatin;GO:0044427 chromosomal part;GO:0005694 chromosome	GO:0050681 androgen receptor binding;GO:0032454 histone demethylase activity (H3-K9 specific);GO:0000979 RNA polymerase II core promoter sequence-specific DNA binding	0
ENSAPLG00020000174	Q8C0T7	Mfsd9							35.200882	2.599366					110.069461	0.691205							232.757967	-0.58959			2	-0.453635	major facilitator superfamily domain containing 9	GO:0055085 transmembrane transport;GO:0006810 transport;GO:0051234 establishment of localization	GO:0016021 integral component of membrane;GO:0031224 intrinsic component of membrane;GO:0044425 membrane part	0	0	ENSAPLG00020000174	Q8C0T7	Mfsd9			227.332525	1.111607			2	-0.453635	major facilitator superfamily domain containing 9	GO:0055085 transmembrane transport;GO:0006810 transport;GO:0051234 establishment of localization	GO:0016021 integral component of membrane;GO:0031224 intrinsic component of membrane;GO:0044425 membrane part	0	0
ENSAPLG00020000175	Q6A078	Cep290	149.286342	1.104771	155.37924	2.139874	105.743288	2.21891											289.540822	-0.895823	302.199037	-1.067344	231.571625	-0.711783	278.018733	-1.040783	1	-1.089639	centrosomal protein 290	GO:0030916 otic vesicle formation;GO:0071600 otic vesicle morphogenesis;GO:0071599 otic vesicle development	GO:0035580 specific granule lumen;GO:0036038 MKS complex;GO:0032391 photoreceptor connecting cilium	GO:0051011 microtubule minus-end binding;GO:0008017 microtubule binding;GO:0015631 tubulin binding	0	ENSAPLG00020000175	Q6A078	Cep290	356.400951	1.212083	283.541353	3.637797	127.549687	2.53065	1	-1.089639	centrosomal protein 290	GO:0030916 otic vesicle formation;GO:0071600 otic vesicle morphogenesis;GO:0071599 otic vesicle development	GO:0035580 specific granule lumen;GO:0036038 MKS complex;GO:0032391 photoreceptor connecting cilium	GO:0051011 microtubule minus-end binding;GO:0008017 microtubule binding;GO:0015631 tubulin binding	0
ENSAPLG00020000176	A2VDP5	ENPP4			961.104701	-0.951595																					3	0.161436	ectonucleotide pyrophosphatase/phosphodiesterase 4	GO:0046130 purine ribonucleoside catabolic process;GO:0006152 purine nucleoside catabolic process;GO:0030194 positive regulation of blood coagulation	GO:0101003 ficolin-1-rich granule membrane;GO:0070820 tertiary granule;GO:0101002 ficolin-1-rich granule	GO:0047710 bis(5'-adenosyl)-triphosphatase activity;GO:0004551 nucleotide diphosphatase activity;GO:0016462 pyrophosphatase activity	(hsa00230)Purine metabolism	ENSAPLG00020000176	A2VDP5	ENPP4	573.936537	-2.153597	495.405482	0.614774	396.49157	0.700527	3	0.161436	ectonucleotide pyrophosphatase/phosphodiesterase 4	GO:0046130 purine ribonucleoside catabolic process;GO:0006152 purine nucleoside catabolic process;GO:0030194 positive regulation of blood coagulation	GO:0101003 ficolin-1-rich granule membrane;GO:0070820 tertiary granule;GO:0101002 ficolin-1-rich granule	GO:0047710 bis(5'-adenosyl)-triphosphatase activity;GO:0004551 nucleotide diphosphatase activity;GO:0016462 pyrophosphatase activity	(hsa00230)Purine metabolism
ENSAPLG00020000177	P10063	GABRA2	4.534536	4.59393			8.706194	4.478715	557.421084	-1.121497									2.201181	-2.817032	2.521262	-4.941544	2.456351	-2.70413	4.017802	-2.693021		-0.931284	gamma-aminobutyric acid type A receptor alpha2 subunit	GO:1904862 inhibitory synapse assembly;GO:0051932 synaptic transmission, GABAergic;GO:1902476 chloride transmembrane transport	GO:0030285 integral component of synaptic vesicle membrane;GO:0098563 intrinsic component of synaptic vesicle membrane;GO:1902711 GABA-A receptor complex	GO:0022851 GABA-gated chloride ion channel activity;GO:0005237 inhibitory extracellular ligand-gated ion channel activity;GO:1904315 transmitter-gated ion channel activity involved in regulation of postsynaptic membrane potential	(hsa05033)Nicotine addiction; (hsa04742)Taste transduction; (hsa04727)GABAergic synapse	ENSAPLG00020000177	P10063	GABRA2			2.455449	2.820851				-0.931284	gamma-aminobutyric acid type A receptor alpha2 subunit	GO:1904862 inhibitory synapse assembly;GO:0051932 synaptic transmission, GABAergic;GO:1902476 chloride transmembrane transport	GO:0030285 integral component of synaptic vesicle membrane;GO:0098563 intrinsic component of synaptic vesicle membrane;GO:1902711 GABA-A receptor complex	GO:0022851 GABA-gated chloride ion channel activity;GO:0005237 inhibitory extracellular ligand-gated ion channel activity;GO:1904315 transmitter-gated ion channel activity involved in regulation of postsynaptic membrane potential	(hsa05033)Nicotine addiction; (hsa04742)Taste transduction; (hsa04727)GABAergic synapse
ENSAPLG00020000178	Q6P135	tmub1	86.156444	-1.98655											1071.372969	-3.575871	684.121653	-2.187055	895.764107	-1.152317	887.120164	-1.120625	847.844911	-1.195934	827.519111	-1.31331	8		transmembrane and ubiquitin like domain containing 1	GO:0030433 ubiquitin-dependent ERAD pathway;GO:0036503 ERAD pathway;GO:0043161 proteasome-mediated ubiquitin-dependent protein catabolic process	GO:0055037 recycling endosome;GO:0045211 postsynaptic membrane;GO:0097060 synaptic membrane	GO:0005515 protein binding;GO:0005488 binding;GO:0003674 molecular_function	0	ENSAPLG00020000178	Q6P135	tmub1			197.362233	-1.433324			8		transmembrane and ubiquitin like domain containing 1	GO:0030433 ubiquitin-dependent ERAD pathway;GO:0036503 ERAD pathway;GO:0043161 proteasome-mediated ubiquitin-dependent protein catabolic process	GO:0055037 recycling endosome;GO:0045211 postsynaptic membrane;GO:0097060 synaptic membrane	GO:0005515 protein binding;GO:0005488 binding;GO:0003674 molecular_function	0
ENSAPLG00020000179	Q5ZK13	KIZ																									8	0.162156	kizuna centrosomal protein	GO:0007051 spindle organization;GO:0000226 microtubule cytoskeleton organization;GO:0007017 microtubule-based process	GO:0005813 centrosome;GO:0005815 microtubule organizing center;GO:0015630 microtubule cytoskeleton	GO:0019901 protein kinase binding;GO:0019900 kinase binding;GO:0019899 enzyme binding	0	ENSAPLG00020000179	Q5ZK13	KIZ	419.352209	-2.038104	333.991091	0.931178	163.73845	0.757607	8	0.162156	kizuna centrosomal protein	GO:0007051 spindle organization;GO:0000226 microtubule cytoskeleton organization;GO:0007017 microtubule-based process	GO:0005813 centrosome;GO:0005815 microtubule organizing center;GO:0015630 microtubule cytoskeleton	GO:0019901 protein kinase binding;GO:0019900 kinase binding;GO:0019899 enzyme binding	0
ENSAPLG00020000180	O00584	RNASET2	411.727525	-0.599482	726.764237	0.788637	577.337582	0.774066																			1	0.170049	ribonuclease T2	GO:0043312 neutrophil degranulation;GO:0002283 neutrophil activation involved in immune response;GO:0042119 neutrophil activation	GO:0035578 azurophil granule lumen;GO:0043202 lysosomal lumen;GO:0042582 azurophil granule	GO:0033897 ribonuclease T2 activity;GO:0016892 endoribonuclease activity, producing 3'-phosphomonoesters;GO:0016894 endonuclease activity, active with either ribo- or deoxyribonucleic acids and producing 3'-phosphomonoesters	0	ENSAPLG00020000180	O00584	RNASET2							1	0.170049	ribonuclease T2	GO:0043312 neutrophil degranulation;GO:0002283 neutrophil activation involved in immune response;GO:0042119 neutrophil activation	GO:0035578 azurophil granule lumen;GO:0043202 lysosomal lumen;GO:0042582 azurophil granule	GO:0033897 ribonuclease T2 activity;GO:0016892 endoribonuclease activity, producing 3'-phosphomonoesters;GO:0016894 endonuclease activity, active with either ribo- or deoxyribonucleic acids and producing 3'-phosphomonoesters	0
ENSAPLG00020000181	Q90629										1521.324582	1.987181	1178.136453	1.318984														-0.392036						ENSAPLG00020000181	Q90629									-0.392036
ENSAPLG00020000182	P47898	HTR5A																									15	0.959393	5-hydroxytryptamine receptor 5A	GO:0007198 adenylate cyclase-inhibiting serotonin receptor signaling pathway;GO:0021766 hippocampus development;GO:0098664 G protein-coupled serotonin receptor signaling pathway	GO:0099060 integral component of postsynaptic specialization membrane;GO:0098948 intrinsic component of postsynaptic specialization membrane;GO:0099055 integral component of postsynaptic membrane	GO:0051378 serotonin binding;GO:0004993 G protein-coupled serotonin receptor activity;GO:0043176 amine binding	(hsa04726)Serotonergic synapse; (hsa04020)Calcium signaling pathway; (hsa04080)Neuroactive ligand-receptor interaction	ENSAPLG00020000182	P47898	HTR5A							15	0.959393	5-hydroxytryptamine receptor 5A	GO:0007198 adenylate cyclase-inhibiting serotonin receptor signaling pathway;GO:0021766 hippocampus development;GO:0098664 G protein-coupled serotonin receptor signaling pathway	GO:0099060 integral component of postsynaptic specialization membrane;GO:0098948 intrinsic component of postsynaptic specialization membrane;GO:0099055 integral component of postsynaptic membrane	GO:0051378 serotonin binding;GO:0004993 G protein-coupled serotonin receptor activity;GO:0043176 amine binding	(hsa04726)Serotonergic synapse; (hsa04020)Calcium signaling pathway; (hsa04080)Neuroactive ligand-receptor interaction
ENSAPLG00020000183	Q91012	TSC22D1																									7	0.215008	TSC22 domain family member 1	GO:0006357 regulation of transcription by RNA polymerase II;GO:0006366 transcription by RNA polymerase II;GO:0006355 regulation of transcription, DNA-templated	GO:0005634 nucleus;GO:0005737 cytoplasm;GO:0043231 intracellular membrane-bounded organelle	GO:0000981 DNA-binding transcription factor activity, RNA polymerase II-specific;GO:0003700 DNA-binding transcription factor activity;GO:0140110 transcription regulator activity	0	ENSAPLG00020000183	Q91012	TSC22D1	692.20834	-1.592943	591.586547	0.783537			7	0.215008	TSC22 domain family member 1	GO:0006357 regulation of transcription by RNA polymerase II;GO:0006366 transcription by RNA polymerase II;GO:0006355 regulation of transcription, DNA-templated	GO:0005634 nucleus;GO:0005737 cytoplasm;GO:0043231 intracellular membrane-bounded organelle	GO:0000981 DNA-binding transcription factor activity, RNA polymerase II-specific;GO:0003700 DNA-binding transcription factor activity;GO:0140110 transcription regulator activity	0
ENSAPLG00020000184	Q80X71	Tmem106b			500.04492	0.966457	572.479319	2.146715							157.637871	1.26798			295.062528	-0.718074	356.298659	-0.858216			308.919251	-0.609586	15	0.669271	transmembrane protein 106B	GO:1900006 positive regulation of dendrite development;GO:0050773 regulation of dendrite development;GO:0048813 dendrite morphogenesis	GO:0031902 late endosome membrane;GO:0005765 lysosomal membrane;GO:0010008 endosome membrane	GO:0005515 protein binding;GO:0005488 binding;GO:0003674 molecular_function	0	ENSAPLG00020000184	Q80X71	Tmem106b			233.961597	1.748265	192.453352	1.339272	15	0.669271	transmembrane protein 106B	GO:1900006 positive regulation of dendrite development;GO:0050773 regulation of dendrite development;GO:0048813 dendrite morphogenesis	GO:0031902 late endosome membrane;GO:0005765 lysosomal membrane;GO:0010008 endosome membrane	GO:0005515 protein binding;GO:0005488 binding;GO:0003674 molecular_function	0
ENSAPLG00020000185	F7D3V9	lgr5	12.431063	2.805289							434.985586	0.93598			117.773001	2.396677			105.036404	-0.838961	116.400802	-1.306771	137.6464	-1.163117	191.79987	-2.11814	13	0.931752	leucine rich repeat containing G protein-coupled receptor 5	GO:2001013 epithelial cell proliferation involved in renal tubule morphogenesis;GO:0009994 oocyte differentiation;GO:0090263 positive regulation of canonical Wnt signaling pathway	GO:0032588 trans-Golgi network membrane;GO:0005802 trans-Golgi network;GO:0000139 Golgi membrane	GO:0016500 protein-hormone receptor activity;GO:0008528 G protein-coupled peptide receptor activity;GO:0001653 peptide receptor activity	0	ENSAPLG00020000185	F7D3V9	lgr5			40.024947	0.801053	23.950976	1.458255	13	0.931752	leucine rich repeat containing G protein-coupled receptor 5	GO:2001013 epithelial cell proliferation involved in renal tubule morphogenesis;GO:0009994 oocyte differentiation;GO:0090263 positive regulation of canonical Wnt signaling pathway	GO:0032588 trans-Golgi network membrane;GO:0005802 trans-Golgi network;GO:0000139 Golgi membrane	GO:0016500 protein-hormone receptor activity;GO:0008528 G protein-coupled peptide receptor activity;GO:0001653 peptide receptor activity	0
ENSAPLG00020000186	Q5F3L7	TMEM229B			217.373898	-0.777394					115.71441	1.474641	91.162676	2.056809	66.026048	-1.159139											119	1.133981	transmembrane protein 229B	GO:0009617 response to bacterium;GO:0051707 response to other organism;GO:0043207 response to external biotic stimulus	GO:0016021 integral component of membrane;GO:0031224 intrinsic component of membrane;GO:0044425 membrane part	0	0	ENSAPLG00020000186	Q5F3L7	TMEM229B							119	1.133981	transmembrane protein 229B	GO:0009617 response to bacterium;GO:0051707 response to other organism;GO:0043207 response to external biotic stimulus	GO:0016021 integral component of membrane;GO:0031224 intrinsic component of membrane;GO:0044425 membrane part	0	0
ENSAPLG00020000187	Q0V9E0	tmem182													374.279165	-3.661479	707.006597	-3.119717	802.937672	-7.086913	914.494703	-7.377347	755.810073	-7.267037	803.664673	-7.010554	2	-0.453635	transmembrane protein 182	0	GO:0016021 integral component of membrane;GO:0031224 intrinsic component of membrane;GO:0044425 membrane part	GO:0005515 protein binding;GO:0005488 binding;GO:0003674 molecular_function	0	ENSAPLG00020000187	Q0V9E0	tmem182							2	-0.453635	transmembrane protein 182	0	GO:0016021 integral component of membrane;GO:0031224 intrinsic component of membrane;GO:0044425 membrane part	GO:0005515 protein binding;GO:0005488 binding;GO:0003674 molecular_function	0
ENSAPLG00020000188	Q5U5Z8	AGBL2	11.272231	-2.085131											66.211849	-2.934668	50.984526	-1.076253	38.872979	-1.701	50.225799	-2.173265	45.662694	-2.787833	50.521887	-1.832804	11	2.251253	ATP/GTP binding protein like 2	GO:0035610 protein side chain deglutamylation;GO:0035608 protein deglutamylation;GO:0018200 peptidyl-glutamic acid modification	GO:0005814 centriole;GO:0036064 ciliary basal body;GO:0044450 microtubule organizing center part	GO:0004181 metallocarboxypeptidase activity;GO:0004180 carboxypeptidase activity;GO:0008235 metalloexopeptidase activity	0	ENSAPLG00020000188	Q5U5Z8	AGBL2	21.865515	-1.74761					11	2.251253	ATP/GTP binding protein like 2	GO:0035610 protein side chain deglutamylation;GO:0035608 protein deglutamylation;GO:0018200 peptidyl-glutamic acid modification	GO:0005814 centriole;GO:0036064 ciliary basal body;GO:0044450 microtubule organizing center part	GO:0004181 metallocarboxypeptidase activity;GO:0004180 carboxypeptidase activity;GO:0008235 metalloexopeptidase activity	0
ENSAPLG00020000189	Q9WVM8	Aadat					533.342074	1.134164							120.622856	1.240463											6	-0.503944	aminoadipate aminotransferase	GO:0033512 L-lysine catabolic process to acetyl-CoA via saccharopine;GO:0019474 L-lysine catabolic process to acetyl-CoA;GO:0019477 L-lysine catabolic process	GO:0005759 mitochondrial matrix;GO:0044429 mitochondrial part;GO:0005739 mitochondrion	GO:0016212 kynurenine-oxoglutarate transaminase activity;GO:0047536 2-aminoadipate transaminase activity;GO:0036137 kynurenine aminotransferase activity	(hsa00300)Lysine biosynthesis; (hsa)Lysine degradation, lysine => saccharopine => acetoacetyl-CoA; (M00032)Lysine degradation, lysine => saccharopine => acetoacetyl-CoA	ENSAPLG00020000189	Q9WVM8	Aadat			165.426027	-1.055779			6	-0.503944	aminoadipate aminotransferase	GO:0033512 L-lysine catabolic process to acetyl-CoA via saccharopine;GO:0019474 L-lysine catabolic process to acetyl-CoA;GO:0019477 L-lysine catabolic process	GO:0005759 mitochondrial matrix;GO:0044429 mitochondrial part;GO:0005739 mitochondrion	GO:0016212 kynurenine-oxoglutarate transaminase activity;GO:0047536 2-aminoadipate transaminase activity;GO:0036137 kynurenine aminotransferase activity	(hsa00300)Lysine biosynthesis; (hsa)Lysine degradation, lysine => saccharopine => acetoacetyl-CoA; (M00032)Lysine degradation, lysine => saccharopine => acetoacetyl-CoA
ENSAPLG00020000190	O73790	SERPINB10					51.997189	-1.197411							66.309667	2.414379	40.471963	1.340649					27.393009	0.705663			7	-0.360964	serpin family B member 10	GO:0043312 neutrophil degranulation;GO:0002283 neutrophil activation involved in immune response;GO:0010951 negative regulation of endopeptidase activity	GO:0101003 ficolin-1-rich granule membrane;GO:0070820 tertiary granule;GO:0101002 ficolin-1-rich granule	GO:0004867 serine-type endopeptidase inhibitor activity;GO:0004866 endopeptidase inhibitor activity;GO:0061135 endopeptidase regulator activity	(hsa05146)Amoebiasis	ENSAPLG00020000190	O73790	SERPINB10			10.430986	-1.791915	52.277963	-2.910928	7	-0.360964	serpin family B member 10	GO:0043312 neutrophil degranulation;GO:0002283 neutrophil activation involved in immune response;GO:0010951 negative regulation of endopeptidase activity	GO:0101003 ficolin-1-rich granule membrane;GO:0070820 tertiary granule;GO:0101002 ficolin-1-rich granule	GO:0004867 serine-type endopeptidase inhibitor activity;GO:0004866 endopeptidase inhibitor activity;GO:0061135 endopeptidase regulator activity	(hsa05146)Amoebiasis
ENSAPLG00020000191	P55024	TYR			9.850178	-3.451233					53.200866	-2.125939	82.288171	-2.27158	4.743698	-4.757824	5.341518	-4.990455			13.712054	1.098928	13.271092	1.758979				-0.712656	tyrosinase	GO:0006583 melanin biosynthetic process from tyrosine;GO:0006726 eye pigment biosynthetic process;GO:0042441 eye pigment metabolic process	GO:0033162 melanosome membrane;GO:0090741 pigment granule membrane;GO:0045009 chitosome	GO:0004503 monophenol monooxygenase activity;GO:0016716 oxidoreductase activity, acting on paired donors, with incorporation or reduction of molecular oxygen, another compound as one donor, and incorporation of one atom of oxygen;GO:0005507 copper ion binding	(M00042)Catecholamine biosynthesis, tyrosine => dopamine => noradrenaline => adrenaline; (hsa)Catecholamine biosynthesis, tyrosine => dopamine => noradrenaline => adrenaline; (hsa00350)Tyrosine metabolism	ENSAPLG00020000191	P55024	TYR								-0.712656	tyrosinase	GO:0006583 melanin biosynthetic process from tyrosine;GO:0006726 eye pigment biosynthetic process;GO:0042441 eye pigment metabolic process	GO:0033162 melanosome membrane;GO:0090741 pigment granule membrane;GO:0045009 chitosome	GO:0004503 monophenol monooxygenase activity;GO:0016716 oxidoreductase activity, acting on paired donors, with incorporation or reduction of molecular oxygen, another compound as one donor, and incorporation of one atom of oxygen;GO:0005507 copper ion binding	(M00042)Catecholamine biosynthesis, tyrosine => dopamine => noradrenaline => adrenaline; (hsa)Catecholamine biosynthesis, tyrosine => dopamine => noradrenaline => adrenaline; (hsa00350)Tyrosine metabolism
ENSAPLG00020000192	Q04861	NFKB1					1310.895935	-0.87252									1214.353667	0.844054			1267.737941	0.701553						-1.118616	nuclear factor kappa B subunit 1	GO:0010956 negative regulation of calcidiol 1-monooxygenase activity;GO:1900127 positive regulation of hyaluronan biosynthetic process;GO:0045083 negative regulation of interleukin-12 biosynthetic process	GO:0035580 specific granule lumen;GO:0033256 I-kappaB/NF-kappaB complex;GO:0042581 specific granule	GO:0000980 RNA polymerase II distal enhancer sequence-specific DNA binding;GO:0001158 enhancer sequence-specific DNA binding;GO:0042805 actinin binding	(hsa01523)Antifolate resistance; (hsa05030)Cocaine addiction; (hsa05134)Legionellosis	ENSAPLG00020000192	Q04861	NFKB1			525.965322	0.981493				-1.118616	nuclear factor kappa B subunit 1	GO:0010956 negative regulation of calcidiol 1-monooxygenase activity;GO:1900127 positive regulation of hyaluronan biosynthetic process;GO:0045083 negative regulation of interleukin-12 biosynthetic process	GO:0035580 specific granule lumen;GO:0033256 I-kappaB/NF-kappaB complex;GO:0042581 specific granule	GO:0000980 RNA polymerase II distal enhancer sequence-specific DNA binding;GO:0001158 enhancer sequence-specific DNA binding;GO:0042805 actinin binding	(hsa01523)Antifolate resistance; (hsa05030)Cocaine addiction; (hsa05134)Legionellosis
ENSAPLG00020000193	H7C241	CLDN34																			2.481938	-4.395025	1.432799	-4.331943			17	0.688513	claudin 34	0	GO:0005923 bicellular tight junction;GO:0070160 tight junction;GO:0043296 apical junction complex	GO:0005198 structural molecule activity;GO:0003674 molecular_function	0	ENSAPLG00020000193	H7C241	CLDN34							17	0.688513	claudin 34	0	GO:0005923 bicellular tight junction;GO:0070160 tight junction;GO:0043296 apical junction complex	GO:0005198 structural molecule activity;GO:0003674 molecular_function	0
ENSAPLG00020000194	Q05215	EGR4													31.512853	-2.690669			20.604957	-2.089631	20.982019	-2.963551	21.02582	-3.256124	20.848169	-2.548519	14	1.984706	early growth response 4	GO:0045944 positive regulation of transcription by RNA polymerase II;GO:0071363 cellular response to growth factor stimulus;GO:0045893 positive regulation of transcription, DNA-templated	GO:0005634 nucleus;GO:0043231 intracellular membrane-bounded organelle;GO:0043227 membrane-bounded organelle	GO:0001228 DNA-binding transcription activator activity, RNA polymerase II-specific;GO:0000977 RNA polymerase II regulatory region sequence-specific DNA binding;GO:0000976 transcription regulatory region sequence-specific DNA binding	0	ENSAPLG00020000194	Q05215	EGR4							14	1.984706	early growth response 4	GO:0045944 positive regulation of transcription by RNA polymerase II;GO:0071363 cellular response to growth factor stimulus;GO:0045893 positive regulation of transcription, DNA-templated	GO:0005634 nucleus;GO:0043231 intracellular membrane-bounded organelle;GO:0043227 membrane-bounded organelle	GO:0001228 DNA-binding transcription activator activity, RNA polymerase II-specific;GO:0000977 RNA polymerase II regulatory region sequence-specific DNA binding;GO:0000976 transcription regulatory region sequence-specific DNA binding	0
ENSAPLG00020000195	Q5R863	GPALPP1							5.327613	4.851698			12.506333	2.561658			341.402139	0.804687	419.705128	0.87721	439.776086	1.057978	495.432539	0.902501	386.792954	1.05531	2	-0.591475	GPALPP motifs containing 1	0	0	0	0	ENSAPLG00020000195	Q5R863	GPALPP1	365.492695	-0.988261					2	-0.591475	GPALPP motifs containing 1	0	0	0	0
ENSAPLG00020000196	Q6ZW49	PAXIP1													255.934469	0.918321	230.934053	0.591889			369.127307	0.754449	425.159746	0.68331	345.267854	0.727963	37	0.959393	PAX interacting protein 1	GO:0048304 positive regulation of isotype switching to IgG isotypes;GO:0048302 regulation of isotype switching to IgG isotypes;GO:0045830 positive regulation of isotype switching	GO:0044666 MLL3/4 complex;GO:0016363 nuclear matrix;GO:0035097 histone methyltransferase complex	GO:0005515 protein binding;GO:0005488 binding;GO:0003674 molecular_function	0	ENSAPLG00020000196	Q6ZW49	PAXIP1							37	0.959393	PAX interacting protein 1	GO:0048304 positive regulation of isotype switching to IgG isotypes;GO:0048302 regulation of isotype switching to IgG isotypes;GO:0045830 positive regulation of isotype switching	GO:0044666 MLL3/4 complex;GO:0016363 nuclear matrix;GO:0035097 histone methyltransferase complex	GO:0005515 protein binding;GO:0005488 binding;GO:0003674 molecular_function	0
ENSAPLG00020000197	P20264	POU3F3																	5.99682	-3.5629	10.297427	-1.620534	14.499348	-3.414546	10.053258	-2.46415		-0.442311	POU class 3 homeobox 3	GO:0072240 metanephric DCT cell differentiation;GO:0072233 metanephric thick ascending limb development;GO:0072218 metanephric ascending thin limb development	GO:0005634 nucleus;GO:0043231 intracellular membrane-bounded organelle;GO:0043227 membrane-bounded organelle	GO:0071837 HMG box domain binding;GO:0019904 protein domain specific binding;GO:0000981 DNA-binding transcription factor activity, RNA polymerase II-specific	0	ENSAPLG00020000197	P20264	POU3F3								-0.442311	POU class 3 homeobox 3	GO:0072240 metanephric DCT cell differentiation;GO:0072233 metanephric thick ascending limb development;GO:0072218 metanephric ascending thin limb development	GO:0005634 nucleus;GO:0043231 intracellular membrane-bounded organelle;GO:0043227 membrane-bounded organelle	GO:0071837 HMG box domain binding;GO:0019904 protein domain specific binding;GO:0000981 DNA-binding transcription factor activity, RNA polymerase II-specific	0
ENSAPLG00020000198	Q2YDD1	FGFR1OP	49.017597	0.733828	52.889989	0.79107	46.825281	1.38143					1.6332	-3.637101														-0.6044	FGFR1 oncogene partner	GO:0061099 negative regulation of protein tyrosine kinase activity;GO:0050732 negative regulation of peptidyl-tyrosine phosphorylation;GO:0097711 ciliary basal body-plasma membrane docking	GO:0005814 centriole;GO:0044450 microtubule organizing center part;GO:0005813 centrosome	GO:0030292 protein tyrosine kinase inhibitor activity;GO:0004860 protein kinase inhibitor activity;GO:0019210 kinase inhibitor activity	0	ENSAPLG00020000198	Q2YDD1	FGFR1OP			94.343401	0.762464	70.839121	0.988921		-0.6044	FGFR1 oncogene partner	GO:0061099 negative regulation of protein tyrosine kinase activity;GO:0050732 negative regulation of peptidyl-tyrosine phosphorylation;GO:0097711 ciliary basal body-plasma membrane docking	GO:0005814 centriole;GO:0044450 microtubule organizing center part;GO:0005813 centrosome	GO:0030292 protein tyrosine kinase inhibitor activity;GO:0004860 protein kinase inhibitor activity;GO:0019210 kinase inhibitor activity	0
ENSAPLG00020000199	P35526	CLIC5													5.384372	2.123326							5.186482	-1.592054	3.488801	-1.581279	3	0.118444	chloride intracellular channel 5	GO:1902476 chloride transmembrane transport;GO:0006821 chloride transport;GO:0098661 inorganic anion transmembrane transport	GO:0034707 chloride channel complex;GO:0034702 ion channel complex;GO:0016324 apical plasma membrane	GO:0005254 chloride channel activity;GO:0005253 anion channel activity;GO:0015108 chloride transmembrane transporter activity	0	ENSAPLG00020000199	P35526	CLIC5			583.651491	-2.134398	1832.187423	-2.721149	3	0.118444	chloride intracellular channel 5	GO:1902476 chloride transmembrane transport;GO:0006821 chloride transport;GO:0098661 inorganic anion transmembrane transport	GO:0034707 chloride channel complex;GO:0034702 ion channel complex;GO:0016324 apical plasma membrane	GO:0005254 chloride channel activity;GO:0005253 anion channel activity;GO:0015108 chloride transmembrane transporter activity	0
ENSAPLG00020000200	P28042	Ssbp1			806.000886	-0.707295													827.548474	0.780619	873.030117	0.848865	911.43832	1.205197	857.980479	1.069366	5	-0.343085	single stranded DNA binding protein 1	GO:0051096 positive regulation of helicase activity;GO:0006264 mitochondrial DNA replication;GO:0051095 regulation of helicase activity	GO:0042645 mitochondrial nucleoid;GO:0009295 nucleoid;GO:0070062 extracellular exosome	GO:0003697 single-stranded DNA binding;GO:0003682 chromatin binding;GO:0003723 RNA binding	(hsa03430)Mismatch repair; (hsa03030)DNA replication; (hsa03440)Homologous recombination	ENSAPLG00020000200	P28042	Ssbp1			1059.206223	-0.891621			5	-0.343085	single stranded DNA binding protein 1	GO:0051096 positive regulation of helicase activity;GO:0006264 mitochondrial DNA replication;GO:0051095 regulation of helicase activity	GO:0042645 mitochondrial nucleoid;GO:0009295 nucleoid;GO:0070062 extracellular exosome	GO:0003697 single-stranded DNA binding;GO:0003682 chromatin binding;GO:0003723 RNA binding	(hsa03430)Mismatch repair; (hsa03030)DNA replication; (hsa03440)Homologous recombination
ENSAPLG00020000201	P22897	MRC1					1897.14005	1.242532							75.475966	-2.395063	120.69604	-1.046935	60.671653	-2.006123	96.775879	-1.851504	110.341918	-2.277572	72.958771	-2.421847		-0.85322	mannose receptor C-type 1	GO:0046718 viral entry into host cell;GO:0030260 entry into host cell;GO:0071353 cellular response to interleukin-4	GO:0010008 endosome membrane;GO:0044440 endosomal part;GO:0044433 cytoplasmic vesicle part	GO:0005537 mannose binding;GO:0001618 virus receptor activity;GO:0104005 hijacked molecular function	(hsa04145)Phagosome; (hsa05152)Tuberculosis	ENSAPLG00020000201	P22897	MRC1			123.635731	0.65696				-0.85322	mannose receptor C-type 1	GO:0046718 viral entry into host cell;GO:0030260 entry into host cell;GO:0071353 cellular response to interleukin-4	GO:0010008 endosome membrane;GO:0044440 endosomal part;GO:0044433 cytoplasmic vesicle part	GO:0005537 mannose binding;GO:0001618 virus receptor activity;GO:0104005 hijacked molecular function	(hsa04145)Phagosome; (hsa05152)Tuberculosis
ENSAPLG00020000202	P23574	Gabrg1									331.781321	1.83855																-1.175368	gamma-aminobutyric acid type A receptor gamma1 subunit	GO:0051932 synaptic transmission, GABAergic;GO:1902476 chloride transmembrane transport;GO:0007214 gamma-aminobutyric acid signaling pathway	GO:1902711 GABA-A receptor complex;GO:0032590 dendrite membrane;GO:1902710 GABA receptor complex	GO:0022851 GABA-gated chloride ion channel activity;GO:0005237 inhibitory extracellular ligand-gated ion channel activity;GO:1904315 transmitter-gated ion channel activity involved in regulation of postsynaptic membrane potential	(hsa05033)Nicotine addiction; (hsa04727)GABAergic synapse; (hsa05032)Morphine addiction	ENSAPLG00020000202	P23574	Gabrg1								-1.175368	gamma-aminobutyric acid type A receptor gamma1 subunit	GO:0051932 synaptic transmission, GABAergic;GO:1902476 chloride transmembrane transport;GO:0007214 gamma-aminobutyric acid signaling pathway	GO:1902711 GABA-A receptor complex;GO:0032590 dendrite membrane;GO:1902710 GABA receptor complex	GO:0022851 GABA-gated chloride ion channel activity;GO:0005237 inhibitory extracellular ligand-gated ion channel activity;GO:1904315 transmitter-gated ion channel activity involved in regulation of postsynaptic membrane potential	(hsa05033)Nicotine addiction; (hsa04727)GABAergic synapse; (hsa05032)Morphine addiction
ENSAPLG00020000203	Q9QYE2	Slco1a6			994.011066	2.026375	948.836223	2.685107																				-0.621976						ENSAPLG00020000203	Q9QYE2	Slco1a6								-0.621976
ENSAPLG00020000205	Q9UPZ6	THSD7A													19.49775	1.30338			33.375889	-1.474712	32.875905	-1.919006	51.669845	-1.895463	34.66834	-0.80757	6	-0.646815	thrombospondin type 1 domain containing 7A	GO:0031532 actin cytoskeleton reorganization;GO:0001525 angiogenesis;GO:0048514 blood vessel morphogenesis	GO:0042995 cell projection;GO:0005576 extracellular region;GO:0005886 plasma membrane	0	0	ENSAPLG00020000205	Q9UPZ6	THSD7A			43.029942	1.158797			6	-0.646815	thrombospondin type 1 domain containing 7A	GO:0031532 actin cytoskeleton reorganization;GO:0001525 angiogenesis;GO:0048514 blood vessel morphogenesis	GO:0042995 cell projection;GO:0005576 extracellular region;GO:0005886 plasma membrane	0	0
ENSAPLG00020000206	Q68FR9	Eef1d							81.968435	-0.636786	86.095804	0.605937					3.000805	1.909326									1	-0.250024	eukaryotic translation elongation factor 1 delta	GO:0071479 cellular response to ionizing radiation;GO:0043123 positive regulation of I-kappaB kinase/NF-kappaB signaling;GO:0043122 regulation of I-kappaB kinase/NF-kappaB signaling	GO:0005853 eukaryotic translation elongation factor 1 complex;GO:0001650 fibrillar center;GO:0044452 nucleolar part	GO:0003746 translation elongation factor activity;GO:0045296 cadherin binding;GO:0008135 translation factor activity, RNA binding	(hsa05168)Herpes simplex infection	ENSAPLG00020000206	Q68FR9	Eef1d							1	-0.250024	eukaryotic translation elongation factor 1 delta	GO:0071479 cellular response to ionizing radiation;GO:0043123 positive regulation of I-kappaB kinase/NF-kappaB signaling;GO:0043122 regulation of I-kappaB kinase/NF-kappaB signaling	GO:0005853 eukaryotic translation elongation factor 1 complex;GO:0001650 fibrillar center;GO:0044452 nucleolar part	GO:0003746 translation elongation factor activity;GO:0045296 cadherin binding;GO:0008135 translation factor activity, RNA binding	(hsa05168)Herpes simplex infection
ENSAPLG00020000207	Q17R98	ZNF827			49.728111	1.268935	41.572568	1.453321																	184.811491	-0.702238	53	1.333606	zinc finger protein 827	GO:0010468 regulation of gene expression;GO:0060255 regulation of macromolecule metabolic process;GO:0019222 regulation of metabolic process	GO:0035097 histone methyltransferase complex;GO:0034708 methyltransferase complex;GO:0044451 nucleoplasm part	GO:0000979 RNA polymerase II core promoter sequence-specific DNA binding;GO:0001046 core promoter sequence-specific DNA binding;GO:0001047 core promoter binding	0	ENSAPLG00020000207	Q17R98	ZNF827			107.069539	1.233338	79.044447	0.6377	53	1.333606	zinc finger protein 827	GO:0010468 regulation of gene expression;GO:0060255 regulation of macromolecule metabolic process;GO:0019222 regulation of metabolic process	GO:0035097 histone methyltransferase complex;GO:0034708 methyltransferase complex;GO:0044451 nucleoplasm part	GO:0000979 RNA polymerase II core promoter sequence-specific DNA binding;GO:0001046 core promoter sequence-specific DNA binding;GO:0001047 core promoter binding	0
ENSAPLG00020000208	Q5ZJF6	DDX10			243.749854	1.074025	253.880403	1.149456			167.558637	-0.613782	143.856806	-0.646077	431.196767	0.739041			784.67106	0.678376	788.05393	1.298731	701.054952	1.94784	623.937041	1.114602	55	0.009621	DEAD-box helicase 10	GO:0097065 anterior head development;GO:0006364 rRNA processing;GO:0016072 rRNA metabolic process	GO:0005634 nucleus;GO:0043231 intracellular membrane-bounded organelle;GO:0043227 membrane-bounded organelle	GO:0003724 RNA helicase activity;GO:0004386 helicase activity;GO:0017111 nucleoside-triphosphatase activity	0	ENSAPLG00020000208	Q5ZJF6	DDX10					223.837528	0.760254	55	0.009621	DEAD-box helicase 10	GO:0097065 anterior head development;GO:0006364 rRNA processing;GO:0016072 rRNA metabolic process	GO:0005634 nucleus;GO:0043231 intracellular membrane-bounded organelle;GO:0043227 membrane-bounded organelle	GO:0003724 RNA helicase activity;GO:0004386 helicase activity;GO:0017111 nucleoside-triphosphatase activity	0
ENSAPLG00020000209	Q92831	KAT2B	770.743961	0.724547	886.626366	0.811695	697.108485	1.306046																	840.696156	-0.609931		-0.960415	lysine acetyltransferase 2B	GO:0035948 positive regulation of gluconeogenesis by positive regulation of transcription from RNA polymerase II promoter;GO:0046600 negative regulation of centriole replication;GO:0035947 regulation of gluconeogenesis by regulation of transcription from RNA polymerase II promoter	GO:0000125 PCAF complex;GO:0005671 Ada2/Gcn5/Ada3 transcription activator complex;GO:0031672 A band	GO:0004145 diamine N-acetyltransferase activity;GO:0004861 cyclin-dependent protein serine/threonine kinase inhibitor activity;GO:0004468 lysine N-acetyltransferase activity, acting on acetyl phosphate as donor	(hsa04330)Notch signaling pathway; (hsa04919)Thyroid hormone signaling pathway; (hsa05203)Viral carcinogenesis	ENSAPLG00020000209	Q92831	KAT2B	5585.179652	-1.74217	3746.107695	2.052498	2251.322234	1.312353		-0.960415	lysine acetyltransferase 2B	GO:0035948 positive regulation of gluconeogenesis by positive regulation of transcription from RNA polymerase II promoter;GO:0046600 negative regulation of centriole replication;GO:0035947 regulation of gluconeogenesis by regulation of transcription from RNA polymerase II promoter	GO:0000125 PCAF complex;GO:0005671 Ada2/Gcn5/Ada3 transcription activator complex;GO:0031672 A band	GO:0004145 diamine N-acetyltransferase activity;GO:0004861 cyclin-dependent protein serine/threonine kinase inhibitor activity;GO:0004468 lysine N-acetyltransferase activity, acting on acetyl phosphate as donor	(hsa04330)Notch signaling pathway; (hsa04919)Thyroid hormone signaling pathway; (hsa05203)Viral carcinogenesis
ENSAPLG00020000210	Q13796	SHROOM2			293.67026	-0.65905							2320.285324	0.613376			80.341412	-0.701568			102.2175	-0.829544	86.524726	-1.416088	88.491444	-0.960762	24	0.688513	shroom family member 2	GO:0008057 eye pigment granule organization;GO:0032401 establishment of melanosome localization;GO:0002089 lens morphogenesis in camera-type eye	GO:0030864 cortical actin cytoskeleton;GO:0005923 bicellular tight junction;GO:0005913 cell-cell adherens junction	GO:0015280 ligand-gated sodium channel activity;GO:0005272 sodium channel activity;GO:0099094 ligand-gated cation channel activity	0	ENSAPLG00020000210	Q13796	SHROOM2							24	0.688513	shroom family member 2	GO:0008057 eye pigment granule organization;GO:0032401 establishment of melanosome localization;GO:0002089 lens morphogenesis in camera-type eye	GO:0030864 cortical actin cytoskeleton;GO:0005923 bicellular tight junction;GO:0005913 cell-cell adherens junction	GO:0015280 ligand-gated sodium channel activity;GO:0005272 sodium channel activity;GO:0099094 ligand-gated cation channel activity	0
ENSAPLG00020000211	Q9Z1V0	Olfr49									243.20869	0.920132																0.112897						ENSAPLG00020000211	Q9Z1V0	Olfr49								0.112897
ENSAPLG00020000212	Q6NS60	Fbxo41													78.922457	-1.272459	93.621105	-1.108752	102.032913	-0.71278	113.848689	-0.954435	110.30898	-1.555275	134.572111	-1.1671	17	1.984706	F-box protein 41	GO:0000209 protein polyubiquitination;GO:0043687 post-translational protein modification;GO:0016567 protein ubiquitination	GO:0005829 cytosol;GO:0044444 cytoplasmic part;GO:0005737 cytoplasm	0	0	ENSAPLG00020000212	Q6NS60	Fbxo41							17	1.984706	F-box protein 41	GO:0000209 protein polyubiquitination;GO:0043687 post-translational protein modification;GO:0016567 protein ubiquitination	GO:0005829 cytosol;GO:0044444 cytoplasmic part;GO:0005737 cytoplasm	0	0
ENSAPLG00020000213	Q4V893	Gpalpp1																									1	-0.591475	GPALPP motifs containing 1	0	0	0	0	ENSAPLG00020000213	Q4V893	Gpalpp1	37.241539	-1.328438	37.919969	1.255701			1	-0.591475	GPALPP motifs containing 1	0	0	0	0
ENSAPLG00020000214	A5PK51	NAPRT							31.750695	-1.825235					180.060334	-0.654054											4	0.176545	nicotinate phosphoribosyltransferase	GO:0034355 NAD salvage;GO:0019358 nicotinate nucleotide salvage;GO:0034356 NAD biosynthesis via nicotinamide riboside salvage pathway	GO:0035578 azurophil granule lumen;GO:0042582 azurophil granule;GO:0005766 primary lysosome	GO:0004516 nicotinate phosphoribosyltransferase activity;GO:0004514 nicotinate-nucleotide diphosphorylase (carboxylating) activity;GO:0016763 transferase activity, transferring pentosyl groups	(hsa00760)Nicotinate and nicotinamide metabolism; (hsa01100)Metabolic pathways	ENSAPLG00020000214	A5PK51	NAPRT	155.600075	-0.758486					4	0.176545	nicotinate phosphoribosyltransferase	GO:0034355 NAD salvage;GO:0019358 nicotinate nucleotide salvage;GO:0034356 NAD biosynthesis via nicotinamide riboside salvage pathway	GO:0035578 azurophil granule lumen;GO:0042582 azurophil granule;GO:0005766 primary lysosome	GO:0004516 nicotinate phosphoribosyltransferase activity;GO:0004514 nicotinate-nucleotide diphosphorylase (carboxylating) activity;GO:0016763 transferase activity, transferring pentosyl groups	(hsa00760)Nicotinate and nicotinamide metabolism; (hsa01100)Metabolic pathways
ENSAPLG00020000215	Q70SY1	CREB3L2											261.796139	-0.669699	842.338149	0.867283	685.606433	-0.766623			1292.688154	-1.044324	1212.794771	-0.821563	1194.264338	-0.784139	29	0.416501	cAMP responsive element binding protein 3 like 2	GO:0030968 endoplasmic reticulum unfolded protein response;GO:0010976 positive regulation of neuron projection development;GO:0002062 chondrocyte differentiation	GO:0097038 perinuclear endoplasmic reticulum;GO:0000785 chromatin;GO:0005789 endoplasmic reticulum membrane	GO:0035497 cAMP response element binding;GO:0000978 RNA polymerase II proximal promoter sequence-specific DNA binding;GO:0000987 proximal promoter sequence-specific DNA binding	(hsa04962)Vasopressin-regulated water reabsorption; (hsa05030)Cocaine addiction; (hsa05031)Amphetamine addiction	ENSAPLG00020000215	Q70SY1	CREB3L2					338.828267	-0.628702	29	0.416501	cAMP responsive element binding protein 3 like 2	GO:0030968 endoplasmic reticulum unfolded protein response;GO:0010976 positive regulation of neuron projection development;GO:0002062 chondrocyte differentiation	GO:0097038 perinuclear endoplasmic reticulum;GO:0000785 chromatin;GO:0005789 endoplasmic reticulum membrane	GO:0035497 cAMP response element binding;GO:0000978 RNA polymerase II proximal promoter sequence-specific DNA binding;GO:0000987 proximal promoter sequence-specific DNA binding	(hsa04962)Vasopressin-regulated water reabsorption; (hsa05030)Cocaine addiction; (hsa05031)Amphetamine addiction
ENSAPLG00020000216	P51684	CCR6							947.412384	0.747098	725.430096	0.780909															5	0.231553	C-C motif chemokine receptor 6	GO:0048290 isotype switching to IgA isotypes;GO:1904156 DN3 thymocyte differentiation;GO:1904155 DN2 thymocyte differentiation	GO:0097225 sperm midpiece;GO:0097228 sperm principal piece;GO:0097524 sperm plasma membrane	GO:0016493 C-C chemokine receptor activity;GO:0004950 chemokine receptor activity;GO:0001637 G protein-coupled chemoattractant receptor activity	(hsa04062)Chemokine signaling pathway; (hsa04060)Cytokine-cytokine receptor interaction	ENSAPLG00020000216	P51684	CCR6							5	0.231553	C-C motif chemokine receptor 6	GO:0048290 isotype switching to IgA isotypes;GO:1904156 DN3 thymocyte differentiation;GO:1904155 DN2 thymocyte differentiation	GO:0097225 sperm midpiece;GO:0097228 sperm principal piece;GO:0097524 sperm plasma membrane	GO:0016493 C-C chemokine receptor activity;GO:0004950 chemokine receptor activity;GO:0001637 G protein-coupled chemoattractant receptor activity	(hsa04062)Chemokine signaling pathway; (hsa04060)Cytokine-cytokine receptor interaction
ENSAPLG00020000217	P35582	Foxa1			1323.064357	1.34016									6.107901	-1.430025	11.335057	-1.032644			22.650644	1.094671			21.246091	0.926278	1	-1.146642	forkhead box A1	GO:0061144 alveolar secondary septum development;GO:0033148 positive regulation of intracellular estrogen receptor signaling pathway;GO:0060741 prostate gland stromal morphogenesis	GO:0001650 fibrillar center;GO:0005902 microvillus;GO:0044452 nucleolar part	GO:0001228 DNA-binding transcription activator activity, RNA polymerase II-specific;GO:0019904 protein domain specific binding;GO:0008134 transcription factor binding	0	ENSAPLG00020000217	P35582	Foxa1							1	-1.146642	forkhead box A1	GO:0061144 alveolar secondary septum development;GO:0033148 positive regulation of intracellular estrogen receptor signaling pathway;GO:0060741 prostate gland stromal morphogenesis	GO:0001650 fibrillar center;GO:0005902 microvillus;GO:0044452 nucleolar part	GO:0001228 DNA-binding transcription activator activity, RNA polymerase II-specific;GO:0019904 protein domain specific binding;GO:0008134 transcription factor binding	0
ENSAPLG00020000218	Q13950	RUNX2			9.379569	2.998588																					20	0.901347	RUNX family transcription factor 2	GO:0032332 positive regulation of chondrocyte differentiation;GO:0002051 osteoblast fate commitment;GO:0042487 regulation of odontogenesis of dentin-containing tooth	GO:0000790 nuclear chromatin;GO:0044454 nuclear chromosome part;GO:0000785 chromatin	GO:0043425 bHLH transcription factor binding;GO:0070491 repressing transcription factor binding;GO:0000978 RNA polymerase II proximal promoter sequence-specific DNA binding	(hsa05202)Transcriptional misregulation in cancer	ENSAPLG00020000218	Q13950	RUNX2			6.219341	2.147173			20	0.901347	RUNX family transcription factor 2	GO:0032332 positive regulation of chondrocyte differentiation;GO:0002051 osteoblast fate commitment;GO:0042487 regulation of odontogenesis of dentin-containing tooth	GO:0000790 nuclear chromatin;GO:0044454 nuclear chromosome part;GO:0000785 chromatin	GO:0043425 bHLH transcription factor binding;GO:0070491 repressing transcription factor binding;GO:0000978 RNA polymerase II proximal promoter sequence-specific DNA binding	(hsa05202)Transcriptional misregulation in cancer
ENSAPLG00020000219	P82933	MRPS9							29.523501	-2.212417	20.181118	2.572068					460.557335	0.751594					519.345035	0.804169	544.018714	0.642048	26	0.800777	mitochondrial ribosomal protein S9	GO:0070126 mitochondrial translational termination;GO:0070125 mitochondrial translational elongation;GO:0042769 DNA damage response, detection of DNA damage	GO:0005763 mitochondrial small ribosomal subunit;GO:0000314 organellar small ribosomal subunit;GO:0005761 mitochondrial ribosome	GO:0003735 structural constituent of ribosome;GO:0005198 structural molecule activity;GO:0003723 RNA binding	(hsa03010)Ribosome	ENSAPLG00020000219	P82933	MRPS9					832.722638	0.618484	26	0.800777	mitochondrial ribosomal protein S9	GO:0070126 mitochondrial translational termination;GO:0070125 mitochondrial translational elongation;GO:0042769 DNA damage response, detection of DNA damage	GO:0005763 mitochondrial small ribosomal subunit;GO:0000314 organellar small ribosomal subunit;GO:0005761 mitochondrial ribosome	GO:0003735 structural constituent of ribosome;GO:0005198 structural molecule activity;GO:0003723 RNA binding	(hsa03010)Ribosome
ENSAPLG00020000220	Q17QL1	GNPDA2					313.27804	0.910244															861.15116	0.711046	896.539653	0.613112		0.943233	glucosamine-6-phosphate deaminase 2	GO:0006043 glucosamine catabolic process;GO:0006046 N-acetylglucosamine catabolic process;GO:0019262 N-acetylneuraminate catabolic process	GO:0005829 cytosol;GO:0005634 nucleus;GO:0044444 cytoplasmic part	GO:0004342 glucosamine-6-phosphate deaminase activity;GO:0016861 intramolecular oxidoreductase activity, interconverting aldoses and ketoses;GO:0019239 deaminase activity	(hsa00520)Amino sugar and nucleotide sugar metabolism; (hsa01100)Metabolic pathways	ENSAPLG00020000220	Q17QL1	GNPDA2			357.031533	0.761213				0.943233	glucosamine-6-phosphate deaminase 2	GO:0006043 glucosamine catabolic process;GO:0006046 N-acetylglucosamine catabolic process;GO:0019262 N-acetylneuraminate catabolic process	GO:0005829 cytosol;GO:0005634 nucleus;GO:0044444 cytoplasmic part	GO:0004342 glucosamine-6-phosphate deaminase activity;GO:0016861 intramolecular oxidoreductase activity, interconverting aldoses and ketoses;GO:0019239 deaminase activity	(hsa00520)Amino sugar and nucleotide sugar metabolism; (hsa01100)Metabolic pathways
ENSAPLG00020000221	Q6AYP2	Mfap3l					28.768269	2.028752			1076.257401	0.643477	1049.129451	0.690321	51.120246	-2.126279	43.063626	-1.938138	129.546602	-0.82677	144.96379	-0.753066			177.176665	-1.78618	2	-0.639575	microfibril associated protein 3 like	0	GO:0005886 plasma membrane;GO:0071944 cell periphery;GO:0016021 integral component of membrane	GO:0005515 protein binding;GO:0005488 binding;GO:0003674 molecular_function	0	ENSAPLG00020000221	Q6AYP2	Mfap3l			21.670834	-1.401561	19.668488	-2.129446	2	-0.639575	microfibril associated protein 3 like	0	GO:0005886 plasma membrane;GO:0071944 cell periphery;GO:0016021 integral component of membrane	GO:0005515 protein binding;GO:0005488 binding;GO:0003674 molecular_function	0
ENSAPLG00020000222	Q13796	SHROOM2											53.045554	-2.207794							120.289676	-0.873981	96.135677	-1.046645	108.82683	-1.286316	43	0.145295	shroom family member 2	GO:0008057 eye pigment granule organization;GO:0032401 establishment of melanosome localization;GO:0002089 lens morphogenesis in camera-type eye	GO:0030864 cortical actin cytoskeleton;GO:0005923 bicellular tight junction;GO:0005913 cell-cell adherens junction	GO:0015280 ligand-gated sodium channel activity;GO:0005272 sodium channel activity;GO:0099094 ligand-gated cation channel activity	0	ENSAPLG00020000222	Q13796	SHROOM2							43	0.145295	shroom family member 2	GO:0008057 eye pigment granule organization;GO:0032401 establishment of melanosome localization;GO:0002089 lens morphogenesis in camera-type eye	GO:0030864 cortical actin cytoskeleton;GO:0005923 bicellular tight junction;GO:0005913 cell-cell adherens junction	GO:0015280 ligand-gated sodium channel activity;GO:0005272 sodium channel activity;GO:0099094 ligand-gated cation channel activity	0
ENSAPLG00020000223	Q17QH8	SDR39U1							109.940198	-1.147656			47.547256	1.394715														0.112897	short chain dehydrogenase/reductase family 39U member 1	GO:0055114 oxidation-reduction process;GO:0008152 metabolic process;GO:0008150 biological_process	GO:0005634 nucleus;GO:0043231 intracellular membrane-bounded organelle;GO:0043227 membrane-bounded organelle	GO:0050662 coenzyme binding;GO:0048037 cofactor binding;GO:0016491 oxidoreductase activity	0	ENSAPLG00020000223	Q17QH8	SDR39U1								0.112897	short chain dehydrogenase/reductase family 39U member 1	GO:0055114 oxidation-reduction process;GO:0008152 metabolic process;GO:0008150 biological_process	GO:0005634 nucleus;GO:0043231 intracellular membrane-bounded organelle;GO:0043227 membrane-bounded organelle	GO:0050662 coenzyme binding;GO:0048037 cofactor binding;GO:0016491 oxidoreductase activity	0
ENSAPLG00020000224	Q2PPJ7	RALGAPA2													162.94214	0.75315											1	-0.766989	Ral GTPase activating protein catalytic alpha subunit 2	GO:0090630 activation of GTPase activity;GO:0043547 positive regulation of GTPase activity;GO:0051056 regulation of small GTPase mediated signal transduction	GO:0005615 extracellular space;GO:0044421 extracellular region part;GO:0005576 extracellular region	GO:0005096 GTPase activator activity;GO:0030695 GTPase regulator activity;GO:0060589 nucleoside-triphosphatase regulator activity	0	ENSAPLG00020000224	Q2PPJ7	RALGAPA2							1	-0.766989	Ral GTPase activating protein catalytic alpha subunit 2	GO:0090630 activation of GTPase activity;GO:0043547 positive regulation of GTPase activity;GO:0051056 regulation of small GTPase mediated signal transduction	GO:0005615 extracellular space;GO:0044421 extracellular region part;GO:0005576 extracellular region	GO:0005096 GTPase activator activity;GO:0030695 GTPase regulator activity;GO:0060589 nucleoside-triphosphatase regulator activity	0
ENSAPLG00020000225	Q9CR24	Nudt8	2356.675844	-0.731272											3284.947311	-1.595178	2783.718983	-0.852589			3296.035159	-0.60589	3187.220132	-0.65715			37	2.251253	nudix hydrolase 8	0	0	GO:0016787 hydrolase activity;GO:0046872 metal ion binding;GO:0043169 cation binding	0	ENSAPLG00020000225	Q9CR24	Nudt8			2103.121075	-1.178138			37	2.251253	nudix hydrolase 8	0	0	GO:0016787 hydrolase activity;GO:0046872 metal ion binding;GO:0043169 cation binding	0
ENSAPLG00020000226	Q8CFE2	Hpf1			291.862414	-1.106491													486.294739	0.993655	536.420454	1.563634	451.114829	1.670325	486.903905	1.295313	4	0.111871	histone PARylation factor 1	GO:0018312 peptidyl-serine ADP-ribosylation;GO:0010835 regulation of protein ADP-ribosylation;GO:0006471 protein ADP-ribosylation	GO:0005634 nucleus;GO:0043231 intracellular membrane-bounded organelle;GO:0043227 membrane-bounded organelle	GO:0072572 poly-ADP-D-ribose binding;GO:0042393 histone binding;GO:0008270 zinc ion binding	0	ENSAPLG00020000226	Q8CFE2	Hpf1	223.839321	0.684204	217.240172	-1.090825			4	0.111871	histone PARylation factor 1	GO:0018312 peptidyl-serine ADP-ribosylation;GO:0010835 regulation of protein ADP-ribosylation;GO:0006471 protein ADP-ribosylation	GO:0005634 nucleus;GO:0043231 intracellular membrane-bounded organelle;GO:0043227 membrane-bounded organelle	GO:0072572 poly-ADP-D-ribose binding;GO:0042393 histone binding;GO:0008270 zinc ion binding	0
ENSAPLG00020000227	Q8R3Q2	Ppp6r2									253.310483	-0.658435															5	-0.821034	protein phosphatase 6 regulatory subunit 2	GO:0043666 regulation of phosphoprotein phosphatase activity;GO:0035304 regulation of protein dephosphorylation;GO:0010921 regulation of phosphatase activity	GO:0005829 cytosol;GO:0044444 cytoplasmic part;GO:0005737 cytoplasm	GO:0019903 protein phosphatase binding;GO:0019902 phosphatase binding;GO:0019899 enzyme binding	0	ENSAPLG00020000227	Q8R3Q2	Ppp6r2	3459.501223	-1.358327	3043.943575	0.904733			5	-0.821034	protein phosphatase 6 regulatory subunit 2	GO:0043666 regulation of phosphoprotein phosphatase activity;GO:0035304 regulation of protein dephosphorylation;GO:0010921 regulation of phosphatase activity	GO:0005829 cytosol;GO:0044444 cytoplasmic part;GO:0005737 cytoplasm	GO:0019903 protein phosphatase binding;GO:0019902 phosphatase binding;GO:0019899 enzyme binding	0
ENSAPLG00020000228	Q569L8	Cenpj																										1.591091	centromere protein J	GO:1903724 positive regulation of centriole elongation;GO:0046601 positive regulation of centriole replication;GO:1903722 regulation of centriole elongation	GO:0008275 gamma-tubulin small complex;GO:0000930 gamma-tubulin complex;GO:0005814 centriole	GO:0003714 transcription corepressor activity;GO:0015631 tubulin binding;GO:0019901 protein kinase binding	0	ENSAPLG00020000228	Q569L8	Cenpj								1.591091	centromere protein J	GO:1903724 positive regulation of centriole elongation;GO:0046601 positive regulation of centriole replication;GO:1903722 regulation of centriole elongation	GO:0008275 gamma-tubulin small complex;GO:0000930 gamma-tubulin complex;GO:0005814 centriole	GO:0003714 transcription corepressor activity;GO:0015631 tubulin binding;GO:0019901 protein kinase binding	0
ENSAPLG00020000229	P42658	DPP6															2.396278	-3.215108	9.375623	-1.600423	11.174238	-1.778187	4.153	-2.211609	10.94028	-1.718391	57	0.443499	dipeptidyl peptidase like 6	GO:1901379 regulation of potassium ion transmembrane transport;GO:0043266 regulation of potassium ion transport;GO:0071805 potassium ion transmembrane transport	GO:0008076 voltage-gated potassium channel complex;GO:0034705 potassium channel complex;GO:0034703 cation channel complex	GO:0008239 dipeptidyl-peptidase activity;GO:0015459 potassium channel regulator activity;GO:0004177 aminopeptidase activity	0	ENSAPLG00020000229	P42658	DPP6	68.780792	1.039789	24.92432	1.430565			57	0.443499	dipeptidyl peptidase like 6	GO:1901379 regulation of potassium ion transmembrane transport;GO:0043266 regulation of potassium ion transport;GO:0071805 potassium ion transmembrane transport	GO:0008076 voltage-gated potassium channel complex;GO:0034705 potassium channel complex;GO:0034703 cation channel complex	GO:0008239 dipeptidyl-peptidase activity;GO:0015459 potassium channel regulator activity;GO:0004177 aminopeptidase activity	0
ENSAPLG00020000230	Q8IXE1	OR4N5																										0.112897	olfactory receptor family 4 subfamily N member 5	GO:0050911 detection of chemical stimulus involved in sensory perception of smell;GO:0050907 detection of chemical stimulus involved in sensory perception;GO:0050906 detection of stimulus involved in sensory perception	GO:0005886 plasma membrane;GO:0071944 cell periphery;GO:0016021 integral component of membrane	GO:0004984 olfactory receptor activity;GO:0004930 G protein-coupled receptor activity;GO:0004888 transmembrane signaling receptor activity	(hsa04740)Olfactory transduction	ENSAPLG00020000230	Q8IXE1	OR4N5								0.112897	olfactory receptor family 4 subfamily N member 5	GO:0050911 detection of chemical stimulus involved in sensory perception of smell;GO:0050907 detection of chemical stimulus involved in sensory perception;GO:0050906 detection of stimulus involved in sensory perception	GO:0005886 plasma membrane;GO:0071944 cell periphery;GO:0016021 integral component of membrane	GO:0004984 olfactory receptor activity;GO:0004930 G protein-coupled receptor activity;GO:0004888 transmembrane signaling receptor activity	(hsa04740)Olfactory transduction
ENSAPLG00020000231	P51810	GPR143	22.626662	3.074955	17.939571	-2.080958									3.56367	-2.725711					1.879229	-2.918514	3.230238	-3.518627			4	0.282404	G protein-coupled receptor 143	GO:1902908 regulation of melanosome transport;GO:1903056 regulation of melanosome organization;GO:0006726 eye pigment biosynthetic process	GO:0033162 melanosome membrane;GO:0090741 pigment granule membrane;GO:0045009 chitosome	GO:0035643 L-DOPA receptor activity;GO:0072544 L-DOPA binding;GO:0072545 tyrosine binding	0	ENSAPLG00020000231	P51810	GPR143							4	0.282404	G protein-coupled receptor 143	GO:1902908 regulation of melanosome transport;GO:1903056 regulation of melanosome organization;GO:0006726 eye pigment biosynthetic process	GO:0033162 melanosome membrane;GO:0090741 pigment granule membrane;GO:0045009 chitosome	GO:0035643 L-DOPA receptor activity;GO:0072544 L-DOPA binding;GO:0072545 tyrosine binding	0
ENSAPLG00020000232	Q8WVF5	KCTD4							17.081843	-6.399381																	6	-0.967804	potassium channel tetramerization domain containing 4	GO:0051260 protein homooligomerization;GO:0051259 protein complex oligomerization;GO:0065003 protein-containing complex assembly	0	GO:0005515 protein binding;GO:0005488 binding;GO:0003674 molecular_function	0	ENSAPLG00020000232	Q8WVF5	KCTD4							6	-0.967804	potassium channel tetramerization domain containing 4	GO:0051260 protein homooligomerization;GO:0051259 protein complex oligomerization;GO:0065003 protein-containing complex assembly	0	GO:0005515 protein binding;GO:0005488 binding;GO:0003674 molecular_function	0
ENSAPLG00020000233	P30042	C21orf33			1934.578358	-0.645773											607.578456	0.608507	563.149175	0.587803	661.563881	0.586011			596.091749	0.755744		0.29762						ENSAPLG00020000233	P30042	C21orf33	2716.174062	1.119574	3268.151675	-1.0266				0.29762
ENSAPLG00020000234	P22897	MRC1			79.232006	2.214665			2547.688976	0.757336					27.327784	-1.355437	47.05853	-1.069103	24.97278	-2.508795	49.893921	-3.653967	45.293622	-3.17393	31.37446	-4.230272		0.133056	mannose receptor C-type 1	GO:0046718 viral entry into host cell;GO:0030260 entry into host cell;GO:0071353 cellular response to interleukin-4	GO:0010008 endosome membrane;GO:0044440 endosomal part;GO:0044433 cytoplasmic vesicle part	GO:0005537 mannose binding;GO:0001618 virus receptor activity;GO:0104005 hijacked molecular function	(hsa04145)Phagosome; (hsa05152)Tuberculosis	ENSAPLG00020000234	P22897	MRC1			625.452021	2.78633				0.133056	mannose receptor C-type 1	GO:0046718 viral entry into host cell;GO:0030260 entry into host cell;GO:0071353 cellular response to interleukin-4	GO:0010008 endosome membrane;GO:0044440 endosomal part;GO:0044433 cytoplasmic vesicle part	GO:0005537 mannose binding;GO:0001618 virus receptor activity;GO:0104005 hijacked molecular function	(hsa04145)Phagosome; (hsa05152)Tuberculosis
ENSAPLG00020000235	Q1RMU2	CYLD			439.996439	-0.586982	423.522853	-0.592025	6866.25618	-0.84342	5950.173537	1.194566															10	0.176545	CYLD lysine 63 deubiquitinase	GO:0050862 positive regulation of T cell receptor signaling pathway;GO:0043369 CD4-positive or CD8-positive, alpha-beta T cell lineage commitment;GO:1903753 negative regulation of p38MAPK cascade	GO:0097542 ciliary tip;GO:0005881 cytoplasmic microtubule;GO:0031234 extrinsic component of cytoplasmic side of plasma membrane	GO:0061578 Lys63-specific deubiquitinase activity;GO:1990380 Lys48-specific deubiquitinase activity;GO:0004843 thiol-dependent ubiquitin-specific protease activity	(hsa04622)RIG-I-like receptor signaling pathway; (hsa04380)Osteoclast differentiation	ENSAPLG00020000235	Q1RMU2	CYLD	217.184209	-0.627832					10	0.176545	CYLD lysine 63 deubiquitinase	GO:0050862 positive regulation of T cell receptor signaling pathway;GO:0043369 CD4-positive or CD8-positive, alpha-beta T cell lineage commitment;GO:1903753 negative regulation of p38MAPK cascade	GO:0097542 ciliary tip;GO:0005881 cytoplasmic microtubule;GO:0031234 extrinsic component of cytoplasmic side of plasma membrane	GO:0061578 Lys63-specific deubiquitinase activity;GO:1990380 Lys48-specific deubiquitinase activity;GO:0004843 thiol-dependent ubiquitin-specific protease activity	(hsa04622)RIG-I-like receptor signaling pathway; (hsa04380)Osteoclast differentiation
ENSAPLG00020000236	Q5ZJK8	CCT7													2772.641889	-1.529846	1463.256729	-1.024814	2477.346146	-1.356247	2408.600314	-0.916749			2631.997614	-0.688946	29	1.520979	chaperonin containing TCP1 subunit 7	GO:1904871 positive regulation of protein localization to Cajal body;GO:1904869 regulation of protein localization to Cajal body;GO:1904874 positive regulation of telomerase RNA localization to Cajal body	GO:0005832 chaperonin-containing T-complex;GO:0101031 chaperone complex;GO:0005874 microtubule	GO:0051082 unfolded protein binding;GO:0005524 ATP binding;GO:0032559 adenyl ribonucleotide binding	0	ENSAPLG00020000236	Q5ZJK8	CCT7	2203.470704	-0.852911					29	1.520979	chaperonin containing TCP1 subunit 7	GO:1904871 positive regulation of protein localization to Cajal body;GO:1904869 regulation of protein localization to Cajal body;GO:1904874 positive regulation of telomerase RNA localization to Cajal body	GO:0005832 chaperonin-containing T-complex;GO:0101031 chaperone complex;GO:0005874 microtubule	GO:0051082 unfolded protein binding;GO:0005524 ATP binding;GO:0032559 adenyl ribonucleotide binding	0
ENSAPLG00020000237	Q70EL2	USP45			101.185453	1.428194	72.007321	1.636119									66.951519	-0.674916									48	2.857835	ubiquitin specific peptidase 45	GO:0070911 global genome nucleotide-excision repair;GO:0006289 nucleotide-excision repair;GO:0016579 protein deubiquitination	GO:0005654 nucleoplasm;GO:0031981 nuclear lumen;GO:0070013 intracellular organelle lumen	GO:0004843 thiol-dependent ubiquitin-specific protease activity;GO:0036459 thiol-dependent ubiquitinyl hydrolase activity;GO:0019783 ubiquitin-like protein-specific protease activity	0	ENSAPLG00020000237	Q70EL2	USP45	325.436363	-1.140369	460.261865	2.021863	417.243981	1.38598	48	2.857835	ubiquitin specific peptidase 45	GO:0070911 global genome nucleotide-excision repair;GO:0006289 nucleotide-excision repair;GO:0016579 protein deubiquitination	GO:0005654 nucleoplasm;GO:0031981 nuclear lumen;GO:0070013 intracellular organelle lumen	GO:0004843 thiol-dependent ubiquitin-specific protease activity;GO:0036459 thiol-dependent ubiquitinyl hydrolase activity;GO:0019783 ubiquitin-like protein-specific protease activity	0
ENSAPLG00020000238	Q8C3X4	Guf1			207.863375	1.083077	204.821565	1.834016			236.891879	1.191141					74.634744	-0.626161										0.943233	GUF1 homolog, GTPase	GO:0045727 positive regulation of translation;GO:0034250 positive regulation of cellular amide metabolic process;GO:0006417 regulation of translation	GO:0005743 mitochondrial inner membrane;GO:0005759 mitochondrial matrix;GO:0031966 mitochondrial membrane	GO:0043022 ribosome binding;GO:0043021 ribonucleoprotein complex binding;GO:0003924 GTPase activity	0	ENSAPLG00020000238	Q8C3X4	Guf1			269.943705	1.451812	291.977482	1.317402		0.943233	GUF1 homolog, GTPase	GO:0045727 positive regulation of translation;GO:0034250 positive regulation of cellular amide metabolic process;GO:0006417 regulation of translation	GO:0005743 mitochondrial inner membrane;GO:0005759 mitochondrial matrix;GO:0031966 mitochondrial membrane	GO:0043022 ribosome binding;GO:0043021 ribonucleoprotein complex binding;GO:0003924 GTPase activity	0
ENSAPLG00020000239	O14746	TERT									601.407585	0.866233							286.650457	10.698188	284.769703	10.484006	460.762245	11.897797	527.004504	12.462582	27	0.383431	telomerase reverse transcriptase	GO:1903704 negative regulation of production of siRNA involved in RNA interference;GO:1900369 negative regulation of RNA interference;GO:1903620 positive regulation of transdifferentiation	GO:1990572 TERT-RMRP complex;GO:0000333 telomerase catalytic core complex;GO:0000783 nuclear telomere cap complex	GO:0003721 telomerase RNA reverse transcriptase activity;GO:0098680 template-free RNA nucleotidyltransferase;GO:0003720 telomerase activity	(hsa05166)HTLV-I infection	ENSAPLG00020000239	O14746	TERT			17.740845	3.043646			27	0.383431	telomerase reverse transcriptase	GO:1903704 negative regulation of production of siRNA involved in RNA interference;GO:1900369 negative regulation of RNA interference;GO:1903620 positive regulation of transdifferentiation	GO:1990572 TERT-RMRP complex;GO:0000333 telomerase catalytic core complex;GO:0000783 nuclear telomere cap complex	GO:0003721 telomerase RNA reverse transcriptase activity;GO:0098680 template-free RNA nucleotidyltransferase;GO:0003720 telomerase activity	(hsa05166)HTLV-I infection
ENSAPLG00020000240	Q9BWV7	TTLL2																									4	1.591091	tubulin tyrosine ligase like 2	GO:0006464 cellular protein modification process;GO:0036211 protein modification process;GO:0043412 macromolecule modification	0	GO:0016874 ligase activity;GO:0005524 ATP binding;GO:0032559 adenyl ribonucleotide binding	0	ENSAPLG00020000240	Q9BWV7	TTLL2							4	1.591091	tubulin tyrosine ligase like 2	GO:0006464 cellular protein modification process;GO:0036211 protein modification process;GO:0043412 macromolecule modification	0	GO:0016874 ligase activity;GO:0005524 ATP binding;GO:0032559 adenyl ribonucleotide binding	0
ENSAPLG00020000241	Q8TD10	MIPOL1			112.455224	2.919971	66.553959	2.689312									17.155964	-0.98176										0.506156	mirror-image polydactyly 1	0	GO:0005634 nucleus;GO:0043231 intracellular membrane-bounded organelle;GO:0043227 membrane-bounded organelle	GO:0042802 identical protein binding;GO:0005515 protein binding;GO:0005488 binding	0	ENSAPLG00020000241	Q8TD10	MIPOL1	43.202071	1.738141	15.944374	2.630756				0.506156	mirror-image polydactyly 1	0	GO:0005634 nucleus;GO:0043231 intracellular membrane-bounded organelle;GO:0043227 membrane-bounded organelle	GO:0042802 identical protein binding;GO:0005515 protein binding;GO:0005488 binding	0
ENSAPLG00020000242	Q9QXE7	Tbl1x			678.119762	-0.821571	934.446558	-1.986695	12.886964	1.092129			6.415968	1.904061	681.820987	0.607816			1214.898745	1.02548	1199.489774	0.982639	1412.333549	1.39454	1071.72266	0.882477	14	0.282404	transducin beta like 1 X-linked	GO:0090263 positive regulation of canonical Wnt signaling pathway;GO:0016575 histone deacetylation;GO:0030177 positive regulation of Wnt signaling pathway	GO:0000118 histone deacetylase complex;GO:0072686 mitotic spindle;GO:0017053 transcriptional repressor complex	GO:0008013 beta-catenin binding;GO:0003714 transcription corepressor activity;GO:0008022 protein C-terminus binding	(hsa04310)Wnt signaling pathway	ENSAPLG00020000242	Q9QXE7	Tbl1x	454.84623	-0.682394					14	0.282404	transducin beta like 1 X-linked	GO:0090263 positive regulation of canonical Wnt signaling pathway;GO:0016575 histone deacetylation;GO:0030177 positive regulation of Wnt signaling pathway	GO:0000118 histone deacetylase complex;GO:0072686 mitotic spindle;GO:0017053 transcriptional repressor complex	GO:0008013 beta-catenin binding;GO:0003714 transcription corepressor activity;GO:0008022 protein C-terminus binding	(hsa04310)Wnt signaling pathway
ENSAPLG00020000243	Q86WB7	UNC93A			163.974422	1.250238	175.938371	2.671535																			10	1.591091	unc-93 homolog A	GO:0008150 biological_process	GO:0005886 plasma membrane;GO:0071944 cell periphery;GO:0016021 integral component of membrane	GO:0003674 molecular_function	0	ENSAPLG00020000243	Q86WB7	UNC93A							10	1.591091	unc-93 homolog A	GO:0008150 biological_process	GO:0005886 plasma membrane;GO:0071944 cell periphery;GO:0016021 integral component of membrane	GO:0003674 molecular_function	0
ENSAPLG00020000244	Q3UR70	Tgfbrap1			146.373813	1.149124	125.721104	1.175318							179.797134	0.934508							332.446427	0.602446			50	0.873015	transforming growth factor beta receptor associated protein 1	GO:0034058 endosomal vesicle fusion;GO:0008333 endosome to lysosome transport;GO:0006906 vesicle fusion	GO:0033263 CORVET complex;GO:0099023 tethering complex;GO:0005769 early endosome	GO:0005160 transforming growth factor beta receptor binding;GO:0046332 SMAD binding;GO:0005126 cytokine receptor binding	0	ENSAPLG00020000244	Q3UR70	Tgfbrap1			164.969641	0.774219			50	0.873015	transforming growth factor beta receptor associated protein 1	GO:0034058 endosomal vesicle fusion;GO:0008333 endosome to lysosome transport;GO:0006906 vesicle fusion	GO:0033263 CORVET complex;GO:0099023 tethering complex;GO:0005769 early endosome	GO:0005160 transforming growth factor beta receptor binding;GO:0046332 SMAD binding;GO:0005126 cytokine receptor binding	0
ENSAPLG00020000245	Q00IB7	plekhh1					34.948027	-3.154451																			32	0.201254	pleckstrin homology, MyTH4 and FERM domain containing H1	0	GO:0005856 cytoskeleton;GO:0043232 intracellular non-membrane-bounded organelle;GO:0043228 non-membrane-bounded organelle	0	0	ENSAPLG00020000245	Q00IB7	plekhh1			2.77817	2.126362			32	0.201254	pleckstrin homology, MyTH4 and FERM domain containing H1	0	GO:0005856 cytoskeleton;GO:0043232 intracellular non-membrane-bounded organelle;GO:0043228 non-membrane-bounded organelle	0	0
ENSAPLG00020000246	Q5R5C5	NOX4	5.244524	4.080998					8.685978	-5.894893									42.810356	1.246576	40.356388	1.009989	47.083489	1.487592	38.202756	0.698488	34	0.61973	NADPH oxidase 4	GO:0051496 positive regulation of stress fiber assembly;GO:0051492 regulation of stress fiber assembly;GO:0061098 positive regulation of protein tyrosine kinase activity	GO:0043020 NADPH oxidase complex;GO:0001725 stress fiber;GO:0097038 perinuclear endoplasmic reticulum	GO:0019826 oxygen sensor activity;GO:0016174 NAD(P)H oxidase activity;GO:0016175 superoxide-generating NADPH oxidase activity	0	ENSAPLG00020000246	Q5R5C5	NOX4							34	0.61973	NADPH oxidase 4	GO:0051496 positive regulation of stress fiber assembly;GO:0051492 regulation of stress fiber assembly;GO:0061098 positive regulation of protein tyrosine kinase activity	GO:0043020 NADPH oxidase complex;GO:0001725 stress fiber;GO:0097038 perinuclear endoplasmic reticulum	GO:0019826 oxygen sensor activity;GO:0016174 NAD(P)H oxidase activity;GO:0016175 superoxide-generating NADPH oxidase activity	0
ENSAPLG00020000247	Q8WVF5	KCTD4									75.933068	1.182349																-0.44087	potassium channel tetramerization domain containing 4	GO:0051260 protein homooligomerization;GO:0051259 protein complex oligomerization;GO:0065003 protein-containing complex assembly	0	GO:0005515 protein binding;GO:0005488 binding;GO:0003674 molecular_function	0	ENSAPLG00020000247	Q8WVF5	KCTD4	41.094899	-1.847355						-0.44087	potassium channel tetramerization domain containing 4	GO:0051260 protein homooligomerization;GO:0051259 protein complex oligomerization;GO:0065003 protein-containing complex assembly	0	GO:0005515 protein binding;GO:0005488 binding;GO:0003674 molecular_function	0
ENSAPLG00020000248	Q15269	PWP2													286.689067	0.875097			657.381102	0.836152	675.45977	1.246183	700.570792	1.268898	508.329739	1.260408	1	0.29762	PWP2 small subunit processome component	GO:0000028 ribosomal small subunit assembly;GO:0000462 maturation of SSU-rRNA from tricistronic rRNA transcript (SSU-rRNA, 5.8S rRNA, LSU-rRNA);GO:0030490 maturation of SSU-rRNA	GO:0034388 Pwp2p-containing subcomplex of 90S preribosome;GO:0030686 90S preribosome;GO:0032040 small-subunit processome	GO:0003723 RNA binding;GO:0003676 nucleic acid binding;GO:1901363 heterocyclic compound binding	(hsa03008)Ribosome biogenesis in eukaryotes	ENSAPLG00020000248	Q15269	PWP2							1	0.29762	PWP2 small subunit processome component	GO:0000028 ribosomal small subunit assembly;GO:0000462 maturation of SSU-rRNA from tricistronic rRNA transcript (SSU-rRNA, 5.8S rRNA, LSU-rRNA);GO:0030490 maturation of SSU-rRNA	GO:0034388 Pwp2p-containing subcomplex of 90S preribosome;GO:0030686 90S preribosome;GO:0032040 small-subunit processome	GO:0003723 RNA binding;GO:0003676 nucleic acid binding;GO:1901363 heterocyclic compound binding	(hsa03008)Ribosome biogenesis in eukaryotes
ENSAPLG00020000249	O75486	SUPT3H																					511.668673	-0.842639			13	-1.023482	SPT3 homolog, SAGA and STAGA complex component	GO:0043966 histone H3 acetylation;GO:0016578 histone deubiquitination;GO:0016573 histone acetylation	GO:0033276 transcription factor TFTC complex;GO:0030914 STAGA complex;GO:0005669 transcription factor TFIID complex	GO:0004402 histone acetyltransferase activity;GO:0061733 peptide-lysine-N-acetyltransferase activity;GO:0034212 peptide N-acetyltransferase activity	(hsa05202)Transcriptional misregulation in cancer	ENSAPLG00020000249	O75486	SUPT3H							13	-1.023482	SPT3 homolog, SAGA and STAGA complex component	GO:0043966 histone H3 acetylation;GO:0016578 histone deubiquitination;GO:0016573 histone acetylation	GO:0033276 transcription factor TFTC complex;GO:0030914 STAGA complex;GO:0005669 transcription factor TFIID complex	GO:0004402 histone acetyltransferase activity;GO:0061733 peptide-lysine-N-acetyltransferase activity;GO:0034212 peptide N-acetyltransferase activity	(hsa05202)Transcriptional misregulation in cancer
ENSAPLG00020000250	Q9W6V5	PTPRJ					239.319385	0.951492									116.329726	-0.848294	177.170502	-1.06046	193.82601	-0.725302			145.219335	-0.916257	9	2.005835	protein tyrosine phosphatase receptor type J	GO:1905451 positive regulation of Fc-gamma receptor signaling pathway involved in phagocytosis;GO:0060369 positive regulation of Fc receptor mediated stimulatory signaling pathway;GO:1905449 regulation of Fc-gamma receptor signaling pathway involved in phagocytosis	GO:0035579 specific granule membrane;GO:0042581 specific granule;GO:0001772 immunological synapse	GO:0005161 platelet-derived growth factor receptor binding;GO:0070097 delta-catenin binding;GO:0045295 gamma-catenin binding	(hsa04520)Adherens junction	ENSAPLG00020000250	Q9W6V5	PTPRJ			57.433318	1.211846			9	2.005835	protein tyrosine phosphatase receptor type J	GO:1905451 positive regulation of Fc-gamma receptor signaling pathway involved in phagocytosis;GO:0060369 positive regulation of Fc receptor mediated stimulatory signaling pathway;GO:1905449 regulation of Fc-gamma receptor signaling pathway involved in phagocytosis	GO:0035579 specific granule membrane;GO:0042581 specific granule;GO:0001772 immunological synapse	GO:0005161 platelet-derived growth factor receptor binding;GO:0070097 delta-catenin binding;GO:0045295 gamma-catenin binding	(hsa04520)Adherens junction
ENSAPLG00020000251	A5D7K7	YIPF7							170.960318	-0.592697	216.144295	0.659274			19.216397	-4.847159	57.563151	-3.510769	30.137168	-6.799228	67.749107	-9.695274	62.784021	-9.303797	43.735245	-8.971894		0.470066	Yip1 domain family member 7	0	GO:0005789 endoplasmic reticulum membrane;GO:0098827 endoplasmic reticulum subcompartment;GO:0044432 endoplasmic reticulum part	0	0	ENSAPLG00020000251	A5D7K7	YIPF7	650.830901	0.874039						0.470066	Yip1 domain family member 7	0	GO:0005789 endoplasmic reticulum membrane;GO:0098827 endoplasmic reticulum subcompartment;GO:0044432 endoplasmic reticulum part	0	0
ENSAPLG00020000252	Q9BSG0	PRADC1	127.110536	-1.202356	175.510453	-0.84171									299.300006	-1.338944											12	0.85162	protease associated domain containing 1	0	GO:0005576 extracellular region;GO:0005575 cellular_component	GO:0005515 protein binding;GO:0005488 binding;GO:0003674 molecular_function	0	ENSAPLG00020000252	Q9BSG0	PRADC1	170.716019	-0.779389	131.293705	-1.138816			12	0.85162	protease associated domain containing 1	0	GO:0005576 extracellular region;GO:0005575 cellular_component	GO:0005515 protein binding;GO:0005488 binding;GO:0003674 molecular_function	0
ENSAPLG00020000254	P46101	Dpp6																										0.133784	dipeptidyl peptidase like 6	GO:1901379 regulation of potassium ion transmembrane transport;GO:0043266 regulation of potassium ion transport;GO:0071805 potassium ion transmembrane transport	GO:0008076 voltage-gated potassium channel complex;GO:0034705 potassium channel complex;GO:0034703 cation channel complex	GO:0008239 dipeptidyl-peptidase activity;GO:0015459 potassium channel regulator activity;GO:0004177 aminopeptidase activity	0	ENSAPLG00020000254	P46101	Dpp6								0.133784	dipeptidyl peptidase like 6	GO:1901379 regulation of potassium ion transmembrane transport;GO:0043266 regulation of potassium ion transport;GO:0071805 potassium ion transmembrane transport	GO:0008076 voltage-gated potassium channel complex;GO:0034705 potassium channel complex;GO:0034703 cation channel complex	GO:0008239 dipeptidyl-peptidase activity;GO:0015459 potassium channel regulator activity;GO:0004177 aminopeptidase activity	0
ENSAPLG00020000256	Q5ZK74	RCJMB04_12m8			189.177324	1.480398	163.743805	1.501113																			7	0.227239						ENSAPLG00020000256	Q5ZK74	RCJMB04_12m8			221.870616	1.202268	211.694844	1.218648	7	0.227239
ENSAPLG00020000257	Q6ZWB6	KCTD8																									5	0.059593	potassium channel tetramerization domain containing 8	GO:0008277 regulation of G protein-coupled receptor signaling pathway;GO:0051260 protein homooligomerization;GO:0051259 protein complex oligomerization	GO:0042734 presynaptic membrane;GO:0045211 postsynaptic membrane;GO:0097060 synaptic membrane	0	0	ENSAPLG00020000257	Q6ZWB6	KCTD8							5	0.059593	potassium channel tetramerization domain containing 8	GO:0008277 regulation of G protein-coupled receptor signaling pathway;GO:0051260 protein homooligomerization;GO:0051259 protein complex oligomerization	GO:0042734 presynaptic membrane;GO:0045211 postsynaptic membrane;GO:0097060 synaptic membrane	0	0
ENSAPLG00020000258	Q9D0B5	Tstd3			76.357437	-0.792982									75.578617	-1.964673	52.284204	-1.799133			124.047547	0.606865					6	0.837986	thiosulfate sulfurtransferase like domain containing 3	0	0	0	0	ENSAPLG00020000258	Q9D0B5	Tstd3	74.729683	0.897192					6	0.837986	thiosulfate sulfurtransferase like domain containing 3	0	0	0	0
ENSAPLG00020000259	O94880	PHF14					282.894583	1.176089																			1	-1.013013	PHD finger protein 14	GO:2000584 negative regulation of platelet-derived growth factor receptor-alpha signaling pathway;GO:2000791 negative regulation of mesenchymal cell proliferation involved in lung development;GO:2000790 regulation of mesenchymal cell proliferation involved in lung development	GO:0005634 nucleus;GO:0043231 intracellular membrane-bounded organelle;GO:0043227 membrane-bounded organelle	GO:0046872 metal ion binding;GO:0043169 cation binding;GO:0043167 ion binding	0	ENSAPLG00020000259	O94880	PHF14			293.202407	0.663745	322.938947	1.034479	1	-1.013013	PHD finger protein 14	GO:2000584 negative regulation of platelet-derived growth factor receptor-alpha signaling pathway;GO:2000791 negative regulation of mesenchymal cell proliferation involved in lung development;GO:2000790 regulation of mesenchymal cell proliferation involved in lung development	GO:0005634 nucleus;GO:0043231 intracellular membrane-bounded organelle;GO:0043227 membrane-bounded organelle	GO:0046872 metal ion binding;GO:0043169 cation binding;GO:0043167 ion binding	0
ENSAPLG00020000260	P43347	TPT1	18299.80976	-0.60953	36116.99435	-1.021997	32389.80296	-0.600531									16456.04061	0.713922							13023.80758	0.720259	2	-0.820072	tumor protein, translationally-controlled 1	GO:1902230 negative regulation of intrinsic apoptotic signaling pathway in response to DNA damage;GO:1902229 regulation of intrinsic apoptotic signaling pathway in response to DNA damage;GO:2001243 negative regulation of intrinsic apoptotic signaling pathway	GO:0005771 multivesicular body;GO:0005881 cytoplasmic microtubule;GO:0000922 spindle pole	GO:0005509 calcium ion binding;GO:0003723 RNA binding;GO:0046872 metal ion binding	0	ENSAPLG00020000260	P43347	TPT1							2	-0.820072	tumor protein, translationally-controlled 1	GO:1902230 negative regulation of intrinsic apoptotic signaling pathway in response to DNA damage;GO:1902229 regulation of intrinsic apoptotic signaling pathway in response to DNA damage;GO:2001243 negative regulation of intrinsic apoptotic signaling pathway	GO:0005771 multivesicular body;GO:0005881 cytoplasmic microtubule;GO:0000922 spindle pole	GO:0005509 calcium ion binding;GO:0003723 RNA binding;GO:0046872 metal ion binding	0
ENSAPLG00020000261	Q90629																											-0.392036						ENSAPLG00020000261	Q90629									-0.392036
ENSAPLG00020000262	Q5ZIZ2	SMYD5					181.465492	-1.184457																	911.158524	0.702173	11	0.85162	SMYD family member 5	GO:0032259 methylation;GO:0008152 metabolic process;GO:0008150 biological_process	GO:0005575 cellular_component	GO:0008168 methyltransferase activity;GO:0016741 transferase activity, transferring one-carbon groups;GO:0016740 transferase activity	0	ENSAPLG00020000262	Q5ZIZ2	SMYD5	246.384333	0.875121	286.030141	-0.701671			11	0.85162	SMYD family member 5	GO:0032259 methylation;GO:0008152 metabolic process;GO:0008150 biological_process	GO:0005575 cellular_component	GO:0008168 methyltransferase activity;GO:0016741 transferase activity, transferring one-carbon groups;GO:0016740 transferase activity	0
ENSAPLG00020000263	A8MXD5	GRXCR1																									4	0.041493	glutaredoxin and cysteine rich domain containing 1	GO:0060118 vestibular receptor cell development;GO:0060114 vestibular receptor cell differentiation;GO:0060122 inner ear receptor cell stereocilium organization	GO:0060091 kinocilium;GO:0097732 9+2 non-motile cilium;GO:0032420 stereocilium	GO:0015035 protein disulfide oxidoreductase activity;GO:0015036 disulfide oxidoreductase activity;GO:0016667 oxidoreductase activity, acting on a sulfur group of donors	0	ENSAPLG00020000263	A8MXD5	GRXCR1							4	0.041493	glutaredoxin and cysteine rich domain containing 1	GO:0060118 vestibular receptor cell development;GO:0060114 vestibular receptor cell differentiation;GO:0060122 inner ear receptor cell stereocilium organization	GO:0060091 kinocilium;GO:0097732 9+2 non-motile cilium;GO:0032420 stereocilium	GO:0015035 protein disulfide oxidoreductase activity;GO:0015036 disulfide oxidoreductase activity;GO:0016667 oxidoreductase activity, acting on a sulfur group of donors	0
ENSAPLG00020000264	P33005	ANOS1			8.942814	3.06323	5.915046	5.414457							17.649962	1.39531			22.057892	-1.893919	27.811595	-3.196851	19.092428	-3.489975	16.593529	-2.634199	3	-1.351764	anosmin 1	GO:0008543 fibroblast growth factor receptor signaling pathway;GO:0007411 axon guidance;GO:0010951 negative regulation of endopeptidase activity	GO:0031012 extracellular matrix;GO:0005615 extracellular space;GO:0044421 extracellular region part	GO:0004867 serine-type endopeptidase inhibitor activity;GO:0004866 endopeptidase inhibitor activity;GO:0008201 heparin binding	0	ENSAPLG00020000264	P33005	ANOS1			314.235588	2.0532	177.766045	2.007369	3	-1.351764	anosmin 1	GO:0008543 fibroblast growth factor receptor signaling pathway;GO:0007411 axon guidance;GO:0010951 negative regulation of endopeptidase activity	GO:0031012 extracellular matrix;GO:0005615 extracellular space;GO:0044421 extracellular region part	GO:0004867 serine-type endopeptidase inhibitor activity;GO:0004866 endopeptidase inhibitor activity;GO:0008201 heparin binding	0
ENSAPLG00020000265	A5PJK0	SERPINB10							372.348115	1.527497	329.453747	2.091248	314.596646	2.898405	11168.07989	0.974879			20197.53767	1.178187	19371.29565	0.615249	12233.40577	1.484042			1	0.503203	serpin family B member 10	GO:0043312 neutrophil degranulation;GO:0002283 neutrophil activation involved in immune response;GO:0010951 negative regulation of endopeptidase activity	GO:0101003 ficolin-1-rich granule membrane;GO:0070820 tertiary granule;GO:0101002 ficolin-1-rich granule	GO:0004867 serine-type endopeptidase inhibitor activity;GO:0004866 endopeptidase inhibitor activity;GO:0061135 endopeptidase regulator activity	(hsa05146)Amoebiasis	ENSAPLG00020000265	A5PJK0	SERPINB10					2.024846	-3.016202	1	0.503203	serpin family B member 10	GO:0043312 neutrophil degranulation;GO:0002283 neutrophil activation involved in immune response;GO:0010951 negative regulation of endopeptidase activity	GO:0101003 ficolin-1-rich granule membrane;GO:0070820 tertiary granule;GO:0101002 ficolin-1-rich granule	GO:0004867 serine-type endopeptidase inhibitor activity;GO:0004866 endopeptidase inhibitor activity;GO:0061135 endopeptidase regulator activity	(hsa05146)Amoebiasis
ENSAPLG00020000266	Q80SU7	Gvin1							54.572099	-5.832899							2.6341	2.904206									14	0.181956						ENSAPLG00020000266	Q80SU7	Gvin1	5.199968	3.923508	6.772432	5.07884			14	0.181956
ENSAPLG00020000267	Q5RFB7	SLC25A21							2.45126	4.473739					37.169627	0.704571	38.256372	1.329678	35.602925	0.707769			45.286789	1.156653			4	0.902703	solute carrier family 25 member 21	GO:0006554 lysine catabolic process;GO:0015742 alpha-ketoglutarate transport;GO:0006553 lysine metabolic process	GO:0005743 mitochondrial inner membrane;GO:0031966 mitochondrial membrane;GO:0019866 organelle inner membrane	GO:0015139 alpha-ketoglutarate transmembrane transporter activity;GO:0005310 dicarboxylic acid transmembrane transporter activity;GO:0051184 cofactor transmembrane transporter activity	0	ENSAPLG00020000267	Q5RFB7	SLC25A21			20.623711	0.632024			4	0.902703	solute carrier family 25 member 21	GO:0006554 lysine catabolic process;GO:0015742 alpha-ketoglutarate transport;GO:0006553 lysine metabolic process	GO:0005743 mitochondrial inner membrane;GO:0031966 mitochondrial membrane;GO:0019866 organelle inner membrane	GO:0015139 alpha-ketoglutarate transmembrane transporter activity;GO:0005310 dicarboxylic acid transmembrane transporter activity;GO:0051184 cofactor transmembrane transporter activity	0
ENSAPLG00020000268	Q5R9W3	DERL1							11.595269	1.289187															943.459464	0.618325	7	1.351759	derlin 1	GO:0071712 ER-associated misfolded protein catabolic process;GO:0030970 retrograde protein transport, ER to cytosol;GO:0030433 ubiquitin-dependent ERAD pathway	GO:0000839 Hrd1p ubiquitin ligase ERAD-L complex;GO:0036502 Derlin-1-VIMP complex;GO:0005785 signal recognition particle receptor complex	GO:0042288 MHC class I protein binding;GO:1990381 ubiquitin-specific protease binding;GO:0042287 MHC protein binding	(hsa05014)Amyotrophic lateral sclerosis (ALS); (hsa04141)Protein processing in endoplasmic reticulum	ENSAPLG00020000268	Q5R9W3	DERL1							7	1.351759	derlin 1	GO:0071712 ER-associated misfolded protein catabolic process;GO:0030970 retrograde protein transport, ER to cytosol;GO:0030433 ubiquitin-dependent ERAD pathway	GO:0000839 Hrd1p ubiquitin ligase ERAD-L complex;GO:0036502 Derlin-1-VIMP complex;GO:0005785 signal recognition particle receptor complex	GO:0042288 MHC class I protein binding;GO:1990381 ubiquitin-specific protease binding;GO:0042287 MHC protein binding	(hsa05014)Amyotrophic lateral sclerosis (ALS); (hsa04141)Protein processing in endoplasmic reticulum
ENSAPLG00020000270	Q9P1U1	ACTR3B			195.609152	-0.817723											210.914007	-0.684095									4	-0.458244	actin related protein 3B	GO:0034314 Arp2/3 complex-mediated actin nucleation;GO:0045010 actin nucleation;GO:0030838 positive regulation of actin filament polymerization	GO:0005885 Arp2/3 protein complex;GO:0070062 extracellular exosome;GO:1903561 extracellular vesicle	GO:0051015 actin filament binding;GO:0003779 actin binding;GO:0008092 cytoskeletal protein binding	(hsa04530)Tight junction	ENSAPLG00020000270	Q9P1U1	ACTR3B	605.134427	1.176018					4	-0.458244	actin related protein 3B	GO:0034314 Arp2/3 complex-mediated actin nucleation;GO:0045010 actin nucleation;GO:0030838 positive regulation of actin filament polymerization	GO:0005885 Arp2/3 protein complex;GO:0070062 extracellular exosome;GO:1903561 extracellular vesicle	GO:0051015 actin filament binding;GO:0003779 actin binding;GO:0008092 cytoskeletal protein binding	(hsa04530)Tight junction
ENSAPLG00020000272	Q14442	PIGH	112.876772	-0.728274															89.291708	0.764728					88.366641	0.621128		-0.192568	phosphatidylinositol glycan anchor biosynthesis class H	GO:0016254 preassembly of GPI anchor in ER membrane;GO:0006506 GPI anchor biosynthetic process;GO:0006505 GPI anchor metabolic process	GO:0000506 glycosylphosphatidylinositol-N-acetylglucosaminyltransferase (GPI-GnT) complex;GO:0005789 endoplasmic reticulum membrane;GO:0098827 endoplasmic reticulum subcompartment	GO:0017176 phosphatidylinositol N-acetylglucosaminyltransferase activity;GO:0008375 acetylglucosaminyltransferase activity;GO:0008194 UDP-glycosyltransferase activity	(hsa00563)Glycosylphosphatidylinositol (GPI)-anchor biosynthesis; (hsa01100)Metabolic pathways	ENSAPLG00020000272	Q14442	PIGH			60.686636	-0.969977				-0.192568	phosphatidylinositol glycan anchor biosynthesis class H	GO:0016254 preassembly of GPI anchor in ER membrane;GO:0006506 GPI anchor biosynthetic process;GO:0006505 GPI anchor metabolic process	GO:0000506 glycosylphosphatidylinositol-N-acetylglucosaminyltransferase (GPI-GnT) complex;GO:0005789 endoplasmic reticulum membrane;GO:0098827 endoplasmic reticulum subcompartment	GO:0017176 phosphatidylinositol N-acetylglucosaminyltransferase activity;GO:0008375 acetylglucosaminyltransferase activity;GO:0008194 UDP-glycosyltransferase activity	(hsa00563)Glycosylphosphatidylinositol (GPI)-anchor biosynthesis; (hsa01100)Metabolic pathways
ENSAPLG00020000273	Q7Z2Y8	GVINP1	4.733133	3.834132	5.244463	3.550262															3.007273	-2.85079					3	0.181956	GTPase, very large interferon inducible pseudogene 1	0	GO:0005829 cytosol;GO:0005634 nucleus;GO:0044444 cytoplasmic part	GO:0005525 GTP binding;GO:0032550 purine ribonucleoside binding;GO:0032561 guanyl ribonucleotide binding	0	ENSAPLG00020000273	Q7Z2Y8	GVINP1	23.969735	3.247747	27.354592	2.187838			3	0.181956	GTPase, very large interferon inducible pseudogene 1	0	GO:0005829 cytosol;GO:0005634 nucleus;GO:0044444 cytoplasmic part	GO:0005525 GTP binding;GO:0032550 purine ribonucleoside binding;GO:0032561 guanyl ribonucleotide binding	0
ENSAPLG00020000274	P25708	NDUFV1	4354.116359	-0.91475	5855.301152	-1.259139									3638.794452	-2.154096	2705.406202	-0.909325					3314.086538	-0.738319			25	2.251253	NADH:ubiquinone oxidoreductase core subunit V1	GO:0006120 mitochondrial electron transport, NADH to ubiquinone;GO:0042775 mitochondrial ATP synthesis coupled electron transport;GO:0042773 ATP synthesis coupled electron transport	GO:0005747 mitochondrial respiratory chain complex I;GO:0045271 respiratory chain complex I;GO:0005746 mitochondrial respiratory chain	GO:0008137 NADH dehydrogenase (ubiquinone) activity;GO:0050136 NADH dehydrogenase (quinone) activity;GO:0010181 FMN binding	(hsa00190)Oxidative phosphorylation; (hsa05012)Parkinson's disease; (hsa04932)Non-alcoholic fatty liver disease (NAFLD)	ENSAPLG00020000274	P25708	NDUFV1			5957.715536	-1.441546	12560.05801	-0.714728	25	2.251253	NADH:ubiquinone oxidoreductase core subunit V1	GO:0006120 mitochondrial electron transport, NADH to ubiquinone;GO:0042775 mitochondrial ATP synthesis coupled electron transport;GO:0042773 ATP synthesis coupled electron transport	GO:0005747 mitochondrial respiratory chain complex I;GO:0045271 respiratory chain complex I;GO:0005746 mitochondrial respiratory chain	GO:0008137 NADH dehydrogenase (ubiquinone) activity;GO:0050136 NADH dehydrogenase (quinone) activity;GO:0010181 FMN binding	(hsa00190)Oxidative phosphorylation; (hsa05012)Parkinson's disease; (hsa04932)Non-alcoholic fatty liver disease (NAFLD)
ENSAPLG00020000275	P48553	TRAPPC10			288.062543	1.183938	263.633677	1.568113	3272.175847	0.605199	2900.046975	-1.143414			298.112525	1.348461												-0.623589	trafficking protein particle complex 10	GO:0048208 COPII vesicle coating;GO:0048207 vesicle targeting, rough ER to cis-Golgi;GO:0034498 early endosome to Golgi transport	GO:1990071 TRAPPII protein complex;GO:0030008 TRAPP complex;GO:0099023 tethering complex	GO:0005515 protein binding;GO:0005488 binding;GO:0003674 molecular_function	0	ENSAPLG00020000275	P48553	TRAPPC10			353.526621	0.872944	353.632415	0.793232		-0.623589	trafficking protein particle complex 10	GO:0048208 COPII vesicle coating;GO:0048207 vesicle targeting, rough ER to cis-Golgi;GO:0034498 early endosome to Golgi transport	GO:1990071 TRAPPII protein complex;GO:0030008 TRAPP complex;GO:0099023 tethering complex	GO:0005515 protein binding;GO:0005488 binding;GO:0003674 molecular_function	0
ENSAPLG00020000276	Q9Y6X8	ZHX2																			789.913438	0.604566						-0.630278	zinc fingers and homeoboxes 2	GO:0060040 retinal bipolar neuron differentiation;GO:0060042 retina morphogenesis in camera-type eye;GO:0003407 neural retina development	GO:0005654 nucleoplasm;GO:0031981 nuclear lumen;GO:0070013 intracellular organelle lumen	GO:0003714 transcription corepressor activity;GO:0046982 protein heterodimerization activity;GO:0003712 transcription coregulator activity	0	ENSAPLG00020000276	Q9Y6X8	ZHX2								-0.630278	zinc fingers and homeoboxes 2	GO:0060040 retinal bipolar neuron differentiation;GO:0060042 retina morphogenesis in camera-type eye;GO:0003407 neural retina development	GO:0005654 nucleoplasm;GO:0031981 nuclear lumen;GO:0070013 intracellular organelle lumen	GO:0003714 transcription corepressor activity;GO:0046982 protein heterodimerization activity;GO:0003712 transcription coregulator activity	0
ENSAPLG00020000277	Q5XGI1	slc25a30	168.437548	2.833732			587.442625	-2.999872																			5	0.11986	solute carrier family 25 member 30	GO:1902356 oxaloacetate(2-) transmembrane transport;GO:0071423 malate transmembrane transport;GO:0071422 succinate transmembrane transport	GO:0005743 mitochondrial inner membrane;GO:0031966 mitochondrial membrane;GO:0019866 organelle inner membrane	GO:0015131 oxaloacetate transmembrane transporter activity;GO:0015140 malate transmembrane transporter activity;GO:0015141 succinate transmembrane transporter activity	0	ENSAPLG00020000277	Q5XGI1	slc25a30	139.63883	1.505928					5	0.11986	solute carrier family 25 member 30	GO:1902356 oxaloacetate(2-) transmembrane transport;GO:0071423 malate transmembrane transport;GO:0071422 succinate transmembrane transport	GO:0005743 mitochondrial inner membrane;GO:0031966 mitochondrial membrane;GO:0019866 organelle inner membrane	GO:0015131 oxaloacetate transmembrane transporter activity;GO:0015140 malate transmembrane transporter activity;GO:0015141 succinate transmembrane transporter activity	0
ENSAPLG00020000278	P04213										27.965587	1.826963	20.920302	0.993634														-0.392036						ENSAPLG00020000278	P04213									-0.392036
ENSAPLG00020000279	P55196	AFDN			579.188813	0.68809	504.568924	1.177823							1085.074864	1.36587	1297.255107	0.784551							1340.909112	-0.686201	9	-0.785386	afadin, adherens junction formation factor	GO:0090557 establishment of endothelial intestinal barrier;GO:2000049 positive regulation of cell-cell adhesion mediated by cadherin;GO:2000047 regulation of cell-cell adhesion mediated by cadherin	GO:0046930 pore complex;GO:0044291 cell-cell contact zone;GO:0005913 cell-cell adherens junction	GO:0045296 cadherin binding;GO:0051015 actin filament binding;GO:0008022 protein C-terminus binding	(hsa04520)Adherens junction; (hsa04670)Leukocyte transendothelial migration; (hsa04530)Tight junction	ENSAPLG00020000279	P55196	AFDN			810.011325	0.897136			9	-0.785386	afadin, adherens junction formation factor	GO:0090557 establishment of endothelial intestinal barrier;GO:2000049 positive regulation of cell-cell adhesion mediated by cadherin;GO:2000047 regulation of cell-cell adhesion mediated by cadherin	GO:0046930 pore complex;GO:0044291 cell-cell contact zone;GO:0005913 cell-cell adherens junction	GO:0045296 cadherin binding;GO:0051015 actin filament binding;GO:0008022 protein C-terminus binding	(hsa04520)Adherens junction; (hsa04670)Leukocyte transendothelial migration; (hsa04530)Tight junction
ENSAPLG00020000280	O70433	Fhl2	103.158363	1.204432	110.957043	-1.280314	135.404726	-1.446501			3060.076851	0.598181			428.8508	2.492912	679.645699	3.535035	108.518269	-0.85687	109.85728	-1.658325	59.689993	-1.072866	99.523044	-1.05982	7	0.850743	four and a half LIM domains 2	GO:0070885 negative regulation of calcineurin-NFAT signaling cascade;GO:0106057 negative regulation of calcineurin-mediated signaling;GO:0070884 regulation of calcineurin-NFAT signaling cascade	GO:0030018 Z disc;GO:0031674 I band;GO:0030017 sarcomere	GO:0050681 androgen receptor binding;GO:0035258 steroid hormone receptor binding;GO:0035257 nuclear hormone receptor binding	(hsa04380)Osteoclast differentiation	ENSAPLG00020000280	O70433	Fhl2	50.884442	-1.198183			226.710563	1.677155	7	0.850743	four and a half LIM domains 2	GO:0070885 negative regulation of calcineurin-NFAT signaling cascade;GO:0106057 negative regulation of calcineurin-mediated signaling;GO:0070884 regulation of calcineurin-NFAT signaling cascade	GO:0030018 Z disc;GO:0031674 I band;GO:0030017 sarcomere	GO:0050681 androgen receptor binding;GO:0035258 steroid hormone receptor binding;GO:0035257 nuclear hormone receptor binding	(hsa04380)Osteoclast differentiation
ENSAPLG00020000281	Q2KJC1	CDC5L																	2020.45943	0.855239	2144.876813	0.929258	2531.455536	0.690043	1977.186276	0.896492	117	1.144852	cell division cycle 5 like	GO:1904568 cellular response to wortmannin;GO:1990646 cellular response to prolactin;GO:1904567 response to wortmannin	GO:0005662 DNA replication factor A complex;GO:0043601 nuclear replisome;GO:0071007 U2-type catalytic step 2 spliceosome	GO:0071987 WD40-repeat domain binding;GO:0043522 leucine zipper domain binding;GO:0001222 transcription corepressor binding	(hsa03040)Spliceosome	ENSAPLG00020000281	Q2KJC1	CDC5L							117	1.144852	cell division cycle 5 like	GO:1904568 cellular response to wortmannin;GO:1990646 cellular response to prolactin;GO:1904567 response to wortmannin	GO:0005662 DNA replication factor A complex;GO:0043601 nuclear replisome;GO:0071007 U2-type catalytic step 2 spliceosome	GO:0071987 WD40-repeat domain binding;GO:0043522 leucine zipper domain binding;GO:0001222 transcription corepressor binding	(hsa03040)Spliceosome
ENSAPLG00020000282	Q8ML92	ave																									9	0.283956						ENSAPLG00020000282	Q8ML92	ave							9	0.283956
ENSAPLG00020000283	P41247	PNPLA4					109.047541	0.889182																				-1.153329	patatin like phospholipase domain containing 4	GO:0042572 retinol metabolic process;GO:0019433 triglyceride catabolic process;GO:0046464 acylglycerol catabolic process	GO:0005739 mitochondrion;GO:0005829 cytosol;GO:0044444 cytoplasmic part	GO:0050253 retinyl-palmitate esterase activity;GO:0004806 triglyceride lipase activity;GO:0016298 lipase activity	(hsa00830)Retinol metabolism	ENSAPLG00020000283	P41247	PNPLA4			131.079929	1.236074	141.055251	0.826232		-1.153329	patatin like phospholipase domain containing 4	GO:0042572 retinol metabolic process;GO:0019433 triglyceride catabolic process;GO:0046464 acylglycerol catabolic process	GO:0005739 mitochondrion;GO:0005829 cytosol;GO:0044444 cytoplasmic part	GO:0050253 retinyl-palmitate esterase activity;GO:0004806 triglyceride lipase activity;GO:0016298 lipase activity	(hsa00830)Retinol metabolism
ENSAPLG00020000284	Q91770	not2																									7	0.85162						ENSAPLG00020000284	Q91770	not2							7	0.85162
ENSAPLG00020000285	Q15080	NCF4			102.75285	1.124439											31.085966	-0.870735	44.859502	-1.200343	56.729829	-0.724678			28.191452	-0.778442	33	1.295892	neutrophil cytosolic factor 4	GO:0002479 antigen processing and presentation of exogenous peptide antigen via MHC class I, TAP-dependent;GO:0042590 antigen processing and presentation of exogenous peptide antigen via MHC class I;GO:0002474 antigen processing and presentation of peptide antigen via MHC class I	GO:0032010 phagolysosome;GO:0043020 NADPH oxidase complex;GO:0005767 secondary lysosome	GO:0016176 superoxide-generating NADPH oxidase activator activity;GO:0032266 phosphatidylinositol-3-phosphate binding;GO:1901981 phosphatidylinositol phosphate binding	(hsa05140)Leishmaniasis; (hsa04670)Leukocyte transendothelial migration; (hsa04380)Osteoclast differentiation	ENSAPLG00020000285	Q15080	NCF4			29.339177	1.751485			33	1.295892	neutrophil cytosolic factor 4	GO:0002479 antigen processing and presentation of exogenous peptide antigen via MHC class I, TAP-dependent;GO:0042590 antigen processing and presentation of exogenous peptide antigen via MHC class I;GO:0002474 antigen processing and presentation of peptide antigen via MHC class I	GO:0032010 phagolysosome;GO:0043020 NADPH oxidase complex;GO:0005767 secondary lysosome	GO:0016176 superoxide-generating NADPH oxidase activator activity;GO:0032266 phosphatidylinositol-3-phosphate binding;GO:1901981 phosphatidylinositol phosphate binding	(hsa05140)Leishmaniasis; (hsa04670)Leukocyte transendothelial migration; (hsa04380)Osteoclast differentiation
ENSAPLG00020000286	Q8IVH4	MMAA									106.660101	2.114458	51.483387	0.936349													2	0.803276	metabolism of cobalamin associated A	GO:0009236 cobalamin biosynthetic process;GO:0019626 short-chain fatty acid catabolic process;GO:0046459 short-chain fatty acid metabolic process	GO:0005759 mitochondrial matrix;GO:0044429 mitochondrial part;GO:0005739 mitochondrion	GO:0003924 GTPase activity;GO:0005525 GTP binding;GO:0032550 purine ribonucleoside binding	0	ENSAPLG00020000286	Q8IVH4	MMAA							2	0.803276	metabolism of cobalamin associated A	GO:0009236 cobalamin biosynthetic process;GO:0019626 short-chain fatty acid catabolic process;GO:0046459 short-chain fatty acid metabolic process	GO:0005759 mitochondrial matrix;GO:0044429 mitochondrial part;GO:0005739 mitochondrion	GO:0003924 GTPase activity;GO:0005525 GTP binding;GO:0032550 purine ribonucleoside binding	0
ENSAPLG00020000287	O57424	HAS2			9.158418	1.780584	5.513099	2.624071							642.432155	-0.760135					1450.804162	1.24795	1427.752861	2.081436	1263.239055	0.605649		0.566639	hyaluronan synthase 2	GO:1900625 positive regulation of monocyte aggregation;GO:1900127 positive regulation of hyaluronan biosynthetic process;GO:0070295 renal water absorption	GO:0044853 plasma membrane raft;GO:0045121 membrane raft;GO:0098857 membrane microdomain	GO:0050501 hyaluronan synthase activity;GO:0008194 UDP-glycosyltransferase activity;GO:0016758 transferase activity, transferring hexosyl groups	0	ENSAPLG00020000287	O57424	HAS2	112.988267	0.722726	68.259517	1.798711				0.566639	hyaluronan synthase 2	GO:1900625 positive regulation of monocyte aggregation;GO:1900127 positive regulation of hyaluronan biosynthetic process;GO:0070295 renal water absorption	GO:0044853 plasma membrane raft;GO:0045121 membrane raft;GO:0098857 membrane microdomain	GO:0050501 hyaluronan synthase activity;GO:0008194 UDP-glycosyltransferase activity;GO:0016758 transferase activity, transferring hexosyl groups	0
ENSAPLG00020000288	Q7Z2Y8	GVINP1	10.519737	5.053982							307.584715	2.647383					1.644069	-3.217267					3.04422	-1.630392	2.341707	-2.91045	10	0.561913	GTPase, very large interferon inducible pseudogene 1	0	GO:0005829 cytosol;GO:0005634 nucleus;GO:0044444 cytoplasmic part	GO:0005525 GTP binding;GO:0032550 purine ribonucleoside binding;GO:0032561 guanyl ribonucleotide binding	0	ENSAPLG00020000288	Q7Z2Y8	GVINP1	24.480666	4.353753	37.066351	2.87678			10	0.561913	GTPase, very large interferon inducible pseudogene 1	0	GO:0005829 cytosol;GO:0005634 nucleus;GO:0044444 cytoplasmic part	GO:0005525 GTP binding;GO:0032550 purine ribonucleoside binding;GO:0032561 guanyl ribonucleotide binding	0
ENSAPLG00020000289	Q9BXF6	RAB11FIP5					37.413027	-1.042913	12.426337	2.999704					144.811577	-1.227343	183.747601	-1.370286	188.889012	-0.821256	242.739788	-1.10705	295.099908	-1.324578	241.407828	-1.061263	2	0.039043	RAB11 family interacting protein 5	GO:0070164 negative regulation of adiponectin secretion;GO:0070163 regulation of adiponectin secretion;GO:0070162 adiponectin secretion	GO:0055038 recycling endosome membrane;GO:0031901 early endosome membrane;GO:0030658 transport vesicle membrane	GO:0043015 gamma-tubulin binding;GO:0017137 Rab GTPase binding;GO:0017016 Ras GTPase binding	(hsa04144)Endocytosis	ENSAPLG00020000289	Q9BXF6	RAB11FIP5					50.031186	-0.799258	2	0.039043	RAB11 family interacting protein 5	GO:0070164 negative regulation of adiponectin secretion;GO:0070163 regulation of adiponectin secretion;GO:0070162 adiponectin secretion	GO:0055038 recycling endosome membrane;GO:0031901 early endosome membrane;GO:0030658 transport vesicle membrane	GO:0043015 gamma-tubulin binding;GO:0017137 Rab GTPase binding;GO:0017016 Ras GTPase binding	(hsa04144)Endocytosis
ENSAPLG00020000290	Q8CEL2	Cfap61									141.226789	0.714192													15.537511	-1.344171	27	-0.634999	cilia and flagella associated protein 61	GO:0003341 cilium movement;GO:0044782 cilium organization;GO:0007018 microtubule-based movement	GO:0001536 radial spoke stalk;GO:0001534 radial spoke;GO:0044447 axoneme part	0	0	ENSAPLG00020000290	Q8CEL2	Cfap61			3.233587	3.588994	2.032069	3.274815	27	-0.634999	cilia and flagella associated protein 61	GO:0003341 cilium movement;GO:0044782 cilium organization;GO:0007018 microtubule-based movement	GO:0001536 radial spoke stalk;GO:0001534 radial spoke;GO:0044447 axoneme part	0	0
ENSAPLG00020000291	Q90629																											-0.392036						ENSAPLG00020000291	Q90629									-0.392036
ENSAPLG00020000292	P55166	PAX9													12.837095	-2.484041	10.923829	-1.649264					16.9995	-0.969961				0.012994	paired box 9	GO:0042481 regulation of odontogenesis;GO:0060325 face morphogenesis;GO:0060323 head morphogenesis	GO:0005634 nucleus;GO:0043231 intracellular membrane-bounded organelle;GO:0043227 membrane-bounded organelle	GO:0001228 DNA-binding transcription activator activity, RNA polymerase II-specific;GO:0000977 RNA polymerase II regulatory region sequence-specific DNA binding;GO:0000976 transcription regulatory region sequence-specific DNA binding	0	ENSAPLG00020000292	P55166	PAX9								0.012994	paired box 9	GO:0042481 regulation of odontogenesis;GO:0060325 face morphogenesis;GO:0060323 head morphogenesis	GO:0005634 nucleus;GO:0043231 intracellular membrane-bounded organelle;GO:0043227 membrane-bounded organelle	GO:0001228 DNA-binding transcription activator activity, RNA polymerase II-specific;GO:0000977 RNA polymerase II regulatory region sequence-specific DNA binding;GO:0000976 transcription regulatory region sequence-specific DNA binding	0
ENSAPLG00020000293	O75956	CDK2AP2			97.938393	-2.326042	54.395962	-2.019561							218.089899	-2.327928	170.746207	-1.333333	157.087738	-0.777261	167.729425	-1.02235	191.205809	-1.536202	204.58531	-1.051653	26	2.251253	cyclin dependent kinase 2 associated protein 2	GO:2000035 regulation of stem cell division;GO:2000134 negative regulation of G1/S transition of mitotic cell cycle;GO:1902807 negative regulation of cell cycle G1/S phase transition	GO:0005874 microtubule;GO:0099513 polymeric cytoskeletal fiber;GO:0099512 supramolecular fiber	GO:0005515 protein binding;GO:0005488 binding;GO:0003674 molecular_function	0	ENSAPLG00020000293	O75956	CDK2AP2			129.164556	-1.538253	158.523629	-0.755309	26	2.251253	cyclin dependent kinase 2 associated protein 2	GO:2000035 regulation of stem cell division;GO:2000134 negative regulation of G1/S transition of mitotic cell cycle;GO:1902807 negative regulation of cell cycle G1/S phase transition	GO:0005874 microtubule;GO:0099513 polymeric cytoskeletal fiber;GO:0099512 supramolecular fiber	GO:0005515 protein binding;GO:0005488 binding;GO:0003674 molecular_function	0
ENSAPLG00020000294	Q8R361	Rab11fip5	71.028348	-0.603982	84.39415	-0.643574					116.140158	-1.499975	108.90991	-1.064105	297.778289	-1.17545	365.241226	-1.260344	364.457483	-1.047277	485.205812	-1.310066	540.848614	-1.417757	479.425663	-1.280432	2	-0.320821	RAB11 family interacting protein 5	GO:0070164 negative regulation of adiponectin secretion;GO:0070163 regulation of adiponectin secretion;GO:0070162 adiponectin secretion	GO:0055038 recycling endosome membrane;GO:0031901 early endosome membrane;GO:0030658 transport vesicle membrane	GO:0043015 gamma-tubulin binding;GO:0017137 Rab GTPase binding;GO:0017016 Ras GTPase binding	(hsa04144)Endocytosis	ENSAPLG00020000294	Q8R361	Rab11fip5			122.488495	-0.603553	85.204736	-1.069508	2	-0.320821	RAB11 family interacting protein 5	GO:0070164 negative regulation of adiponectin secretion;GO:0070163 regulation of adiponectin secretion;GO:0070162 adiponectin secretion	GO:0055038 recycling endosome membrane;GO:0031901 early endosome membrane;GO:0030658 transport vesicle membrane	GO:0043015 gamma-tubulin binding;GO:0017137 Rab GTPase binding;GO:0017016 Ras GTPase binding	(hsa04144)Endocytosis
ENSAPLG00020000295	Q13884	SNTB1	445.163626	1.010927	738.042314	-2.664428	592.616774	-2.075635							46.573794	-0.642731	62.683038	-1.150179	108.046481	-0.631833					98.154609	-0.741499	36	0.71727	syntrophin beta 1	GO:0006936 muscle contraction;GO:0003012 muscle system process;GO:0003008 system process	GO:0016010 dystrophin-associated glycoprotein complex;GO:0090665 glycoprotein complex;GO:0005925 focal adhesion	GO:0030165 PDZ domain binding;GO:0005516 calmodulin binding;GO:0003779 actin binding	0	ENSAPLG00020000295	Q13884	SNTB1	635.890538	1.220624	2275.745651	-1.178181			36	0.71727	syntrophin beta 1	GO:0006936 muscle contraction;GO:0003012 muscle system process;GO:0003008 system process	GO:0016010 dystrophin-associated glycoprotein complex;GO:0090665 glycoprotein complex;GO:0005925 focal adhesion	GO:0030165 PDZ domain binding;GO:0005516 calmodulin binding;GO:0003779 actin binding	0
ENSAPLG00020000296	Q96MC2	DRC1																	49.518079	1.226433	49.195923	1.361676	44.493086	1.762617	45.326929	0.982769	10	0.112692	dynein regulatory complex subunit 1	GO:0003352 regulation of cilium movement;GO:0070286 axonemal dynein complex assembly;GO:0060285 cilium-dependent cell motility	GO:0005858 axonemal dynein complex;GO:0044447 axoneme part;GO:0005930 axoneme	0	0	ENSAPLG00020000296	Q96MC2	DRC1							10	0.112692	dynein regulatory complex subunit 1	GO:0003352 regulation of cilium movement;GO:0070286 axonemal dynein complex assembly;GO:0060285 cilium-dependent cell motility	GO:0005858 axonemal dynein complex;GO:0044447 axoneme part;GO:0005930 axoneme	0	0
ENSAPLG00020000297	O43639	NCK2																									19	-0.233152	NCK adaptor protein 2	GO:1903912 negative regulation of endoplasmic reticulum stress-induced eIF2 alpha phosphorylation;GO:1903898 negative regulation of PERK-mediated unfolded protein response;GO:0036492 eiF2alpha phosphorylation in response to endoplasmic reticulum stress	GO:0014069 postsynaptic density;GO:0099572 postsynaptic specialization;GO:0032279 asymmetric synapse	GO:0008093 cytoskeletal adaptor activity;GO:0030159 receptor signaling complex scaffold activity;GO:0001784 phosphotyrosine residue binding	(hsa05130)Pathogenic Escherichia coli infection; (hsa04012)ErbB signaling pathway; (hsa04660)T cell receptor signaling pathway	ENSAPLG00020000297	O43639	NCK2							19	-0.233152	NCK adaptor protein 2	GO:1903912 negative regulation of endoplasmic reticulum stress-induced eIF2 alpha phosphorylation;GO:1903898 negative regulation of PERK-mediated unfolded protein response;GO:0036492 eiF2alpha phosphorylation in response to endoplasmic reticulum stress	GO:0014069 postsynaptic density;GO:0099572 postsynaptic specialization;GO:0032279 asymmetric synapse	GO:0008093 cytoskeletal adaptor activity;GO:0030159 receptor signaling complex scaffold activity;GO:0001784 phosphotyrosine residue binding	(hsa05130)Pathogenic Escherichia coli infection; (hsa04012)ErbB signaling pathway; (hsa04660)T cell receptor signaling pathway
ENSAPLG00020000298	Q7Z2Y8	GVINP1	5.294549	5.571642															1.783575	3.925995							10	0.561913	GTPase, very large interferon inducible pseudogene 1	0	GO:0005829 cytosol;GO:0005634 nucleus;GO:0044444 cytoplasmic part	GO:0005525 GTP binding;GO:0032550 purine ribonucleoside binding;GO:0032561 guanyl ribonucleotide binding	0	ENSAPLG00020000298	Q7Z2Y8	GVINP1	8.116947	4.578611	8.387731	2.154427			10	0.561913	GTPase, very large interferon inducible pseudogene 1	0	GO:0005829 cytosol;GO:0005634 nucleus;GO:0044444 cytoplasmic part	GO:0005525 GTP binding;GO:0032550 purine ribonucleoside binding;GO:0032561 guanyl ribonucleotide binding	0
ENSAPLG00020000299	O43543	XRCC2																										-0.459094	X-ray repair cross complementing 2	GO:2000269 regulation of fibroblast apoptotic process;GO:0042148 strand invasion;GO:0044346 fibroblast apoptotic process	GO:0033063 Rad51B-Rad51C-Rad51D-XRCC2 complex;GO:0033061 DNA recombinase mediator complex;GO:0005657 replication fork	GO:0000400 four-way junction DNA binding;GO:0008094 DNA-dependent ATPase activity;GO:0000217 DNA secondary structure binding	(hsa03440)Homologous recombination	ENSAPLG00020000299	O43543	XRCC2	61.045611	0.692427						-0.459094	X-ray repair cross complementing 2	GO:2000269 regulation of fibroblast apoptotic process;GO:0042148 strand invasion;GO:0044346 fibroblast apoptotic process	GO:0033063 Rad51B-Rad51C-Rad51D-XRCC2 complex;GO:0033061 DNA recombinase mediator complex;GO:0005657 replication fork	GO:0000400 four-way junction DNA binding;GO:0008094 DNA-dependent ATPase activity;GO:0000217 DNA secondary structure binding	(hsa03440)Homologous recombination
ENSAPLG00020000300	O77564	FOLH1	24.225651	0.998966			18.896279	1.057916							123.234985	-0.637201			167.568193	-0.954895	217.790779	-1.328959	260.61501	-1.61432	196.505448	-1.634384	3	0.129481	folate hydrolase 1	GO:0035609 C-terminal protein deglutamylation;GO:0035608 protein deglutamylation;GO:0018410 C-terminal protein amino acid modification	GO:0070062 extracellular exosome;GO:1903561 extracellular vesicle;GO:0043230 extracellular organelle	GO:1904492 Ac-Asp-Glu binding;GO:1904493 tetrahydrofolyl-poly(glutamate) polymer binding;GO:0016805 dipeptidase activity	(hsa04977)Vitamin digestion and absorption; (hsa00250)Alanine, aspartate and glutamate metabolism; (hsa01100)Metabolic pathways	ENSAPLG00020000300	O77564	FOLH1	106.570658	-0.675709	174.237383	2.39494			3	0.129481	folate hydrolase 1	GO:0035609 C-terminal protein deglutamylation;GO:0035608 protein deglutamylation;GO:0018410 C-terminal protein amino acid modification	GO:0070062 extracellular exosome;GO:1903561 extracellular vesicle;GO:0043230 extracellular organelle	GO:1904492 Ac-Asp-Glu binding;GO:1904493 tetrahydrofolyl-poly(glutamate) polymer binding;GO:0016805 dipeptidase activity	(hsa04977)Vitamin digestion and absorption; (hsa00250)Alanine, aspartate and glutamate metabolism; (hsa01100)Metabolic pathways
ENSAPLG00020000301	Q58DL1	ARG2									399.993873	0.96041			157.134395	0.811878			332.157779	1.681633	259.278692	1.573886	289.869542	2.261156	220.425974	2.162781		-0.244472	arginase 2	GO:1905403 negative regulation of activated CD8-positive, alpha-beta T cell apoptotic process;GO:0071644 negative regulation of chemokine (C-C motif) ligand 4 production;GO:1905402 regulation of activated CD8-positive, alpha-beta T cell apoptotic process	GO:0005759 mitochondrial matrix;GO:0044429 mitochondrial part;GO:0005739 mitochondrion	GO:0004053 arginase activity;GO:0016813 hydrolase activity, acting on carbon-nitrogen (but not peptide) bonds, in linear amidines;GO:0030145 manganese ion binding	(M00134)Polyamine biosynthesis, arginine => ornithine => putrescine; (hsa)Polyamine biosynthesis, arginine => ornithine => putrescine; (hsa)Urea cycle	ENSAPLG00020000301	Q58DL1	ARG2	99.788011	0.990992						-0.244472	arginase 2	GO:1905403 negative regulation of activated CD8-positive, alpha-beta T cell apoptotic process;GO:0071644 negative regulation of chemokine (C-C motif) ligand 4 production;GO:1905402 regulation of activated CD8-positive, alpha-beta T cell apoptotic process	GO:0005759 mitochondrial matrix;GO:0044429 mitochondrial part;GO:0005739 mitochondrion	GO:0004053 arginase activity;GO:0016813 hydrolase activity, acting on carbon-nitrogen (but not peptide) bonds, in linear amidines;GO:0030145 manganese ion binding	(M00134)Polyamine biosynthesis, arginine => ornithine => putrescine; (hsa)Polyamine biosynthesis, arginine => ornithine => putrescine; (hsa)Urea cycle
ENSAPLG00020000302	P08842	STS			129.5126	1.343618	86.690244	1.453115																			1	-1.14357	steroid sulfatase	GO:0006706 steroid catabolic process;GO:0006687 glycosphingolipid metabolic process;GO:0006664 glycolipid metabolic process	GO:0005788 endoplasmic reticulum lumen;GO:0005764 lysosome;GO:0005789 endoplasmic reticulum membrane	GO:0004773 steryl-sulfatase activity;GO:0004065 arylsulfatase activity;GO:0008484 sulfuric ester hydrolase activity	(hsa00140)Steroid hormone biosynthesis	ENSAPLG00020000302	P08842	STS			138.599862	0.697347	111.764438	0.834721	1	-1.14357	steroid sulfatase	GO:0006706 steroid catabolic process;GO:0006687 glycosphingolipid metabolic process;GO:0006664 glycolipid metabolic process	GO:0005788 endoplasmic reticulum lumen;GO:0005764 lysosome;GO:0005789 endoplasmic reticulum membrane	GO:0004773 steryl-sulfatase activity;GO:0004065 arylsulfatase activity;GO:0008484 sulfuric ester hydrolase activity	(hsa00140)Steroid hormone biosynthesis
ENSAPLG00020000303	P70340	Smad1					37.48835	-1.628171			924.180601	0.967767	898.234616	1.678138							686.584691	0.766639	834.266673	0.991067	833.065634	0.964831	3	0.803276	SMAD family member 1	GO:0031053 primary miRNA processing;GO:1903672 positive regulation of sprouting angiogenesis;GO:0001710 mesodermal cell fate commitment	GO:0071141 SMAD protein complex;GO:0005637 nuclear inner membrane;GO:0031965 nuclear membrane	GO:0030618 transforming growth factor beta receptor, pathway-specific cytoplasmic mediator activity;GO:0005072 transforming growth factor beta receptor, cytoplasmic mediator activity;GO:0070411 I-SMAD binding	(hsa04350)TGF-beta signaling pathway; (hsa04550)Signaling pathways regulating pluripotency of stem cells; (hsa04390)Hippo signaling pathway	ENSAPLG00020000303	P70340	Smad1			1004.58798	-0.915713			3	0.803276	SMAD family member 1	GO:0031053 primary miRNA processing;GO:1903672 positive regulation of sprouting angiogenesis;GO:0001710 mesodermal cell fate commitment	GO:0071141 SMAD protein complex;GO:0005637 nuclear inner membrane;GO:0031965 nuclear membrane	GO:0030618 transforming growth factor beta receptor, pathway-specific cytoplasmic mediator activity;GO:0005072 transforming growth factor beta receptor, cytoplasmic mediator activity;GO:0070411 I-SMAD binding	(hsa04350)TGF-beta signaling pathway; (hsa04550)Signaling pathways regulating pluripotency of stem cells; (hsa04390)Hippo signaling pathway
ENSAPLG00020000304	P21328	pol																										-0.946731						ENSAPLG00020000304	P21328	pol								-0.946731
ENSAPLG00020000305	Q5RA57	AGPAT3	5135.772538	1.424598			3950.905252	0.916583							188.787204	0.849139			349.218402	0.996694	377.347573	1.080647	397.326684	1.630227	374.442398	1.349473	1	0.211936	1-acylglycerol-3-phosphate O-acyltransferase 3	GO:0016024 CDP-diacylglycerol biosynthetic process;GO:0046341 CDP-diacylglycerol metabolic process;GO:0006654 phosphatidic acid biosynthetic process	GO:0000139 Golgi membrane;GO:0005635 nuclear envelope;GO:0005789 endoplasmic reticulum membrane	GO:0003841 1-acylglycerol-3-phosphate O-acyltransferase activity;GO:0042171 lysophosphatidic acid acyltransferase activity;GO:0016411 acylglycerol O-acyltransferase activity	(hsa)Triacylglycerol biosynthesis; (M00089)Triacylglycerol biosynthesis; (hsa00561)Glycerolipid metabolism	ENSAPLG00020000305	Q5RA57	AGPAT3			182.30411	-0.60927			1	0.211936	1-acylglycerol-3-phosphate O-acyltransferase 3	GO:0016024 CDP-diacylglycerol biosynthetic process;GO:0046341 CDP-diacylglycerol metabolic process;GO:0006654 phosphatidic acid biosynthetic process	GO:0000139 Golgi membrane;GO:0005635 nuclear envelope;GO:0005789 endoplasmic reticulum membrane	GO:0003841 1-acylglycerol-3-phosphate O-acyltransferase activity;GO:0042171 lysophosphatidic acid acyltransferase activity;GO:0016411 acylglycerol O-acyltransferase activity	(hsa)Triacylglycerol biosynthesis; (M00089)Triacylglycerol biosynthesis; (hsa00561)Glycerolipid metabolism
ENSAPLG00020000306	O60293	ZFC3H1			1092.222101	3.418226	613.965393	2.872818					339.068612	0.689909			2114.691961	0.67358			1510.132015	-0.785028	1888.81862	-1.056707	1499.853322	-0.854541	14	0.931752	zinc finger C3H1-type containing	GO:0006396 RNA processing;GO:0016070 RNA metabolic process;GO:0090304 nucleic acid metabolic process	GO:0000178 exosome (RNase complex);GO:1905354 exoribonuclease complex;GO:0005730 nucleolus	GO:0003723 RNA binding;GO:0046872 metal ion binding;GO:0043169 cation binding	0	ENSAPLG00020000306	O60293	ZFC3H1			2055.912129	2.631807	836.260911	0.838965	14	0.931752	zinc finger C3H1-type containing	GO:0006396 RNA processing;GO:0016070 RNA metabolic process;GO:0090304 nucleic acid metabolic process	GO:0000178 exosome (RNase complex);GO:1905354 exoribonuclease complex;GO:0005730 nucleolus	GO:0003723 RNA binding;GO:0046872 metal ion binding;GO:0043169 cation binding	0
ENSAPLG00020000307	Q7Z2Y8	GVINP1							2866.047361	-0.718735			3784.845119	-0.732614													22	1.867312	GTPase, very large interferon inducible pseudogene 1	0	GO:0005829 cytosol;GO:0005634 nucleus;GO:0044444 cytoplasmic part	GO:0005525 GTP binding;GO:0032550 purine ribonucleoside binding;GO:0032561 guanyl ribonucleotide binding	0	ENSAPLG00020000307	Q7Z2Y8	GVINP1							22	1.867312	GTPase, very large interferon inducible pseudogene 1	0	GO:0005829 cytosol;GO:0005634 nucleus;GO:0044444 cytoplasmic part	GO:0005525 GTP binding;GO:0032550 purine ribonucleoside binding;GO:0032561 guanyl ribonucleotide binding	0
ENSAPLG00020000308	A2VDQ7	ZNF420			218.093681	1.239238	204.380451	1.252781							146.947412	1.170734			323.495932	1.220498	332.090015	1.182094	362.939935	1.167405	244.354138	0.996054	47	1.719912	zinc finger protein 420	GO:0042981 regulation of apoptotic process;GO:0043067 regulation of programmed cell death;GO:0006357 regulation of transcription by RNA polymerase II	GO:0005654 nucleoplasm;GO:0031981 nuclear lumen;GO:0070013 intracellular organelle lumen	GO:0000981 DNA-binding transcription factor activity, RNA polymerase II-specific;GO:0003700 DNA-binding transcription factor activity;GO:0140110 transcription regulator activity	0	ENSAPLG00020000308	A2VDQ7	ZNF420			286.370586	0.78816			47	1.719912	zinc finger protein 420	GO:0042981 regulation of apoptotic process;GO:0043067 regulation of programmed cell death;GO:0006357 regulation of transcription by RNA polymerase II	GO:0005654 nucleoplasm;GO:0031981 nuclear lumen;GO:0070013 intracellular organelle lumen	GO:0000981 DNA-binding transcription factor activity, RNA polymerase II-specific;GO:0003700 DNA-binding transcription factor activity;GO:0140110 transcription regulator activity	0
ENSAPLG00020000309	Q8NHU2	CFAP61																										-0.634999	cilia and flagella associated protein 61	GO:0003341 cilium movement;GO:0044782 cilium organization;GO:0007018 microtubule-based movement	GO:0001536 radial spoke stalk;GO:0001534 radial spoke;GO:0044447 axoneme part	0	0	ENSAPLG00020000309	Q8NHU2	CFAP61								-0.634999	cilia and flagella associated protein 61	GO:0003341 cilium movement;GO:0044782 cilium organization;GO:0007018 microtubule-based movement	GO:0001536 radial spoke stalk;GO:0001534 radial spoke;GO:0044447 axoneme part	0	0
ENSAPLG00020000310	Q5FVX5	tropicalis	45.875661	1.049391	84.769398	-2.462333											690.164023	1.38657	162.761721	-4.053116	173.579785	-4.268881	196.129549	-5.666053	196.18604	-4.836565	1	-0.65891						ENSAPLG00020000310	Q5FVX5	tropicalis	2314.43079	0.800477	2106.978384	-1.19197			1	-0.65891
ENSAPLG00020000311	P04213								3378.880858	1.166109																	5	-0.708999						ENSAPLG00020000311	P04213								5	-0.708999
ENSAPLG00020000312	Q8TD22	SFXN5					113.046343	0.748568															43.295657	1.140454	52.903279	0.766378	32	0.566692	sideroflexin 5	GO:0015746 citrate transport;GO:0006842 tricarboxylic acid transport;GO:0042891 antibiotic transport	GO:0031966 mitochondrial membrane;GO:0005740 mitochondrial envelope;GO:0044429 mitochondrial part	GO:0015137 citrate transmembrane transporter activity;GO:0015142 tricarboxylic acid transmembrane transporter activity;GO:0042895 antibiotic transmembrane transporter activity	0	ENSAPLG00020000312	Q8TD22	SFXN5							32	0.566692	sideroflexin 5	GO:0015746 citrate transport;GO:0006842 tricarboxylic acid transport;GO:0042891 antibiotic transport	GO:0031966 mitochondrial membrane;GO:0005740 mitochondrial envelope;GO:0044429 mitochondrial part	GO:0015137 citrate transmembrane transporter activity;GO:0015142 tricarboxylic acid transmembrane transporter activity;GO:0042895 antibiotic transmembrane transporter activity	0
ENSAPLG00020000313	O75956	CDK2AP2																									16	2.251253	cyclin dependent kinase 2 associated protein 2	GO:2000035 regulation of stem cell division;GO:2000134 negative regulation of G1/S transition of mitotic cell cycle;GO:1902807 negative regulation of cell cycle G1/S phase transition	GO:0005874 microtubule;GO:0099513 polymeric cytoskeletal fiber;GO:0099512 supramolecular fiber	GO:0005515 protein binding;GO:0005488 binding;GO:0003674 molecular_function	0	ENSAPLG00020000313	O75956	CDK2AP2							16	2.251253	cyclin dependent kinase 2 associated protein 2	GO:2000035 regulation of stem cell division;GO:2000134 negative regulation of G1/S transition of mitotic cell cycle;GO:1902807 negative regulation of cell cycle G1/S phase transition	GO:0005874 microtubule;GO:0099513 polymeric cytoskeletal fiber;GO:0099512 supramolecular fiber	GO:0005515 protein binding;GO:0005488 binding;GO:0003674 molecular_function	0
ENSAPLG00020000314	Q7Z2Y8	GVINP1																									21	1.867312	GTPase, very large interferon inducible pseudogene 1	0	GO:0005829 cytosol;GO:0005634 nucleus;GO:0044444 cytoplasmic part	GO:0005525 GTP binding;GO:0032550 purine ribonucleoside binding;GO:0032561 guanyl ribonucleotide binding	0	ENSAPLG00020000314	Q7Z2Y8	GVINP1	5.818286	5.041792	10.921632	2.691793			21	1.867312	GTPase, very large interferon inducible pseudogene 1	0	GO:0005829 cytosol;GO:0005634 nucleus;GO:0044444 cytoplasmic part	GO:0005525 GTP binding;GO:0032550 purine ribonucleoside binding;GO:0032561 guanyl ribonucleotide binding	0
ENSAPLG00020000315	Q9HCK4	ROBO2															14.325318	-1.807863									267	1.70487	roundabout guidance receptor 2	GO:0035481 positive regulation of Notch signaling pathway involved in heart induction;GO:0035480 regulation of Notch signaling pathway involved in heart induction;GO:1901321 positive regulation of heart induction	GO:0030673 axolemma;GO:0044304 main axon;GO:0032589 neuron projection membrane	GO:0008046 axon guidance receptor activity;GO:0004888 transmembrane signaling receptor activity;GO:0042802 identical protein binding	(hsa04360)Axon guidance	ENSAPLG00020000315	Q9HCK4	ROBO2	48.304901	1.094204	23.944684	1.273741	13.697059	2.629843	267	1.70487	roundabout guidance receptor 2	GO:0035481 positive regulation of Notch signaling pathway involved in heart induction;GO:0035480 regulation of Notch signaling pathway involved in heart induction;GO:1901321 positive regulation of heart induction	GO:0030673 axolemma;GO:0044304 main axon;GO:0032589 neuron projection membrane	GO:0008046 axon guidance receptor activity;GO:0004888 transmembrane signaling receptor activity;GO:0042802 identical protein binding	(hsa04360)Axon guidance
ENSAPLG00020000316	Q2KIJ5	KDSR	207.123942	-1.833086	459.933618	2.415076	127.870448	1.334545	16.493751	-1.693997											22.57233	-0.814656					4	0.749828	3-ketodihydrosphingosine reductase	GO:0006666 3-keto-sphinganine metabolic process;GO:0046519 sphingoid metabolic process;GO:0030148 sphingolipid biosynthetic process	GO:0005789 endoplasmic reticulum membrane;GO:0098827 endoplasmic reticulum subcompartment;GO:0044432 endoplasmic reticulum part	GO:0047560 3-dehydrosphinganine reductase activity;GO:0016616 oxidoreductase activity, acting on the CH-OH group of donors, NAD or NADP as acceptor;GO:0016614 oxidoreductase activity, acting on CH-OH group of donors	(hsa)Ceramide biosynthesis; (M00094)Ceramide biosynthesis; (M00099)Sphingosine biosynthesis	ENSAPLG00020000316	Q2KIJ5	KDSR							4	0.749828	3-ketodihydrosphingosine reductase	GO:0006666 3-keto-sphinganine metabolic process;GO:0046519 sphingoid metabolic process;GO:0030148 sphingolipid biosynthetic process	GO:0005789 endoplasmic reticulum membrane;GO:0098827 endoplasmic reticulum subcompartment;GO:0044432 endoplasmic reticulum part	GO:0047560 3-dehydrosphinganine reductase activity;GO:0016616 oxidoreductase activity, acting on the CH-OH group of donors, NAD or NADP as acceptor;GO:0016614 oxidoreductase activity, acting on CH-OH group of donors	(hsa)Ceramide biosynthesis; (M00094)Ceramide biosynthesis; (M00099)Sphingosine biosynthesis
ENSAPLG00020000317	Q9JJL3	Slco1b2			2321.795308	1.323326	2290.065789	1.430577																			1	-0.674793						ENSAPLG00020000317	Q9JJL3	Slco1b2							1	-0.674793
ENSAPLG00020000318	P51791	Clcn3	571.068059	0.647407					12.43693	-7.406277					850.366655	1.544809							1263.567997	0.786907			6	0.111871	chloride voltage-gated channel 3	GO:0048388 endosomal lumen acidification;GO:0097401 synaptic vesicle lumen acidification;GO:0045794 negative regulation of cell volume	GO:0042581 specific granule;GO:0031901 early endosome membrane;GO:0031902 late endosome membrane	GO:0072320 volume-sensitive chloride channel activity;GO:0005247 voltage-gated chloride channel activity;GO:0005225 volume-sensitive anion channel activity	0	ENSAPLG00020000318	P51791	Clcn3							6	0.111871	chloride voltage-gated channel 3	GO:0048388 endosomal lumen acidification;GO:0097401 synaptic vesicle lumen acidification;GO:0045794 negative regulation of cell volume	GO:0042581 specific granule;GO:0031901 early endosome membrane;GO:0031902 late endosome membrane	GO:0072320 volume-sensitive chloride channel activity;GO:0005247 voltage-gated chloride channel activity;GO:0005225 volume-sensitive anion channel activity	0
ENSAPLG00020000319	O15522	NKX2-8									1006.429162	0.612056			5.165756	-4.856703	4.570566	-1.722805	3.571433	-1.739121			4.295556	-3.325327	4.567459	-1.441654		-0.792354	NK2 homeobox 8	GO:0050680 negative regulation of epithelial cell proliferation;GO:0007409 axonogenesis;GO:0030324 lung development	GO:0005634 nucleus;GO:0043231 intracellular membrane-bounded organelle;GO:0043227 membrane-bounded organelle	GO:0000978 RNA polymerase II proximal promoter sequence-specific DNA binding;GO:0000987 proximal promoter sequence-specific DNA binding;GO:0001228 DNA-binding transcription activator activity, RNA polymerase II-specific	0	ENSAPLG00020000319	O15522	NKX2-8								-0.792354	NK2 homeobox 8	GO:0050680 negative regulation of epithelial cell proliferation;GO:0007409 axonogenesis;GO:0030324 lung development	GO:0005634 nucleus;GO:0043231 intracellular membrane-bounded organelle;GO:0043227 membrane-bounded organelle	GO:0000978 RNA polymerase II proximal promoter sequence-specific DNA binding;GO:0000987 proximal promoter sequence-specific DNA binding;GO:0001228 DNA-binding transcription activator activity, RNA polymerase II-specific	0
ENSAPLG00020000320	Q8NEZ4	KMT2C			1612.606775	2.330391	1081.773938	1.606776							936.289986	1.186377											21	0.207585	lysine methyltransferase 2C	GO:0045652 regulation of megakaryocyte differentiation;GO:0051568 histone H3-K4 methylation;GO:0030219 megakaryocyte differentiation	GO:0044666 MLL3/4 complex;GO:0035097 histone methyltransferase complex;GO:0034708 methyltransferase complex	GO:0042800 histone methyltransferase activity (H3-K4 specific);GO:0018024 histone-lysine N-methyltransferase activity;GO:0016279 protein-lysine N-methyltransferase activity	(hsa00310)Lysine degradation	ENSAPLG00020000320	Q8NEZ4	KMT2C	4377.129413	-0.668797	3757.904085	2.408025			21	0.207585	lysine methyltransferase 2C	GO:0045652 regulation of megakaryocyte differentiation;GO:0051568 histone H3-K4 methylation;GO:0030219 megakaryocyte differentiation	GO:0044666 MLL3/4 complex;GO:0035097 histone methyltransferase complex;GO:0034708 methyltransferase complex	GO:0042800 histone methyltransferase activity (H3-K4 specific);GO:0018024 histone-lysine N-methyltransferase activity;GO:0016279 protein-lysine N-methyltransferase activity	(hsa00310)Lysine degradation
ENSAPLG00020000321	Q08623	PUDP							5451.195209	-0.616606													171.448799	0.678587	181.546662	0.678327	5	-1.007599	pseudouridine 5'-phosphatase	GO:0043097 pyrimidine nucleoside salvage;GO:0043174 nucleoside salvage;GO:0008655 pyrimidine-containing compound salvage	GO:0005829 cytosol;GO:0044444 cytoplasmic part;GO:0005737 cytoplasm	GO:1990738 pseudouridine 5'-phosphatase activity;GO:0000287 magnesium ion binding;GO:0016791 phosphatase activity	0	ENSAPLG00020000321	Q08623	PUDP	99.040429	0.688373	109.047167	-0.667141			5	-1.007599	pseudouridine 5'-phosphatase	GO:0043097 pyrimidine nucleoside salvage;GO:0043174 nucleoside salvage;GO:0008655 pyrimidine-containing compound salvage	GO:0005829 cytosol;GO:0044444 cytoplasmic part;GO:0005737 cytoplasm	GO:1990738 pseudouridine 5'-phosphatase activity;GO:0000287 magnesium ion binding;GO:0016791 phosphatase activity	0
ENSAPLG00020000322	Q6NRW0	mtbp											288.810074	1.051371	87.552042	0.652957			162.150452	0.853168	206.549174	1.651919	200.919742	2.079858	188.396594	1.558672	1	-0.696555	MDM2 binding protein	GO:0007089 traversing start control point of mitotic cell cycle;GO:1900087 positive regulation of G1/S transition of mitotic cell cycle;GO:0034501 protein localization to kinetochore	GO:0000776 kinetochore;GO:0000775 chromosome, centromeric region;GO:0098687 chromosomal region	0	0	ENSAPLG00020000322	Q6NRW0	mtbp	235.953903	0.654544	187.568769	1.079608	131.410511	1.25348	1	-0.696555	MDM2 binding protein	GO:0007089 traversing start control point of mitotic cell cycle;GO:1900087 positive regulation of G1/S transition of mitotic cell cycle;GO:0034501 protein localization to kinetochore	GO:0000776 kinetochore;GO:0000775 chromosome, centromeric region;GO:0098687 chromosomal region	0	0
ENSAPLG00020000324	Q0IIH8	MINDY3					542.816741	0.997152									88.507325	-1.188729	147.744388	-1.167149	198.460048	-1.209146			178.142811	-1.214969	42	1.236252	MINDY lysine 48 deubiquitinase 3	GO:0071108 protein K48-linked deubiquitination;GO:0016579 protein deubiquitination;GO:0070646 protein modification by small protein removal	GO:0031965 nuclear membrane;GO:0005635 nuclear envelope;GO:0031967 organelle envelope	GO:0016807 cysteine-type carboxypeptidase activity;GO:0070004 cysteine-type exopeptidase activity;GO:1990380 Lys48-specific deubiquitinase activity	0	ENSAPLG00020000324	Q0IIH8	MINDY3	185.142844	0.713823	190.697249	1.244306			42	1.236252	MINDY lysine 48 deubiquitinase 3	GO:0071108 protein K48-linked deubiquitination;GO:0016579 protein deubiquitination;GO:0070646 protein modification by small protein removal	GO:0031965 nuclear membrane;GO:0005635 nuclear envelope;GO:0031967 organelle envelope	GO:0016807 cysteine-type carboxypeptidase activity;GO:0070004 cysteine-type exopeptidase activity;GO:1990380 Lys48-specific deubiquitinase activity	0
ENSAPLG00020000325	Q2KIU0	VTI1B									64.650852	0.697561															1	-0.244472	vesicle transport through interaction with t-SNAREs 1B	GO:0048280 vesicle fusion with Golgi apparatus;GO:0002576 platelet degranulation;GO:0006623 protein targeting to vacuole	GO:0031093 platelet alpha granule lumen;GO:0031091 platelet alpha granule;GO:0012507 ER to Golgi transport vesicle membrane	GO:0019869 chloride channel inhibitor activity;GO:0017081 chloride channel regulator activity;GO:0008200 ion channel inhibitor activity	(hsa04130)SNARE interactions in vesicular transport	ENSAPLG00020000325	Q2KIU0	VTI1B			1156.067713	-0.786469			1	-0.244472	vesicle transport through interaction with t-SNAREs 1B	GO:0048280 vesicle fusion with Golgi apparatus;GO:0002576 platelet degranulation;GO:0006623 protein targeting to vacuole	GO:0031093 platelet alpha granule lumen;GO:0031091 platelet alpha granule;GO:0012507 ER to Golgi transport vesicle membrane	GO:0019869 chloride channel inhibitor activity;GO:0017081 chloride channel regulator activity;GO:0008200 ion channel inhibitor activity	(hsa04130)SNARE interactions in vesicular transport
ENSAPLG00020000326	Q96N87	SLC6A18									1380.33476	-0.821786															8	0.383431	solute carrier family 6 member 18	GO:0015804 neutral amino acid transport;GO:0003333 amino acid transmembrane transport;GO:1905039 carboxylic acid transmembrane transport	GO:0031526 brush border membrane;GO:0005903 brush border;GO:0098862 cluster of actin-based cell projections	GO:0005328 neurotransmitter:sodium symporter activity;GO:0015175 neutral amino acid transmembrane transporter activity;GO:0015370 solute:sodium symporter activity	0	ENSAPLG00020000326	Q96N87	SLC6A18							8	0.383431	solute carrier family 6 member 18	GO:0015804 neutral amino acid transport;GO:0003333 amino acid transmembrane transport;GO:1905039 carboxylic acid transmembrane transport	GO:0031526 brush border membrane;GO:0005903 brush border;GO:0098862 cluster of actin-based cell projections	GO:0005328 neurotransmitter:sodium symporter activity;GO:0015175 neutral amino acid transmembrane transporter activity;GO:0015370 solute:sodium symporter activity	0
ENSAPLG00020000327	P21329	jockey\pol													32.216401	-2.937506	37.08235	-2.644876	17.706167	-3.925553	40.743289	-4.330234	34.983486	-4.373245	27.261948	-3.727765		0.133056						ENSAPLG00020000327	P21329	jockey\pol	459.727106	1.399618	276.587725	2.620011				0.133056
ENSAPLG00020000328	Q6VZZ7	Opn5							2979.790945	1.276473			2885.959547	1.967512													88	1.816363	opsin 5	GO:0009584 detection of visible light;GO:0007602 phototransduction;GO:0018298 protein-chromophore linkage	GO:0005887 integral component of plasma membrane;GO:0031226 intrinsic component of plasma membrane;GO:0044459 plasma membrane part	GO:0005502 11-cis retinal binding;GO:0016918 retinal binding;GO:0008020 G protein-coupled photoreceptor activity	0	ENSAPLG00020000328	Q6VZZ7	Opn5							88	1.816363	opsin 5	GO:0009584 detection of visible light;GO:0007602 phototransduction;GO:0018298 protein-chromophore linkage	GO:0005887 integral component of plasma membrane;GO:0031226 intrinsic component of plasma membrane;GO:0044459 plasma membrane part	GO:0005502 11-cis retinal binding;GO:0016918 retinal binding;GO:0008020 G protein-coupled photoreceptor activity	0
ENSAPLG00020000329	O00562	PITPNM1					123.12548	-1.090527							1449.000821	-2.267168	1042.640462	-1.530271					1629.640127	-0.932372	1451.273941	-0.75533	28	2.318973	phosphatidylinositol transfer protein membrane associated 1	GO:0007602 phototransduction;GO:0006661 phosphatidylinositol biosynthetic process;GO:0015914 phospholipid transport	GO:0032580 Golgi cisterna membrane;GO:0032154 cleavage furrow;GO:0031985 Golgi cisterna	GO:0008526 phosphatidylinositol transporter activity;GO:0008525 phosphatidylcholine transporter activity;GO:0070300 phosphatidic acid binding	0	ENSAPLG00020000329	O00562	PITPNM1	376.342256	-0.604564	525.724587	-0.749384	923.164158	-0.725515	28	2.318973	phosphatidylinositol transfer protein membrane associated 1	GO:0007602 phototransduction;GO:0006661 phosphatidylinositol biosynthetic process;GO:0015914 phospholipid transport	GO:0032580 Golgi cisterna membrane;GO:0032154 cleavage furrow;GO:0031985 Golgi cisterna	GO:0008526 phosphatidylinositol transporter activity;GO:0008525 phosphatidylcholine transporter activity;GO:0070300 phosphatidic acid binding	0
ENSAPLG00020000330	P50220	Nkx2-1											483.447425	-0.705873	1.143619	-3.724391			3.973927	4.494086	4.586363	5.488724	5.939524	2.067052	8.733918	4.263618		-0.966552	NK2 homeobox 1	GO:0060510 type II pneumocyte differentiation;GO:0060486 Clara cell differentiation;GO:0021759 globus pallidus development	GO:0005667 transcription factor complex;GO:0005654 nucleoplasm;GO:0031981 nuclear lumen	GO:0001161 intronic transcription regulatory region sequence-specific DNA binding;GO:0044213 intronic transcription regulatory region DNA binding;GO:0000980 RNA polymerase II distal enhancer sequence-specific DNA binding	0	ENSAPLG00020000330	P50220	Nkx2-1								-0.966552	NK2 homeobox 1	GO:0060510 type II pneumocyte differentiation;GO:0060486 Clara cell differentiation;GO:0021759 globus pallidus development	GO:0005667 transcription factor complex;GO:0005654 nucleoplasm;GO:0031981 nuclear lumen	GO:0001161 intronic transcription regulatory region sequence-specific DNA binding;GO:0044213 intronic transcription regulatory region DNA binding;GO:0000980 RNA polymerase II distal enhancer sequence-specific DNA binding	0
ENSAPLG00020000331	Q90629																										5	-0.708999						ENSAPLG00020000331	Q90629								5	-0.708999
ENSAPLG00020000332	Q9Y3Q0	NAALAD2	46.385459	1.292203											3.820914	-1.831178											6	0.805056	N-acetylated alpha-linked acidic dipeptidase 2	GO:0042135 neurotransmitter catabolic process;GO:0008652 cellular amino acid biosynthetic process;GO:0042133 neurotransmitter metabolic process	GO:0005886 plasma membrane;GO:0071944 cell periphery;GO:0016021 integral component of membrane	GO:0050129 N-formylglutamate deformylase activity;GO:0008239 dipeptidyl-peptidase activity;GO:0016805 dipeptidase activity	0	ENSAPLG00020000332	Q9Y3Q0	NAALAD2			76.179306	0.803649			6	0.805056	N-acetylated alpha-linked acidic dipeptidase 2	GO:0042135 neurotransmitter catabolic process;GO:0008652 cellular amino acid biosynthetic process;GO:0042133 neurotransmitter metabolic process	GO:0005886 plasma membrane;GO:0071944 cell periphery;GO:0016021 integral component of membrane	GO:0050129 N-formylglutamate deformylase activity;GO:0008239 dipeptidyl-peptidase activity;GO:0016805 dipeptidase activity	0
ENSAPLG00020000333	P0C875	FAM228B									213.655498	0.700551																-0.984056	family with sequence similarity 228 member B	0	0	0	0	ENSAPLG00020000333	P0C875	FAM228B								-0.984056	family with sequence similarity 228 member B	0	0	0	0
ENSAPLG00020000334	Q0VD48	VPS4B			166.624443	0.99053									202.130847	0.710323			237.3977	-0.782007							6	0.749828	vacuolar protein sorting 4 homolog B	GO:1903724 positive regulation of centriole elongation;GO:1902188 positive regulation of viral release from host cell;GO:0046601 positive regulation of centriole replication	GO:0090543 Flemming body;GO:0031902 late endosome membrane;GO:0000922 spindle pole	GO:0042623 ATPase activity, coupled;GO:0008022 protein C-terminus binding;GO:0016887 ATPase activity	(hsa04144)Endocytosis	ENSAPLG00020000334	Q0VD48	VPS4B							6	0.749828	vacuolar protein sorting 4 homolog B	GO:1903724 positive regulation of centriole elongation;GO:1902188 positive regulation of viral release from host cell;GO:0046601 positive regulation of centriole replication	GO:0090543 Flemming body;GO:0031902 late endosome membrane;GO:0000922 spindle pole	GO:0042623 ATPase activity, coupled;GO:0008022 protein C-terminus binding;GO:0016887 ATPase activity	(hsa04144)Endocytosis
ENSAPLG00020000336	O43916	CHST1													16.012013	-1.579691							25.289309	1.491832	52.485267	1.691464	1	0.956522	carbohydrate sulfotransferase 1	GO:0018146 keratan sulfate biosynthetic process;GO:0042339 keratan sulfate metabolic process;GO:0006044 N-acetylglucosamine metabolic process	GO:0005802 trans-Golgi network;GO:0000139 Golgi membrane;GO:0098791 Golgi subcompartment	GO:0045130 keratan sulfotransferase activity;GO:0001517 N-acetylglucosamine 6-O-sulfotransferase activity;GO:0008146 sulfotransferase activity	(hsa00533)Glycosaminoglycan biosynthesis - keratan sulfate	ENSAPLG00020000336	O43916	CHST1	9.300276	2.004446					1	0.956522	carbohydrate sulfotransferase 1	GO:0018146 keratan sulfate biosynthetic process;GO:0042339 keratan sulfate metabolic process;GO:0006044 N-acetylglucosamine metabolic process	GO:0005802 trans-Golgi network;GO:0000139 Golgi membrane;GO:0098791 Golgi subcompartment	GO:0045130 keratan sulfotransferase activity;GO:0001517 N-acetylglucosamine 6-O-sulfotransferase activity;GO:0008146 sulfotransferase activity	(hsa00533)Glycosaminoglycan biosynthesis - keratan sulfate
ENSAPLG00020000337	P35270	SPR	318.231361	-1.222585	296.516341	-0.975041			71.510917	2.298479					498.723211	-1.122414											8	0.413796	sepiapterin reductase	GO:0006729 tetrahydrobiopterin biosynthetic process;GO:0046146 tetrahydrobiopterin metabolic process;GO:0034312 diol biosynthetic process	GO:0070062 extracellular exosome;GO:1903561 extracellular vesicle;GO:0043230 extracellular organelle	GO:0004757 sepiapterin reductase activity;GO:0004033 aldo-keto reductase (NADP) activity;GO:0050661 NADP binding	(hsa00790)Folate biosynthesis; (hsa01100)Metabolic pathways	ENSAPLG00020000337	P35270	SPR			96.200658	-2.189828			8	0.413796	sepiapterin reductase	GO:0006729 tetrahydrobiopterin biosynthetic process;GO:0046146 tetrahydrobiopterin metabolic process;GO:0034312 diol biosynthetic process	GO:0070062 extracellular exosome;GO:1903561 extracellular vesicle;GO:0043230 extracellular organelle	GO:0004757 sepiapterin reductase activity;GO:0004033 aldo-keto reductase (NADP) activity;GO:0050661 NADP binding	(hsa00790)Folate biosynthesis; (hsa01100)Metabolic pathways
ENSAPLG00020000338	P63154	Crnkl1			498.284122	1.503615	381.796421	1.485604			62.616671	-1.297862									850.404597	0.681113	913.174246	0.717388	770.948007	0.774904		-0.634999	crooked neck pre-mRNA splicing factor 1	GO:0000245 spliceosomal complex assembly;GO:0000398 mRNA splicing, via spliceosome;GO:0000377 RNA splicing, via transesterification reactions with bulged adenosine as nucleophile	GO:0071007 U2-type catalytic step 2 spliceosome;GO:0071014 post-mRNA release spliceosomal complex;GO:0000974 Prp19 complex	GO:0003723 RNA binding;GO:0003676 nucleic acid binding;GO:1901363 heterocyclic compound binding	(hsa03040)Spliceosome	ENSAPLG00020000338	P63154	Crnkl1			549.716548	1.449697	434.625518	1.107794		-0.634999	crooked neck pre-mRNA splicing factor 1	GO:0000245 spliceosomal complex assembly;GO:0000398 mRNA splicing, via spliceosome;GO:0000377 RNA splicing, via transesterification reactions with bulged adenosine as nucleophile	GO:0071007 U2-type catalytic step 2 spliceosome;GO:0071014 post-mRNA release spliceosomal complex;GO:0000974 Prp19 complex	GO:0003723 RNA binding;GO:0003676 nucleic acid binding;GO:1901363 heterocyclic compound binding	(hsa03040)Spliceosome
ENSAPLG00020000339	Q5PQX0	Uxs1	165.999206	0.754098	188.0401	0.61581	227.020805	0.59043							859.229215	-0.646291			758.091796	-0.891076							4	-0.849531	UDP-glucuronate decarboxylase 1	GO:0033320 UDP-D-xylose biosynthetic process;GO:0033319 UDP-D-xylose metabolic process;GO:0009226 nucleotide-sugar biosynthetic process	GO:0032580 Golgi cisterna membrane;GO:0031985 Golgi cisterna;GO:0005795 Golgi stack	GO:0048040 UDP-glucuronate decarboxylase activity;GO:0070403 NAD+ binding;GO:0016831 carboxy-lyase activity	(hsa00520)Amino sugar and nucleotide sugar metabolism; (hsa01100)Metabolic pathways	ENSAPLG00020000339	Q5PQX0	Uxs1			1225.449861	1.245195	1089.512879	1.142591	4	-0.849531	UDP-glucuronate decarboxylase 1	GO:0033320 UDP-D-xylose biosynthetic process;GO:0033319 UDP-D-xylose metabolic process;GO:0009226 nucleotide-sugar biosynthetic process	GO:0032580 Golgi cisterna membrane;GO:0031985 Golgi cisterna;GO:0005795 Golgi stack	GO:0048040 UDP-glucuronate decarboxylase activity;GO:0070403 NAD+ binding;GO:0016831 carboxy-lyase activity	(hsa00520)Amino sugar and nucleotide sugar metabolism; (hsa01100)Metabolic pathways
ENSAPLG00020000340	Q01804	OTUD4			768.663493	1.420212													666.542636	0.611412	668.663771	0.87568	733.297527	1.244064	579.32803	0.728219	7	0.491424	OTU deubiquitinase 4	GO:2000660 negative regulation of interleukin-1-mediated signaling pathway;GO:0034122 negative regulation of toll-like receptor signaling pathway;GO:1901537 positive regulation of DNA demethylation	GO:0005634 nucleus;GO:0005737 cytoplasm;GO:0043231 intracellular membrane-bounded organelle	GO:0061578 Lys63-specific deubiquitinase activity;GO:0004843 thiol-dependent ubiquitin-specific protease activity;GO:0036459 thiol-dependent ubiquitinyl hydrolase activity	0	ENSAPLG00020000340	Q01804	OTUD4			803.710592	1.011933			7	0.491424	OTU deubiquitinase 4	GO:2000660 negative regulation of interleukin-1-mediated signaling pathway;GO:0034122 negative regulation of toll-like receptor signaling pathway;GO:1901537 positive regulation of DNA demethylation	GO:0005634 nucleus;GO:0005737 cytoplasm;GO:0043231 intracellular membrane-bounded organelle	GO:0061578 Lys63-specific deubiquitinase activity;GO:0004843 thiol-dependent ubiquitin-specific protease activity;GO:0036459 thiol-dependent ubiquitinyl hydrolase activity	0
ENSAPLG00020000341	Q9NS73	MBIP			177.989617	0.728003	159.246362	0.967204			1510.812376	1.684122															1	0.234894	MAP3K12 binding inhibitory protein 1	GO:0000173 inactivation of MAPK activity involved in osmosensory signaling pathway;GO:0032324 molybdopterin cofactor biosynthetic process;GO:0000188 inactivation of MAPK activity	GO:0005671 Ada2/Gcn5/Ada3 transcription activator complex;GO:1902562 H4 histone acetyltransferase complex;GO:0000123 histone acetyltransferase complex	GO:0030366 molybdopterin synthase activity;GO:0016783 sulfurtransferase activity;GO:0004860 protein kinase inhibitor activity	0	ENSAPLG00020000341	Q9NS73	MBIP			183.202524	0.899164	191.621963	1.097561	1	0.234894	MAP3K12 binding inhibitory protein 1	GO:0000173 inactivation of MAPK activity involved in osmosensory signaling pathway;GO:0032324 molybdopterin cofactor biosynthetic process;GO:0000188 inactivation of MAPK activity	GO:0005671 Ada2/Gcn5/Ada3 transcription activator complex;GO:1902562 H4 histone acetyltransferase complex;GO:0000123 histone acetyltransferase complex	GO:0030366 molybdopterin synthase activity;GO:0016783 sulfurtransferase activity;GO:0004860 protein kinase inhibitor activity	0
ENSAPLG00020000342	Q5FVQ0	Slc39a8	318.837036	0.95897											19.750749	-0.658581			21.687416	-1.013705	32.697859	-0.65659			20.902867	-0.903264		-0.952742	solute carrier family 39 member 8	GO:0071578 zinc ion import across plasma membrane;GO:0070574 cadmium ion transmembrane transport;GO:0006882 cellular zinc ion homeostasis	GO:0005887 integral component of plasma membrane;GO:0031226 intrinsic component of plasma membrane;GO:0044459 plasma membrane part	GO:0005385 zinc ion transmembrane transporter activity;GO:0072509 divalent inorganic cation transmembrane transporter activity;GO:0046915 transition metal ion transmembrane transporter activity	(hsa04216)Ferroptosis	ENSAPLG00020000342	Q5FVQ0	Slc39a8								-0.952742	solute carrier family 39 member 8	GO:0071578 zinc ion import across plasma membrane;GO:0070574 cadmium ion transmembrane transport;GO:0006882 cellular zinc ion homeostasis	GO:0005887 integral component of plasma membrane;GO:0031226 intrinsic component of plasma membrane;GO:0044459 plasma membrane part	GO:0005385 zinc ion transmembrane transporter activity;GO:0072509 divalent inorganic cation transmembrane transporter activity;GO:0046915 transition metal ion transmembrane transporter activity	(hsa04216)Ferroptosis
ENSAPLG00020000343	P22033	MUT							23.297936	-1.581803													422.181065	-0.634259			154	1.816363						ENSAPLG00020000343	P22033	MUT							154	1.816363
ENSAPLG00020000344	Q7TPD3	Robo2																										0.054484	roundabout guidance receptor 2	GO:0035481 positive regulation of Notch signaling pathway involved in heart induction;GO:0035480 regulation of Notch signaling pathway involved in heart induction;GO:1901321 positive regulation of heart induction	GO:0030673 axolemma;GO:0044304 main axon;GO:0032589 neuron projection membrane	GO:0008046 axon guidance receptor activity;GO:0004888 transmembrane signaling receptor activity;GO:0042802 identical protein binding	(hsa04360)Axon guidance	ENSAPLG00020000344	Q7TPD3	Robo2								0.054484	roundabout guidance receptor 2	GO:0035481 positive regulation of Notch signaling pathway involved in heart induction;GO:0035480 regulation of Notch signaling pathway involved in heart induction;GO:1901321 positive regulation of heart induction	GO:0030673 axolemma;GO:0044304 main axon;GO:0032589 neuron projection membrane	GO:0008046 axon guidance receptor activity;GO:0004888 transmembrane signaling receptor activity;GO:0042802 identical protein binding	(hsa04360)Axon guidance
ENSAPLG00020000345	Q8NEV8	EXPH5	589.55106	1.07768	578.714341	2.979903	573.701327	2.987905							98.049726	2.644378							67.750673	0.918728				0.009621	exophilin 5	GO:0003334 keratinocyte development;GO:0045921 positive regulation of exocytosis;GO:0050714 positive regulation of protein secretion	GO:0005768 endosome;GO:0031410 cytoplasmic vesicle;GO:0097708 intracellular vesicle	GO:0017137 Rab GTPase binding;GO:0017016 Ras GTPase binding;GO:0031267 small GTPase binding	0	ENSAPLG00020000345	Q8NEV8	EXPH5	68.84361	0.808429	58.469597	4.021298				0.009621	exophilin 5	GO:0003334 keratinocyte development;GO:0045921 positive regulation of exocytosis;GO:0050714 positive regulation of protein secretion	GO:0005768 endosome;GO:0031410 cytoplasmic vesicle;GO:0097708 intracellular vesicle	GO:0017137 Rab GTPase binding;GO:0017016 Ras GTPase binding;GO:0031267 small GTPase binding	0
ENSAPLG00020000346	Q14684	RRP1B			379.122136	0.913524	399.112979	0.937991							436.925977	1.192492			1038.813582	0.766198	1102.462353	1.17602	1192.090894	1.465424	898.746328	0.954429	1	-0.779395	ribosomal RNA processing 1B	GO:0043923 positive regulation by host of viral transcription;GO:0043921 modulation by host of viral transcription;GO:0050434 positive regulation of viral transcription	GO:0001652 granular component;GO:0030688 preribosome, small subunit precursor;GO:0000791 euchromatin	GO:0003713 transcription coactivator activity;GO:0003712 transcription coregulator activity;GO:0140110 transcription regulator activity	0	ENSAPLG00020000346	Q14684	RRP1B							1	-0.779395	ribosomal RNA processing 1B	GO:0043923 positive regulation by host of viral transcription;GO:0043921 modulation by host of viral transcription;GO:0050434 positive regulation of viral transcription	GO:0001652 granular component;GO:0030688 preribosome, small subunit precursor;GO:0000791 euchromatin	GO:0003713 transcription coactivator activity;GO:0003712 transcription coregulator activity;GO:0140110 transcription regulator activity	0
ENSAPLG00020000347	Q8N0W4	NLGN4X													16.494254	-2.184538	15.226829	-1.984228										-0.665023	neuroligin 4 X-linked	GO:0090394 negative regulation of excitatory postsynaptic potential;GO:0098815 modulation of excitatory postsynaptic potential;GO:0097105 presynaptic membrane assembly	GO:0098983 symmetric, GABA-ergic, inhibitory synapse;GO:0098985 asymmetric, glutamatergic, excitatory synapse;GO:0032280 symmetric synapse	GO:0031404 chloride ion binding;GO:0042043 neurexin family protein binding;GO:0097110 scaffold protein binding	(hsa04514)Cell adhesion molecules (CAMs)	ENSAPLG00020000347	Q8N0W4	NLGN4X	68.158931	0.866515	47.008181	1.508628	27.521358	2.469102		-0.665023	neuroligin 4 X-linked	GO:0090394 negative regulation of excitatory postsynaptic potential;GO:0098815 modulation of excitatory postsynaptic potential;GO:0097105 presynaptic membrane assembly	GO:0098983 symmetric, GABA-ergic, inhibitory synapse;GO:0098985 asymmetric, glutamatergic, excitatory synapse;GO:0032280 symmetric synapse	GO:0031404 chloride ion binding;GO:0042043 neurexin family protein binding;GO:0097110 scaffold protein binding	(hsa04514)Cell adhesion molecules (CAMs)
ENSAPLG00020000349	P80026																										27	0.856484						ENSAPLG00020000349	P80026								27	0.856484
ENSAPLG00020000350	Q2A865	Slc6a19																									1	-0.285558	solute carrier family 6 member 19	GO:0015804 neutral amino acid transport;GO:0003333 amino acid transmembrane transport;GO:1905039 carboxylic acid transmembrane transport	GO:0031526 brush border membrane;GO:0005903 brush border;GO:0098862 cluster of actin-based cell projections	GO:0005328 neurotransmitter:sodium symporter activity;GO:0015175 neutral amino acid transmembrane transporter activity;GO:0015370 solute:sodium symporter activity	(hsa04978)Mineral absorption; (hsa04974)Protein digestion and absorption	ENSAPLG00020000350	Q2A865	Slc6a19							1	-0.285558	solute carrier family 6 member 19	GO:0015804 neutral amino acid transport;GO:0003333 amino acid transmembrane transport;GO:1905039 carboxylic acid transmembrane transport	GO:0031526 brush border membrane;GO:0005903 brush border;GO:0098862 cluster of actin-based cell projections	GO:0005328 neurotransmitter:sodium symporter activity;GO:0015175 neutral amino acid transmembrane transporter activity;GO:0015370 solute:sodium symporter activity	(hsa04978)Mineral absorption; (hsa04974)Protein digestion and absorption
ENSAPLG00020000351	Q9DAZ9	Zfyve19													87.513252	-0.617903							203.401965	-0.95549			4	0.069052	zinc finger FYVE-type containing 19	GO:0044878 mitotic cytokinesis checkpoint;GO:0032466 negative regulation of cytokinesis;GO:0010972 negative regulation of G2/M transition of mitotic cell cycle	GO:0090543 Flemming body;GO:0032154 cleavage furrow;GO:0032155 cell division site part	GO:0032266 phosphatidylinositol-3-phosphate binding;GO:1901981 phosphatidylinositol phosphate binding;GO:0035091 phosphatidylinositol binding	0	ENSAPLG00020000351	Q9DAZ9	Zfyve19							4	0.069052	zinc finger FYVE-type containing 19	GO:0044878 mitotic cytokinesis checkpoint;GO:0032466 negative regulation of cytokinesis;GO:0010972 negative regulation of G2/M transition of mitotic cell cycle	GO:0090543 Flemming body;GO:0032154 cleavage furrow;GO:0032155 cell division site part	GO:0032266 phosphatidylinositol-3-phosphate binding;GO:1901981 phosphatidylinositol phosphate binding;GO:0035091 phosphatidylinositol binding	0
ENSAPLG00020000352	P70124	Serpinb5			1.804284	-3.911623			156.145904	-0.850493					26.639472	-1.152916			43.176823	1.466786	47.161906	1.863203	47.600423	2.329638	36.98445	0.780026	1	0.121593	serpin family B member 5	GO:0060512 prostate gland morphogenesis;GO:0030850 prostate gland development;GO:0010951 negative regulation of endopeptidase activity	GO:0005615 extracellular space;GO:0044421 extracellular region part;GO:0005576 extracellular region	GO:0004867 serine-type endopeptidase inhibitor activity;GO:0004866 endopeptidase inhibitor activity;GO:0061135 endopeptidase regulator activity	(hsa04115)p53 signaling pathway; (hsa05206)MicroRNAs in cancer	ENSAPLG00020000352	P70124	Serpinb5							1	0.121593	serpin family B member 5	GO:0060512 prostate gland morphogenesis;GO:0030850 prostate gland development;GO:0010951 negative regulation of endopeptidase activity	GO:0005615 extracellular space;GO:0044421 extracellular region part;GO:0005576 extracellular region	GO:0004867 serine-type endopeptidase inhibitor activity;GO:0004866 endopeptidase inhibitor activity;GO:0061135 endopeptidase regulator activity	(hsa04115)p53 signaling pathway; (hsa05206)MicroRNAs in cancer
ENSAPLG00020000353	Q1T764	CENPQ					121.222162	1.157381	541.858674	-12.850126									256.031506	0.713046	356.024677	0.878498	309.612941	1.5161	329.474036	0.737234	58	1.816363	centromere protein Q	GO:1905342 positive regulation of protein localization to kinetochore;GO:1905340 regulation of protein localization to kinetochore;GO:0034080 CENP-A containing nucleosome assembly	GO:0000776 kinetochore;GO:0000775 chromosome, centromeric region;GO:0098687 chromosomal region	0	0	ENSAPLG00020000353	Q1T764	CENPQ					113.564557	0.730767	58	1.816363	centromere protein Q	GO:1905342 positive regulation of protein localization to kinetochore;GO:1905340 regulation of protein localization to kinetochore;GO:0034080 CENP-A containing nucleosome assembly	GO:0000776 kinetochore;GO:0000775 chromosome, centromeric region;GO:0098687 chromosomal region	0	0
ENSAPLG00020000354	Q8NCW6	GALNT11					771.549849	0.81842													357.206983	-0.788798					11	-0.516592	polypeptide N-acetylgalactosaminyltransferase 11	GO:0018243 protein O-linked glycosylation via threonine;GO:0061314 Notch signaling involved in heart development;GO:0016266 O-glycan processing	GO:0000139 Golgi membrane;GO:0098791 Golgi subcompartment;GO:0044431 Golgi apparatus part	GO:0004653 polypeptide N-acetylgalactosaminyltransferase activity;GO:0008376 acetylgalactosaminyltransferase activity;GO:0005112 Notch binding	(hsa)O-glycan biosynthesis, mucin type core; (M00056)O-glycan biosynthesis, mucin type core; (hsa00512)Mucin type O-glycan biosynthesis	ENSAPLG00020000354	Q8NCW6	GALNT11							11	-0.516592	polypeptide N-acetylgalactosaminyltransferase 11	GO:0018243 protein O-linked glycosylation via threonine;GO:0061314 Notch signaling involved in heart development;GO:0016266 O-glycan processing	GO:0000139 Golgi membrane;GO:0098791 Golgi subcompartment;GO:0044431 Golgi apparatus part	GO:0004653 polypeptide N-acetylgalactosaminyltransferase activity;GO:0008376 acetylgalactosaminyltransferase activity;GO:0005112 Notch binding	(hsa)O-glycan biosynthesis, mucin type core; (M00056)O-glycan biosynthesis, mucin type core; (hsa00512)Mucin type O-glycan biosynthesis
ENSAPLG00020000355	Q6PA23	liph-a	1827.891114	1.788839			957.462991	2.173832			614.211027	0.592032	792.644959	-0.758825					1.448658	3.645004	1.301549	3.680798	1.983294	4.054224			20	0.566261						ENSAPLG00020000355	Q6PA23	liph-a							20	0.566261
ENSAPLG00020000356	A4FV29	BRMS1L	385.106038	0.626494	368.522108	0.883161	432.864989	2.292559							493.981363	0.728525											1	-0.545081	BRMS1 like transcriptional repressor	GO:0016575 histone deacetylation;GO:0006476 protein deacetylation;GO:0035601 protein deacylation	GO:0070822 Sin3-type complex;GO:0000118 histone deacetylase complex;GO:0000790 nuclear chromatin	GO:0004407 histone deacetylase activity;GO:0033558 protein deacetylase activity;GO:0019213 deacetylase activity	0	ENSAPLG00020000356	A4FV29	BRMS1L			283.470626	1.011146	297.984595	1.16267	1	-0.545081	BRMS1 like transcriptional repressor	GO:0016575 histone deacetylation;GO:0006476 protein deacetylation;GO:0035601 protein deacylation	GO:0070822 Sin3-type complex;GO:0000118 histone deacetylase complex;GO:0000790 nuclear chromatin	GO:0004407 histone deacetylase activity;GO:0033558 protein deacetylase activity;GO:0019213 deacetylase activity	0
ENSAPLG00020000357	Q9BYD1	MRPL13											1175.854351	0.589595					252.229708	1.288567	289.982778	1.390304	284.369119	1.495238	256.225376	1.454625	6	-0.348978	mitochondrial ribosomal protein L13	GO:0070126 mitochondrial translational termination;GO:0070125 mitochondrial translational elongation;GO:0006415 translational termination	GO:0005762 mitochondrial large ribosomal subunit;GO:0000315 organellar large ribosomal subunit;GO:0005761 mitochondrial ribosome	GO:0003735 structural constituent of ribosome;GO:0003729 mRNA binding;GO:0005198 structural molecule activity	(hsa03010)Ribosome	ENSAPLG00020000357	Q9BYD1	MRPL13							6	-0.348978	mitochondrial ribosomal protein L13	GO:0070126 mitochondrial translational termination;GO:0070125 mitochondrial translational elongation;GO:0006415 translational termination	GO:0005762 mitochondrial large ribosomal subunit;GO:0000315 organellar large ribosomal subunit;GO:0005761 mitochondrial ribosome	GO:0003735 structural constituent of ribosome;GO:0003729 mRNA binding;GO:0005198 structural molecule activity	(hsa03010)Ribosome
ENSAPLG00020000358	P11364	V-TCR	23.390498	0.963348			77.587173	0.742743																				-0.708999						ENSAPLG00020000358	P11364	V-TCR	22.190997	2.683148			21.41957	1.188252		-0.708999
ENSAPLG00020000359	Q62425	Ndufa4			8329.627513	-1.798898	7097.323599	-0.821658			23.482141	1.790569	117.601742	4.006542	4724.191191	-0.721835	3953.188621	-0.972122	3881.119116	-0.716183	4878.675661	-1.011828	4042.497395	-1.01369	4932.853994	-0.632701		-0.546561	NDUFA4 mitochondrial complex associated	GO:0006123 mitochondrial electron transport, cytochrome c to oxygen;GO:0006120 mitochondrial electron transport, NADH to ubiquinone;GO:0042775 mitochondrial ATP synthesis coupled electron transport	GO:0005751 mitochondrial respiratory chain complex IV;GO:0005747 mitochondrial respiratory chain complex I;GO:0045277 respiratory chain complex IV	GO:0004129 cytochrome-c oxidase activity;GO:0008137 NADH dehydrogenase (ubiquinone) activity;GO:0050136 NADH dehydrogenase (quinone) activity	(hsa00190)Oxidative phosphorylation; (hsa05012)Parkinson's disease; (hsa04932)Non-alcoholic fatty liver disease (NAFLD)	ENSAPLG00020000359	Q62425	Ndufa4			14476.92519	-1.265944				-0.546561	NDUFA4 mitochondrial complex associated	GO:0006123 mitochondrial electron transport, cytochrome c to oxygen;GO:0006120 mitochondrial electron transport, NADH to ubiquinone;GO:0042775 mitochondrial ATP synthesis coupled electron transport	GO:0005751 mitochondrial respiratory chain complex IV;GO:0005747 mitochondrial respiratory chain complex I;GO:0045277 respiratory chain complex IV	GO:0004129 cytochrome-c oxidase activity;GO:0008137 NADH dehydrogenase (ubiquinone) activity;GO:0050136 NADH dehydrogenase (quinone) activity	(hsa00190)Oxidative phosphorylation; (hsa05012)Parkinson's disease; (hsa04932)Non-alcoholic fatty liver disease (NAFLD)
ENSAPLG00020000360	P98165	VLDLR									3840.635991	-1.247089															2	0.706852	very low density lipoprotein receptor	GO:0034436 glycoprotein transport;GO:0034447 very-low-density lipoprotein particle clearance;GO:0032802 low-density lipoprotein particle receptor catabolic process	GO:0034361 very-low-density lipoprotein particle;GO:0034385 triglyceride-rich plasma lipoprotein particle;GO:0034358 plasma lipoprotein particle	GO:0034189 very-low-density lipoprotein particle binding;GO:0038025 reelin receptor activity;GO:0030229 very-low-density lipoprotein particle receptor activity	0	ENSAPLG00020000360	P98165	VLDLR							2	0.706852	very low density lipoprotein receptor	GO:0034436 glycoprotein transport;GO:0034447 very-low-density lipoprotein particle clearance;GO:0032802 low-density lipoprotein particle receptor catabolic process	GO:0034361 very-low-density lipoprotein particle;GO:0034385 triglyceride-rich plasma lipoprotein particle;GO:0034358 plasma lipoprotein particle	GO:0034189 very-low-density lipoprotein particle binding;GO:0038025 reelin receptor activity;GO:0030229 very-low-density lipoprotein particle receptor activity	0
ENSAPLG00020000361	Q9BW83	IFT27			83.948091	-0.973882									233.778152	-1.151114							264.445035	0.647461			14	1.244704	intraflagellar transport 27	GO:0060122 inner ear receptor cell stereocilium organization;GO:0035735 intraciliary transport involved in cilium assembly;GO:0060119 inner ear receptor cell development	GO:0097225 sperm midpiece;GO:0097228 sperm principal piece;GO:0097542 ciliary tip	GO:0003924 GTPase activity;GO:0005525 GTP binding;GO:0032550 purine ribonucleoside binding	0	ENSAPLG00020000361	Q9BW83	IFT27			148.937871	-1.109743			14	1.244704	intraflagellar transport 27	GO:0060122 inner ear receptor cell stereocilium organization;GO:0035735 intraciliary transport involved in cilium assembly;GO:0060119 inner ear receptor cell development	GO:0097225 sperm midpiece;GO:0097228 sperm principal piece;GO:0097542 ciliary tip	GO:0003924 GTPase activity;GO:0005525 GTP binding;GO:0032550 purine ribonucleoside binding	0
ENSAPLG00020000362	O75031	HSF2BP													43.345608	-1.524545			35.244937	-1.497219	40.132103	-1.455504	39.053159	-2.434365	36.823336	-1.101443	2	0.163291	heat shock transcription factor 2 binding protein	GO:0007283 spermatogenesis;GO:0048232 male gamete generation;GO:0007276 gamete generation	GO:0005829 cytosol;GO:0044444 cytoplasmic part;GO:0005737 cytoplasm	GO:0005515 protein binding;GO:0005488 binding;GO:0003674 molecular_function	0	ENSAPLG00020000362	O75031	HSF2BP							2	0.163291	heat shock transcription factor 2 binding protein	GO:0007283 spermatogenesis;GO:0048232 male gamete generation;GO:0007276 gamete generation	GO:0005829 cytosol;GO:0044444 cytoplasmic part;GO:0005737 cytoplasm	GO:0005515 protein binding;GO:0005488 binding;GO:0003674 molecular_function	0
ENSAPLG00020000363	Q7YRC1	AIP	296.37528	-0.701702	484.694689	-0.846808	469.343748	-0.687166			96.184536	-0.791565			651.705129	-1.532982	533.323121	-1.012026	777.053104	-0.749032	830.923736	-0.71058	859.382938	-0.833849	831.381881	-0.813003	31	2.318973	aryl hydrocarbon receptor interacting protein	GO:0051344 negative regulation of cyclic-nucleotide phosphodiesterase activity;GO:0035722 interleukin-12-mediated signaling pathway;GO:0051342 regulation of cyclic-nucleotide phosphodiesterase activity	GO:0034751 aryl hydrocarbon receptor complex;GO:0043235 receptor complex;GO:0005667 transcription factor complex	GO:0036004 GAF domain binding;GO:0017162 aryl hydrocarbon receptor binding;GO:0003755 peptidyl-prolyl cis-trans isomerase activity	0	ENSAPLG00020000363	Q7YRC1	AIP	531.152636	-1.107194	559.071742	-0.776012	563.368096	-0.897637	31	2.318973	aryl hydrocarbon receptor interacting protein	GO:0051344 negative regulation of cyclic-nucleotide phosphodiesterase activity;GO:0035722 interleukin-12-mediated signaling pathway;GO:0051342 regulation of cyclic-nucleotide phosphodiesterase activity	GO:0034751 aryl hydrocarbon receptor complex;GO:0043235 receptor complex;GO:0005667 transcription factor complex	GO:0036004 GAF domain binding;GO:0017162 aryl hydrocarbon receptor binding;GO:0003755 peptidyl-prolyl cis-trans isomerase activity	0
ENSAPLG00020000364	Q9UPQ4	TRIM35					19.98084	-2.950064					752.422968	-0.607513					1572.701193	0.58805	1466.265115	1.709448			1257.967295	1.586062	3	0.112692	tripartite motif containing 35	GO:1902187 negative regulation of viral release from host cell;GO:1902186 regulation of viral release from host cell;GO:0019076 viral release from host cell	GO:0005634 nucleus;GO:0005737 cytoplasm;GO:0043231 intracellular membrane-bounded organelle	GO:0008270 zinc ion binding;GO:0046914 transition metal ion binding;GO:0046872 metal ion binding	0	ENSAPLG00020000364	Q9UPQ4	TRIM35	100.815087	0.963903	167.820125	-1.816448	147.084822	-1.19614	3	0.112692	tripartite motif containing 35	GO:1902187 negative regulation of viral release from host cell;GO:1902186 regulation of viral release from host cell;GO:0019076 viral release from host cell	GO:0005634 nucleus;GO:0005737 cytoplasm;GO:0043231 intracellular membrane-bounded organelle	GO:0008270 zinc ion binding;GO:0046914 transition metal ion binding;GO:0046872 metal ion binding	0
ENSAPLG00020000365	Q5RAY9	TMEM126A			186.351366	-1.478006	173.616106	-1.256325	395.097114	-0.979146	437.769962	-2.080639	369.663584	-1.896552					151.941575	0.678965	152.128911	0.746132	154.245766	1.372844	175.853834	1.177386	1	0.344619	transmembrane protein 126A	GO:0021554 optic nerve development;GO:0021545 cranial nerve development;GO:0021675 nerve development	GO:0005743 mitochondrial inner membrane;GO:0031966 mitochondrial membrane;GO:0019866 organelle inner membrane	GO:0003674 molecular_function	0	ENSAPLG00020000365	Q5RAY9	TMEM126A			282.785441	-0.75472			1	0.344619	transmembrane protein 126A	GO:0021554 optic nerve development;GO:0021545 cranial nerve development;GO:0021675 nerve development	GO:0005743 mitochondrial inner membrane;GO:0031966 mitochondrial membrane;GO:0019866 organelle inner membrane	GO:0003674 molecular_function	0
ENSAPLG00020000366	Q9NWN3	FBXO34													253.415788	-1.154864	231.983748	-0.59287										-0.604246	F-box protein 34	0	0	GO:0005515 protein binding;GO:0005488 binding;GO:0003674 molecular_function	0	ENSAPLG00020000366	Q9NWN3	FBXO34	624.93318	-0.815942						-0.604246	F-box protein 34	0	0	GO:0005515 protein binding;GO:0005488 binding;GO:0003674 molecular_function	0
ENSAPLG00020000367	P0C267	CCDC127											823.016992	-0.750031	135.556742	0.76069												0.335299	coiled-coil domain containing 127	0	0	0	0	ENSAPLG00020000367	P0C267	CCDC127								0.335299	coiled-coil domain containing 127	0	0	0	0
ENSAPLG00020000368	Q566E5	Kdelc2	2598.131447	1.14098	2600.022305	1.85311	2308.899328	2.028631							3116.909747	0.957294			3351.461839	0.679911							1	-0.819482						ENSAPLG00020000368	Q566E5	Kdelc2	1154.598355	0.850351					1	-0.819482
ENSAPLG00020000369	Q9ERB5	Slco1c1	2743.76703	1.367048			4284.49613	2.781525	3413.858344	0.893227			2347.882227	0.718024														-0.674793	solute carrier organic anion transporter family member 1C1	GO:0015721 bile acid and bile salt transport;GO:0070327 thyroid hormone transport;GO:0043252 sodium-independent organic anion transport	GO:0005887 integral component of plasma membrane;GO:0031226 intrinsic component of plasma membrane;GO:0044459 plasma membrane part	GO:0015125 bile acid transmembrane transporter activity;GO:0015349 thyroid hormone transmembrane transporter activity;GO:0015347 sodium-independent organic anion transmembrane transporter activity	(hsa04919)Thyroid hormone signaling pathway	ENSAPLG00020000369	Q9ERB5	Slco1c1								-0.674793	solute carrier organic anion transporter family member 1C1	GO:0015721 bile acid and bile salt transport;GO:0070327 thyroid hormone transport;GO:0043252 sodium-independent organic anion transport	GO:0005887 integral component of plasma membrane;GO:0031226 intrinsic component of plasma membrane;GO:0044459 plasma membrane part	GO:0015125 bile acid transmembrane transporter activity;GO:0015349 thyroid hormone transmembrane transporter activity;GO:0015347 sodium-independent organic anion transmembrane transporter activity	(hsa04919)Thyroid hormone signaling pathway
ENSAPLG00020000370	Q96P63	SERPINB12													225.068177	0.928552											13	0.121593	serpin family B member 12	GO:0043312 neutrophil degranulation;GO:0002283 neutrophil activation involved in immune response;GO:0010951 negative regulation of endopeptidase activity	GO:0101003 ficolin-1-rich granule membrane;GO:0070820 tertiary granule;GO:0101002 ficolin-1-rich granule	GO:0004867 serine-type endopeptidase inhibitor activity;GO:0004866 endopeptidase inhibitor activity;GO:0061135 endopeptidase regulator activity	0	ENSAPLG00020000370	Q96P63	SERPINB12	11.219258	2.161333					13	0.121593	serpin family B member 12	GO:0043312 neutrophil degranulation;GO:0002283 neutrophil activation involved in immune response;GO:0010951 negative regulation of endopeptidase activity	GO:0101003 ficolin-1-rich granule membrane;GO:0070820 tertiary granule;GO:0101002 ficolin-1-rich granule	GO:0004867 serine-type endopeptidase inhibitor activity;GO:0004866 endopeptidase inhibitor activity;GO:0061135 endopeptidase regulator activity	0
ENSAPLG00020000371	P58417	NXPH1			1.419886	-3.555806			102.04542	-3.017677													2.790156	3.261359	9.786619	1.156992	4	0.358381	neurexophilin 1	0	GO:0005576 extracellular region;GO:0005575 cellular_component	GO:0005102 signaling receptor binding;GO:0005515 protein binding;GO:0005488 binding	0	ENSAPLG00020000371	P58417	NXPH1							4	0.358381	neurexophilin 1	0	GO:0005576 extracellular region;GO:0005575 cellular_component	GO:0005102 signaling receptor binding;GO:0005515 protein binding;GO:0005488 binding	0
ENSAPLG00020000372	P51817	PRKX			6.653094	1.85137	5.55064	2.881098																			2	-1.095603	protein kinase X-linked	GO:2000696 regulation of epithelial cell differentiation involved in kidney development;GO:0035850 epithelial cell differentiation involved in kidney development;GO:0090183 regulation of kidney development	GO:0005952 cAMP-dependent protein kinase complex;GO:0005829 cytosol;GO:0032991 protein-containing complex	GO:0004691 cAMP-dependent protein kinase activity;GO:0004690 cyclic nucleotide-dependent protein kinase activity;GO:0004674 protein serine/threonine kinase activity	0	ENSAPLG00020000372	P51817	PRKX			32.826018	2.20033	25.460411	1.314271	2	-1.095603	protein kinase X-linked	GO:2000696 regulation of epithelial cell differentiation involved in kidney development;GO:0035850 epithelial cell differentiation involved in kidney development;GO:0090183 regulation of kidney development	GO:0005952 cAMP-dependent protein kinase complex;GO:0005829 cytosol;GO:0032991 protein-containing complex	GO:0004691 cAMP-dependent protein kinase activity;GO:0004690 cyclic nucleotide-dependent protein kinase activity;GO:0004674 protein serine/threonine kinase activity	0
ENSAPLG00020000373	Q8MIK9	PPP1R14B					80.238878	1.042717	117.212633	-1.497757	59.720568	0.875694	70.273117	1.114642					9.502904	-1.04714	12.571075	-2.05294	23.995365	-2.193653	14.389797	-1.008644	7	0.321643	protein phosphatase 1 regulatory inhibitor subunit 14B	GO:0032515 negative regulation of phosphoprotein phosphatase activity;GO:0035308 negative regulation of protein dephosphorylation;GO:0010923 negative regulation of phosphatase activity	GO:0005737 cytoplasm;GO:0044424 intracellular part;GO:0005622 intracellular	GO:0004865 protein serine/threonine phosphatase inhibitor activity;GO:0004864 protein phosphatase inhibitor activity;GO:0019212 phosphatase inhibitor activity	0	ENSAPLG00020000373	Q8MIK9	PPP1R14B			21.191852	1.648353			7	0.321643	protein phosphatase 1 regulatory inhibitor subunit 14B	GO:0032515 negative regulation of phosphoprotein phosphatase activity;GO:0035308 negative regulation of protein dephosphorylation;GO:0010923 negative regulation of phosphatase activity	GO:0005737 cytoplasm;GO:0044424 intracellular part;GO:0005622 intracellular	GO:0004865 protein serine/threonine phosphatase inhibitor activity;GO:0004864 protein phosphatase inhibitor activity;GO:0019212 phosphatase inhibitor activity	0
ENSAPLG00020000374	P08487	PLCG1					888.175388	-1.062256	22.540687	-0.859364			26.964605	-0.87076									2792.52128	-0.654187			16	0.176545	phospholipase C gamma 1	GO:0051281 positive regulation of release of sequestered calcium ion into cytosol;GO:0051279 regulation of release of sequestered calcium ion into cytosol;GO:0010524 positive regulation of calcium ion transport into cytosol	GO:0008180 COP9 signalosome;GO:0098685 Schaffer collateral - CA1 synapse;GO:0001726 ruffle	GO:0005168 neurotrophin TRKA receptor binding;GO:0005167 neurotrophin TRK receptor binding;GO:0004435 phosphatidylinositol phospholipase C activity	(hsa)Inositol phosphate metabolism, PI=> PIP2 => Ins(1,4,5)P3 => Ins(1,3,4,5)P4; (M00130)Inositol phosphate metabolism, PI=> PIP2 => Ins(1,4,5)P3 => Ins(1,3,4,5)P4; (hsa05110)Vibrio cholerae infection	ENSAPLG00020000374	P08487	PLCG1			1708.73694	-1.002025	3800.020096	-1.684795	16	0.176545	phospholipase C gamma 1	GO:0051281 positive regulation of release of sequestered calcium ion into cytosol;GO:0051279 regulation of release of sequestered calcium ion into cytosol;GO:0010524 positive regulation of calcium ion transport into cytosol	GO:0008180 COP9 signalosome;GO:0098685 Schaffer collateral - CA1 synapse;GO:0001726 ruffle	GO:0005168 neurotrophin TRKA receptor binding;GO:0005167 neurotrophin TRK receptor binding;GO:0004435 phosphatidylinositol phospholipase C activity	(hsa)Inositol phosphate metabolism, PI=> PIP2 => Ins(1,4,5)P3 => Ins(1,3,4,5)P4; (M00130)Inositol phosphate metabolism, PI=> PIP2 => Ins(1,4,5)P3 => Ins(1,3,4,5)P4; (hsa05110)Vibrio cholerae infection
ENSAPLG00020000376	P04212				6.691701	1.707745	10.038216	1.534816																				-0.627448						ENSAPLG00020000376	P04212		3.908108	1.781001	3.298219	2.898738	3.005186	2.105387		-0.627448
ENSAPLG00020000377	P21329	jockey\pol													19.366182	-1.430984			26.110392	-1.800565	32.538658	-1.509698	23.768473	-1.527948	25.443663	-0.785139	73	0.344619						ENSAPLG00020000377	P21329	jockey\pol	14.152825	1.423209					73	0.344619
ENSAPLG00020000378	Q7Z2Y8	GVINP1	5496.926989	-1.760074	5940.535956	1.414444	4526.914797	0.614943							2008.17991	-0.673637									3374.451323	-0.655822	250	2.706874	GTPase, very large interferon inducible pseudogene 1	0	GO:0005829 cytosol;GO:0005634 nucleus;GO:0044444 cytoplasmic part	GO:0005525 GTP binding;GO:0032550 purine ribonucleoside binding;GO:0032561 guanyl ribonucleotide binding	0	ENSAPLG00020000378	Q7Z2Y8	GVINP1	3322.407167	-1.444192					250	2.706874	GTPase, very large interferon inducible pseudogene 1	0	GO:0005829 cytosol;GO:0005634 nucleus;GO:0044444 cytoplasmic part	GO:0005525 GTP binding;GO:0032550 purine ribonucleoside binding;GO:0032561 guanyl ribonucleotide binding	0
ENSAPLG00020000379	Q9Y698	CACNG2															1.481792	-2.966383			1.82404	-2.406986					100	1.430296	calcium voltage-gated channel auxiliary subunit gamma 2	GO:1904510 positive regulation of protein localization to basolateral plasma membrane;GO:0098943 neurotransmitter receptor transport, postsynaptic endosome to lysosome;GO:2000969 positive regulation of AMPA receptor activity	GO:0099061 integral component of postsynaptic density membrane;GO:0044300 cerebellar mossy fiber;GO:0032281 AMPA glutamate receptor complex	GO:0005245 voltage-gated calcium channel activity;GO:0022843 voltage-gated cation channel activity;GO:0005262 calcium channel activity	(hsa05412)Arrhythmogenic right ventricular cardiomyopathy (ARVC); (hsa04260)Cardiac muscle contraction; (hsa05410)Hypertrophic cardiomyopathy (HCM)	ENSAPLG00020000379	Q9Y698	CACNG2							100	1.430296	calcium voltage-gated channel auxiliary subunit gamma 2	GO:1904510 positive regulation of protein localization to basolateral plasma membrane;GO:0098943 neurotransmitter receptor transport, postsynaptic endosome to lysosome;GO:2000969 positive regulation of AMPA receptor activity	GO:0099061 integral component of postsynaptic density membrane;GO:0044300 cerebellar mossy fiber;GO:0032281 AMPA glutamate receptor complex	GO:0005245 voltage-gated calcium channel activity;GO:0022843 voltage-gated cation channel activity;GO:0005262 calcium channel activity	(hsa05412)Arrhythmogenic right ventricular cardiomyopathy (ARVC); (hsa04260)Cardiac muscle contraction; (hsa05410)Hypertrophic cardiomyopathy (HCM)
ENSAPLG00020000380	Q701R0	ST6GAL2																									12	0.165058	ST6 beta-galactoside alpha-2,6-sialyltransferase 2	GO:0097503 sialylation;GO:0009311 oligosaccharide metabolic process;GO:0006486 protein glycosylation	GO:0032580 Golgi cisterna membrane;GO:0031985 Golgi cisterna;GO:0005795 Golgi stack	GO:0003835 beta-galactoside alpha-2,6-sialyltransferase activity;GO:0008373 sialyltransferase activity;GO:0016757 transferase activity, transferring glycosyl groups	(hsa)N-glycan biosynthesis, complex type; (M00075)N-glycan biosynthesis, complex type; (hsa00514)Other types of O-glycan biosynthesis	ENSAPLG00020000380	Q701R0	ST6GAL2			28.693552	1.362625	16.445746	3.103866	12	0.165058	ST6 beta-galactoside alpha-2,6-sialyltransferase 2	GO:0097503 sialylation;GO:0009311 oligosaccharide metabolic process;GO:0006486 protein glycosylation	GO:0032580 Golgi cisterna membrane;GO:0031985 Golgi cisterna;GO:0005795 Golgi stack	GO:0003835 beta-galactoside alpha-2,6-sialyltransferase activity;GO:0008373 sialyltransferase activity;GO:0016757 transferase activity, transferring glycosyl groups	(hsa)N-glycan biosynthesis, complex type; (M00075)N-glycan biosynthesis, complex type; (hsa00514)Other types of O-glycan biosynthesis
ENSAPLG00020000381	Q7Z7L9	ZSCAN2													28.418698	0.78252			46.842671	-0.625284	53.596048	-0.812916			50.19115	-0.727647		0.42422	zinc finger and SCAN domain containing 2	GO:0007283 spermatogenesis;GO:0048232 male gamete generation;GO:0007276 gamete generation	GO:0005634 nucleus;GO:0043231 intracellular membrane-bounded organelle;GO:0043227 membrane-bounded organelle	GO:0000981 DNA-binding transcription factor activity, RNA polymerase II-specific;GO:0003700 DNA-binding transcription factor activity;GO:0140110 transcription regulator activity	0	ENSAPLG00020000381	Q7Z7L9	ZSCAN2	75.965203	1.913098	101.935209	-1.146271				0.42422	zinc finger and SCAN domain containing 2	GO:0007283 spermatogenesis;GO:0048232 male gamete generation;GO:0007276 gamete generation	GO:0005634 nucleus;GO:0043231 intracellular membrane-bounded organelle;GO:0043227 membrane-bounded organelle	GO:0000981 DNA-binding transcription factor activity, RNA polymerase II-specific;GO:0003700 DNA-binding transcription factor activity;GO:0140110 transcription regulator activity	0
ENSAPLG00020000382	P63042	Stmn4							86.065746	0.770533					31.245054	-1.739812			69.005777	1.283801	89.453725	1.279871	98.167864	1.057751	85.151705	1.107359	2	-0.25105	stathmin 4	GO:0007019 microtubule depolymerization;GO:0031110 regulation of microtubule polymerization or depolymerization;GO:0051261 protein depolymerization	GO:0030426 growth cone;GO:0150034 distal axon;GO:0033267 axon part	GO:0015631 tubulin binding;GO:0008092 cytoskeletal protein binding;GO:0005515 protein binding	0	ENSAPLG00020000382	P63042	Stmn4	28.636848	1.66334	46.650368	-1.214055	22.944626	1.192689	2	-0.25105	stathmin 4	GO:0007019 microtubule depolymerization;GO:0031110 regulation of microtubule polymerization or depolymerization;GO:0051261 protein depolymerization	GO:0030426 growth cone;GO:0150034 distal axon;GO:0033267 axon part	GO:0015631 tubulin binding;GO:0008092 cytoskeletal protein binding;GO:0005515 protein binding	0
ENSAPLG00020000384	Q9YHT1	SDHA																									2	0.335299	succinate dehydrogenase complex flavoprotein subunit A	GO:0006121 mitochondrial electron transport, succinate to ubiquinone;GO:0042775 mitochondrial ATP synthesis coupled electron transport;GO:0006105 succinate metabolic process	GO:0045282 plasma membrane succinate dehydrogenase complex;GO:0005749 mitochondrial respiratory chain complex II, succinate dehydrogenase complex (ubiquinone);GO:0045274 plasma membrane respiratory chain complex II	GO:0008177 succinate dehydrogenase (ubiquinone) activity;GO:0000104 succinate dehydrogenase activity;GO:0016635 oxidoreductase activity, acting on the CH-CH group of donors, quinone or related compound as acceptor	(hsa)Citrate cycle, second carbon oxidation, 2-oxoglutarate => oxaloacetate; (M00009)Citrate cycle (TCA cycle, Krebs cycle); (hsa)Citrate cycle (TCA cycle, Krebs cycle)	ENSAPLG00020000384	Q9YHT1	SDHA							2	0.335299	succinate dehydrogenase complex flavoprotein subunit A	GO:0006121 mitochondrial electron transport, succinate to ubiquinone;GO:0042775 mitochondrial ATP synthesis coupled electron transport;GO:0006105 succinate metabolic process	GO:0045282 plasma membrane succinate dehydrogenase complex;GO:0005749 mitochondrial respiratory chain complex II, succinate dehydrogenase complex (ubiquinone);GO:0045274 plasma membrane respiratory chain complex II	GO:0008177 succinate dehydrogenase (ubiquinone) activity;GO:0000104 succinate dehydrogenase activity;GO:0016635 oxidoreductase activity, acting on the CH-CH group of donors, quinone or related compound as acceptor	(hsa)Citrate cycle, second carbon oxidation, 2-oxoglutarate => oxaloacetate; (M00009)Citrate cycle (TCA cycle, Krebs cycle); (hsa)Citrate cycle (TCA cycle, Krebs cycle)
ENSAPLG00020000387	P22897	MRC1	191.018344	-0.956702											164.466706	-1.886439	186.237454	-1.549448	173.947171	-2.89891	318.251538	-2.666053	185.972613	-2.003257	180.636239	-3.346898		-0.473994	mannose receptor C-type 1	GO:0046718 viral entry into host cell;GO:0030260 entry into host cell;GO:0071353 cellular response to interleukin-4	GO:0010008 endosome membrane;GO:0044440 endosomal part;GO:0044433 cytoplasmic vesicle part	GO:0005537 mannose binding;GO:0001618 virus receptor activity;GO:0104005 hijacked molecular function	(hsa04145)Phagosome; (hsa05152)Tuberculosis	ENSAPLG00020000387	P22897	MRC1			913.732242	1.932656				-0.473994	mannose receptor C-type 1	GO:0046718 viral entry into host cell;GO:0030260 entry into host cell;GO:0071353 cellular response to interleukin-4	GO:0010008 endosome membrane;GO:0044440 endosomal part;GO:0044433 cytoplasmic vesicle part	GO:0005537 mannose binding;GO:0001618 virus receptor activity;GO:0104005 hijacked molecular function	(hsa04145)Phagosome; (hsa05152)Tuberculosis
ENSAPLG00020000388	P54829	PTPN5	5.07905	2.968869							9683.674543	1.198433	7759.77529	1.264309	61.732223	-0.888968			141.525731	-1.385768			158.880988	1.531597	124.106843	0.6532		0.516755	protein tyrosine phosphatase non-receptor type 5	GO:0035335 peptidyl-tyrosine dephosphorylation;GO:0006470 protein dephosphorylation;GO:0071345 cellular response to cytokine stimulus	GO:0005789 endoplasmic reticulum membrane;GO:0098827 endoplasmic reticulum subcompartment;GO:0044432 endoplasmic reticulum part	GO:0001784 phosphotyrosine residue binding;GO:0045309 protein phosphorylated amino acid binding;GO:0004725 protein tyrosine phosphatase activity	(hsa04010)MAPK signaling pathway	ENSAPLG00020000388	P54829	PTPN5	34.233216	1.692009						0.516755	protein tyrosine phosphatase non-receptor type 5	GO:0035335 peptidyl-tyrosine dephosphorylation;GO:0006470 protein dephosphorylation;GO:0071345 cellular response to cytokine stimulus	GO:0005789 endoplasmic reticulum membrane;GO:0098827 endoplasmic reticulum subcompartment;GO:0044432 endoplasmic reticulum part	GO:0001784 phosphotyrosine residue binding;GO:0045309 protein phosphorylated amino acid binding;GO:0004725 protein tyrosine phosphatase activity	(hsa04010)MAPK signaling pathway
ENSAPLG00020000389	Q2VLG6	CD163													15.241493	-2.516485	15.192513	-1.918808	8.011508	-3.464455	9.198779	-2.257204	14.200682	-3.086891	9.996854	-3.854825	75	2.773743	CD163 molecule	GO:0006953 acute-phase response;GO:0002526 acute inflammatory response;GO:0006898 receptor-mediated endocytosis	GO:0030666 endocytic vesicle membrane;GO:0030139 endocytic vesicle;GO:0030659 cytoplasmic vesicle membrane	GO:0005044 scavenger receptor activity;GO:0038024 cargo receptor activity;GO:0005515 protein binding	0	ENSAPLG00020000389	Q2VLG6	CD163							75	2.773743	CD163 molecule	GO:0006953 acute-phase response;GO:0002526 acute inflammatory response;GO:0006898 receptor-mediated endocytosis	GO:0030666 endocytic vesicle membrane;GO:0030139 endocytic vesicle;GO:0030659 cytoplasmic vesicle membrane	GO:0005044 scavenger receptor activity;GO:0038024 cargo receptor activity;GO:0005515 protein binding	0
ENSAPLG00020000390	P21329	jockey\pol																									8	0.207431						ENSAPLG00020000390	P21329	jockey\pol							8	0.207431
ENSAPLG00020000392	Q9NR99	MXRA5	264.13097	1.188542			148.074207	2.118972					14.240828	1.033404	5720.345253	0.872252	4794.072546	-1.098304	9288.117056	-0.678149	9997.348527	-1.300009	4609.500707	-1.141841	7550.024958	-1.648063		-1.054431	matrix remodeling associated 5	GO:0071559 response to transforming growth factor beta;GO:0070848 response to growth factor;GO:0009719 response to endogenous stimulus	GO:0062023 collagen-containing extracellular matrix;GO:0070062 extracellular exosome;GO:1903561 extracellular vesicle	GO:0005201 extracellular matrix structural constituent;GO:0005198 structural molecule activity;GO:0003674 molecular_function	0	ENSAPLG00020000392	Q9NR99	MXRA5	3670.621537	1.843084	1391.212308	0.861721	1281.641474	1.282497		-1.054431	matrix remodeling associated 5	GO:0071559 response to transforming growth factor beta;GO:0070848 response to growth factor;GO:0009719 response to endogenous stimulus	GO:0062023 collagen-containing extracellular matrix;GO:0070062 extracellular exosome;GO:1903561 extracellular vesicle	GO:0005201 extracellular matrix structural constituent;GO:0005198 structural molecule activity;GO:0003674 molecular_function	0
ENSAPLG00020000393	O43278	SPINT1	1677.400035	-0.765211					2764.656226	-1.585915					481.445373	-0.654276											26	0.718918	serine peptidase inhibitor, Kunitz type 1	GO:0060670 branching involved in labyrinthine layer morphogenesis;GO:0060713 labyrinthine layer morphogenesis;GO:0001843 neural tube closure	GO:0070062 extracellular exosome;GO:1903561 extracellular vesicle;GO:0043230 extracellular organelle	GO:0004867 serine-type endopeptidase inhibitor activity;GO:0004866 endopeptidase inhibitor activity;GO:0061135 endopeptidase regulator activity	(hsa05202)Transcriptional misregulation in cancer	ENSAPLG00020000393	O43278	SPINT1					321.011485	-0.610052	26	0.718918	serine peptidase inhibitor, Kunitz type 1	GO:0060670 branching involved in labyrinthine layer morphogenesis;GO:0060713 labyrinthine layer morphogenesis;GO:0001843 neural tube closure	GO:0070062 extracellular exosome;GO:1903561 extracellular vesicle;GO:0043230 extracellular organelle	GO:0004867 serine-type endopeptidase inhibitor activity;GO:0004866 endopeptidase inhibitor activity;GO:0061135 endopeptidase regulator activity	(hsa05202)Transcriptional misregulation in cancer
ENSAPLG00020000396	Q701R0	ST6GAL2													131.618931	2.402359	127.727969	1.185157			85.111201	0.609915	125.687493	0.885468	105.297401	1.602091	17	-0.453898	ST6 beta-galactoside alpha-2,6-sialyltransferase 2	GO:0097503 sialylation;GO:0009311 oligosaccharide metabolic process;GO:0006486 protein glycosylation	GO:0032580 Golgi cisterna membrane;GO:0031985 Golgi cisterna;GO:0005795 Golgi stack	GO:0003835 beta-galactoside alpha-2,6-sialyltransferase activity;GO:0008373 sialyltransferase activity;GO:0016757 transferase activity, transferring glycosyl groups	(hsa)N-glycan biosynthesis, complex type; (M00075)N-glycan biosynthesis, complex type; (hsa00514)Other types of O-glycan biosynthesis	ENSAPLG00020000396	Q701R0	ST6GAL2	16.142575	1.098898	9.794855	1.351173			17	-0.453898	ST6 beta-galactoside alpha-2,6-sialyltransferase 2	GO:0097503 sialylation;GO:0009311 oligosaccharide metabolic process;GO:0006486 protein glycosylation	GO:0032580 Golgi cisterna membrane;GO:0031985 Golgi cisterna;GO:0005795 Golgi stack	GO:0003835 beta-galactoside alpha-2,6-sialyltransferase activity;GO:0008373 sialyltransferase activity;GO:0016757 transferase activity, transferring glycosyl groups	(hsa)N-glycan biosynthesis, complex type; (M00075)N-glycan biosynthesis, complex type; (hsa00514)Other types of O-glycan biosynthesis
ENSAPLG00020000397	P48594	SERPINB4									15.04794	-1.901871	12.313066	-2.278282	806.699749	0.75023			1512.961969	1.016333			1086.229538	1.535344			1	0.121593	serpin family B member 4	GO:0042270 protection from natural killer cell mediated cytotoxicity;GO:0045953 negative regulation of natural killer cell mediated cytotoxicity;GO:0002716 negative regulation of natural killer cell mediated immunity	GO:0005615 extracellular space;GO:0044421 extracellular region part;GO:0005576 extracellular region	GO:0004867 serine-type endopeptidase inhibitor activity;GO:0004866 endopeptidase inhibitor activity;GO:0002020 protease binding	(hsa05146)Amoebiasis	ENSAPLG00020000397	P48594	SERPINB4							1	0.121593	serpin family B member 4	GO:0042270 protection from natural killer cell mediated cytotoxicity;GO:0045953 negative regulation of natural killer cell mediated cytotoxicity;GO:0002716 negative regulation of natural killer cell mediated immunity	GO:0005615 extracellular space;GO:0044421 extracellular region part;GO:0005576 extracellular region	GO:0004867 serine-type endopeptidase inhibitor activity;GO:0004866 endopeptidase inhibitor activity;GO:0002020 protease binding	(hsa05146)Amoebiasis
ENSAPLG00020000398	Q8CI04	Cog3							4.961555	-6.079062					273.667407	1.42488											13	0.185385	component of oligomeric golgi complex 3	GO:0006891 intra-Golgi vesicle-mediated transport;GO:0006890 retrograde vesicle-mediated transport, Golgi to ER;GO:0050821 protein stabilization	GO:0032580 Golgi cisterna membrane;GO:0017119 Golgi transport complex;GO:0032588 trans-Golgi network membrane	GO:0005515 protein binding;GO:0005488 binding;GO:0003674 molecular_function	0	ENSAPLG00020000398	Q8CI04	Cog3							13	0.185385	component of oligomeric golgi complex 3	GO:0006891 intra-Golgi vesicle-mediated transport;GO:0006890 retrograde vesicle-mediated transport, Golgi to ER;GO:0050821 protein stabilization	GO:0032580 Golgi cisterna membrane;GO:0017119 Golgi transport complex;GO:0032588 trans-Golgi network membrane	GO:0005515 protein binding;GO:0005488 binding;GO:0003674 molecular_function	0
ENSAPLG00020000399	Q8NDB2	BANK1			39.356251	1.116239									6.13637	1.66541			6.614468	1.989226	12.010535	2.066354	13.739583	2.061061			10	0.027548	B cell scaffold protein with ankyrin repeats 1	GO:1900165 negative regulation of interleukin-6 secretion;GO:0045947 negative regulation of translational initiation;GO:0050869 negative regulation of B cell activation	0	GO:1990782 protein tyrosine kinase binding;GO:0019901 protein kinase binding;GO:0019900 kinase binding	0	ENSAPLG00020000399	Q8NDB2	BANK1	18.414261	2.441289					10	0.027548	B cell scaffold protein with ankyrin repeats 1	GO:1900165 negative regulation of interleukin-6 secretion;GO:0045947 negative regulation of translational initiation;GO:0050869 negative regulation of B cell activation	0	GO:1990782 protein tyrosine kinase binding;GO:0019901 protein kinase binding;GO:0019900 kinase binding	0
ENSAPLG00020000400	P97411	Ica1			46.715281	1.158122			37.732494	1.092213			42.018887	1.081184					283.120953	0.980836	271.821244	0.971393	262.704544	1.059276	259.999565	0.958994	5	0.22195	islet cell autoantigen 1	GO:0050796 regulation of insulin secretion;GO:0030073 insulin secretion;GO:0090276 regulation of peptide hormone secretion	GO:0030672 synaptic vesicle membrane;GO:0099501 exocytic vesicle membrane;GO:0030667 secretory granule membrane	GO:0019904 protein domain specific binding;GO:0005515 protein binding;GO:0005488 binding	(hsa04940)Type I diabetes mellitus	ENSAPLG00020000400	P97411	Ica1			80.188826	1.488451			5	0.22195	islet cell autoantigen 1	GO:0050796 regulation of insulin secretion;GO:0030073 insulin secretion;GO:0090276 regulation of peptide hormone secretion	GO:0030672 synaptic vesicle membrane;GO:0099501 exocytic vesicle membrane;GO:0030667 secretory granule membrane	GO:0019904 protein domain specific binding;GO:0005515 protein binding;GO:0005488 binding	(hsa04940)Type I diabetes mellitus
ENSAPLG00020000401	Q5SZD4	GLYATL3																									54	1.771898	glycine-N-acyltransferase like 3	0	GO:0005739 mitochondrion;GO:0044444 cytoplasmic part;GO:0005737 cytoplasm	GO:0047961 glycine N-acyltransferase activity;GO:0016410 N-acyltransferase activity;GO:0016747 transferase activity, transferring acyl groups other than amino-acyl groups	0	ENSAPLG00020000401	Q5SZD4	GLYATL3							54	1.771898	glycine-N-acyltransferase like 3	0	GO:0005739 mitochondrion;GO:0044444 cytoplasmic part;GO:0005737 cytoplasm	GO:0047961 glycine N-acyltransferase activity;GO:0016410 N-acyltransferase activity;GO:0016747 transferase activity, transferring acyl groups other than amino-acyl groups	0
ENSAPLG00020000403	Q91WG5	Prkag2					159.564529	1.554483							531.870547	0.965166	487.186718	0.788086							518.877836	0.647829	37	0.257469	protein kinase AMP-activated non-catalytic subunit gamma 2	GO:0006853 carnitine shuttle;GO:0006110 regulation of glycolytic process;GO:1902001 fatty acid transmembrane transport	GO:0031588 nucleotide-activated protein kinase complex;GO:1902911 protein kinase complex;GO:0061695 transferase complex, transferring phosphorus-containing groups	GO:0004862 cAMP-dependent protein kinase inhibitor activity;GO:0008607 phosphorylase kinase regulator activity;GO:0008603 cAMP-dependent protein kinase regulator activity	(hsa04710)Circadian rhythm; (hsa04213)Longevity regulating pathway - multiple species; (hsa04920)Adipocytokine signaling pathway	ENSAPLG00020000403	Q91WG5	Prkag2							37	0.257469	protein kinase AMP-activated non-catalytic subunit gamma 2	GO:0006853 carnitine shuttle;GO:0006110 regulation of glycolytic process;GO:1902001 fatty acid transmembrane transport	GO:0031588 nucleotide-activated protein kinase complex;GO:1902911 protein kinase complex;GO:0061695 transferase complex, transferring phosphorus-containing groups	GO:0004862 cAMP-dependent protein kinase inhibitor activity;GO:0008607 phosphorylase kinase regulator activity;GO:0008603 cAMP-dependent protein kinase regulator activity	(hsa04710)Circadian rhythm; (hsa04213)Longevity regulating pathway - multiple species; (hsa04920)Adipocytokine signaling pathway
ENSAPLG00020000404	Q6PQD5	ATM			375.085496	2.713552	328.843943	2.634976							383.341068	0.639505											2	-0.819482	ATM serine/threonine kinase	GO:0002331 pre-B cell allelic exclusion;GO:1904884 positive regulation of telomerase catalytic core complex assembly;GO:0072434 signal transduction involved in mitotic G2 DNA damage checkpoint	GO:0000784 nuclear chromosome, telomeric region;GO:1990391 DNA repair complex;GO:0000781 chromosome, telomeric region	GO:0004677 DNA-dependent protein kinase activity;GO:0016303 1-phosphatidylinositol-3-kinase activity;GO:0035004 phosphatidylinositol 3-kinase activity	(hsa03440)Homologous recombination; (hsa04115)p53 signaling pathway; (hsa01524)Platinum drug resistance	ENSAPLG00020000404	Q6PQD5	ATM	393.330584	0.705632	247.726294	2.393326	176.967269	1.404271	2	-0.819482	ATM serine/threonine kinase	GO:0002331 pre-B cell allelic exclusion;GO:1904884 positive regulation of telomerase catalytic core complex assembly;GO:0072434 signal transduction involved in mitotic G2 DNA damage checkpoint	GO:0000784 nuclear chromosome, telomeric region;GO:1990391 DNA repair complex;GO:0000781 chromosome, telomeric region	GO:0004677 DNA-dependent protein kinase activity;GO:0016303 1-phosphatidylinositol-3-kinase activity;GO:0035004 phosphatidylinositol 3-kinase activity	(hsa03440)Homologous recombination; (hsa04115)p53 signaling pathway; (hsa01524)Platinum drug resistance
ENSAPLG00020000405	P06298	pomc-a																									3	-0.288134						ENSAPLG00020000405	P06298	pomc-a							3	-0.288134
ENSAPLG00020000406	P51689	ARSD							4.361172	-5.897454																	1	0.444836	arylsulfatase D	0	GO:0005788 endoplasmic reticulum lumen;GO:0005764 lysosome;GO:0000323 lytic vacuole	GO:0004065 arylsulfatase activity;GO:0008484 sulfuric ester hydrolase activity;GO:0016788 hydrolase activity, acting on ester bonds	0	ENSAPLG00020000406	P51689	ARSD							1	0.444836	arylsulfatase D	0	GO:0005788 endoplasmic reticulum lumen;GO:0005764 lysosome;GO:0000323 lytic vacuole	GO:0004065 arylsulfatase activity;GO:0008484 sulfuric ester hydrolase activity;GO:0016788 hydrolase activity, acting on ester bonds	0
ENSAPLG00020000407	Q3MHQ7	TMEM86A					822.140009	1.579532							31.657151	1.758139			46.222762	-0.882741	68.720168	-1.788424	64.033824	-1.064755	44.566912	-1.616991		0.951685	transmembrane protein 86A	GO:0046485 ether lipid metabolic process;GO:0006662 glycerol ether metabolic process;GO:0018904 ether metabolic process	GO:0016021 integral component of membrane;GO:0031224 intrinsic component of membrane;GO:0044425 membrane part	GO:0047408 alkenylglycerophosphocholine hydrolase activity;GO:0047409 alkenylglycerophosphoethanolamine hydrolase activity;GO:0016803 ether hydrolase activity	0	ENSAPLG00020000407	Q3MHQ7	TMEM86A	151.457535	-1.248745	138.306564	1.572163				0.951685	transmembrane protein 86A	GO:0046485 ether lipid metabolic process;GO:0006662 glycerol ether metabolic process;GO:0018904 ether metabolic process	GO:0016021 integral component of membrane;GO:0031224 intrinsic component of membrane;GO:0044425 membrane part	GO:0047408 alkenylglycerophosphocholine hydrolase activity;GO:0047409 alkenylglycerophosphoethanolamine hydrolase activity;GO:0016803 ether hydrolase activity	0
ENSAPLG00020000408	Q9IA88	SIK2			960.205688	-0.975912	945.13483	-2.098089			535.848889	2.436504					390.328034	-1.01509	863.683795	-1.260217	686.983643	-0.901275			656.487896	-0.972692	1	0.622388	salt inducible kinase 2	GO:0046626 regulation of insulin receptor signaling pathway;GO:1900076 regulation of cellular response to insulin stimulus;GO:0042149 cellular response to glucose starvation	GO:0031588 nucleotide-activated protein kinase complex;GO:1902911 protein kinase complex;GO:0061695 transferase complex, transferring phosphorus-containing groups	GO:0000287 magnesium ion binding;GO:0004674 protein serine/threonine kinase activity;GO:0004672 protein kinase activity	(hsa04922)Glucagon signaling pathway	ENSAPLG00020000408	Q9IA88	SIK2			1493.348514	2.701782			1	0.622388	salt inducible kinase 2	GO:0046626 regulation of insulin receptor signaling pathway;GO:1900076 regulation of cellular response to insulin stimulus;GO:0042149 cellular response to glucose starvation	GO:0031588 nucleotide-activated protein kinase complex;GO:1902911 protein kinase complex;GO:0061695 transferase complex, transferring phosphorus-containing groups	GO:0000287 magnesium ion binding;GO:0004674 protein serine/threonine kinase activity;GO:0004672 protein kinase activity	(hsa04922)Glucagon signaling pathway
ENSAPLG00020000409	D4A4K3	Atg14																	181.694373	0.628454							3	-0.604246	autophagy related 14	GO:0016240 autophagosome membrane docking;GO:0043552 positive regulation of phosphatidylinositol 3-kinase activity;GO:0000423 mitophagy	GO:0097629 extrinsic component of omegasome membrane;GO:0097632 extrinsic component of phagophore assembly site membrane;GO:1903349 omegasome membrane	GO:0051020 GTPase binding;GO:0019899 enzyme binding;GO:0005515 protein binding	(hsa04140)Autophagy - animal	ENSAPLG00020000409	D4A4K3	Atg14	277.675526	-1.728017					3	-0.604246	autophagy related 14	GO:0016240 autophagosome membrane docking;GO:0043552 positive regulation of phosphatidylinositol 3-kinase activity;GO:0000423 mitophagy	GO:0097629 extrinsic component of omegasome membrane;GO:0097632 extrinsic component of phagophore assembly site membrane;GO:1903349 omegasome membrane	GO:0051020 GTPase binding;GO:0019899 enzyme binding;GO:0005515 protein binding	(hsa04140)Autophagy - animal
ENSAPLG00020000410	Q9JMD7	Slc5a7													4.290864	-5.114099			33.443	2.033169	36.602026	2.966399	53.002154	5.037758	49.24966	3.046231	1	-0.698152	solute carrier family 5 member 7	GO:0008292 acetylcholine biosynthetic process;GO:0015871 choline transport;GO:1900620 acetate ester biosynthetic process	GO:0043204 perikaryon;GO:0031594 neuromuscular junction;GO:0030425 dendrite	GO:0005307 choline:sodium symporter activity;GO:0015220 choline transmembrane transporter activity;GO:0005328 neurotransmitter:sodium symporter activity	(hsa05231)Choline metabolism in cancer; (hsa04725)Cholinergic synapse	ENSAPLG00020000410	Q9JMD7	Slc5a7							1	-0.698152	solute carrier family 5 member 7	GO:0008292 acetylcholine biosynthetic process;GO:0015871 choline transport;GO:1900620 acetate ester biosynthetic process	GO:0043204 perikaryon;GO:0031594 neuromuscular junction;GO:0030425 dendrite	GO:0005307 choline:sodium symporter activity;GO:0015220 choline transmembrane transporter activity;GO:0005328 neurotransmitter:sodium symporter activity	(hsa05231)Choline metabolism in cancer; (hsa04725)Cholinergic synapse
ENSAPLG00020000411	Q2VLG6	CD163													7.608374	-4.47522	4.659422	-4.788061	2.67411	-4.12439	2.712901	-3.505334	4.688934	-4.521304	4.962051	-4.649297	19		CD163 molecule	GO:0006953 acute-phase response;GO:0002526 acute inflammatory response;GO:0006898 receptor-mediated endocytosis	GO:0030666 endocytic vesicle membrane;GO:0030139 endocytic vesicle;GO:0030659 cytoplasmic vesicle membrane	GO:0005044 scavenger receptor activity;GO:0038024 cargo receptor activity;GO:0005515 protein binding	0	ENSAPLG00020000411	Q2VLG6	CD163							19		CD163 molecule	GO:0006953 acute-phase response;GO:0002526 acute inflammatory response;GO:0006898 receptor-mediated endocytosis	GO:0030666 endocytic vesicle membrane;GO:0030139 endocytic vesicle;GO:0030659 cytoplasmic vesicle membrane	GO:0005044 scavenger receptor activity;GO:0038024 cargo receptor activity;GO:0005515 protein binding	0
ENSAPLG00020000412	Q8WYP3	RIN2					644.354786	0.597535									1778.64582	0.62803									157	0.746957	Ras and Rab interactor 2	GO:0043547 positive regulation of GTPase activity;GO:0043087 regulation of GTPase activity;GO:0051345 positive regulation of hydrolase activity	GO:0005829 cytosol;GO:0044444 cytoplasmic part;GO:0005737 cytoplasm	GO:0017112 Rab guanyl-nucleotide exchange factor activity;GO:0005088 Ras guanyl-nucleotide exchange factor activity;GO:0017137 Rab GTPase binding	0	ENSAPLG00020000412	Q8WYP3	RIN2	1499.397434	-0.712486	1488.587273	1.008053	952.929744	0.627869	157	0.746957	Ras and Rab interactor 2	GO:0043547 positive regulation of GTPase activity;GO:0043087 regulation of GTPase activity;GO:0051345 positive regulation of hydrolase activity	GO:0005829 cytosol;GO:0044444 cytoplasmic part;GO:0005737 cytoplasm	GO:0017112 Rab guanyl-nucleotide exchange factor activity;GO:0005088 Ras guanyl-nucleotide exchange factor activity;GO:0017137 Rab GTPase binding	0
ENSAPLG00020000413	Q8VDU1	Rhov					51.569633	-1.446328			2170.227953	0.726887			1.747103	-3.744464											35	1.042342	ras homolog family member V	GO:0032488 Cdc42 protein signal transduction;GO:0008360 regulation of cell shape;GO:0007266 Rho protein signal transduction	GO:0010008 endosome membrane;GO:0044440 endosomal part;GO:0005938 cell cortex	GO:0003924 GTPase activity;GO:0005525 GTP binding;GO:0032550 purine ribonucleoside binding	0	ENSAPLG00020000413	Q8VDU1	Rhov							35	1.042342	ras homolog family member V	GO:0032488 Cdc42 protein signal transduction;GO:0008360 regulation of cell shape;GO:0007266 Rho protein signal transduction	GO:0010008 endosome membrane;GO:0044440 endosomal part;GO:0005938 cell cortex	GO:0003924 GTPase activity;GO:0005525 GTP binding;GO:0032550 purine ribonucleoside binding	0
ENSAPLG00020000414	P07954	FH	2913.868207	-0.759441					72.425744	-6.252396							756.718916	0.8257	1027.457662	1.351695	1138.133267	1.584898	1153.104832	1.409464	1063.16802	1.612334	58	0.846066	fumarate hydratase	GO:0006106 fumarate metabolic process;GO:0006108 malate metabolic process;GO:0120162 positive regulation of cold-induced thermogenesis	GO:0045239 tricarboxylic acid cycle enzyme complex;GO:0070062 extracellular exosome;GO:1903561 extracellular vesicle	GO:0004333 fumarate hydratase activity;GO:0016836 hydro-lyase activity;GO:0016835 carbon-oxygen lyase activity	(hsa)Citrate cycle, second carbon oxidation, 2-oxoglutarate => oxaloacetate; (M00009)Citrate cycle (TCA cycle, Krebs cycle); (hsa)Citrate cycle (TCA cycle, Krebs cycle)	ENSAPLG00020000414	P07954	FH			4112.17955	-0.598779			58	0.846066	fumarate hydratase	GO:0006106 fumarate metabolic process;GO:0006108 malate metabolic process;GO:0120162 positive regulation of cold-induced thermogenesis	GO:0045239 tricarboxylic acid cycle enzyme complex;GO:0070062 extracellular exosome;GO:1903561 extracellular vesicle	GO:0004333 fumarate hydratase activity;GO:0016836 hydro-lyase activity;GO:0016835 carbon-oxygen lyase activity	(hsa)Citrate cycle, second carbon oxidation, 2-oxoglutarate => oxaloacetate; (M00009)Citrate cycle (TCA cycle, Krebs cycle); (hsa)Citrate cycle (TCA cycle, Krebs cycle)
ENSAPLG00020000415	O15371	EIF3D	3560.498712	-1.253142													4493.260334	0.748443	5459.444243	1.274595	5249.994517	1.166201	6483.149106	1.156325	5192.792694	1.259528	54	1.202711	eukaryotic translation initiation factor 3 subunit D	GO:0075525 viral translational termination-reinitiation;GO:0002191 cap-dependent translational initiation;GO:0075522 IRES-dependent viral translational initiation	GO:0071541 eukaryotic translation initiation factor 3 complex, eIF3m;GO:0033290 eukaryotic 48S preinitiation complex;GO:0016282 eukaryotic 43S preinitiation complex	GO:0098808 mRNA cap binding;GO:0000339 RNA cap binding;GO:0003743 translation initiation factor activity	(hsa03013)RNA transport	ENSAPLG00020000415	O15371	EIF3D	6603.409434	-0.81594					54	1.202711	eukaryotic translation initiation factor 3 subunit D	GO:0075525 viral translational termination-reinitiation;GO:0002191 cap-dependent translational initiation;GO:0075522 IRES-dependent viral translational initiation	GO:0071541 eukaryotic translation initiation factor 3 complex, eIF3m;GO:0033290 eukaryotic 48S preinitiation complex;GO:0016282 eukaryotic 43S preinitiation complex	GO:0098808 mRNA cap binding;GO:0000339 RNA cap binding;GO:0003743 translation initiation factor activity	(hsa03013)RNA transport
ENSAPLG00020000416	Q86VQ1	GLCCI1			78.561597	0.848763			6330.061682	-0.771259																		-0.631682	glucocorticoid induced 1	0	GO:0005737 cytoplasm;GO:0044424 intracellular part;GO:0005622 intracellular	0	0	ENSAPLG00020000416	Q86VQ1	GLCCI1	251.530157	0.847506	150.157825	0.928566				-0.631682	glucocorticoid induced 1	0	GO:0005737 cytoplasm;GO:0044424 intracellular part;GO:0005622 intracellular	0	0
ENSAPLG00020000417	Q8TC12	RDH11	223.589047	-1.012723							175.961635	1.009685															2	-0.244472	retinol dehydrogenase 11	GO:0042574 retinal metabolic process;GO:0042572 retinol metabolic process;GO:0110095 cellular detoxification of aldehyde	GO:0005789 endoplasmic reticulum membrane;GO:0098827 endoplasmic reticulum subcompartment;GO:0044432 endoplasmic reticulum part	GO:0052650 NADP-retinol dehydrogenase activity;GO:0008106 alcohol dehydrogenase (NADP+) activity;GO:0004745 retinol dehydrogenase activity	(hsa00830)Retinol metabolism; (hsa01100)Metabolic pathways	ENSAPLG00020000417	Q8TC12	RDH11					90.32236	-1.032334	2	-0.244472	retinol dehydrogenase 11	GO:0042574 retinal metabolic process;GO:0042572 retinol metabolic process;GO:0110095 cellular detoxification of aldehyde	GO:0005789 endoplasmic reticulum membrane;GO:0098827 endoplasmic reticulum subcompartment;GO:0044432 endoplasmic reticulum part	GO:0052650 NADP-retinol dehydrogenase activity;GO:0008106 alcohol dehydrogenase (NADP+) activity;GO:0004745 retinol dehydrogenase activity	(hsa00830)Retinol metabolism; (hsa01100)Metabolic pathways
ENSAPLG00020000418	Q6ZQ18	Efr3b			164.030821	1.614759	57.64693	-0.909978			283.386386	-1.102707	346.089744	-0.77651	320.210397	-1.057401											14	-0.288134	EFR3 homolog B	GO:0046854 phosphatidylinositol phosphorylation;GO:0046834 lipid phosphorylation;GO:0046488 phosphatidylinositol metabolic process	GO:0005829 cytosol;GO:0005886 plasma membrane;GO:0071944 cell periphery	GO:0005515 protein binding;GO:0005488 binding;GO:0003674 molecular_function	0	ENSAPLG00020000418	Q6ZQ18	Efr3b			120.59955	0.904347	72.873135	-0.61675	14	-0.288134	EFR3 homolog B	GO:0046854 phosphatidylinositol phosphorylation;GO:0046834 lipid phosphorylation;GO:0046488 phosphatidylinositol metabolic process	GO:0005829 cytosol;GO:0005886 plasma membrane;GO:0071944 cell periphery	GO:0005515 protein binding;GO:0005488 binding;GO:0003674 molecular_function	0
ENSAPLG00020000419	P61221	ABCE1							173.713095	-0.923691	401.759526	1.381134	173.098744	-0.610431	2320.966385	1.005638			3761.639812	1.220753	3978.774098	1.476048	3996.287547	1.726056	3516.686021	1.574892		-0.661792	ATP binding cassette subfamily E member 1	GO:0060702 negative regulation of endoribonuclease activity;GO:0060701 negative regulation of ribonuclease activity;GO:0060699 regulation of endoribonuclease activity	GO:0005759 mitochondrial matrix;GO:0044429 mitochondrial part;GO:0005739 mitochondrion	GO:0060698 endoribonuclease inhibitor activity;GO:0008428 ribonuclease inhibitor activity;GO:0043024 ribosomal small subunit binding	0	ENSAPLG00020000419	P61221	ABCE1					2023.033578	0.777278		-0.661792	ATP binding cassette subfamily E member 1	GO:0060702 negative regulation of endoribonuclease activity;GO:0060701 negative regulation of ribonuclease activity;GO:0060699 regulation of endoribonuclease activity	GO:0005759 mitochondrial matrix;GO:0044429 mitochondrial part;GO:0005739 mitochondrion	GO:0060698 endoribonuclease inhibitor activity;GO:0008428 ribonuclease inhibitor activity;GO:0043024 ribosomal small subunit binding	0
ENSAPLG00020000420	Q12774	ARHGEF5					540.46966	0.665307							2079.118954	1.950288	1255.402513	1.065956							1236.843672	-0.752713	12	0.928828	Rho guanine nucleotide exchange factor 5	GO:0002408 myeloid dendritic cell chemotaxis;GO:0051496 positive regulation of stress fiber assembly;GO:0071803 positive regulation of podosome assembly	GO:0002102 podosome;GO:0015629 actin cytoskeleton;GO:0030054 cell junction	GO:0005089 Rho guanyl-nucleotide exchange factor activity;GO:0005088 Ras guanyl-nucleotide exchange factor activity;GO:0017048 Rho GTPase binding	0	ENSAPLG00020000420	Q12774	ARHGEF5			13.08903	1.377541			12	0.928828	Rho guanine nucleotide exchange factor 5	GO:0002408 myeloid dendritic cell chemotaxis;GO:0051496 positive regulation of stress fiber assembly;GO:0071803 positive regulation of podosome assembly	GO:0002102 podosome;GO:0015629 actin cytoskeleton;GO:0030054 cell junction	GO:0005089 Rho guanyl-nucleotide exchange factor activity;GO:0005088 Ras guanyl-nucleotide exchange factor activity;GO:0017048 Rho GTPase binding	0
ENSAPLG00020000421	D4A523	Nlrp3			105.341696	-1.106428	94.523766	-0.844266	283.915094	-0.972651	428.625905	2.219008	242.217687	2.932022							85.832216	0.663492	82.830265	1.091363			42	1.987124	NLR family pyrin domain containing 3	GO:0045630 positive regulation of T-helper 2 cell differentiation;GO:2000321 positive regulation of T-helper 17 cell differentiation;GO:0045628 regulation of T-helper 2 cell differentiation	GO:0072559 NLRP3 inflammasome complex;GO:0061702 inflammasome complex;GO:0000139 Golgi membrane	GO:0042834 peptidoglycan binding;GO:0005539 glycosaminoglycan binding;GO:0008134 transcription factor binding	(hsa05133)Pertussis; (hsa04621)NOD-like receptor signaling pathway; (hsa05164)Influenza A	ENSAPLG00020000421	D4A523	Nlrp3			98.807431	-0.707947			42	1.987124	NLR family pyrin domain containing 3	GO:0045630 positive regulation of T-helper 2 cell differentiation;GO:2000321 positive regulation of T-helper 17 cell differentiation;GO:0045628 regulation of T-helper 2 cell differentiation	GO:0072559 NLRP3 inflammasome complex;GO:0061702 inflammasome complex;GO:0000139 Golgi membrane	GO:0042834 peptidoglycan binding;GO:0005539 glycosaminoglycan binding;GO:0008134 transcription factor binding	(hsa05133)Pertussis; (hsa04621)NOD-like receptor signaling pathway; (hsa05164)Influenza A
ENSAPLG00020000422	P59015	vps18											123.554279	-0.649463	247.961263	0.75158			495.778056	0.619921	497.180848	0.642023	567.783511	1.569536	389.855855	0.931208	29	1.042342	VPS18 core subunit of CORVET and HOPS complexes	GO:0035542 regulation of SNARE complex assembly;GO:0046718 viral entry into host cell;GO:2000300 regulation of synaptic vesicle exocytosis	GO:0030123 AP-3 adaptor complex;GO:0033263 CORVET complex;GO:0030897 HOPS complex	GO:0019905 syntaxin binding;GO:0030674 protein binding, bridging;GO:0000149 SNARE binding	0	ENSAPLG00020000422	P59015	vps18					434.422376	-0.80499	29	1.042342	VPS18 core subunit of CORVET and HOPS complexes	GO:0035542 regulation of SNARE complex assembly;GO:0046718 viral entry into host cell;GO:2000300 regulation of synaptic vesicle exocytosis	GO:0030123 AP-3 adaptor complex;GO:0033263 CORVET complex;GO:0030897 HOPS complex	GO:0019905 syntaxin binding;GO:0030674 protein binding, bridging;GO:0000149 SNARE binding	0
ENSAPLG00020000423	Q32KH8	ARSH									578.885876	0.736464					5.7925	-1.25605									3	0.444836	arylsulfatase family member H	0	GO:0005788 endoplasmic reticulum lumen;GO:0044432 endoplasmic reticulum part;GO:0005783 endoplasmic reticulum	GO:0004065 arylsulfatase activity;GO:0008484 sulfuric ester hydrolase activity;GO:0016788 hydrolase activity, acting on ester bonds	0	ENSAPLG00020000423	Q32KH8	ARSH							3	0.444836	arylsulfatase family member H	0	GO:0005788 endoplasmic reticulum lumen;GO:0044432 endoplasmic reticulum part;GO:0005783 endoplasmic reticulum	GO:0004065 arylsulfatase activity;GO:0008484 sulfuric ester hydrolase activity;GO:0016788 hydrolase activity, acting on ester bonds	0
ENSAPLG00020000424	E1BUG7	SPTY2D1	191.7785	0.586528	173.391366	1.702078	185.125978	1.401734							367.246582	1.283346											1	0.00476	SPT2 chromatin protein domain containing 1	GO:0010847 regulation of chromatin assembly;GO:0001672 regulation of chromatin assembly or disassembly;GO:0043486 histone exchange	GO:0005730 nucleolus;GO:0031981 nuclear lumen;GO:0070013 intracellular organelle lumen	GO:0001042 RNA polymerase I core binding;GO:0043175 RNA polymerase core enzyme binding;GO:0070063 RNA polymerase binding	0	ENSAPLG00020000424	E1BUG7	SPTY2D1			179.036091	1.737421	124.016235	1.067225	1	0.00476	SPT2 chromatin protein domain containing 1	GO:0010847 regulation of chromatin assembly;GO:0001672 regulation of chromatin assembly or disassembly;GO:0043486 histone exchange	GO:0005730 nucleolus;GO:0031981 nuclear lumen;GO:0070013 intracellular organelle lumen	GO:0001042 RNA polymerase I core binding;GO:0043175 RNA polymerase core enzyme binding;GO:0070063 RNA polymerase binding	0
ENSAPLG00020000425	Q07497	EPHB5									596.035873	1.023538			7.294451	0.973025	6.215126	1.713092	5.585197	-2.339263	4.91537	-1.654588						0.371176						ENSAPLG00020000425	Q07497	EPHB5	52.978395	0.759435	34.828295	1.10003				0.371176
ENSAPLG00020000426	C9J7I0	UMAD1					138.533597	0.768103			61.29713	-1.192741															12	-0.478379	UBAP1-MVB12-associated (UMA) domain containing 1	0	0	0	0	ENSAPLG00020000426	C9J7I0	UMAD1	518.700659	1.811327	401.951584	-0.832808	562.469614	0.938195	12	-0.478379	UBAP1-MVB12-associated (UMA) domain containing 1	0	0	0	0
ENSAPLG00020000427	P63328	Ppp3ca			132.002585	0.596844	128.436971	0.788826																			9	-0.985348	protein phosphatase 3 catalytic subunit alpha	GO:1903244 positive regulation of cardiac muscle hypertrophy in response to stress;GO:0010615 positive regulation of cardiac muscle adaptation;GO:1903799 negative regulation of production of miRNAs involved in gene silencing by miRNA	GO:0036057 slit diaphragm;GO:0005955 calcineurin complex;GO:0036056 filtration diaphragm	GO:0033192 calmodulin-dependent protein phosphatase activity;GO:0004723 calcium-dependent protein serine/threonine phosphatase activity;GO:0016018 cyclosporin A binding	(hsa05014)Amyotrophic lateral sclerosis (ALS); (hsa04370)VEGF signaling pathway; (hsa04924)Renin secretion	ENSAPLG00020000427	P63328	Ppp3ca			1633.553224	0.642305	1508.212968	0.88758	9	-0.985348	protein phosphatase 3 catalytic subunit alpha	GO:1903244 positive regulation of cardiac muscle hypertrophy in response to stress;GO:0010615 positive regulation of cardiac muscle adaptation;GO:1903799 negative regulation of production of miRNAs involved in gene silencing by miRNA	GO:0036057 slit diaphragm;GO:0005955 calcineurin complex;GO:0036056 filtration diaphragm	GO:0033192 calmodulin-dependent protein phosphatase activity;GO:0004723 calcium-dependent protein serine/threonine phosphatase activity;GO:0016018 cyclosporin A binding	(hsa05014)Amyotrophic lateral sclerosis (ALS); (hsa04370)VEGF signaling pathway; (hsa04924)Renin secretion
ENSAPLG00020000428	Q28DH2	tbpl2																									3	-0.311758	TATA-box binding protein like 2	GO:0070898 RNA polymerase III preinitiation complex assembly;GO:0006384 transcription initiation from RNA polymerase III promoter;GO:0070897 transcription preinitiation complex assembly	GO:0000126 transcription factor TFIIIB complex;GO:0005669 transcription factor TFIID complex;GO:0090576 RNA polymerase III transcription factor complex	GO:0000979 RNA polymerase II core promoter sequence-specific DNA binding;GO:0001016 RNA polymerase III regulatory region DNA binding;GO:0001046 core promoter sequence-specific DNA binding	(hsa03022)Basal transcription factors; (hsa05168)Herpes simplex infection; (hsa05016)Huntington's disease	ENSAPLG00020000428	Q28DH2	tbpl2							3	-0.311758	TATA-box binding protein like 2	GO:0070898 RNA polymerase III preinitiation complex assembly;GO:0006384 transcription initiation from RNA polymerase III promoter;GO:0070897 transcription preinitiation complex assembly	GO:0000126 transcription factor TFIIIB complex;GO:0005669 transcription factor TFIID complex;GO:0090576 RNA polymerase III transcription factor complex	GO:0000979 RNA polymerase II core promoter sequence-specific DNA binding;GO:0001016 RNA polymerase III regulatory region DNA binding;GO:0001046 core promoter sequence-specific DNA binding	(hsa03022)Basal transcription factors; (hsa05168)Herpes simplex infection; (hsa05016)Huntington's disease
ENSAPLG00020000429	D3ZHH1	Dll4	194.455779	-0.97941			163.80069	0.669571							2.109442	-2.505501							8.889723	-1.44056			1	0.646946	delta like canonical Notch ligand 4	GO:1903588 negative regulation of blood vessel endothelial cell proliferation involved in sprouting angiogenesis;GO:0090051 negative regulation of cell migration involved in sprouting angiogenesis;GO:0035912 dorsal aorta morphogenesis	GO:0005886 plasma membrane;GO:0071944 cell periphery;GO:0016021 integral component of membrane	GO:0005112 Notch binding;GO:0005509 calcium ion binding;GO:0005102 signaling receptor binding	(hsa04330)Notch signaling pathway; (hsa04658)Th1 and Th2 cell differentiation; (hsa01522)Endocrine resistance	ENSAPLG00020000429	D3ZHH1	Dll4	189.861323	-1.005549	306.913695	-1.072816	1164.682509	-1.014959	1	0.646946	delta like canonical Notch ligand 4	GO:1903588 negative regulation of blood vessel endothelial cell proliferation involved in sprouting angiogenesis;GO:0090051 negative regulation of cell migration involved in sprouting angiogenesis;GO:0035912 dorsal aorta morphogenesis	GO:0005886 plasma membrane;GO:0071944 cell periphery;GO:0016021 integral component of membrane	GO:0005112 Notch binding;GO:0005509 calcium ion binding;GO:0005102 signaling receptor binding	(hsa04330)Notch signaling pathway; (hsa04658)Th1 and Th2 cell differentiation; (hsa01522)Endocrine resistance
ENSAPLG00020000430	Q8N111	CEND1									1630.898133	0.598668			27.536562	1.148889							23.863204	0.986079			23	1.987124	cell cycle exit and neuronal differentiation 1	GO:0021686 cerebellar granular layer maturation;GO:0021941 negative regulation of cerebellar granule cell precursor proliferation;GO:0021702 cerebellar Purkinje cell differentiation	GO:0031982 vesicle;GO:0005739 mitochondrion;GO:0016021 integral component of membrane	GO:0005515 protein binding;GO:0005488 binding;GO:0003674 molecular_function	0	ENSAPLG00020000430	Q8N111	CEND1							23	1.987124	cell cycle exit and neuronal differentiation 1	GO:0021686 cerebellar granular layer maturation;GO:0021941 negative regulation of cerebellar granule cell precursor proliferation;GO:0021702 cerebellar Purkinje cell differentiation	GO:0031982 vesicle;GO:0005739 mitochondrion;GO:0016021 integral component of membrane	GO:0005515 protein binding;GO:0005488 binding;GO:0003674 molecular_function	0
ENSAPLG00020000431	P21328	pol															72.154723	-1.161142	113.523831	-2.844716	143.686225	-3.165265	73.712314	-2.18916	95.908875	-2.155869	39	0.103374						ENSAPLG00020000431	P21328	pol			90.509511	1.659493			39	0.103374
ENSAPLG00020000432	P35244	RPA3									90.082601	1.859152									828.304907	0.840184	727.823632	1.153386	797.920253	0.862114	3	-0.382808	replication protein A3	GO:0032201 telomere maintenance via semi-conservative replication;GO:0006295 nucleotide-excision repair, DNA incision, 3'-to lesion;GO:0070987 error-free translesion synthesis	GO:0005662 DNA replication factor A complex;GO:0043601 nuclear replisome;GO:0030894 replisome	GO:0003684 damaged DNA binding;GO:0003697 single-stranded DNA binding;GO:0003677 DNA binding	(hsa03430)Mismatch repair; (hsa03030)DNA replication; (hsa03440)Homologous recombination	ENSAPLG00020000432	P35244	RPA3							3	-0.382808	replication protein A3	GO:0032201 telomere maintenance via semi-conservative replication;GO:0006295 nucleotide-excision repair, DNA incision, 3'-to lesion;GO:0070987 error-free translesion synthesis	GO:0005662 DNA replication factor A complex;GO:0043601 nuclear replisome;GO:0030894 replisome	GO:0003684 damaged DNA binding;GO:0003697 single-stranded DNA binding;GO:0003677 DNA binding	(hsa03430)Mismatch repair; (hsa03030)DNA replication; (hsa03440)Homologous recombination
ENSAPLG00020000433	A8MPX8	PP2D1			9.369247	1.975561	6.308184	2.2034													9.50646	-0.929983					1	-0.99136	protein phosphatase 2C like domain containing 1	GO:0000188 inactivation of MAPK activity;GO:0043407 negative regulation of MAP kinase activity;GO:0071901 negative regulation of protein serine/threonine kinase activity	GO:0005829 cytosol;GO:0005634 nucleus;GO:0044444 cytoplasmic part	GO:1990439 MAP kinase serine/threonine phosphatase activity;GO:0033549 MAP kinase phosphatase activity;GO:0004724 magnesium-dependent protein serine/threonine phosphatase activity	0	ENSAPLG00020000433	A8MPX8	PP2D1			11.22406	2.213138	7.798555	1.327268	1	-0.99136	protein phosphatase 2C like domain containing 1	GO:0000188 inactivation of MAPK activity;GO:0043407 negative regulation of MAP kinase activity;GO:0071901 negative regulation of protein serine/threonine kinase activity	GO:0005829 cytosol;GO:0005634 nucleus;GO:0044444 cytoplasmic part	GO:1990439 MAP kinase serine/threonine phosphatase activity;GO:0033549 MAP kinase phosphatase activity;GO:0004724 magnesium-dependent protein serine/threonine phosphatase activity	0
ENSAPLG00020000434	P01013	SERPINB14C																			19.761634	-1.401588			22.195402	-2.108716	9	0.102696						ENSAPLG00020000434	P01013	SERPINB14C							9	0.102696
ENSAPLG00020000435	P02504	CRYAA																										0.370349	crystallin alpha A	GO:0032387 negative regulation of intracellular transport;GO:0042026 protein refolding;GO:0007601 visual perception	GO:0005654 nucleoplasm;GO:0031981 nuclear lumen;GO:0070013 intracellular organelle lumen	GO:0005212 structural constituent of eye lens;GO:0051082 unfolded protein binding;GO:0005198 structural molecule activity	(hsa04141)Protein processing in endoplasmic reticulum	ENSAPLG00020000435	P02504	CRYAA								0.370349	crystallin alpha A	GO:0032387 negative regulation of intracellular transport;GO:0042026 protein refolding;GO:0007601 visual perception	GO:0005654 nucleoplasm;GO:0031981 nuclear lumen;GO:0070013 intracellular organelle lumen	GO:0005212 structural constituent of eye lens;GO:0051082 unfolded protein binding;GO:0005198 structural molecule activity	(hsa04141)Protein processing in endoplasmic reticulum
ENSAPLG00020000436	Q8BFQ8	Gatd1																	221.205384	1.010892	246.422149	1.390387	228.697415	1.31962	205.948864	1.384186	23	1.987124	glutamine amidotransferase like class 1 domain containing 1	GO:0008150 biological_process	GO:0070062 extracellular exosome;GO:1903561 extracellular vesicle;GO:0043230 extracellular organelle	GO:0003674 molecular_function	0	ENSAPLG00020000436	Q8BFQ8	Gatd1	190.889961	0.648206	226.446495	-0.937435			23	1.987124	glutamine amidotransferase like class 1 domain containing 1	GO:0008150 biological_process	GO:0070062 extracellular exosome;GO:1903561 extracellular vesicle;GO:0043230 extracellular organelle	GO:0003674 molecular_function	0
ENSAPLG00020000437	Q6GYQ0	RALGAPA1			302.449324	2.016251	279.672844	2.212975							769.818351	0.785888			1184.117049	-0.649177	1257.615295	-0.880061	1271.465607	-0.818006	1127.503484	-0.973784	31	0.672008	Ral GTPase activating protein catalytic alpha subunit 1	GO:0090630 activation of GTPase activity;GO:0043547 positive regulation of GTPase activity;GO:0051056 regulation of small GTPase mediated signal transduction	GO:0005634 nucleus;GO:0005737 cytoplasm;GO:0043231 intracellular membrane-bounded organelle	GO:0005096 GTPase activator activity;GO:0030695 GTPase regulator activity;GO:0060589 nucleoside-triphosphatase regulator activity	0	ENSAPLG00020000437	Q6GYQ0	RALGAPA1			936.5996	1.704844			31	0.672008	Ral GTPase activating protein catalytic alpha subunit 1	GO:0090630 activation of GTPase activity;GO:0043547 positive regulation of GTPase activity;GO:0051056 regulation of small GTPase mediated signal transduction	GO:0005634 nucleus;GO:0005737 cytoplasm;GO:0043231 intracellular membrane-bounded organelle	GO:0005096 GTPase activator activity;GO:0030695 GTPase regulator activity;GO:0060589 nucleoside-triphosphatase regulator activity	0
ENSAPLG00020000438	Q4QQV8	Chmp5																									56	0.846066	charged multivesicular body protein 5	GO:1904903 ESCRT III complex disassembly;GO:0061952 midbody abscission;GO:1904896 ESCRT complex disassembly	GO:0010008 endosome membrane;GO:0044440 endosomal part;GO:0070062 extracellular exosome	GO:0045296 cadherin binding;GO:0050839 cell adhesion molecule binding;GO:0005515 protein binding	(hsa04144)Endocytosis	ENSAPLG00020000438	Q4QQV8	Chmp5							56	0.846066	charged multivesicular body protein 5	GO:1904903 ESCRT III complex disassembly;GO:0061952 midbody abscission;GO:1904896 ESCRT complex disassembly	GO:0010008 endosome membrane;GO:0044440 endosomal part;GO:0070062 extracellular exosome	GO:0045296 cadherin binding;GO:0050839 cell adhesion molecule binding;GO:0005515 protein binding	(hsa04144)Endocytosis
ENSAPLG00020000439	O75912	DGKI															2.546538	-4.949817	0.850803	-3.513195	2.298691	-3.742176	3.94474	-5.285144	1.676454	-3.630826	66	0.432257	diacylglycerol kinase iota	GO:1900452 regulation of long-term synaptic depression;GO:0046959 habituation;GO:0060292 long-term synaptic depression	GO:0098891 extrinsic component of presynaptic active zone membrane;GO:0099147 extrinsic component of postsynaptic density membrane;GO:0098892 extrinsic component of postsynaptic specialization membrane	GO:0005095 GTPase inhibitor activity;GO:0004143 diacylglycerol kinase activity;GO:0003951 NAD+ kinase activity	(hsa00561)Glycerolipid metabolism; (hsa00564)Glycerophospholipid metabolism; (hsa04070)Phosphatidylinositol signaling system	ENSAPLG00020000439	O75912	DGKI	18.089087	2.886759	23.356731	4.403101	6.732487	2.093338	66	0.432257	diacylglycerol kinase iota	GO:1900452 regulation of long-term synaptic depression;GO:0046959 habituation;GO:0060292 long-term synaptic depression	GO:0098891 extrinsic component of presynaptic active zone membrane;GO:0099147 extrinsic component of postsynaptic density membrane;GO:0098892 extrinsic component of postsynaptic specialization membrane	GO:0005095 GTPase inhibitor activity;GO:0004143 diacylglycerol kinase activity;GO:0003951 NAD+ kinase activity	(hsa00561)Glycerolipid metabolism; (hsa00564)Glycerophospholipid metabolism; (hsa04070)Phosphatidylinositol signaling system
ENSAPLG00020000440	Q8IX04	UEVLD											2.348904	3.035685													4	0.00476	UEV and lactate/malate dehyrogenase domains	GO:0019752 carboxylic acid metabolic process;GO:0005975 carbohydrate metabolic process;GO:0015031 protein transport	GO:0070062 extracellular exosome;GO:1903561 extracellular vesicle;GO:0043230 extracellular organelle	GO:0016616 oxidoreductase activity, acting on the CH-OH group of donors, NAD or NADP as acceptor;GO:0016614 oxidoreductase activity, acting on CH-OH group of donors;GO:0016491 oxidoreductase activity	0	ENSAPLG00020000440	Q8IX04	UEVLD	108.702961	0.709435					4	0.00476	UEV and lactate/malate dehyrogenase domains	GO:0019752 carboxylic acid metabolic process;GO:0005975 carbohydrate metabolic process;GO:0015031 protein transport	GO:0070062 extracellular exosome;GO:1903561 extracellular vesicle;GO:0043230 extracellular organelle	GO:0016616 oxidoreductase activity, acting on the CH-OH group of donors, NAD or NADP as acceptor;GO:0016614 oxidoreductase activity, acting on CH-OH group of donors;GO:0016491 oxidoreductase activity	0
ENSAPLG00020000441	Q9BUX1	CHAC1			1980.471592	4.33837	1126.767952	4.068184							539.047461	1.636161	929.925342	-1.498053	793.854486	-3.043743	589.860627	-2.563577	2734.563841	-4.734555	519.504674	-1.44118	6	0.65957	ChaC glutathione specific gamma-glutamylcyclotransferase 1	GO:0006750 glutathione biosynthetic process;GO:0006751 glutathione catabolic process;GO:0010955 negative regulation of protein processing	GO:0005802 trans-Golgi network;GO:0098791 Golgi subcompartment;GO:0044431 Golgi apparatus part	GO:0061928 glutathione specific gamma-glutamylcyclotransferase activity;GO:0003839 gamma-glutamylcyclotransferase activity;GO:0016842 amidine-lyase activity	0	ENSAPLG00020000441	Q9BUX1	CHAC1	671.874224	1.185333					6	0.65957	ChaC glutathione specific gamma-glutamylcyclotransferase 1	GO:0006750 glutathione biosynthetic process;GO:0006751 glutathione catabolic process;GO:0010955 negative regulation of protein processing	GO:0005802 trans-Golgi network;GO:0098791 Golgi subcompartment;GO:0044431 Golgi apparatus part	GO:0061928 glutathione specific gamma-glutamylcyclotransferase activity;GO:0003839 gamma-glutamylcyclotransferase activity;GO:0016842 amidine-lyase activity	0
ENSAPLG00020000442	Q921J2	Rheb					1915.058265	0.944122	178.041919	-0.848787							1294.808557	0.740328									3	0.301479	Ras homolog, mTORC1 binding	GO:2000074 regulation of type B pancreatic cell development;GO:0003323 type B pancreatic cell development;GO:0048714 positive regulation of oligodendrocyte differentiation	GO:0005765 lysosomal membrane;GO:0014069 postsynaptic density;GO:0098852 lytic vacuole membrane	GO:0019003 GDP binding;GO:0003924 GTPase activity;GO:0005525 GTP binding	(hsa04211)Longevity regulating pathway; (hsa05231)Choline metabolism in cancer; (hsa04919)Thyroid hormone signaling pathway	ENSAPLG00020000442	Q921J2	Rheb							3	0.301479	Ras homolog, mTORC1 binding	GO:2000074 regulation of type B pancreatic cell development;GO:0003323 type B pancreatic cell development;GO:0048714 positive regulation of oligodendrocyte differentiation	GO:0005765 lysosomal membrane;GO:0014069 postsynaptic density;GO:0098852 lytic vacuole membrane	GO:0019003 GDP binding;GO:0003924 GTPase activity;GO:0005525 GTP binding	(hsa04211)Longevity regulating pathway; (hsa05231)Choline metabolism in cancer; (hsa04919)Thyroid hormone signaling pathway
ENSAPLG00020000443	Q9NXC5	MIOS			274.811	1.150892	235.121521	0.77452																			1	-0.448912	meiosis regulator for oocyte development	GO:0034198 cellular response to amino acid starvation;GO:1990928 response to amino acid starvation;GO:0032008 positive regulation of TOR signaling	GO:0061700 GATOR2 complex;GO:0035859 Seh1-associated complex;GO:0005765 lysosomal membrane	GO:0005515 protein binding;GO:0005488 binding;GO:0003674 molecular_function	(hsa04150)mTOR signaling pathway	ENSAPLG00020000443	Q9NXC5	MIOS			324.703186	1.27237	258.316851	0.584984	1	-0.448912	meiosis regulator for oocyte development	GO:0034198 cellular response to amino acid starvation;GO:1990928 response to amino acid starvation;GO:0032008 positive regulation of TOR signaling	GO:0061700 GATOR2 complex;GO:0035859 Seh1-associated complex;GO:0005765 lysosomal membrane	GO:0005515 protein binding;GO:0005488 binding;GO:0003674 molecular_function	(hsa04150)mTOR signaling pathway
ENSAPLG00020000444	Q4R918	KIF25													14.955735	2.078318	34.239825	2.650241	8.460317	-1.854444	9.403519	-2.040509			12.249475	-2.645901	1	-0.647533	kinesin family member 25	GO:0046603 negative regulation of mitotic centrosome separation;GO:0046602 regulation of mitotic centrosome separation;GO:0007100 mitotic centrosome separation	GO:0005871 kinesin complex;GO:0005875 microtubule associated complex;GO:0005874 microtubule	GO:0008569 ATP-dependent microtubule motor activity, minus-end-directed;GO:1990939 ATP-dependent microtubule motor activity;GO:0003777 microtubule motor activity	0	ENSAPLG00020000444	Q4R918	KIF25							1	-0.647533	kinesin family member 25	GO:0046603 negative regulation of mitotic centrosome separation;GO:0046602 regulation of mitotic centrosome separation;GO:0007100 mitotic centrosome separation	GO:0005871 kinesin complex;GO:0005875 microtubule associated complex;GO:0005874 microtubule	GO:0008569 ATP-dependent microtubule motor activity, minus-end-directed;GO:1990939 ATP-dependent microtubule motor activity;GO:0003777 microtubule motor activity	0
ENSAPLG00020000445	M0RC99	Rab5a			729.402097	0.960524	693.390986	1.342708							645.802036	0.84387							988.631264	0.631514			1	-0.99136	RAB5A, member RAS oncogene family	GO:2000286 receptor internalization involved in canonical Wnt signaling pathway;GO:0048169 regulation of long-term neuronal synaptic plasticity;GO:0150093 amyloid-beta clearance by transcytosis	GO:0098559 cytoplasmic side of early endosome membrane;GO:0098993 anchored component of synaptic vesicle membrane;GO:0010009 cytoplasmic side of endosome membrane	GO:0019003 GDP binding;GO:0003924 GTPase activity;GO:0005525 GTP binding	(hsa04962)Vasopressin-regulated water reabsorption; (hsa05014)Amyotrophic lateral sclerosis (ALS); (hsa05146)Amoebiasis	ENSAPLG00020000445	M0RC99	Rab5a			557.696777	0.944961	587.02075	0.654932	1	-0.99136	RAB5A, member RAS oncogene family	GO:2000286 receptor internalization involved in canonical Wnt signaling pathway;GO:0048169 regulation of long-term neuronal synaptic plasticity;GO:0150093 amyloid-beta clearance by transcytosis	GO:0098559 cytoplasmic side of early endosome membrane;GO:0098993 anchored component of synaptic vesicle membrane;GO:0010009 cytoplasmic side of endosome membrane	GO:0019003 GDP binding;GO:0003924 GTPase activity;GO:0005525 GTP binding	(hsa04962)Vasopressin-regulated water reabsorption; (hsa05014)Amyotrophic lateral sclerosis (ALS); (hsa05146)Amoebiasis
ENSAPLG00020000447	Q2YDH1	ANAPC10			34.318684	-0.78193															68.424595	1.009308	69.322945	1.234125	63.429444	1.048611		-1.026254	anaphase promoting complex subunit 10	GO:0031145 anaphase-promoting complex-dependent catabolic process;GO:0070979 protein K11-linked ubiquitination;GO:0043161 proteasome-mediated ubiquitin-dependent protein catabolic process	GO:0005680 anaphase-promoting complex;GO:0000152 nuclear ubiquitin ligase complex;GO:0031461 cullin-RING ubiquitin ligase complex	0	(hsa04914)Progesterone-mediated oocyte maturation; (hsa04110)Cell cycle; (hsa04114)Oocyte meiosis	ENSAPLG00020000447	Q2YDH1	ANAPC10								-1.026254	anaphase promoting complex subunit 10	GO:0031145 anaphase-promoting complex-dependent catabolic process;GO:0070979 protein K11-linked ubiquitination;GO:0043161 proteasome-mediated ubiquitin-dependent protein catabolic process	GO:0005680 anaphase-promoting complex;GO:0000152 nuclear ubiquitin ligase complex;GO:0031461 cullin-RING ubiquitin ligase complex	0	(hsa04914)Progesterone-mediated oocyte maturation; (hsa04110)Cell cycle; (hsa04114)Oocyte meiosis
ENSAPLG00020000448	Q2TBL6	TALDO1	3805.851261	1.865581	3826.732124	-2.642839	2787.853985	-0.824515	69.938152	-0.719074					1263.785675	-0.782665							1600.488319	0.991867	1865.503348	0.728768	2	1.312769	transaldolase 1	GO:0005999 xylulose biosynthetic process;GO:0009052 pentose-phosphate shunt, non-oxidative branch;GO:0019322 pentose biosynthetic process	GO:0070062 extracellular exosome;GO:1903561 extracellular vesicle;GO:0043230 extracellular organelle	GO:0004801 sedoheptulose-7-phosphate:D-glyceraldehyde-3-phosphate glyceronetransferase activity;GO:0016744 transferase activity, transferring aldehyde or ketonic groups;GO:0048029 monosaccharide binding	(M00007)Pentose phosphate pathway, non-oxidative phase, fructose 6P => ribose 5P; (hsa)Pentose phosphate pathway, non-oxidative phase, fructose 6P => ribose 5P; (M00004)Pentose phosphate pathway (Pentose phosphate cycle)	ENSAPLG00020000448	Q2TBL6	TALDO1			879.520252	-0.852005			2	1.312769	transaldolase 1	GO:0005999 xylulose biosynthetic process;GO:0009052 pentose-phosphate shunt, non-oxidative branch;GO:0019322 pentose biosynthetic process	GO:0070062 extracellular exosome;GO:1903561 extracellular vesicle;GO:0043230 extracellular organelle	GO:0004801 sedoheptulose-7-phosphate:D-glyceraldehyde-3-phosphate glyceronetransferase activity;GO:0016744 transferase activity, transferring aldehyde or ketonic groups;GO:0048029 monosaccharide binding	(M00007)Pentose phosphate pathway, non-oxidative phase, fructose 6P => ribose 5P; (hsa)Pentose phosphate pathway, non-oxidative phase, fructose 6P => ribose 5P; (M00004)Pentose phosphate pathway (Pentose phosphate cycle)
ENSAPLG00020000449	Q60739	Bag1															909.207323	0.750674			952.536333	0.636569			859.564777	0.681466	48	0.846066	BCL2 associated athanogene 1	GO:1900034 regulation of cellular response to heat;GO:0051085 chaperone cofactor-dependent protein refolding;GO:0051084 'de novo' posttranslational protein folding	GO:0005829 cytosol;GO:0005634 nucleus;GO:0044444 cytoplasmic part	GO:0000774 adenyl-nucleotide exchange factor activity;GO:0060590 ATPase regulator activity;GO:0051087 chaperone binding	(hsa04141)Protein processing in endoplasmic reticulum	ENSAPLG00020000449	Q60739	Bag1							48	0.846066	BCL2 associated athanogene 1	GO:1900034 regulation of cellular response to heat;GO:0051085 chaperone cofactor-dependent protein refolding;GO:0051084 'de novo' posttranslational protein folding	GO:0005829 cytosol;GO:0005634 nucleus;GO:0044444 cytoplasmic part	GO:0000774 adenyl-nucleotide exchange factor activity;GO:0060590 ATPase regulator activity;GO:0051087 chaperone binding	(hsa04141)Protein processing in endoplasmic reticulum
ENSAPLG00020000450	A1A4K8	U2AF1															1396.876817	0.749011			1589.11393	0.681089	1662.240926	0.768582	1540.470835	0.895899	5	0.990223	U2 small nuclear RNA auxiliary factor 1	GO:0006406 mRNA export from nucleus;GO:0071427 mRNA-containing ribonucleoprotein complex export from nucleus;GO:0071426 ribonucleoprotein complex export from nucleus	GO:0089701 U2AF;GO:0015030 Cajal body;GO:0071013 catalytic step 2 spliceosome	GO:0030628 pre-mRNA 3'-splice site binding;GO:0036002 pre-mRNA binding;GO:0003723 RNA binding	(hsa05131)Shigellosis; (hsa03040)Spliceosome	ENSAPLG00020000450	A1A4K8	U2AF1							5	0.990223	U2 small nuclear RNA auxiliary factor 1	GO:0006406 mRNA export from nucleus;GO:0071427 mRNA-containing ribonucleoprotein complex export from nucleus;GO:0071426 ribonucleoprotein complex export from nucleus	GO:0089701 U2AF;GO:0015030 Cajal body;GO:0071013 catalytic step 2 spliceosome	GO:0030628 pre-mRNA 3'-splice site binding;GO:0036002 pre-mRNA binding;GO:0003723 RNA binding	(hsa05131)Shigellosis; (hsa03040)Spliceosome
ENSAPLG00020000451	A4QNB6	crygn																									15	0.301479	crystallin gamma N	GO:0002088 lens development in camera-type eye;GO:0007601 visual perception;GO:0043010 camera-type eye development	0	GO:0005212 structural constituent of eye lens;GO:0005198 structural molecule activity;GO:0003674 molecular_function	0	ENSAPLG00020000451	A4QNB6	crygn							15	0.301479	crystallin gamma N	GO:0002088 lens development in camera-type eye;GO:0007601 visual perception;GO:0043010 camera-type eye development	0	GO:0005212 structural constituent of eye lens;GO:0005198 structural molecule activity;GO:0003674 molecular_function	0
ENSAPLG00020000452	F1LRS8	Cd2ap	1531.47586	1.04381	1915.768241	2.900675	1192.18939	2.835688											1174.334969	-0.624288	1342.615674	-0.818507	1154.458282	-1.119259	1104.57595	-0.993501	164	1.641987	CD2 associated protein	GO:0032911 negative regulation of transforming growth factor beta1 production;GO:0032908 regulation of transforming growth factor beta1 production;GO:0071635 negative regulation of transforming growth factor beta production	GO:0031941 filamentous actin;GO:0005884 actin filament;GO:0001726 ruffle	GO:0005172 vascular endothelial growth factor receptor binding;GO:0008013 beta-catenin binding;GO:0005200 structural constituent of cytoskeleton	(hsa05100)Bacterial invasion of epithelial cells	ENSAPLG00020000452	F1LRS8	Cd2ap			584.743176	1.768806	512.541697	0.817544	164	1.641987	CD2 associated protein	GO:0032911 negative regulation of transforming growth factor beta1 production;GO:0032908 regulation of transforming growth factor beta1 production;GO:0071635 negative regulation of transforming growth factor beta production	GO:0031941 filamentous actin;GO:0005884 actin filament;GO:0001726 ruffle	GO:0005172 vascular endothelial growth factor receptor binding;GO:0008013 beta-catenin binding;GO:0005200 structural constituent of cytoskeleton	(hsa05100)Bacterial invasion of epithelial cells
ENSAPLG00020000453	P98165	VLDLR			163.518228	-1.750466					2445.102436	1.107785			11.252095	2.17342	20.215583	1.315005							16.744848	2.192719	6	0.447377	very low density lipoprotein receptor	GO:0034436 glycoprotein transport;GO:0034447 very-low-density lipoprotein particle clearance;GO:0032802 low-density lipoprotein particle receptor catabolic process	GO:0034361 very-low-density lipoprotein particle;GO:0034385 triglyceride-rich plasma lipoprotein particle;GO:0034358 plasma lipoprotein particle	GO:0034189 very-low-density lipoprotein particle binding;GO:0038025 reelin receptor activity;GO:0030229 very-low-density lipoprotein particle receptor activity	0	ENSAPLG00020000453	P98165	VLDLR			1100.999741	-0.737323			6	0.447377	very low density lipoprotein receptor	GO:0034436 glycoprotein transport;GO:0034447 very-low-density lipoprotein particle clearance;GO:0032802 low-density lipoprotein particle receptor catabolic process	GO:0034361 very-low-density lipoprotein particle;GO:0034385 triglyceride-rich plasma lipoprotein particle;GO:0034358 plasma lipoprotein particle	GO:0034189 very-low-density lipoprotein particle binding;GO:0038025 reelin receptor activity;GO:0030229 very-low-density lipoprotein particle receptor activity	0
ENSAPLG00020000454	Q92887	ABCC2					24.855951	1.661096					622.913716	-1.567815			57.680591	-0.614843	59.427159	-0.856003	69.777327	-0.938395	60.754503	-1.244048	65.266059	-0.843345	94	2.529734	ATP binding cassette subfamily C member 2	GO:1901086 benzylpenicillin metabolic process;GO:0015694 mercury ion transport;GO:0042316 penicillin metabolic process	GO:0046581 intercellular canaliculus;GO:0031526 brush border membrane;GO:0005903 brush border	GO:0015127 bilirubin transmembrane transporter activity;GO:0008559 xenobiotic transmembrane transporting ATPase activity;GO:0005310 dicarboxylic acid transmembrane transporter activity	(hsa01523)Antifolate resistance; (hsa02010)ABC transporters; (hsa04976)Bile secretion	ENSAPLG00020000454	Q92887	ABCC2	33.918677	1.004908	30.569234	3.043424	10.493796	2.791408	94	2.529734	ATP binding cassette subfamily C member 2	GO:1901086 benzylpenicillin metabolic process;GO:0015694 mercury ion transport;GO:0042316 penicillin metabolic process	GO:0046581 intercellular canaliculus;GO:0031526 brush border membrane;GO:0005903 brush border	GO:0015127 bilirubin transmembrane transporter activity;GO:0008559 xenobiotic transmembrane transporting ATPase activity;GO:0005310 dicarboxylic acid transmembrane transporter activity	(hsa01523)Antifolate resistance; (hsa02010)ABC transporters; (hsa04976)Bile secretion
ENSAPLG00020000455	Q5F3G7	C1GALT1			537.834234	1.146718	467.193786	1.246674							336.195913	0.908037							451.275773	0.956992			9	-0.500901	core 1 synthase, glycoprotein-N-acetylgalactosamine 3-beta-galactosyltransferase 1	GO:0016267 O-glycan processing, core 1;GO:0060576 intestinal epithelial cell development;GO:0016266 O-glycan processing	GO:0000139 Golgi membrane;GO:0098791 Golgi subcompartment;GO:0044431 Golgi apparatus part	GO:0016263 glycoprotein-N-acetylgalactosamine 3-beta-galactosyltransferase activity;GO:0048531 beta-1,3-galactosyltransferase activity;GO:0008378 galactosyltransferase activity	(hsa)O-glycan biosynthesis, mucin type core; (M00056)O-glycan biosynthesis, mucin type core; (hsa00512)Mucin type O-glycan biosynthesis	ENSAPLG00020000455	Q5F3G7	C1GALT1			286.680565	1.11622	271.844724	0.621781	9	-0.500901	core 1 synthase, glycoprotein-N-acetylgalactosamine 3-beta-galactosyltransferase 1	GO:0016267 O-glycan processing, core 1;GO:0060576 intestinal epithelial cell development;GO:0016266 O-glycan processing	GO:0000139 Golgi membrane;GO:0098791 Golgi subcompartment;GO:0044431 Golgi apparatus part	GO:0016263 glycoprotein-N-acetylgalactosamine 3-beta-galactosyltransferase activity;GO:0048531 beta-1,3-galactosyltransferase activity;GO:0008378 galactosyltransferase activity	(hsa)O-glycan biosynthesis, mucin type core; (M00056)O-glycan biosynthesis, mucin type core; (hsa00512)Mucin type O-glycan biosynthesis
ENSAPLG00020000456	Q96QV1	HHIP																	12.565948	-1.314596	12.538859	-1.536265	23.333689	-4.076014	16.17249	-2.380966		-1.026254	hedgehog interacting protein	GO:0060441 epithelial tube branching involved in lung morphogenesis;GO:0040036 regulation of fibroblast growth factor receptor signaling pathway;GO:0045879 negative regulation of smoothened signaling pathway	GO:0060170 ciliary membrane;GO:0031253 cell projection membrane;GO:0044441 ciliary part	GO:0097108 hedgehog family protein binding;GO:0008270 zinc ion binding;GO:0046914 transition metal ion binding	(hsa04340)Hedgehog signaling pathway; (hsa05217)Basal cell carcinoma; (hsa04024)cAMP signaling pathway	ENSAPLG00020000456	Q96QV1	HHIP								-1.026254	hedgehog interacting protein	GO:0060441 epithelial tube branching involved in lung morphogenesis;GO:0040036 regulation of fibroblast growth factor receptor signaling pathway;GO:0045879 negative regulation of smoothened signaling pathway	GO:0060170 ciliary membrane;GO:0031253 cell projection membrane;GO:0044441 ciliary part	GO:0097108 hedgehog family protein binding;GO:0008270 zinc ion binding;GO:0046914 transition metal ion binding	(hsa04340)Hedgehog signaling pathway; (hsa05217)Basal cell carcinoma; (hsa04024)cAMP signaling pathway
ENSAPLG00020000457	Q3MHS2	Znf830			301.19701	0.686362											446.25804	0.670267									7	0.466125	zinc finger protein 830	GO:0001546 preantral ovarian follicle growth;GO:0048162 multi-layer follicle stage;GO:0033314 mitotic DNA replication checkpoint	GO:0016607 nuclear speck;GO:0005681 spliceosomal complex;GO:0016604 nuclear body	GO:0008270 zinc ion binding;GO:0046914 transition metal ion binding;GO:0046872 metal ion binding	0	ENSAPLG00020000457	Q3MHS2	Znf830							7	0.466125	zinc finger protein 830	GO:0001546 preantral ovarian follicle growth;GO:0048162 multi-layer follicle stage;GO:0033314 mitotic DNA replication checkpoint	GO:0016607 nuclear speck;GO:0005681 spliceosomal complex;GO:0016604 nuclear body	GO:0008270 zinc ion binding;GO:0046914 transition metal ion binding;GO:0046872 metal ion binding	0
ENSAPLG00020000458	O08730	Gyg1					329.138787	0.743765									80.987214	-0.600353					224.812178	0.628841			1	-0.676383	glycogenin 1	GO:0005978 glycogen biosynthetic process;GO:0043312 neutrophil degranulation;GO:0002283 neutrophil activation involved in immune response	GO:1904813 ficolin-1-rich granule lumen;GO:0043202 lysosomal lumen;GO:0101002 ficolin-1-rich granule	GO:0008466 glycogenin glucosyltransferase activity;GO:0102751 UDP-alpha-D-glucose:glucosyl-glycogenin alpha-D-glucosyltransferase activity;GO:0035251 UDP-glucosyltransferase activity	(hsa00500)Starch and sucrose metabolism; (hsa01100)Metabolic pathways	ENSAPLG00020000458	O08730	Gyg1							1	-0.676383	glycogenin 1	GO:0005978 glycogen biosynthetic process;GO:0043312 neutrophil degranulation;GO:0002283 neutrophil activation involved in immune response	GO:1904813 ficolin-1-rich granule lumen;GO:0043202 lysosomal lumen;GO:0101002 ficolin-1-rich granule	GO:0008466 glycogenin glucosyltransferase activity;GO:0102751 UDP-alpha-D-glucose:glucosyl-glycogenin alpha-D-glucosyltransferase activity;GO:0035251 UDP-glucosyltransferase activity	(hsa00500)Starch and sucrose metabolism; (hsa01100)Metabolic pathways
ENSAPLG00020000459	Q9ULG1	INO80			553.942675	0.897713							184.614893	-0.801287	403.476341	1.074831											44	1.385672	INO80 complex ATPase subunit	GO:0010571 positive regulation of nuclear cell cycle DNA replication;GO:0070914 UV-damage excision repair;GO:0033262 regulation of nuclear cell cycle DNA replication	GO:0031011 Ino80 complex;GO:0097346 INO80-type complex;GO:0033202 DNA helicase complex	GO:0043138 3'-5' DNA helicase activity;GO:0043014 alpha-tubulin binding;GO:0008094 DNA-dependent ATPase activity	0	ENSAPLG00020000459	Q9ULG1	INO80							44	1.385672	INO80 complex ATPase subunit	GO:0010571 positive regulation of nuclear cell cycle DNA replication;GO:0070914 UV-damage excision repair;GO:0033262 regulation of nuclear cell cycle DNA replication	GO:0031011 Ino80 complex;GO:0097346 INO80-type complex;GO:0033202 DNA helicase complex	GO:0043138 3'-5' DNA helicase activity;GO:0043014 alpha-tubulin binding;GO:0008094 DNA-dependent ATPase activity	0
ENSAPLG00020000460	Q8N7U6	EFHB																										-1.03537	EF-hand domain family member B	GO:2001256 regulation of store-operated calcium entry;GO:0070884 regulation of calcineurin-NFAT signaling cascade;GO:0002115 store-operated calcium entry	GO:0005737 cytoplasm;GO:0044424 intracellular part;GO:0005622 intracellular	GO:0061891 calcium ion sensor activity;GO:0005509 calcium ion binding;GO:0046872 metal ion binding	0	ENSAPLG00020000460	Q8N7U6	EFHB								-1.03537	EF-hand domain family member B	GO:2001256 regulation of store-operated calcium entry;GO:0070884 regulation of calcineurin-NFAT signaling cascade;GO:0002115 store-operated calcium entry	GO:0005737 cytoplasm;GO:0044424 intracellular part;GO:0005622 intracellular	GO:0061891 calcium ion sensor activity;GO:0005509 calcium ion binding;GO:0046872 metal ion binding	0
ENSAPLG00020000461	Q61187	Tsg101																					1649.766459	0.755449			3	0.221379	tumor susceptibility 101	GO:1903774 positive regulation of viral budding via host ESCRT complex;GO:1902188 positive regulation of viral release from host cell;GO:1903772 regulation of viral budding via host ESCRT complex	GO:0000813 ESCRT I complex;GO:0090543 Flemming body;GO:0036452 ESCRT complex	GO:0046790 virion binding;GO:0030374 nuclear receptor transcription coactivator activity;GO:0048306 calcium-dependent protein binding	(hsa04144)Endocytosis	ENSAPLG00020000461	Q61187	Tsg101							3	0.221379	tumor susceptibility 101	GO:1903774 positive regulation of viral budding via host ESCRT complex;GO:1902188 positive regulation of viral release from host cell;GO:1903772 regulation of viral budding via host ESCRT complex	GO:0000813 ESCRT I complex;GO:0090543 Flemming body;GO:0036452 ESCRT complex	GO:0046790 virion binding;GO:0030374 nuclear receptor transcription coactivator activity;GO:0048306 calcium-dependent protein binding	(hsa04144)Endocytosis
ENSAPLG00020000462	Q80VR3	Sult1c1	1678.326142	0.96633			1211.280351	2.285108											2.600734	2.591769	2.921988	4.842451	8.653967	6.171312	3.816949	4.310377		-0.690937						ENSAPLG00020000462	Q80VR3	Sult1c1								-0.690937
ENSAPLG00020000463	Q08E40	SLC39A12											60.817325	2.856067							161.479174	-0.824966	105.487529	-1.046198	154.090135	-0.801711		-1.132857	solute carrier family 39 member 12	GO:0071578 zinc ion import across plasma membrane;GO:0006882 cellular zinc ion homeostasis;GO:0071577 zinc ion transmembrane transport	GO:1903561 extracellular vesicle;GO:0043230 extracellular organelle;GO:0048471 perinuclear region of cytoplasm	GO:0005385 zinc ion transmembrane transporter activity;GO:0072509 divalent inorganic cation transmembrane transporter activity;GO:0046915 transition metal ion transmembrane transporter activity	0	ENSAPLG00020000463	Q08E40	SLC39A12								-1.132857	solute carrier family 39 member 12	GO:0071578 zinc ion import across plasma membrane;GO:0006882 cellular zinc ion homeostasis;GO:0071577 zinc ion transmembrane transport	GO:1903561 extracellular vesicle;GO:0043230 extracellular organelle;GO:0048471 perinuclear region of cytoplasm	GO:0005385 zinc ion transmembrane transporter activity;GO:0072509 divalent inorganic cation transmembrane transporter activity;GO:0046915 transition metal ion transmembrane transporter activity	0
ENSAPLG00020000464	Q2KJ69						271.504492	0.71466																				-0.777136						ENSAPLG00020000464	Q2KJ69						166.684186	0.794181		-0.777136
ENSAPLG00020000465	Q6IMM1	DNAJC27													44.322442	-0.891899	38.269963	-0.607705					83.898578	0.870017	78.118711	0.59537	5	-0.282124	DnaJ heat shock protein family (Hsp40) member C27	GO:0071701 regulation of MAPK export from nucleus;GO:0045204 MAPK export from nucleus;GO:0046825 regulation of protein export from nucleus	GO:0005634 nucleus;GO:0043231 intracellular membrane-bounded organelle;GO:0043227 membrane-bounded organelle	GO:0003924 GTPase activity;GO:0005525 GTP binding;GO:0032550 purine ribonucleoside binding	0	ENSAPLG00020000465	Q6IMM1	DNAJC27	89.035712	-1.070607	87.327122	-0.730906			5	-0.282124	DnaJ heat shock protein family (Hsp40) member C27	GO:0071701 regulation of MAPK export from nucleus;GO:0045204 MAPK export from nucleus;GO:0046825 regulation of protein export from nucleus	GO:0005634 nucleus;GO:0043231 intracellular membrane-bounded organelle;GO:0043227 membrane-bounded organelle	GO:0003924 GTPase activity;GO:0005525 GTP binding;GO:0032550 purine ribonucleoside binding	0
[truncated: 16,662 more rows]
