# Supplementary material for: Three chromosome-level duck genome assemblies provide insights into genomic variation during domestication
Source: Nat Commun. 2021 Oct 11;12:5932. doi: 10.1038/s41467-021-26272-1 (PMC8505442; doi:10.1038/s41467-021-26272-1)
Supplement: Supplementary file 10 — Supplementary Data 8 [file 41467_2021_26272_MOESM10_ESM.xlsx]

## Sheet: Pekinduck_SV
Chr	SV Type	START	END
1	intra-chromosome translocations	35121	39646
1	intra-chromosome translocations	147732	147732
1	intra-chromosome translocations	157864	157866
1	intra-chromosome translocations	335177	335177
1	intra-chromosome translocations	387350	387633
1	intra-chromosome translocations	390122	390122
1	intra-chromosome translocations	392227	392227
1	intra-chromosome translocations	404690	405468
1	intra-chromosome translocations	409218	409218
1	inter-chromosome translocations	464082	464082
1	inter-chromosome translocations	510443	511421
1	inter-chromosome translocations	596499	596499
1	inter-chromosome translocations	596503	596503
1	inter-chromosome translocations	597100	616386
1	inter-chromosome translocations	617155	621099
1	inter-chromosome translocations	621196	621596
19	Inversion	10834059	10834059
1	Inversion	676429	676429
1	Inversion	59557330	59615542
32	Inversion	2445017	2492247
25	Inversion	2108284	2148127
1	intra-chromosome translocations	740577	740577
1	Inversion	771635	771635
1	Inversion	207143176	207143176
22	Inversion	3792695	3792695
32	Inversion	2842909	2876023
22	Inversion	602503	602503
1	Inversion	989277	989277
1	Inversion	991517	991517
25	Inversion	2318664	2348107
1	Inversion	1014164	1014164
22	Inversion	6770879	6770879
22	Inversion	1288615	1288615
1	intra-chromosome translocations	1235953	1235956
1	Inversion	1562762	1562764
1	intra-chromosome translocations	1617906	1617906
1	intra-chromosome translocations	1778016	1778307
1	intra-chromosome translocations	1816161	1816161
1	intra-chromosome translocations	1818716	1818716
1	intra-chromosome translocations	1829141	1829141
1	intra-chromosome translocations	1870453	1870453
1	intra-chromosome translocations	1876029	1876029
1	intra-chromosome translocations	1876918	1876975
1	intra-chromosome translocations	1904015	1904015
1	intra-chromosome translocations	1935011	1935128
1	intra-chromosome translocations	1956793	1956793
1	Inversion	1973571	1973571
1	intra-chromosome translocations	1997663	1997780
1	intra-chromosome translocations	2024102	2024102
1	intra-chromosome translocations	2039478	2039478
1	intra-chromosome translocations	2059685	2059685
1	intra-chromosome translocations	2064735	2064735
22	Inversion	1255116	1255116
1	intra-chromosome translocations	2118591	2148508
1	intra-chromosome translocations	2203178	2203178
1	intra-chromosome translocations	2266809	2266813
1	intra-chromosome translocations	2273585	2273585
1	intra-chromosome translocations	2343764	2343793
1	intra-chromosome translocations	2427833	2427983
1	intra-chromosome translocations	2672430	2673227
1	intra-chromosome translocations	2742517	2742517
1	intra-chromosome translocations	2877843	2877843
1	intra-chromosome translocations	3032915	3032916
1	intra-chromosome translocations	3375033	3375033
1	intra-chromosome translocations	3394183	3394183
1	Inversion	3543819	3543819
1	Inversion	3544432	3544432
1	intra-chromosome translocations	3859052	3859052
1	intra-chromosome translocations	3873132	3873132
1	intra-chromosome translocations	3968861	3968861
1	intra-chromosome translocations	4288093	4288094
1	intra-chromosome translocations	5175142	5175142
1	inter-chromosome translocations	5383215	5383215
1	inter-chromosome translocations	5383289	5383289
1	intra-chromosome translocations	6095081	6095081
1	intra-chromosome translocations	6399762	6399762
1	inter-chromosome translocations	6570614	6570614
1	inter-chromosome translocations	6577182	6577182
1	intra-chromosome translocations	7031977	7031977
1	intra-chromosome translocations	7616490	7616490
1	intra-chromosome translocations	8132307	8132307
1	intra-chromosome translocations	8334317	8334317
1	intra-chromosome translocations	8544575	8544575
1	inter-chromosome translocations	8947015	8947015
1	inter-chromosome translocations	8948070	8948074
1	intra-chromosome translocations	9175286	9175286
1	intra-chromosome translocations	10310388	10310388
1	intra-chromosome translocations	11241957	11241957
1	intra-chromosome translocations	11337111	11337111
1	intra-chromosome translocations	11610505	11610505
1	intra-chromosome translocations	11617796	11617796
1	intra-chromosome translocations	11732805	11732805
1	intra-chromosome translocations	11780124	11781101
1	intra-chromosome translocations	11841648	11841665
1	intra-chromosome translocations	12356317	12356317
1	inter-chromosome translocations	12967804	12967826
1	inter-chromosome translocations	13000301	13000301
1	Inversion	13161688	13161688
1	Inversion	13165875	13165875
1	intra-chromosome translocations	13941285	13941285
1	intra-chromosome translocations	16706453	16706453
1	intra-chromosome translocations	17677662	17677662
1	intra-chromosome translocations	17851974	17851974
1	inter-chromosome translocations	17863963	17863963
1	inter-chromosome translocations	17865070	17865079
1	Inversion	17869932	17869932
1	Inversion	18447143	18447143
1	Inversion	18448508	18448532
1	inter-chromosome translocations	18905407	18905407
1	inter-chromosome translocations	18907518	18907518
1	inter-chromosome translocations	19028463	19028463
1	inter-chromosome translocations	19031623	19031623
1	intra-chromosome translocations	19074292	19074292
1	inter-chromosome translocations	19685812	19685812
1	inter-chromosome translocations	19687219	19687219
1	inter-chromosome translocations	20861341	20864982
1	inter-chromosome translocations	20899207	20904629
1	intra-chromosome translocations	21261970	21261997
1	intra-chromosome translocations	21932301	21932301
1	intra-chromosome translocations	22058366	22058366
1	inter-chromosome translocations	22933387	22933387
1	inter-chromosome translocations	22933982	22933982
1	intra-chromosome translocations	22981944	22981944
1	intra-chromosome translocations	23050753	23050753
1	intra-chromosome translocations	24418125	24418134
1	intra-chromosome translocations	24719849	24719849
1	intra-chromosome translocations	24919154	24919154
1	intra-chromosome translocations	25412962	25412962
1	intra-chromosome translocations	25850107	25850113
1	intra-chromosome translocations	26109147	26109147
1	intra-chromosome translocations	26224100	26224100
1	intra-chromosome translocations	26367951	26369236
1	inter-chromosome translocations	27070912	27070912
1	inter-chromosome translocations	27071471	27071471
1	intra-chromosome translocations	27081755	27081761
1	inter-chromosome translocations	27805019	27805019
1	inter-chromosome translocations	27817894	27819259
1	intra-chromosome translocations	28337109	28337133
1	intra-chromosome translocations	28351290	28351290
1	intra-chromosome translocations	29166470	29166470
1	intra-chromosome translocations	29276851	29276851
1	intra-chromosome translocations	29380579	29380591
1	intra-chromosome translocations	29489452	29489452
1	intra-chromosome translocations	29795214	29795214
1	intra-chromosome translocations	29797342	29797342
1	intra-chromosome translocations	30057991	30057991
22	Inversion	8931669	8931669
22	Inversion	8895601	8895601
1	intra-chromosome translocations	31014083	31014083
1	intra-chromosome translocations	31014446	31014446
1	intra-chromosome translocations	33605313	33605313
1	inter-chromosome translocations	34055368	34055368
1	inter-chromosome translocations	34059231	34059259
1	intra-chromosome translocations	34529694	34529704
1	intra-chromosome translocations	35429150	35429162
1	intra-chromosome translocations	36582264	36582264
1	intra-chromosome translocations	37385797	37385797
1	Inversion	37904114	37904114
1	Inversion	37911538	37911538
1	intra-chromosome translocations	38022681	38022681
1	intra-chromosome translocations	38047015	38047015
1	intra-chromosome translocations	38516661	38516661
1	intra-chromosome translocations	38825837	38825837
1	intra-chromosome translocations	39117368	39117368
1	intra-chromosome translocations	40059885	40059885
1	intra-chromosome translocations	40075997	40076295
1	Inversion	40084190	40084190
1	Inversion	40084540	40084540
1	intra-chromosome translocations	40318391	40318391
1	intra-chromosome translocations	40349992	40349994
1	intra-chromosome translocations	40923333	40923333
1	intra-chromosome translocations	41064935	41064946
1	intra-chromosome translocations	41128091	41128361
1	intra-chromosome translocations	41719199	41719199
1	intra-chromosome translocations	41815120	41815120
1	intra-chromosome translocations	43345402	43345402
1	intra-chromosome translocations	43373695	43373695
1	inter-chromosome translocations	43405090	43405319
1	inter-chromosome translocations	43428894	43428894
1	inter-chromosome translocations	43445484	43445484
1	inter-chromosome translocations	43446337	43446337
1	intra-chromosome translocations	43479420	43479420
1	intra-chromosome translocations	43487083	43487096
1	intra-chromosome translocations	43488959	43488959
1	intra-chromosome translocations	43489531	43489531
1	inter-chromosome translocations	44438467	44438467
1	inter-chromosome translocations	44439456	44439456
1	intra-chromosome translocations	44465404	44465498
1	intra-chromosome translocations	44977797	44977797
35	Inversion	3480756	3480756
Z	Inversion	32526448	32551613
Z	Inversion	64077170	64077170
22	Inversion	3737392	3737392
22	Inversion	9144315	9144315
36	Inversion	3571911	3571911
1	intra-chromosome translocations	45205661	45205661
1	intra-chromosome translocations	45528649	45528748
1	intra-chromosome translocations	45541237	45541237
1	intra-chromosome translocations	46203407	46203407
1	intra-chromosome translocations	46394386	46394386
1	intra-chromosome translocations	46743544	46743544
1	intra-chromosome translocations	47537034	47537034
1	intra-chromosome translocations	47932234	47932234
1	intra-chromosome translocations	48358050	48358050
1	intra-chromosome translocations	48428686	48428759
1	intra-chromosome translocations	48886401	48886617
1	intra-chromosome translocations	49094717	49094717
27	Inversion	1908575	1908575
1	Inversion	49217290	49217290
1	intra-chromosome translocations	49252547	49252547
1	intra-chromosome translocations	49648532	49648533
1	inter-chromosome translocations	49911123	49911123
1	inter-chromosome translocations	49919344	49934846
1	intra-chromosome translocations	50875522	50875525
1	intra-chromosome translocations	51335921	51335921
1	intra-chromosome translocations	52212009	52212297
1	intra-chromosome translocations	52423333	52423333
1	inter-chromosome translocations	52431329	52431329
1	inter-chromosome translocations	52431451	52431457
1	intra-chromosome translocations	52460723	52465475
1	intra-chromosome translocations	52545857	52545857
1	inter-chromosome translocations	52714029	52714031
1	inter-chromosome translocations	52736318	52755571
1	inter-chromosome translocations	52933493	52933493
1	inter-chromosome translocations	52934092	52934103
1	inter-chromosome translocations	53162009	53162009
1	intra-chromosome translocations	53164919	53164919
1	inter-chromosome translocations	53166696	53166696
1	inter-chromosome translocations	53216561	53216561
1	inter-chromosome translocations	53283635	53283635
1	inter-chromosome translocations	53283763	53283763
1	intra-chromosome translocations	53536874	53536874
1	intra-chromosome translocations	53790485	53790485
22	Inversion	9370111	9370111
1	Inversion	53995055	53995055
1	inter-chromosome translocations	54624858	54625005
1	inter-chromosome translocations	54640880	54640890
1	intra-chromosome translocations	55575750	55575750
1	intra-chromosome translocations	56876762	56876762
1	intra-chromosome translocations	56941996	56942008
1	intra-chromosome translocations	57517954	57517954
1	intra-chromosome translocations	57836559	57836559
1	intra-chromosome translocations	58234078	58234078
1	inter-chromosome translocations	58336641	58336641
1	inter-chromosome translocations	58336730	58336735
1	intra-chromosome translocations	58363522	58363527
1	intra-chromosome translocations	58444160	58444160
1	intra-chromosome translocations	58520373	58520373
1	intra-chromosome translocations	58729336	58729336
1	intra-chromosome translocations	59357676	59357676
1	inter-chromosome translocations	59463651	59463651
1	inter-chromosome translocations	59463658	59463658
1	inter-chromosome translocations	59467455	59467455
1	inter-chromosome translocations	59470721	59470721
22	Inversion	9423596	9423596
1	Inversion	30597012	30597012
1	intra-chromosome translocations	59628654	59628654
1	intra-chromosome translocations	61027892	61027892
1	intra-chromosome translocations	61207990	61207990
1	intra-chromosome translocations	62004291	62004291
1	inter-chromosome translocations	62102651	62102651
1	inter-chromosome translocations	62102661	62102661
1	inter-chromosome translocations	62102976	62102976
1	intra-chromosome translocations	62553830	62553830
1	intra-chromosome translocations	62636120	62636120
1	intra-chromosome translocations	62693076	62693076
1	inter-chromosome translocations	63169464	63169464
1	inter-chromosome translocations	63169571	63169571
1	intra-chromosome translocations	63649617	63649617
1	intra-chromosome translocations	63684788	63684788
1	inter-chromosome translocations	63691995	63691995
1	inter-chromosome translocations	63701169	63701169
1	intra-chromosome translocations	65052270	65052270
1	intra-chromosome translocations	66573438	66573480
1	intra-chromosome translocations	68191953	68192773
1	intra-chromosome translocations	70222653	70222653
1	intra-chromosome translocations	70364527	70364527
1	intra-chromosome translocations	71205878	71205878
1	inter-chromosome translocations	72036425	72036425
1	inter-chromosome translocations	72039966	72039966
1	intra-chromosome translocations	74614792	74614792
2	Inversion	3001503	3001503
40	Inversion	837627	837627
1	Inversion	75133117	75133117
2	Inversion	568571	588165
1	intra-chromosome translocations	75836781	75836781
1	intra-chromosome translocations	76835125	76850127
1	intra-chromosome translocations	78709909	78709909
1	intra-chromosome translocations	78712677	78712677
1	intra-chromosome translocations	78716923	78716923
1	intra-chromosome translocations	78728250	78728250
1	intra-chromosome translocations	78730039	78730039
1	intra-chromosome translocations	78736919	78736919
1	intra-chromosome translocations	78742124	78742124
1	intra-chromosome translocations	79020361	79022099
1	intra-chromosome translocations	79225833	79225833
1	intra-chromosome translocations	79230965	79232020
1	intra-chromosome translocations	79256849	79257022
1	inter-chromosome translocations	79490755	79490755
1	inter-chromosome translocations	79496627	79496627
1	intra-chromosome translocations	80184645	80185143
22	Inversion	1635245	1635245
25	Inversion	7159513	7159513
1	Inversion	80873835	80873835
22	Inversion	14639187	14639187
1	inter-chromosome translocations	81454760	81454768
1	inter-chromosome translocations	81490897	81490897
1	intra-chromosome translocations	81556410	81556413
1	intra-chromosome translocations	81620769	81620769
1	intra-chromosome translocations	82109962	82109962
1	intra-chromosome translocations	82173826	82173826
1	Inversion	82189502	82189506
35	Inversion	1312977	1312977
1	intra-chromosome translocations	82205829	82205829
1	intra-chromosome translocations	82860134	82860134
1	intra-chromosome translocations	82933322	82933322
1	Inversion	83067024	83067024
1	inter-chromosome translocations	83067026	83067026
1	inter-chromosome translocations	83067258	83067269
1	inter-chromosome translocations	83649132	83649132
1	inter-chromosome translocations	83696338	83696338
1	intra-chromosome translocations	83834200	83834200
1	intra-chromosome translocations	83840796	83840796
1	intra-chromosome translocations	83842456	83842456
1	intra-chromosome translocations	83844687	83844687
1	intra-chromosome translocations	83848074	83848112
1	intra-chromosome translocations	83871787	83871787
1	intra-chromosome translocations	83874111	83874114
1	intra-chromosome translocations	83877399	83877399
1	intra-chromosome translocations	83878987	83878987
1	inter-chromosome translocations	83879811	83879811
1	inter-chromosome translocations	83884404	83884404
1	inter-chromosome translocations	84364883	84364883
1	inter-chromosome translocations	84371832	84371832
1	intra-chromosome translocations	84377398	84377398
1	intra-chromosome translocations	84831864	84831982
1	intra-chromosome translocations	84880947	84880947
1	intra-chromosome translocations	84883036	84883036
1	intra-chromosome translocations	84928646	84928646
1	intra-chromosome translocations	86318777	86318777
1	intra-chromosome translocations	86508569	86508569
1	intra-chromosome translocations	86731029	86731029
1	intra-chromosome translocations	86861561	86861565
1	intra-chromosome translocations	87300827	87300827
1	intra-chromosome translocations	87626268	87626268
1	inter-chromosome translocations	87739033	87739033
1	inter-chromosome translocations	87739487	87739487
1	intra-chromosome translocations	87831834	87831834
1	intra-chromosome translocations	87874039	87874039
1	intra-chromosome translocations	88668493	88668493
1	intra-chromosome translocations	88763072	88763072
1	intra-chromosome translocations	88783108	88783108
1	intra-chromosome translocations	88783538	88783541
1	intra-chromosome translocations	89833580	89833580
1	intra-chromosome translocations	89866485	89866485
1	intra-chromosome translocations	90400785	90400808
1	Inversion	639397	639397
Z	Inversion	42036138	42051428
1	inter-chromosome translocations	92600713	92600713
1	inter-chromosome translocations	92619636	92619636
1	intra-chromosome translocations	92964244	92964244
1	intra-chromosome translocations	94699287	94699287
1	intra-chromosome translocations	94699887	94699887
1	intra-chromosome translocations	95495761	95495761
1	inter-chromosome translocations	96905361	96905361
1	inter-chromosome translocations	96905455	96905455
1	Inversion	97134692	97134696
1	Inversion	97147406	97147406
1	intra-chromosome translocations	97154426	97154488
1	inter-chromosome translocations	98018470	98018470
1	inter-chromosome translocations	98021124	98021124
1	intra-chromosome translocations	98289237	98289237
1	intra-chromosome translocations	99259588	99259588
1	intra-chromosome translocations	99520167	99520167
1	intra-chromosome translocations	99970343	99970343
1	inter-chromosome translocations	100392513	100392513
1	inter-chromosome translocations	100409211	100409241
1	Inversion	100418228	100418228
Z	Inversion	61995597	62010823
1	intra-chromosome translocations	100433147	100433441
38	Inversion	1892389	1892389
1	inter-chromosome translocations	100510621	100510883
1	inter-chromosome translocations	100517426	100517426
1	inter-chromosome translocations	100518344	100518344
1	inter-chromosome translocations	100555769	100555769
10	Inversion	6904727	6904727
1	intra-chromosome translocations	101303388	101303388
1	inter-chromosome translocations	101379526	101379526
1	inter-chromosome translocations	101462165	101463195
1	intra-chromosome translocations	101494672	101494672
1	intra-chromosome translocations	101704938	101704938
1	intra-chromosome translocations	102121475	102121475
1	intra-chromosome translocations	103356178	103356178
1	inter-chromosome translocations	103584271	103584271
1	inter-chromosome translocations	103591378	103591378
1	intra-chromosome translocations	103663573	103663573
1	inter-chromosome translocations	103709883	103709883
1	inter-chromosome translocations	103710850	103710850
1	inter-chromosome translocations	103753160	103759604
1	inter-chromosome translocations	103759615	103759615
1	inter-chromosome translocations	103785284	103785284
1	intra-chromosome translocations	104335039	104335043
1	intra-chromosome translocations	104508118	104508118
1	intra-chromosome translocations	104998803	104998803
20	Inversion	11583085	11583085
35	Inversion	3421134	3421134
1	intra-chromosome translocations	105871011	105871011
1	intra-chromosome translocations	107850839	107850839
1	inter-chromosome translocations	108246532	108246532
1	inter-chromosome translocations	108248660	108248660
1	intra-chromosome translocations	108879477	108879477
1	intra-chromosome translocations	109311160	109311160
1	intra-chromosome translocations	109338132	109338150
1	inter-chromosome translocations	109921116	109941328
1	inter-chromosome translocations	109996420	110000245
1	intra-chromosome translocations	110951175	110951175
1	inter-chromosome translocations	110991780	110991780
1	inter-chromosome translocations	110991947	110991950
1	inter-chromosome translocations	112203202	112203202
1	inter-chromosome translocations	112204131	112204131
1	inter-chromosome translocations	112484015	112484015
1	inter-chromosome translocations	112491725	112491725
1	intra-chromosome translocations	112530147	112530147
1	intra-chromosome translocations	113263618	113263618
1	intra-chromosome translocations	114530311	114530311
1	intra-chromosome translocations	114839940	114839940
1	intra-chromosome translocations	114875288	114875288
1	inter-chromosome translocations	115043026	115043026
1	inter-chromosome translocations	115076861	115076861
1	intra-chromosome translocations	115571069	115571069
1	inter-chromosome translocations	117269049	117269049
1	inter-chromosome translocations	117336721	117336726
1	intra-chromosome translocations	117478895	117478896
1	intra-chromosome translocations	117949093	117949127
1	intra-chromosome translocations	118163049	118163063
1	intra-chromosome translocations	118491136	118491136
1	inter-chromosome translocations	118575032	118575035
1	inter-chromosome translocations	118575138	118575138
1	intra-chromosome translocations	118637811	118637812
1	inter-chromosome translocations	119132078	119132078
1	inter-chromosome translocations	119133136	119133136
1	intra-chromosome translocations	119642950	119643185
1	intra-chromosome translocations	119713747	119713747
1	inter-chromosome translocations	120317416	120317416
1	inter-chromosome translocations	120317529	120317530
1	intra-chromosome translocations	121078284	121078284
1	intra-chromosome translocations	121266057	121266057
1	Inversion	121420287	121420287
1	Inversion	121420441	121420441
1	intra-chromosome translocations	121822538	121822538
1	intra-chromosome translocations	121830170	121830441
1	intra-chromosome translocations	121917832	121917832
1	inter-chromosome translocations	122136468	122136468
1	inter-chromosome translocations	122136577	122136577
1	inter-chromosome translocations	123403318	123403318
1	inter-chromosome translocations	123410356	123410464
1	inter-chromosome translocations	123892663	123892663
1	inter-chromosome translocations	123897388	123897388
1	inter-chromosome translocations	123992942	123992942
1	inter-chromosome translocations	124000065	124000065
1	intra-chromosome translocations	124201890	124201898
1	intra-chromosome translocations	124206654	124206654
1	intra-chromosome translocations	125086637	125086637
1	intra-chromosome translocations	125623970	125623970
1	intra-chromosome translocations	126422432	126422432
1	inter-chromosome translocations	126427915	126427915
1	intra-chromosome translocations	126438950	126438950
1	inter-chromosome translocations	126478650	126478675
1	intra-chromosome translocations	126936156	126936156
Z	Inversion	41824910	41838410
1	Inversion	128418274	128418301
2	Inversion	145028958	145028958
1	Inversion	956860	956860
1	intra-chromosome translocations	128684638	128684638
1	intra-chromosome translocations	128800369	128800369
1	intra-chromosome translocations	129100353	129100353
1	intra-chromosome translocations	129101485	129101485
1	intra-chromosome translocations	129263217	129263217
1	intra-chromosome translocations	129947456	129955338
1	inter-chromosome translocations	130049983	130049983
1	inter-chromosome translocations	130050813	130050813
1	intra-chromosome translocations	130821333	130821333
1	intra-chromosome translocations	131181614	131181614
1	intra-chromosome translocations	132323671	132323671
1	inter-chromosome translocations	132344606	132344608
1	inter-chromosome translocations	132347350	132347350
1	intra-chromosome translocations	132599671	132599671
1	intra-chromosome translocations	132663785	132663785
1	intra-chromosome translocations	132896963	132896963
1	intra-chromosome translocations	133300674	133300674
1	intra-chromosome translocations	133413739	133413739
8	Inversion	31926219	31926219
1	Inversion	100418823	100418823
1	intra-chromosome translocations	133585227	133585227
1	intra-chromosome translocations	133989364	133989364
1	intra-chromosome translocations	134456244	134456244
1	intra-chromosome translocations	134574915	134574915
1	intra-chromosome translocations	134756860	134756967
1	intra-chromosome translocations	135027581	135027581
1	intra-chromosome translocations	135709804	135709804
1	inter-chromosome translocations	135772399	135772399
1	inter-chromosome translocations	135774731	135774731
1	intra-chromosome translocations	135778068	135778068
1	intra-chromosome translocations	135795404	135795404
1	intra-chromosome translocations	136098458	136098459
1	Inversion	136390080	136390105
39	Inversion	1071537	1071537
1	intra-chromosome translocations	136390335	136390335
1	intra-chromosome translocations	136575592	136575592
1	inter-chromosome translocations	136603288	136603288
1	inter-chromosome translocations	136603408	136603408
1	intra-chromosome translocations	136639395	136639395
1	intra-chromosome translocations	136650062	136650062
1	inter-chromosome translocations	137816682	137816682
1	inter-chromosome translocations	137816804	137816804
1	intra-chromosome translocations	138416758	138416758
1	intra-chromosome translocations	138690908	138690908
1	intra-chromosome translocations	138773476	138773476
1	intra-chromosome translocations	139017378	139017378
1	intra-chromosome translocations	139092630	139092630
1	intra-chromosome translocations	139118334	139118335
1	intra-chromosome translocations	139198245	139198245
1	intra-chromosome translocations	139217769	139217885
1	intra-chromosome translocations	139274670	139274670
1	intra-chromosome translocations	139497452	139497452
1	intra-chromosome translocations	139657178	139657178
1	intra-chromosome translocations	139898535	139898535
1	intra-chromosome translocations	140467136	140467136
1	inter-chromosome translocations	141062829	141062829
1	inter-chromosome translocations	141063344	141063344
1	inter-chromosome translocations	141157091	141157091
1	inter-chromosome translocations	141157436	141157438
1	inter-chromosome translocations	142339016	142339016
1	inter-chromosome translocations	142353156	142353156
1	inter-chromosome translocations	142445717	142453407
1	inter-chromosome translocations	142476441	142484459
1	intra-chromosome translocations	143888756	143888869
1	intra-chromosome translocations	143921919	143921919
1	intra-chromosome translocations	144187274	144187274
1	intra-chromosome translocations	144257959	144257959
1	intra-chromosome translocations	144861331	144861331
1	intra-chromosome translocations	144993165	144993666
1	intra-chromosome translocations	145030035	145030035
1	Inversion	145565287	145565287
3	Inversion	139600	139600
1	inter-chromosome translocations	145695772	145695772
1	inter-chromosome translocations	145696714	145696714
1	intra-chromosome translocations	146518638	146518638
1	intra-chromosome translocations	146553617	146553617
1	intra-chromosome translocations	146990729	146990730
1	intra-chromosome translocations	147451634	147451634
1	intra-chromosome translocations	147558942	147558946
1	intra-chromosome translocations	147832374	147832374
1	intra-chromosome translocations	148018901	148018913
1	Inversion	207891658	207891658
38	Inversion	985039	985039
1	intra-chromosome translocations	148557641	148557641
1	intra-chromosome translocations	148955076	148955076
1	intra-chromosome translocations	149192032	149192039
1	intra-chromosome translocations	149546721	149546721
1	intra-chromosome translocations	149644385	149644385
1	intra-chromosome translocations	149837545	149837545
1	intra-chromosome translocations	149884415	149884415
1	intra-chromosome translocations	150418607	150421495
1	intra-chromosome translocations	150586865	150586865
1	inter-chromosome translocations	150711149	150711149
1	inter-chromosome translocations	150717730	150717730
1	inter-chromosome translocations	151336388	151336388
1	inter-chromosome translocations	151336516	151336516
1	intra-chromosome translocations	151962844	151962844
1	intra-chromosome translocations	152355908	152355908
1	inter-chromosome translocations	152484446	152484446
1	inter-chromosome translocations	152484732	152487864
1	intra-chromosome translocations	153669797	153669797
1	intra-chromosome translocations	153819275	153819275
1	inter-chromosome translocations	155249318	155249318
1	inter-chromosome translocations	155252762	155252764
1	intra-chromosome translocations	155483365	155483365
1	intra-chromosome translocations	155503408	155503409
1	intra-chromosome translocations	155540106	155540106
1	intra-chromosome translocations	155701111	155701111
1	intra-chromosome translocations	156001489	156001489
1	inter-chromosome translocations	156142868	156142868
1	inter-chromosome translocations	156150250	156150250
1	intra-chromosome translocations	156177068	156177068
1	intra-chromosome translocations	156431045	156431045
1	Inversion	156431504	156431510
1	Inversion	156431600	156431620
1	Inversion	156921234	156921258
1	Inversion	156921407	156921407
1	intra-chromosome translocations	156995630	156995630
1	intra-chromosome translocations	157032116	157032125
1	intra-chromosome translocations	157560885	157560885
1	intra-chromosome translocations	157618858	157618858
1	intra-chromosome translocations	157631555	157631555
1	intra-chromosome translocations	157635510	157635510
1	intra-chromosome translocations	157735436	157735436
1	intra-chromosome translocations	158328772	158328772
1	intra-chromosome translocations	159374036	159374036
1	inter-chromosome translocations	159567727	159567727
1	inter-chromosome translocations	159574314	159574314
1	intra-chromosome translocations	159759276	159759276
1	intra-chromosome translocations	159797954	159797963
Z	Inversion	32115916	32127206
1	Inversion	159834431	159834431
1	intra-chromosome translocations	159892495	159892495
Z	Inversion	15083525	15094713
1	Inversion	128456262	128456262
22	Inversion	14691108	14691108
22	Inversion	1763874	1763874
1	intra-chromosome translocations	160531931	160531931
1	Inversion	160572192	160572205
1	Inversion	160572827	160572827
1	intra-chromosome translocations	160654921	160654921
1	intra-chromosome translocations	160673149	160673149
1	inter-chromosome translocations	160781361	160781361
1	inter-chromosome translocations	160781947	160781947
1	inter-chromosome translocations	160885235	160885235
1	intra-chromosome translocations	160888305	160888305
1	inter-chromosome translocations	160890052	160890052
1	intra-chromosome translocations	160942102	160942102
1	intra-chromosome translocations	160989282	160989748
22	Inversion	1711770	1711770
1	Inversion	161033513	161033521
1	intra-chromosome translocations	161066485	161066485
1	intra-chromosome translocations	161087594	161100216
38	Inversion	1833694	1833694
2	Inversion	44193230	44203162
1	inter-chromosome translocations	161590092	161590092
1	inter-chromosome translocations	161598390	161598390
1	inter-chromosome translocations	161623793	161623793
1	inter-chromosome translocations	161624867	161624867
1	intra-chromosome translocations	161724919	161724919
1	intra-chromosome translocations	161975047	161983716
1	intra-chromosome translocations	162177553	162177553
1	intra-chromosome translocations	163004896	163004896
1	intra-chromosome translocations	163105845	163105845
1	intra-chromosome translocations	163270502	163270502
1	intra-chromosome translocations	163290369	163290369
1	intra-chromosome translocations	163291948	163291948
1	intra-chromosome translocations	163518940	163518940
1	intra-chromosome translocations	163574144	163574160
1	intra-chromosome translocations	163895852	163895852
1	intra-chromosome translocations	164671108	164671108
1	intra-chromosome translocations	165095002	165095002
1	Inversion	166047015	166047015
1	Inversion	166054390	166054390
1	inter-chromosome translocations	166372127	166372127
1	inter-chromosome translocations	166403057	166411328
38	Inversion	1907373	1907373
34	Inversion	4795201	4795201
1	intra-chromosome translocations	167299224	167299224
1	intra-chromosome translocations	167519462	167519462
1	intra-chromosome translocations	167597265	167597265
1	inter-chromosome translocations	167720402	167720402
1	inter-chromosome translocations	167723199	167723199
1	inter-chromosome translocations	168270522	168270522
1	inter-chromosome translocations	168272290	168272290
1	intra-chromosome translocations	169100808	169100819
1	intra-chromosome translocations	169361373	169361373
1	intra-chromosome translocations	170339382	170339382
1	intra-chromosome translocations	170532085	170532085
1	intra-chromosome translocations	171563102	171563102
1	intra-chromosome translocations	172867726	172868387
1	inter-chromosome translocations	173855985	173855985
1	inter-chromosome translocations	173856225	173856225
1	intra-chromosome translocations	174012221	174012221
1	intra-chromosome translocations	174144478	174144478
1	intra-chromosome translocations	174287701	174287701
1	intra-chromosome translocations	174817219	174817228
1	Inversion	175472533	175472533
1	intra-chromosome translocations	175802215	175802215
1	Inversion	176216564	176216568
1	intra-chromosome translocations	176259037	176259037
1	intra-chromosome translocations	176323941	176323941
1	intra-chromosome translocations	176732931	176732931
1	intra-chromosome translocations	177082145	177082145
1	intra-chromosome translocations	177106411	177106411
1	intra-chromosome translocations	177472732	177472732
1	intra-chromosome translocations	177555922	177555922
1	inter-chromosome translocations	177910030	177910030
1	inter-chromosome translocations	177916978	177916978
1	inter-chromosome translocations	177917578	177917578
1	inter-chromosome translocations	178305016	178305016
1	inter-chromosome translocations	178305398	178305398
1	Inversion	178336342	178336342
1	Inversion	178342998	178342998
1	intra-chromosome translocations	178873934	178873948
1	intra-chromosome translocations	178906946	178906946
1	intra-chromosome translocations	179270037	179270037
1	intra-chromosome translocations	179482606	179482606
1	intra-chromosome translocations	179929836	179929836
1	intra-chromosome translocations	179978197	179978197
1	intra-chromosome translocations	180792158	180792158
1	intra-chromosome translocations	180946515	180946629
1	intra-chromosome translocations	181019948	181019948
1	intra-chromosome translocations	181075391	181075391
1	intra-chromosome translocations	181210385	181210385
1	intra-chromosome translocations	181309684	181309684
1	intra-chromosome translocations	181954362	181954362
1	intra-chromosome translocations	182181774	182181774
1	inter-chromosome translocations	183655063	183655063
1	inter-chromosome translocations	183655494	183655494
1	intra-chromosome translocations	183748380	183748380
1	intra-chromosome translocations	184984239	184984608
1	inter-chromosome translocations	185833010	185833010
1	inter-chromosome translocations	185833184	185833260
1	intra-chromosome translocations	185995324	185995324
1	intra-chromosome translocations	187313405	187313413
1	intra-chromosome translocations	187542957	187542957
1	intra-chromosome translocations	187671619	187671619
1	inter-chromosome translocations	188370577	188370599
1	inter-chromosome translocations	188373673	188374714
1	intra-chromosome translocations	188411846	188411846
1	intra-chromosome translocations	188479600	188479600
1	inter-chromosome translocations	188568040	188568040
1	inter-chromosome translocations	188592733	188592733
1	intra-chromosome translocations	188704982	188704982
1	intra-chromosome translocations	188955899	188955903
1	inter-chromosome translocations	189277270	189277270
1	inter-chromosome translocations	189277648	189277648
1	inter-chromosome translocations	189641118	189641118
1	inter-chromosome translocations	189641473	189641473
1	intra-chromosome translocations	190208334	190208334
1	intra-chromosome translocations	190334930	190334930
1	intra-chromosome translocations	190437454	190437454
1	intra-chromosome translocations	190466927	190466927
1	intra-chromosome translocations	190624970	190624970
1	intra-chromosome translocations	190712226	190712246
1	intra-chromosome translocations	191064386	191065916
1	inter-chromosome translocations	191100884	191100884
1	inter-chromosome translocations	191101547	191101556
1	Inversion	191588585	191588585
1	Inversion	191664239	191664239
1	intra-chromosome translocations	191757423	191757423
1	intra-chromosome translocations	192274551	192274554
1	intra-chromosome translocations	192672074	192672074
1	intra-chromosome translocations	193306831	193306831
1	intra-chromosome translocations	193861257	193861257
1	inter-chromosome translocations	193973472	193973472
1	inter-chromosome translocations	193981007	193981007
1	inter-chromosome translocations	194464552	194464552
1	inter-chromosome translocations	194472061	194472061
1	intra-chromosome translocations	194658359	194658359
1	intra-chromosome translocations	195066308	195066308
1	intra-chromosome translocations	195603025	195603025
1	intra-chromosome translocations	195604688	195604688
1	intra-chromosome translocations	195744218	195744218
1	intra-chromosome translocations	195855575	195855581
1	intra-chromosome translocations	195875537	195875537
1	intra-chromosome translocations	197706581	197706621
1	intra-chromosome translocations	197835303	197835303
1	intra-chromosome translocations	197839928	197839928
1	inter-chromosome translocations	197914298	197914604
1	inter-chromosome translocations	197948564	197949201
1	intra-chromosome translocations	198254270	198254270
1	intra-chromosome translocations	198257526	198257526
1	intra-chromosome translocations	198258786	198258786
1	intra-chromosome translocations	198267250	198267250
1	Inversion	198280292	198280292
1	intra-chromosome translocations	198349198	198349198
1	intra-chromosome translocations	199090845	199090845
1	intra-chromosome translocations	199226857	199226857
1	intra-chromosome translocations	199720772	199720772
1	intra-chromosome translocations	199721364	199721364
1	intra-chromosome translocations	199755394	199755394
25	Inversion	5231556	5231556
1	intra-chromosome translocations	200027192	200027246
1	intra-chromosome translocations	200046635	200046635
1	intra-chromosome translocations	200330243	200330243
1	inter-chromosome translocations	200932883	200932883
1	inter-chromosome translocations	200956358	200956849
1	intra-chromosome translocations	200977079	200977079
1	intra-chromosome translocations	200981583	200981583
38	Inversion	172908	172908
1	Inversion	201045377	201045377
1	intra-chromosome translocations	201065773	201065773
1	intra-chromosome translocations	201082851	201082851
1	intra-chromosome translocations	201096063	201096063
1	inter-chromosome translocations	201245630	201245630
1	inter-chromosome translocations	201245841	201245841
1	intra-chromosome translocations	201630203	201630203
1	intra-chromosome translocations	201826599	201826599
1	inter-chromosome translocations	202021424	202021426
1	inter-chromosome translocations	202021868	202021887
1	intra-chromosome translocations	202030614	202030614
1	intra-chromosome translocations	202118848	202118848
1	Inversion	202219864	202219864
1	Inversion	202220021	202220021
1	intra-chromosome translocations	202342609	202342609
1	intra-chromosome translocations	202904941	202905145
1	intra-chromosome translocations	203074724	203074724
Z	Inversion	52129301	52129301
25	Inversion	2013968	2013968
1	intra-chromosome translocations	204743788	204743788
1	intra-chromosome translocations	205026208	205026208
1	intra-chromosome translocations	205580385	205580566
1	intra-chromosome translocations	205586849	205586849
1	intra-chromosome translocations	205617018	205617739
1	intra-chromosome translocations	205624149	205624320
1	intra-chromosome translocations	205627620	205627721
1	inter-chromosome translocations	205637961	205637961
1	inter-chromosome translocations	205644755	205644755
1	intra-chromosome translocations	205673028	205673028
1	intra-chromosome translocations	205698513	205698513
1	intra-chromosome translocations	205713243	205713243
Z	Inversion	30830501	30839020
1	intra-chromosome translocations	206079020	206079956
1	intra-chromosome translocations	206152423	206152423
1	intra-chromosome translocations	206155858	206155858
1	intra-chromosome translocations	206209821	206209821
1	intra-chromosome translocations	206228191	206228237
1	intra-chromosome translocations	206298539	206298539
1	intra-chromosome translocations	206342955	206342955
1	intra-chromosome translocations	206412745	206412945
1	intra-chromosome translocations	206435802	206436116
1	intra-chromosome translocations	206478036	206478036
1	Inversion	206481230	206481230
1	intra-chromosome translocations	206506816	206506826
1	intra-chromosome translocations	206538089	206538356
1	intra-chromosome translocations	206570150	206570233
Z	Inversion	57359995	57359995
1	intra-chromosome translocations	206638950	206638980
1	intra-chromosome translocations	206653069	206653069
1	intra-chromosome translocations	206653755	206653755
1	intra-chromosome translocations	206664821	206664821
1	intra-chromosome translocations	206698382	206698382
1	Inversion	206708920	206708920
1	intra-chromosome translocations	206712036	206712036
Z	Inversion	57369587	57369587
1	Inversion	206728884	206728884
1	Inversion	206735007	206735007
25	Inversion	5062281	5062281
25	Inversion	5052905	5052905
1	intra-chromosome translocations	206823649	206823659
1	Inversion	206852943	206852943
11	Inversion	22134683	22134683
1	Inversion	59497204	59497204
1	intra-chromosome translocations	206910331	206910444
1	Inversion	206940928	206940928
1	intra-chromosome translocations	206977769	206977769
1	intra-chromosome translocations	207033676	207033676
1	intra-chromosome translocations	207061780	207061780
1	Inversion	207100624	207100634
1	intra-chromosome translocations	207111000	207111000
1	intra-chromosome translocations	207120982	207120982
30	Inversion	77171	77171
1	intra-chromosome translocations	207181252	207181252
1	intra-chromosome translocations	207181566	207181598
1	intra-chromosome translocations	207181737	207182123
1	intra-chromosome translocations	207235349	207235349
1	intra-chromosome translocations	207437484	207437484
1	intra-chromosome translocations	207471829	207471838
1	intra-chromosome translocations	207533007	207533116
1	intra-chromosome translocations	207547428	207547542
1	intra-chromosome translocations	207563579	207563579
1	intra-chromosome translocations	207573169	207573169
1	inter-chromosome translocations	207835264	207835264
1	inter-chromosome translocations	207854748	207854748
1	Inversion	160184330	160184330
1	intra-chromosome translocations	207913019	207913019
1	intra-chromosome translocations	207935034	207935136
1	intra-chromosome translocations	207938792	207938794
34	Inversion	4812295	4812295
1	Inversion	207943817	207943817
25	Inversion	106921	113995
1	intra-chromosome translocations	208008628	208008758
1	intra-chromosome translocations	208009155	208009638
1	Inversion	208031759	208031759
1	Inversion	208174507	208174507
2	intra-chromosome translocations	23465	23465
2	inter-chromosome translocations	47028	47028
2	inter-chromosome translocations	84772	84772
2	inter-chromosome translocations	84874	84874
2	inter-chromosome translocations	175545	175545
39	Inversion	722051	722051
2	intra-chromosome translocations	232462	238072
2	intra-chromosome translocations	239582	239582
2	Inversion	284057	284057
2	intra-chromosome translocations	284340	284340
1	Inversion	80692783	80692783
2	intra-chromosome translocations	369273	379559
1	Inversion	80681495	80681495
2	Inversion	1002517	1002519
2	Inversion	1006314	1006314
2	Inversion	1043130	1043130
1	Inversion	206718066	206718066
2	intra-chromosome translocations	1136271	1136271
2	intra-chromosome translocations	1179813	1179813
2	intra-chromosome translocations	1185255	1185255
8	Inversion	16461310	16467941
38	Inversion	348255	348255
2	intra-chromosome translocations	1255274	1255274
2	inter-chromosome translocations	1850515	1850515
2	inter-chromosome translocations	1857796	1857796
2	intra-chromosome translocations	2144338	2144582
2	inter-chromosome translocations	2529645	2529645
2	inter-chromosome translocations	2537166	2537166
2	intra-chromosome translocations	2571571	2571571
2	intra-chromosome translocations	2660736	2660738
Z	Inversion	50560104	50566448
36	Inversion	217136	217136
1	Inversion	82198495	82198495
2	Inversion	3033038	3033038
2	Inversion	3060052	3060052
2	Inversion	3084730	3084730
2	intra-chromosome translocations	3402504	3404487
2	intra-chromosome translocations	3438084	3438084
2	Inversion	3456150	3456150
2	intra-chromosome translocations	3492138	3492198
2	Inversion	3517319	3517404
2	inter-chromosome translocations	3564004	3564004
2	inter-chromosome translocations	3650871	3651001
2	intra-chromosome translocations	3724487	3724487
2	intra-chromosome translocations	3757717	3757717
2	inter-chromosome translocations	3837635	3837635
2	inter-chromosome translocations	3838231	3838231
2	intra-chromosome translocations	3939763	3939763
2	intra-chromosome translocations	4214346	4214346
2	intra-chromosome translocations	4599176	4602872
2	intra-chromosome translocations	4619361	4619361
2	intra-chromosome translocations	5525555	5525555
2	intra-chromosome translocations	6148193	6150330
2	intra-chromosome translocations	6192659	6192659
2	intra-chromosome translocations	6539613	6539613
2	intra-chromosome translocations	6547330	6547330
2	intra-chromosome translocations	6699302	6699361
2	intra-chromosome translocations	6750538	6750538
2	intra-chromosome translocations	7714911	7714911
2	intra-chromosome translocations	8427628	8427649
2	intra-chromosome translocations	8827156	8827156
2	inter-chromosome translocations	12263743	12263743
2	inter-chromosome translocations	12287966	12288405
2	inter-chromosome translocations	12288412	12288412
2	intra-chromosome translocations	12295802	12295802
2	inter-chromosome translocations	13572758	13572758
2	inter-chromosome translocations	13573174	13573174
2	inter-chromosome translocations	13573555	13573555
2	intra-chromosome translocations	14608684	14608684
2	intra-chromosome translocations	14846918	14846918
2	intra-chromosome translocations	15294603	15297521
2	intra-chromosome translocations	15848267	15848267
2	intra-chromosome translocations	15880518	15880518
2	intra-chromosome translocations	15892183	15892183
2	inter-chromosome translocations	16842642	16842642
2	inter-chromosome translocations	16843179	16843179
2	inter-chromosome translocations	16912833	16912833
2	inter-chromosome translocations	16915282	16915283
2	Inversion	17055475	17055475
1	Inversion	75139189	75139189
2	inter-chromosome translocations	17479639	17486274
2	inter-chromosome translocations	17504862	17505780
2	intra-chromosome translocations	17735917	17735917
2	intra-chromosome translocations	17748682	17748682
2	intra-chromosome translocations	18452842	18452928
2	intra-chromosome translocations	18625711	18625711
2	inter-chromosome translocations	18922248	18922465
2	inter-chromosome translocations	18922896	18922896
2	intra-chromosome translocations	19190478	19190478
2	intra-chromosome translocations	19300721	19300742
2	intra-chromosome translocations	19741990	19741990
2	intra-chromosome translocations	19800978	19800989
2	inter-chromosome translocations	19811943	19811943
2	inter-chromosome translocations	19813034	19813034
2	inter-chromosome translocations	19817229	19817229
2	intra-chromosome translocations	20250114	20250114
2	intra-chromosome translocations	20310892	20310892
2	intra-chromosome translocations	21985570	21985570
2	intra-chromosome translocations	22726616	22726640
2	intra-chromosome translocations	23434540	23434540
2	inter-chromosome translocations	23474072	23474072
2	inter-chromosome translocations	23476734	23476734
2	intra-chromosome translocations	23742797	23742798
37	Inversion	1364306	1370267
2	Inversion	23815022	23815029
2	inter-chromosome translocations	24724314	24724314
2	inter-chromosome translocations	24724334	24724334
2	inter-chromosome translocations	24724412	24724412
2	intra-chromosome translocations	24886825	24888385
2	Inversion	24969352	24969352
2	Inversion	24971824	24971824
2	intra-chromosome translocations	25228021	25228021
2	inter-chromosome translocations	25431448	25431448
2	inter-chromosome translocations	25431580	25431580
2	intra-chromosome translocations	25616676	25616676
2	inter-chromosome translocations	26229050	26229050
2	inter-chromosome translocations	26233751	26233751
2	intra-chromosome translocations	26370100	26370107
2	Inversion	26405047	26405047
2	intra-chromosome translocations	26455820	26455820
2	intra-chromosome translocations	26487917	26488332
2	intra-chromosome translocations	26560763	26560763
2	Inversion	26677232	26677271
2	intra-chromosome translocations	27343518	27343518
2	intra-chromosome translocations	27421767	27421767
2	intra-chromosome translocations	27445111	27445111
2	inter-chromosome translocations	27487722	27487722
2	inter-chromosome translocations	27494671	27494671
2	intra-chromosome translocations	28384721	28384721
2	intra-chromosome translocations	28400848	28400848
2	intra-chromosome translocations	28951820	28951820
2	inter-chromosome translocations	28980110	28980110
2	inter-chromosome translocations	28980346	28980346
2	intra-chromosome translocations	28986446	28986446
2	intra-chromosome translocations	29032340	29032340
2	inter-chromosome translocations	29444205	29444205
2	inter-chromosome translocations	29450532	29450532
2	inter-chromosome translocations	29524867	29524867
2	inter-chromosome translocations	29525105	29525105
2	intra-chromosome translocations	29628446	29628471
2	intra-chromosome translocations	29750949	29750949
2	inter-chromosome translocations	29801120	29801120
2	inter-chromosome translocations	29801300	29801300
2	intra-chromosome translocations	30161251	30161251
2	intra-chromosome translocations	30177396	30177396
2	intra-chromosome translocations	30333737	30333738
2	intra-chromosome translocations	30854262	30854262
38	Inversion	1885564	1885564
11	Inversion	6215811	6221573
2	intra-chromosome translocations	31412329	31412338
2	intra-chromosome translocations	31477981	31477981
2	intra-chromosome translocations	31572667	31572667
2	intra-chromosome translocations	31616829	31616850
2	intra-chromosome translocations	31813574	31813579
2	inter-chromosome translocations	32547746	32548590
2	inter-chromosome translocations	32554450	32562331
2	intra-chromosome translocations	33200005	33200005
2	intra-chromosome translocations	34114824	34114824
2	inter-chromosome translocations	34628316	34628316
2	inter-chromosome translocations	34633145	34633145
2	intra-chromosome translocations	36632272	36632272
2	inter-chromosome translocations	36935044	36935044
2	inter-chromosome translocations	36935183	36935183
2	inter-chromosome translocations	37213166	37213166
2	inter-chromosome translocations	37220563	37220563
2	intra-chromosome translocations	37659365	37659365
2	intra-chromosome translocations	37993971	37994009
2	intra-chromosome translocations	38100620	38100621
2	intra-chromosome translocations	38469727	38469727
2	intra-chromosome translocations	38611190	38611190
2	inter-chromosome translocations	38737525	38737525
2	inter-chromosome translocations	38737759	38737759
2	intra-chromosome translocations	39699444	39699444
2	intra-chromosome translocations	39959208	39959208
2	intra-chromosome translocations	40222366	40222366
2	intra-chromosome translocations	40391152	40391152
2	intra-chromosome translocations	40440463	40440463
2	intra-chromosome translocations	40509725	40509725
2	intra-chromosome translocations	41470039	41470039
2	intra-chromosome translocations	42112509	42112509
2	intra-chromosome translocations	42430926	42430926
2	intra-chromosome translocations	42431986	42431986
2	inter-chromosome translocations	43542765	43542765
2	inter-chromosome translocations	43542941	43542941
2	intra-chromosome translocations	43746323	43746333
2	intra-chromosome translocations	43935000	43935000
2	intra-chromosome translocations	44046896	44046896
2	intra-chromosome translocations	44063103	44063103
40	Inversion	1302182	1302182
2	Inversion	145068295	145068295
2	intra-chromosome translocations	44317829	44317829
2	inter-chromosome translocations	44448000	44448000
2	inter-chromosome translocations	44448107	44448112
2	inter-chromosome translocations	44560358	44560358
2	inter-chromosome translocations	44561272	44561273
2	intra-chromosome translocations	45220531	45221063
2	intra-chromosome translocations	45311756	45311756
2	intra-chromosome translocations	45842368	45842368
2	intra-chromosome translocations	45879585	45879585
2	intra-chromosome translocations	46162173	46162173
2	intra-chromosome translocations	46182458	46182458
2	intra-chromosome translocations	46192595	46192732
2	intra-chromosome translocations	46225041	46225041
2	intra-chromosome translocations	47335597	47335597
2	intra-chromosome translocations	47870823	47870823
2	intra-chromosome translocations	47873659	47873702
2	intra-chromosome translocations	47932583	47932583
2	Inversion	47935606	47935606
34	Inversion	6346306	6346306
2	intra-chromosome translocations	48145070	48145814
2	intra-chromosome translocations	48238781	48238781
2	Inversion	48488092	48488092
2	Inversion	48693693	48693721
2	inter-chromosome translocations	48734298	48734298
2	inter-chromosome translocations	48734997	48734997
2	intra-chromosome translocations	48783573	48783573
2	intra-chromosome translocations	48858298	48858299
2	intra-chromosome translocations	49079164	49079165
2	intra-chromosome translocations	49581528	49581528
2	Inversion	49682655	49682655
2	Inversion	49788283	49788283
2	inter-chromosome translocations	49836752	49836752
29	Inversion	324460	324460
2	inter-chromosome translocations	49874246	49874570
2	intra-chromosome translocations	50574869	50574869
2	inter-chromosome translocations	50660124	50660124
2	inter-chromosome translocations	50660345	50660345
2	intra-chromosome translocations	50693569	50693569
2	inter-chromosome translocations	50753265	50753265
2	inter-chromosome translocations	50753862	50753862
2	inter-chromosome translocations	50824714	50824714
2	inter-chromosome translocations	50825704	50825704
2	intra-chromosome translocations	50837382	50837382
2	intra-chromosome translocations	51007748	51008047
2	intra-chromosome translocations	51351343	51351343
2	inter-chromosome translocations	51383817	51383831
2	inter-chromosome translocations	51384056	51384056
2	intra-chromosome translocations	52020649	52020649
2	inter-chromosome translocations	52021651	52021652
2	inter-chromosome translocations	52021806	52021806
2	intra-chromosome translocations	52789974	52789974
2	intra-chromosome translocations	52843153	52845208
2	intra-chromosome translocations	52967112	52967117
2	intra-chromosome translocations	52995163	52995382
2	intra-chromosome translocations	53367039	53367039
2	intra-chromosome translocations	53554515	53554515
2	intra-chromosome translocations	54047827	54047827
2	intra-chromosome translocations	54516854	54516854
2	intra-chromosome translocations	54702217	54702218
2	intra-chromosome translocations	55374290	55374290
2	intra-chromosome translocations	55623823	55623823
2	intra-chromosome translocations	55696250	55696250
2	Inversion	56399168	56399168
2	Inversion	56400409	56400413
2	intra-chromosome translocations	57195350	57195351
2	intra-chromosome translocations	57252724	57252724
2	intra-chromosome translocations	57464643	57464735
2	inter-chromosome translocations	57616166	57616166
2	inter-chromosome translocations	57616426	57616426
2	intra-chromosome translocations	57693703	57693703
2	intra-chromosome translocations	58059981	58059989
2	inter-chromosome translocations	58435739	58435739
2	inter-chromosome translocations	58435887	58435887
2	intra-chromosome translocations	58518325	58518325
2	Inversion	58688574	58688574
2	intra-chromosome translocations	58723568	58723568
2	Inversion	58725139	58725144
2	Inversion	58762948	58762948
2	intra-chromosome translocations	58945139	58945139
2	intra-chromosome translocations	59216012	59216127
2	Inversion	59257553	59257631
2	intra-chromosome translocations	59573329	59573329
2	inter-chromosome translocations	59789334	59789334
2	inter-chromosome translocations	59789397	59789397
2	intra-chromosome translocations	60079793	60079793
2	intra-chromosome translocations	60306467	60306467
2	intra-chromosome translocations	60500306	60500306
2	intra-chromosome translocations	60500988	60500988
2	intra-chromosome translocations	60576747	60576747
2	inter-chromosome translocations	60597409	60597409
2	inter-chromosome translocations	60599928	60599928
2	inter-chromosome translocations	60601022	60601022
2	intra-chromosome translocations	60930843	60930843
2	inter-chromosome translocations	61342435	61342437
2	inter-chromosome translocations	61343726	61343726
2	intra-chromosome translocations	61515646	61515646
2	intra-chromosome translocations	61550004	61550004
2	intra-chromosome translocations	61923060	61923084
2	Inversion	62012029	62012061
2	intra-chromosome translocations	62030077	62030079
2	intra-chromosome translocations	62092674	62092674
2	Inversion	62168274	62168274
2	intra-chromosome translocations	62302207	62302217
2	inter-chromosome translocations	62412622	62412622
2	inter-chromosome translocations	62419246	62419246
2	inter-chromosome translocations	62666211	62666211
2	intra-chromosome translocations	62773678	62774050
2	intra-chromosome translocations	62824574	62824574
2	intra-chromosome translocations	63137447	63137447
2	intra-chromosome translocations	63373077	63373077
2	intra-chromosome translocations	63522103	63522103
2	inter-chromosome translocations	64253633	64253633
2	inter-chromosome translocations	64260769	64260769
2	intra-chromosome translocations	64868573	64868718
2	intra-chromosome translocations	65457357	65457357
2	inter-chromosome translocations	66414293	66414293
2	inter-chromosome translocations	66414400	66414400
2	intra-chromosome translocations	66621452	66621452
2	intra-chromosome translocations	66766836	66766837
2	intra-chromosome translocations	66887840	66887840
2	intra-chromosome translocations	67231249	67231249
2	intra-chromosome translocations	67234865	67234865
2	inter-chromosome translocations	67359973	67359973
2	inter-chromosome translocations	67366903	67366903
2	intra-chromosome translocations	67438563	67438563
2	intra-chromosome translocations	67495496	67495497
2	intra-chromosome translocations	67703949	67703949
2	inter-chromosome translocations	68210323	68212510
2	inter-chromosome translocations	68260050	68260051
2	Inversion	68696963	68696963
2	intra-chromosome translocations	68931072	68931072
2	intra-chromosome translocations	69274734	69275328
39	Inversion	1198025	1198025
2	inter-chromosome translocations	69647544	69647980
2	inter-chromosome translocations	69744765	69744765
2	intra-chromosome translocations	69873049	69873049
2	intra-chromosome translocations	70000175	70000175
2	intra-chromosome translocations	70457410	70457528
2	intra-chromosome translocations	70457656	70457656
2	intra-chromosome translocations	71555682	71556204
2	intra-chromosome translocations	72017036	72017036
2	intra-chromosome translocations	72017176	72017176
2	intra-chromosome translocations	72058874	72058874
2	intra-chromosome translocations	72059811	72059811
2	intra-chromosome translocations	72601813	72601816
2	intra-chromosome translocations	72751811	72751811
2	intra-chromosome translocations	72881937	72881937
2	intra-chromosome translocations	72953073	72953073
2	inter-chromosome translocations	72953957	72953957
2	inter-chromosome translocations	72954109	72954109
2	intra-chromosome translocations	73518862	73518862
2	intra-chromosome translocations	73800088	73800089
2	intra-chromosome translocations	74284963	74284968
2	intra-chromosome translocations	74313200	74313200
2	intra-chromosome translocations	74370431	74370431
2	intra-chromosome translocations	74465596	74465596
2	inter-chromosome translocations	74534262	74534302
2	inter-chromosome translocations	74535280	74535310
2	intra-chromosome translocations	75644394	75644394
2	intra-chromosome translocations	76303579	76303579
2	intra-chromosome translocations	76716025	76717303
2	inter-chromosome translocations	76866223	76866241
2	inter-chromosome translocations	76866489	76866489
2	intra-chromosome translocations	77099933	77099933
2	intra-chromosome translocations	77202621	77202621
2	inter-chromosome translocations	77308574	77308574
2	inter-chromosome translocations	77309032	77309058
2	intra-chromosome translocations	77359273	77359273
3	Inversion	697663	697663
2	intra-chromosome translocations	78987650	78987672
2	Inversion	79614610	79614612
2	inter-chromosome translocations	79671065	79671065
2	inter-chromosome translocations	79674715	79674715
2	intra-chromosome translocations	79864850	79864850
2	intra-chromosome translocations	79935092	79935092
2	intra-chromosome translocations	80483521	80483521
2	intra-chromosome translocations	80815727	80815738
2	intra-chromosome translocations	81215184	81215184
2	intra-chromosome translocations	81963958	81963958
2	Inversion	82186926	82186926
2	intra-chromosome translocations	82296248	82296248
2	inter-chromosome translocations	82300526	82300526
2	inter-chromosome translocations	82320021	82320021
2	inter-chromosome translocations	82389241	82389241
2	intra-chromosome translocations	82398377	82398377
2	inter-chromosome translocations	82495948	82495948
2	intra-chromosome translocations	83007771	83008470
2	intra-chromosome translocations	83246236	83246952
2	intra-chromosome translocations	83358072	83358072
2	intra-chromosome translocations	83606063	83606063
2	intra-chromosome translocations	84365152	84365153
2	inter-chromosome translocations	85096745	85096745
2	inter-chromosome translocations	85097033	85097033
2	intra-chromosome translocations	85866046	85866046
2	intra-chromosome translocations	86284294	86287111
2	intra-chromosome translocations	86686193	86686193
2	intra-chromosome translocations	87019546	87019546
2	intra-chromosome translocations	87028972	87028974
2	intra-chromosome translocations	87066604	87066604
2	intra-chromosome translocations	87084960	87084960
2	intra-chromosome translocations	87126750	87126750
2	intra-chromosome translocations	87291421	87291421
2	intra-chromosome translocations	87301306	87301352
2	intra-chromosome translocations	87301459	87301459
2	inter-chromosome translocations	87317051	87317051
2	intra-chromosome translocations	87351021	87351021
2	intra-chromosome translocations	87420086	87420086
2	inter-chromosome translocations	87433612	87433612
2	intra-chromosome translocations	87448074	87448074
2	intra-chromosome translocations	87828964	87828964
2	intra-chromosome translocations	87987855	87987855
2	intra-chromosome translocations	88138781	88138781
2	intra-chromosome translocations	88205588	88205589
11	Inversion	18697425	18697425
2	Inversion	88591212	88591212
2	inter-chromosome translocations	89005451	89005465
2	inter-chromosome translocations	89079695	89079695
2	inter-chromosome translocations	89168072	89168072
2	inter-chromosome translocations	89329594	89329594
2	intra-chromosome translocations	89344458	89344458
2	intra-chromosome translocations	89560931	89560931
2	intra-chromosome translocations	89636693	89636693
2	intra-chromosome translocations	89698021	89698078
2	intra-chromosome translocations	89698490	89698490
2	intra-chromosome translocations	89857242	89859529
2	intra-chromosome translocations	90223944	90223944
2	inter-chromosome translocations	90465159	90465159
2	inter-chromosome translocations	90465254	90465254
2	inter-chromosome translocations	91026380	91026380
2	inter-chromosome translocations	91027441	91027441
2	intra-chromosome translocations	91164493	91164499
2	intra-chromosome translocations	91192740	91192740
2	intra-chromosome translocations	91934752	91934752
2	intra-chromosome translocations	92019001	92019001
2	inter-chromosome translocations	93905896	93905896
2	inter-chromosome translocations	93924465	93924465
2	inter-chromosome translocations	96720053	96723497
2	inter-chromosome translocations	96754776	96754776
2	intra-chromosome translocations	97096104	97096104
2	intra-chromosome translocations	97098424	97098424
2	intra-chromosome translocations	97476186	97476186
2	inter-chromosome translocations	97868297	97868297
2	inter-chromosome translocations	97868633	97868633
2	intra-chromosome translocations	98540446	98540446
2	inter-chromosome translocations	98634750	98634750
2	inter-chromosome translocations	98635733	98635733
2	intra-chromosome translocations	98643717	98643717
2	inter-chromosome translocations	98650528	98650528
2	inter-chromosome translocations	98656466	98656466
2	inter-chromosome translocations	98663238	98663328
2	intra-chromosome translocations	98704867	98704867
2	inter-chromosome translocations	98711998	98712560
2	intra-chromosome translocations	100500441	100500441
2	intra-chromosome translocations	101507250	101507250
2	intra-chromosome translocations	101900865	101900865
2	intra-chromosome translocations	101940557	101940557
2	intra-chromosome translocations	102368249	102368249
2	inter-chromosome translocations	102701925	102701926
2	inter-chromosome translocations	102704022	102704022
2	intra-chromosome translocations	104091520	104091520
2	intra-chromosome translocations	105649244	105650132
2	inter-chromosome translocations	106345057	106345057
2	inter-chromosome translocations	106350088	106350090
2	intra-chromosome translocations	106355384	106355384
2	intra-chromosome translocations	106380521	106380521
2	intra-chromosome translocations	106393305	106393305
2	intra-chromosome translocations	106396179	106396179
2	inter-chromosome translocations	106654388	106654388
2	inter-chromosome translocations	106675084	106675084
2	inter-chromosome translocations	107301779	107301779
2	inter-chromosome translocations	107307233	107307233
Z	Inversion	50143041	50143041
2	intra-chromosome translocations	107519007	107519007
2	intra-chromosome translocations	107788364	107788364
2	intra-chromosome translocations	108165214	108165214
2	inter-chromosome translocations	108209188	108209188
2	inter-chromosome translocations	108213377	108213377
2	intra-chromosome translocations	108486382	108486382
2	intra-chromosome translocations	108698567	108698567
2	inter-chromosome translocations	108733464	108734088
2	inter-chromosome translocations	108756061	108756061
2	intra-chromosome translocations	108767906	108767906
2	inter-chromosome translocations	108786627	108786627
Z	Inversion	30875135	30875135
2	inter-chromosome translocations	108813819	108813819
2	inter-chromosome translocations	108876100	108876153
2	intra-chromosome translocations	108885203	108885203
2	inter-chromosome translocations	108892120	108892120
Z	Inversion	30892536	30892536
2	intra-chromosome translocations	109120066	109120066
2	inter-chromosome translocations	110220942	110220942
2	inter-chromosome translocations	110221537	110221537
2	intra-chromosome translocations	110312242	110312305
2	inter-chromosome translocations	111435731	111435731
2	inter-chromosome translocations	111436328	111436328
2	intra-chromosome translocations	111486989	111486992
2	intra-chromosome translocations	111616250	111616250
2	Inversion	111645739	111645739
2	Inversion	111646961	111646961
2	Inversion	112476525	112476525
2	Inversion	112477120	112477120
2	intra-chromosome translocations	112707352	112707352
2	inter-chromosome translocations	112730240	112730240
2	inter-chromosome translocations	112738754	112738759
2	intra-chromosome translocations	112750478	112750478
2	intra-chromosome translocations	112792401	112792401
2	intra-chromosome translocations	112968647	112968647
2	Inversion	113349070	113349072
2	Inversion	113349194	113349194
2	inter-chromosome translocations	114127580	114127580
2	inter-chromosome translocations	114135013	114135013
2	intra-chromosome translocations	114346640	114346640
2	intra-chromosome translocations	114679110	114679110
2	intra-chromosome translocations	114849812	114849812
2	intra-chromosome translocations	115004406	115004494
2	intra-chromosome translocations	115111398	115111398
2	inter-chromosome translocations	115196407	115196407
2	inter-chromosome translocations	115196610	115196610
2	intra-chromosome translocations	116026771	116026771
2	intra-chromosome translocations	116154411	116154411
2	intra-chromosome translocations	116758861	116758861
2	intra-chromosome translocations	117249360	117249401
2	intra-chromosome translocations	117331762	117331762
2	intra-chromosome translocations	117394810	117394810
2	intra-chromosome translocations	117820439	117820439
2	intra-chromosome translocations	118272312	118272312
2	intra-chromosome translocations	118354606	118354606
2	intra-chromosome translocations	118780393	118780393
2	intra-chromosome translocations	120480243	120480243
2	Inversion	121050054	121050054
2	Inversion	121050160	121050160
2	inter-chromosome translocations	121305249	121305249
2	inter-chromosome translocations	121308652	121308665
2	intra-chromosome translocations	123353482	123353482
2	intra-chromosome translocations	123559977	123559977
2	intra-chromosome translocations	124814132	124814132
2	inter-chromosome translocations	124837703	124837703
2	inter-chromosome translocations	124845054	124845054
2	intra-chromosome translocations	125835456	125835456
2	intra-chromosome translocations	126817010	126817010
2	intra-chromosome translocations	127092299	127092299
2	intra-chromosome translocations	127493978	127493978
2	intra-chromosome translocations	127921336	127921336
2	inter-chromosome translocations	128800039	128800039
2	inter-chromosome translocations	128800040	128800040
2	inter-chromosome translocations	128807756	128807756
2	inter-chromosome translocations	129840514	129840514
2	inter-chromosome translocations	129847607	129847607
2	inter-chromosome translocations	130790595	130790595
2	inter-chromosome translocations	130795974	130795974
2	intra-chromosome translocations	131159941	131159941
2	inter-chromosome translocations	131401885	131401885
2	inter-chromosome translocations	131402862	131402862
2	intra-chromosome translocations	133806167	133806167
2	intra-chromosome translocations	133834835	133834835
2	intra-chromosome translocations	133989723	133989723
2	intra-chromosome translocations	134380067	134380067
2	intra-chromosome translocations	134779726	134779726
2	intra-chromosome translocations	134788011	134788014
2	intra-chromosome translocations	135400350	135400443
2	intra-chromosome translocations	136805604	136805604
2	intra-chromosome translocations	136868172	136868172
2	intra-chromosome translocations	137434350	137434350
2	intra-chromosome translocations	138132695	138132695
2	inter-chromosome translocations	138251017	138251102
2	inter-chromosome translocations	138251492	138251492
2	intra-chromosome translocations	138318353	138318353
2	intra-chromosome translocations	138975657	138975657
2	Inversion	139045755	139045755
2	Inversion	139045834	139045834
2	intra-chromosome translocations	139236109	139236109
2	inter-chromosome translocations	141385809	141385811
2	inter-chromosome translocations	141387279	141387303
2	inter-chromosome translocations	141739355	141739355
2	inter-chromosome translocations	141739515	141739515
2	intra-chromosome translocations	142651536	142651536
2	intra-chromosome translocations	143478300	143478318
2	intra-chromosome translocations	144140248	144140248
2	Inversion	1187567	1187567
Z	Inversion	58874450	58874450
2	Inversion	145796315	145796315
2	Inversion	145796913	145796914
2	intra-chromosome translocations	146435392	146435392
2	intra-chromosome translocations	146805743	146805743
2	inter-chromosome translocations	148830874	148830874
2	inter-chromosome translocations	148830875	148830875
2	inter-chromosome translocations	148837998	148837998
2	intra-chromosome translocations	150152276	150152277
2	inter-chromosome translocations	151799189	151799189
2	inter-chromosome translocations	151799512	151799512
2	intra-chromosome translocations	152474195	152474195
34	Inversion	3949316	3953728
2	intra-chromosome translocations	153686691	153686691
2	intra-chromosome translocations	155286124	155286793
2	intra-chromosome translocations	155593215	155593215
2	intra-chromosome translocations	155593633	155593633
2	intra-chromosome translocations	155597349	155597349
2	Inversion	156597230	156597230
2	intra-chromosome translocations	156875841	156875841
2	intra-chromosome translocations	156917776	156917800
2	intra-chromosome translocations	157551208	157551208
2	intra-chromosome translocations	158014267	158014267
2	inter-chromosome translocations	158289483	158289483
2	inter-chromosome translocations	158319877	158320185
2	Inversion	158429936	158429972
2	Inversion	158430299	158430299
2	inter-chromosome translocations	158936058	158936058
2	inter-chromosome translocations	158936653	158936653
35	Inversion	3152337	3152337
2	Inversion	159275384	159275384
1	Inversion	166599619	166603882
38	Inversion	2154063	2158257
2	intra-chromosome translocations	160051501	160052070
2	intra-chromosome translocations	160471979	160471979
2	intra-chromosome translocations	160745628	160745628
2	intra-chromosome translocations	160769206	160769206
2	intra-chromosome translocations	161165390	161165390
2	intra-chromosome translocations	161196845	161196845
2	intra-chromosome translocations	161208634	161208634
2	intra-chromosome translocations	161210699	161210841
2	intra-chromosome translocations	161210846	161210846
2	intra-chromosome translocations	161219114	161219114
2	intra-chromosome translocations	161291973	161292095
2	intra-chromosome translocations	161346942	161346942
2	intra-chromosome translocations	161655404	161655404
2	intra-chromosome translocations	161686624	161686624
2	intra-chromosome translocations	161696150	161696150
2	intra-chromosome translocations	161697529	161697529
2	intra-chromosome translocations	161707843	161707843
2	intra-chromosome translocations	161708044	161708044
2	intra-chromosome translocations	161708351	161708351
2	intra-chromosome translocations	161717904	161717904
2	intra-chromosome translocations	161720268	161720268
2	Inversion	161745735	161745735
2	intra-chromosome translocations	161747917	161747917
2	intra-chromosome translocations	161757458	161757458
2	Inversion	161828842	161828842
2	intra-chromosome translocations	161830259	161830259
2	intra-chromosome translocations	161871880	161871880
2	intra-chromosome translocations	161889697	161889697
2	intra-chromosome translocations	161898538	161898538
2	intra-chromosome translocations	161940617	161940617
2	Inversion	161968075	161968075
2	intra-chromosome translocations	162117051	162117051
2	intra-chromosome translocations	162168927	162168927
2	inter-chromosome translocations	162248948	162248948
2	inter-chromosome translocations	162249546	162249546
2	intra-chromosome translocations	162309069	162309069
2	intra-chromosome translocations	162356213	162356213
2	inter-chromosome translocations	162371093	162371137
2	inter-chromosome translocations	162376269	162376269
2	intra-chromosome translocations	162377748	162377748
2	intra-chromosome translocations	162384115	162384115
2	intra-chromosome translocations	162398262	162398279
2	intra-chromosome translocations	162400625	162400625
2	intra-chromosome translocations	162424972	162424972
2	intra-chromosome translocations	162429319	162429319
2	intra-chromosome translocations	162446389	162446389
2	intra-chromosome translocations	162456593	162456593
2	intra-chromosome translocations	162474407	162474407
2	intra-chromosome translocations	162487625	162487625
2	intra-chromosome translocations	162496296	162496296
2	intra-chromosome translocations	162521305	162521305
2	intra-chromosome translocations	162563179	162563253
2	intra-chromosome translocations	162568079	162568080
2	intra-chromosome translocations	162585647	162585647
2	intra-chromosome translocations	162594259	162594259
2	intra-chromosome translocations	162596368	162596374
40	Inversion	1091033	1095185
2	intra-chromosome translocations	162622808	162651735
2	intra-chromosome translocations	162698169	162698169
2	inter-chromosome translocations	162723578	162723655
2	inter-chromosome translocations	162894201	162894220
2	inter-chromosome translocations	162895746	162895746
10	inter-chromosome translocations	32449	32452
10	inter-chromosome translocations	116871	116871
10	inter-chromosome translocations	165227	165227
10	intra-chromosome translocations	172389	172389
10	inter-chromosome translocations	237206	237206
10	inter-chromosome translocations	245956	245956
10	intra-chromosome translocations	250845	250845
10	inter-chromosome translocations	265169	270299
10	inter-chromosome translocations	369254	369254
10	inter-chromosome translocations	376230	376230
10	inter-chromosome translocations	379341	379341
10	inter-chromosome translocations	455778	455778
10	inter-chromosome translocations	455882	455919
10	inter-chromosome translocations	473095	473095
10	intra-chromosome translocations	4943400	4943499
10	inter-chromosome translocations	5285915	5285915
10	inter-chromosome translocations	5286025	5286025
10	intra-chromosome translocations	5417941	5417941
10	intra-chromosome translocations	5663340	5663340
10	inter-chromosome translocations	6474281	6474281
10	inter-chromosome translocations	6474602	6474602
10	inter-chromosome translocations	6840966	6840966
10	inter-chromosome translocations	6841221	6841221
10	intra-chromosome translocations	6861744	6862691
33	Inversion	1105270	1105270
10	intra-chromosome translocations	6893023	6893030
35	Inversion	5185506	5185506
10	inter-chromosome translocations	7353511	7354176
10	inter-chromosome translocations	7382831	7382831
10	intra-chromosome translocations	7383433	7383433
10	inter-chromosome translocations	7390981	7390981
10	intra-chromosome translocations	7399605	7399605
10	inter-chromosome translocations	7420018	7420018
10	intra-chromosome translocations	7618011	7618011
10	intra-chromosome translocations	7655730	7655748
10	intra-chromosome translocations	8044043	8044458
10	inter-chromosome translocations	8823130	8823130
10	inter-chromosome translocations	8823751	8823751
10	inter-chromosome translocations	8824042	8824042
10	inter-chromosome translocations	8849321	8849321
10	inter-chromosome translocations	8849917	8849917
10	intra-chromosome translocations	9025360	9025390
10	intra-chromosome translocations	9890496	9890496
10	intra-chromosome translocations	9990291	9990354
10	intra-chromosome translocations	10167782	10167782
10	intra-chromosome translocations	13672035	13672035
10	intra-chromosome translocations	14441641	14441641
10	inter-chromosome translocations	15004831	15004838
10	inter-chromosome translocations	15005262	15005262
10	inter-chromosome translocations	17019350	17019350
10	inter-chromosome translocations	17020387	17020387
10	inter-chromosome translocations	17579099	17579099
10	inter-chromosome translocations	17587135	17587135
10	inter-chromosome translocations	19111241	19111241
10	inter-chromosome translocations	19114590	19114592
10	intra-chromosome translocations	19855166	19855166
10	inter-chromosome translocations	22270511	22270511
10	inter-chromosome translocations	22278812	22278812
10	inter-chromosome translocations	22846292	22846319
10	inter-chromosome translocations	22846391	22846391
11	intra-chromosome translocations	19703	19703
11	intra-chromosome translocations	44336	44336
11	intra-chromosome translocations	47560	47567
11	intra-chromosome translocations	54033	54033
11	inter-chromosome translocations	90138	90138
11	inter-chromosome translocations	95313	95313
11	inter-chromosome translocations	118121	118121
11	intra-chromosome translocations	122860	122860
11	inter-chromosome translocations	134095	134095
11	inter-chromosome translocations	144429	144429
11	inter-chromosome translocations	146518	146518
1	Inversion	201007475	201007475
11	inter-chromosome translocations	167029	167029
11	intra-chromosome translocations	171466	171466
11	inter-chromosome translocations	172264	172264
11	inter-chromosome translocations	175742	175742
11	intra-chromosome translocations	202502	202502
11	inter-chromosome translocations	225364	225364
11	inter-chromosome translocations	227609	227609
11	inter-chromosome translocations	241948	241948
11	intra-chromosome translocations	242802	242802
11	intra-chromosome translocations	251199	251199
11	intra-chromosome translocations	278485	278485
11	intra-chromosome translocations	1864199	1864224
11	intra-chromosome translocations	2134413	2134413
11	intra-chromosome translocations	3036024	3036025
35	Inversion	3557126	3557126
11	Inversion	3080292	3084086
11	intra-chromosome translocations	6578328	6578328
11	intra-chromosome translocations	7028016	7028016
11	intra-chromosome translocations	7606348	7606348
11	inter-chromosome translocations	8139696	8139696
11	inter-chromosome translocations	8169591	8169591
11	inter-chromosome translocations	9239534	9239534
11	inter-chromosome translocations	9253037	9253037
11	intra-chromosome translocations	9304710	9306602
11	inter-chromosome translocations	10719698	10719698
11	inter-chromosome translocations	10720998	10720998
11	intra-chromosome translocations	13605170	13615647
11	intra-chromosome translocations	14752163	14752163
11	intra-chromosome translocations	14776153	14776153
11	Inversion	14817298	14817298
11	Inversion	14828302	14828306
25	Inversion	1955822	1955822
11	inter-chromosome translocations	14878376	14878624
11	inter-chromosome translocations	14923884	14923945
11	intra-chromosome translocations	14938081	14938081
36	Inversion	3463587	3463587
38	Inversion	186973	186973
11	Inversion	14991221	14991221
11	inter-chromosome translocations	15502233	15502233
11	inter-chromosome translocations	15563294	15563294
11	intra-chromosome translocations	15566955	15566955
11	inter-chromosome translocations	15570268	15570268
11	inter-chromosome translocations	15576204	15576204
35	Inversion	1446812	1446812
11	inter-chromosome translocations	18426852	18426852
11	intra-chromosome translocations	18429899	18429912
11	intra-chromosome translocations	18430026	18430026
11	intra-chromosome translocations	18458526	18458526
11	inter-chromosome translocations	18481144	18481150
11	inter-chromosome translocations	18482059	18482769
11	inter-chromosome translocations	18483661	18483661
11	inter-chromosome translocations	18505563	18505563
11	inter-chromosome translocations	18515922	18515922
11	inter-chromosome translocations	18523358	18523358
11	Inversion	18531793	18531793
11	Inversion	18583864	18583864
11	intra-chromosome translocations	18605563	18606014
11	inter-chromosome translocations	18612885	18612893
11	inter-chromosome translocations	18624284	18624446
11	intra-chromosome translocations	18647005	18647271
34	Inversion	5131984	5131984
11	intra-chromosome translocations	18706924	18706926
11	intra-chromosome translocations	18714188	18714269
1	Inversion	160153354	160153354
11	intra-chromosome translocations	18730823	18730823
35	Inversion	5313599	5313599
11	inter-chromosome translocations	20369536	20369536
11	inter-chromosome translocations	20370122	20370122
11	inter-chromosome translocations	22016013	22016013
11	intra-chromosome translocations	22052666	22052666
11	inter-chromosome translocations	22056857	22056857
11	intra-chromosome translocations	22058177	22058177
11	intra-chromosome translocations	22060577	22060577
11	inter-chromosome translocations	22093578	22093578
11	inter-chromosome translocations	22124530	22124530
35	Inversion	4421307	4421307
11	inter-chromosome translocations	22185069	22185280
11	inter-chromosome translocations	22189106	22189106
12	inter-chromosome translocations	9177	9177
12	inter-chromosome translocations	12574	12574
12	inter-chromosome translocations	16215	16215
12	inter-chromosome translocations	16319	16319
12	inter-chromosome translocations	16321	16321
12	intra-chromosome translocations	218101	218101
12	inter-chromosome translocations	310191	310191
12	inter-chromosome translocations	363696	363696
12	intra-chromosome translocations	369595	369595
12	inter-chromosome translocations	386368	386368
12	inter-chromosome translocations	386468	386468
12	inter-chromosome translocations	387461	387461
12	inter-chromosome translocations	394691	394691
12	inter-chromosome translocations	397073	397198
12	intra-chromosome translocations	1517116	1517116
12	intra-chromosome translocations	1705701	1705701
12	intra-chromosome translocations	1706835	1706858
12	intra-chromosome translocations	2124281	2124304
12	intra-chromosome translocations	4987268	4987268
12	intra-chromosome translocations	6550505	6550505
12	intra-chromosome translocations	7861626	7861626
12	intra-chromosome translocations	8971067	8971067
12	intra-chromosome translocations	9754640	9754640
12	intra-chromosome translocations	10843140	10843140
12	intra-chromosome translocations	11017888	11017938
3	Inversion	1209815	1209815
12	intra-chromosome translocations	11547956	11547956
36	Inversion	3856398	3856398
12	inter-chromosome translocations	12814801	12814806
12	inter-chromosome translocations	12815266	12815266
12	inter-chromosome translocations	13238467	13238467
12	inter-chromosome translocations	13247882	13247882
12	inter-chromosome translocations	13648564	13648564
12	inter-chromosome translocations	13648850	13648850
12	intra-chromosome translocations	14964053	14964053
12	intra-chromosome translocations	14971012	14971012
12	inter-chromosome translocations	18372399	18372399
12	inter-chromosome translocations	18372779	18372779
12	inter-chromosome translocations	22265303	22265303
12	intra-chromosome translocations	22266932	22266932
13	inter-chromosome translocations	2066433	2066433
13	inter-chromosome translocations	2068357	2068509
13	inter-chromosome translocations	3845565	3845565
13	inter-chromosome translocations	3846020	3846020
13	intra-chromosome translocations	4618359	4618367
13	inter-chromosome translocations	5307014	5307030
13	inter-chromosome translocations	5307480	5307480
13	inter-chromosome translocations	6910316	6910318
13	inter-chromosome translocations	6910652	6910652
13	intra-chromosome translocations	9021470	9021470
13	intra-chromosome translocations	9046418	9046418
13	Inversion	10135323	10135323
13	Inversion	10135534	10135534
13	inter-chromosome translocations	10898113	10898116
13	inter-chromosome translocations	10902624	10902624
13	intra-chromosome translocations	11843403	11843403
13	inter-chromosome translocations	13476756	13478620
13	inter-chromosome translocations	13478782	13490704
13	intra-chromosome translocations	16200349	16200349
13	intra-chromosome translocations	16220871	16220871
13	inter-chromosome translocations	17973953	17973953
13	inter-chromosome translocations	17975014	17975014
13	intra-chromosome translocations	19961981	19961981
13	intra-chromosome translocations	20421301	20421301
13	intra-chromosome translocations	20424228	20424228
14	inter-chromosome translocations	1785513	1785513
14	inter-chromosome translocations	1785619	1785645
14	inter-chromosome translocations	3475396	3475411
14	inter-chromosome translocations	3476295	3476383
14	intra-chromosome translocations	3713079	3713079
14	inter-chromosome translocations	4900158	4900158
14	inter-chromosome translocations	4900378	4900378
14	inter-chromosome translocations	5360326	5360327
14	inter-chromosome translocations	5361778	5361856
14	intra-chromosome translocations	6615364	6615364
14	intra-chromosome translocations	6615546	6615546
14	intra-chromosome translocations	7200974	7200974
14	intra-chromosome translocations	7548405	7548405
14	inter-chromosome translocations	9029280	9029280
14	inter-chromosome translocations	9036520	9037241
14	intra-chromosome translocations	9046463	9049678
14	intra-chromosome translocations	9063264	9063264
14	intra-chromosome translocations	9066985	9067091
14	Inversion	9077442	9077442
14	Inversion	9081377	9081377
14	intra-chromosome translocations	9093826	9093826
14	inter-chromosome translocations	11793261	11793261
14	inter-chromosome translocations	11793337	11793337
14	intra-chromosome translocations	11914122	11914122
14	intra-chromosome translocations	11923870	11923870
14	intra-chromosome translocations	11938367	11938367
14	intra-chromosome translocations	11955232	11955232
14	intra-chromosome translocations	11963448	11963495
14	intra-chromosome translocations	11964808	11964808
14	intra-chromosome translocations	11976712	11976712
14	intra-chromosome translocations	11998582	12001128
14	intra-chromosome translocations	12160961	12160961
14	intra-chromosome translocations	12169211	12169211
14	intra-chromosome translocations	12181605	12181605
14	intra-chromosome translocations	12181965	12181965
14	intra-chromosome translocations	12195244	12195398
14	intra-chromosome translocations	12195665	12195665
14	intra-chromosome translocations	12203227	12203227
14	intra-chromosome translocations	12207845	12207848
14	intra-chromosome translocations	12217481	12217481
14	intra-chromosome translocations	12226958	12226958
14	intra-chromosome translocations	12236053	12236053
14	intra-chromosome translocations	12246059	12246059
14	intra-chromosome translocations	12255522	12255522
14	intra-chromosome translocations	12270163	12270163
14	intra-chromosome translocations	12277222	12277222
14	intra-chromosome translocations	12278667	12278667
14	intra-chromosome translocations	12290497	12291801
14	intra-chromosome translocations	12297809	12297809
14	intra-chromosome translocations	12327216	12327254
14	inter-chromosome translocations	12328056	12328056
14	inter-chromosome translocations	12328758	12328758
14	intra-chromosome translocations	12333968	12333968
14	intra-chromosome translocations	12341616	12343909
14	intra-chromosome translocations	12344274	12344274
14	intra-chromosome translocations	12360984	12360984
14	intra-chromosome translocations	12362722	12362722
14	intra-chromosome translocations	14346711	14346711
14	inter-chromosome translocations	14503769	14503769
14	inter-chromosome translocations	14504291	14504291
14	inter-chromosome translocations	15969084	15969102
14	inter-chromosome translocations	15969487	15969487
14	inter-chromosome translocations	16495238	16495238
14	inter-chromosome translocations	16500563	16500563
14	intra-chromosome translocations	16565776	16565776
14	intra-chromosome translocations	16567166	16567166
14	intra-chromosome translocations	16639672	16639672
14	intra-chromosome translocations	16740345	16743232
14	inter-chromosome translocations	17842060	17857063
14	inter-chromosome translocations	17894556	17894556
14	inter-chromosome translocations	18901944	18901944
14	inter-chromosome translocations	18902211	18902211
14	intra-chromosome translocations	18903410	18903410
14	intra-chromosome translocations	20201055	20201055
14	intra-chromosome translocations	20208226	20208226
14	intra-chromosome translocations	20250490	20250490
15	inter-chromosome translocations	62138	62138
15	intra-chromosome translocations	67603	67603
15	inter-chromosome translocations	70240	70240
15	inter-chromosome translocations	79814	79814
15	intra-chromosome translocations	81482	81482
15	inter-chromosome translocations	84879	84879
15	inter-chromosome translocations	84954	84954
15	inter-chromosome translocations	88811	88811
15	inter-chromosome translocations	149111	149111
15	inter-chromosome translocations	164983	173115
15	intra-chromosome translocations	173121	173121
15	intra-chromosome translocations	1345881	1346001
15	intra-chromosome translocations	1348281	1349063
15	intra-chromosome translocations	3813517	3813577
15	intra-chromosome translocations	3975105	3975129
15	inter-chromosome translocations	7707316	7707316
15	inter-chromosome translocations	7714439	7714439
15	intra-chromosome translocations	12543594	12543594
15	intra-chromosome translocations	12544240	12544344
15	intra-chromosome translocations	12544956	12544956
15	intra-chromosome translocations	12545075	12545078
15	inter-chromosome translocations	12604524	12604524
15	inter-chromosome translocations	12604669	12604669
15	intra-chromosome translocations	15632594	15632596
15	inter-chromosome translocations	15798823	15798823
15	inter-chromosome translocations	15799594	15799594
15	intra-chromosome translocations	16027847	16027847
15	intra-chromosome translocations	16341935	16341935
15	intra-chromosome translocations	16357226	16357229
15	intra-chromosome translocations	16723989	16723989
15	intra-chromosome translocations	17415514	17415514
15	inter-chromosome translocations	17603815	17603815
15	inter-chromosome translocations	17613549	17613549
15	intra-chromosome translocations	18087007	18087007
15	intra-chromosome translocations	18093932	18093932
15	intra-chromosome translocations	18096508	18096508
15	intra-chromosome translocations	18099590	18099590
15	inter-chromosome translocations	18123761	18123761
15	inter-chromosome translocations	18127751	18127751
15	inter-chromosome translocations	18135940	18135940
15	inter-chromosome translocations	18153546	18158394
15	intra-chromosome translocations	18158394	18158394
15	intra-chromosome translocations	18162169	18174835
15	intra-chromosome translocations	18175815	18176472
15	intra-chromosome translocations	18177795	18177795
15	intra-chromosome translocations	18221734	18221734
16	inter-chromosome translocations	664206	664206
16	intra-chromosome translocations	664221	664221
16	inter-chromosome translocations	664395	664395
16	intra-chromosome translocations	1561769	1561769
16	intra-chromosome translocations	2143373	2143373
16	intra-chromosome translocations	2490810	2490810
16	intra-chromosome translocations	2700665	2700665
16	intra-chromosome translocations	2949108	2949108
16	inter-chromosome translocations	3518762	3518814
16	inter-chromosome translocations	3518988	3519961
16	inter-chromosome translocations	5146906	5146906
16	inter-chromosome translocations	5147033	5147033
16	intra-chromosome translocations	6087718	6087927
16	intra-chromosome translocations	6725834	6725834
16	intra-chromosome translocations	6736309	6736309
16	inter-chromosome translocations	6853243	6853243
16	inter-chromosome translocations	6853275	6853275
16	inter-chromosome translocations	6853335	6853335
16	inter-chromosome translocations	11632861	11632862
16	inter-chromosome translocations	11634811	11635344
16	intra-chromosome translocations	13241833	13242294
16	intra-chromosome translocations	13512869	13512869
16	inter-chromosome translocations	14510095	14510095
16	inter-chromosome translocations	14510694	14510694
16	intra-chromosome translocations	14881904	14881904
16	intra-chromosome translocations	14881978	14881978
16	intra-chromosome translocations	14882472	14882670
16	inter-chromosome translocations	15487993	15487993
16	inter-chromosome translocations	15488197	15488197
16	intra-chromosome translocations	15488307	15488307
17	inter-chromosome translocations	32239	32239
17	inter-chromosome translocations	1366348	1366348
17	inter-chromosome translocations	1366710	1366710
17	inter-chromosome translocations	5627205	5627223
17	inter-chromosome translocations	5632731	5632731
17	intra-chromosome translocations	5922457	5922457
17	intra-chromosome translocations	5928162	5928162
17	intra-chromosome translocations	5931075	5931075
17	intra-chromosome translocations	5934570	5934594
17	intra-chromosome translocations	5935258	5935258
17	intra-chromosome translocations	5936614	5936614
17	intra-chromosome translocations	5940491	5940491
17	intra-chromosome translocations	5957629	5957629
17	intra-chromosome translocations	5984179	5984195
17	intra-chromosome translocations	5984493	5984493
17	intra-chromosome translocations	5988062	5988062
17	intra-chromosome translocations	5992155	5992155
17	intra-chromosome translocations	5995459	5995972
17	intra-chromosome translocations	6000428	6000433
17	intra-chromosome translocations	6006418	6006421
17	intra-chromosome translocations	6008659	6008659
17	intra-chromosome translocations	6015776	6016030
17	intra-chromosome translocations	6018414	6018414
17	intra-chromosome translocations	6021795	6021795
17	inter-chromosome translocations	6574507	6574507
17	inter-chromosome translocations	6575143	6575143
17	inter-chromosome translocations	9088288	9088328
17	inter-chromosome translocations	9088883	9088883
17	intra-chromosome translocations	9833130	9833130
17	intra-chromosome translocations	9843940	9843940
17	intra-chromosome translocations	10350524	10350524
17	intra-chromosome translocations	10377045	10377045
17	intra-chromosome translocations	13474228	13474228
17	intra-chromosome translocations	13772591	13772591
17	inter-chromosome translocations	15221908	15221938
17	inter-chromosome translocations	15222091	15222091
17	inter-chromosome translocations	15254914	15254914
17	inter-chromosome translocations	15264854	15264854
17	intra-chromosome translocations	15283292	15283422
18	inter-chromosome translocations	37669	37669
18	intra-chromosome translocations	67813	67830
18	inter-chromosome translocations	1343945	1344521
18	inter-chromosome translocations	1420587	1420587
18	intra-chromosome translocations	1468186	1468186
18	intra-chromosome translocations	8724012	8724012
18	intra-chromosome translocations	11191418	11191418
18	inter-chromosome translocations	11310664	11311693
18	inter-chromosome translocations	11331890	11331890
18	intra-chromosome translocations	11332686	11341451
18	intra-chromosome translocations	11894202	11894202
18	inter-chromosome translocations	12429328	12429328
18	inter-chromosome translocations	12457543	12457543
18	inter-chromosome translocations	12620592	12620592
18	inter-chromosome translocations	12623074	12623074
18	inter-chromosome translocations	12966593	12966735
18	inter-chromosome translocations	12966884	12966884
18	inter-chromosome translocations	12991189	12992122
18	inter-chromosome translocations	13047752	13047752
18	inter-chromosome translocations	13050410	13050424
18	inter-chromosome translocations	13113149	13113149
18	inter-chromosome translocations	13178086	13178147
18	inter-chromosome translocations	13183486	13183486
18	intra-chromosome translocations	13254976	13254990
18	intra-chromosome translocations	13266076	13266076
18	intra-chromosome translocations	13266455	13266455
18	inter-chromosome translocations	13299902	13299902
18	intra-chromosome translocations	13300706	13300706
18	inter-chromosome translocations	13311525	13311525
18	intra-chromosome translocations	13320459	13320459
19	intra-chromosome translocations	170983	170983
19	inter-chromosome translocations	212855	212855
19	inter-chromosome translocations	289396	289396
19	inter-chromosome translocations	309878	309878
19	inter-chromosome translocations	334264	334264
19	intra-chromosome translocations	2987872	2987872
19	intra-chromosome translocations	3461192	3462287
19	inter-chromosome translocations	5308979	5308979
19	inter-chromosome translocations	5309251	5309251
19	intra-chromosome translocations	8941172	8941174
1	Inversion	161103650	161106842
2	Inversion	3029531	3029531
3	intra-chromosome translocations	29877	32697
3	intra-chromosome translocations	36493	39247
3	inter-chromosome translocations	50050	50053
3	intra-chromosome translocations	50053	50053
3	inter-chromosome translocations	54172	54178
2	Inversion	108916750	108916750
3	Inversion	220810	220881
3	Inversion	252870	252870
3	intra-chromosome translocations	295742	295742
3	intra-chromosome translocations	337045	337124
3	intra-chromosome translocations	350279	350280
3	intra-chromosome translocations	364674	365425
3	intra-chromosome translocations	378141	378166
3	intra-chromosome translocations	408072	408072
3	Inversion	428098	428098
3	intra-chromosome translocations	431599	431599
3	intra-chromosome translocations	435200	435200
[truncated: 2,734 more rows]

## Sheet: Shaoxingduck_SV
Chr	SV Type	START	END
1	inter-chromosome translocations	65186	65287
1	inter-chromosome translocations	133368	133371
1	Inversion	157864	157885
1	Inversion	329610	329610
1	intra-chromosome translocations	387350	387549
1	Inversion	389236	389280
1	Inversion	391909	391910
1	intra-chromosome translocations	395373	395397
1	Inversion	396769	396829
3	Inversion	43900655	43946039
1	Inversion	399243	399312
2	Inversion	149102980	149145898
1	intra-chromosome translocations	404651	404905
1	intra-chromosome translocations	405693	405791
1	intra-chromosome translocations	426455	427107
1	inter-chromosome translocations	464077	464083
1	inter-chromosome translocations	493253	493255
1	inter-chromosome translocations	588733	588912
1	inter-chromosome translocations	597100	616386
1	inter-chromosome translocations	621196	621421
1	Inversion	713288	713359
22	Inversion	14858118	14897892
1	intra-chromosome translocations	1103682	1136885
1	intra-chromosome translocations	1252682	1252871
1	intra-chromosome translocations	1264885	1264889
1	intra-chromosome translocations	1494234	1494238
22	Inversion	548169	586058
1	Inversion	1617906	1617910
22	Inversion	602503	640372
1	intra-chromosome translocations	1817299	1817477
1	intra-chromosome translocations	1819735	1819860
1	intra-chromosome translocations	1842595	1842911
1	Inversion	1849321	1849322
22	Inversion	3792695	3826825
1	inter-chromosome translocations	1853721	1864985
1	intra-chromosome translocations	1876669	1877263
1	Inversion	20784212	20814910
1	intra-chromosome translocations	1895048	1895170
1	intra-chromosome translocations	1910129	1910410
1	intra-chromosome translocations	1911248	1911251
1	intra-chromosome translocations	1935011	1935128
1	intra-chromosome translocations	1944878	1944912
1	inter-chromosome translocations	1978637	1978680
1	inter-chromosome translocations	1978775	1978818
1	intra-chromosome translocations	1997663	1997780
1	intra-chromosome translocations	2021323	2021785
1	intra-chromosome translocations	2024312	2024593
1	intra-chromosome translocations	2039265	2039600
1	intra-chromosome translocations	2054404	2054466
22	Inversion	8931669	8957772
1	inter-chromosome translocations	2070118	2070272
1	intra-chromosome translocations	2204361	2204399
1	intra-chromosome translocations	2266809	2266813
1	intra-chromosome translocations	2343764	2343793
22	Inversion	8895601	8921690
34	Inversion	6752020	6776988
22	Inversion	3737392	3762113
1	intra-chromosome translocations	2436800	2436802
1	Inversion	2671571	2671580
1	Inversion	2672305	2672362
1	intra-chromosome translocations	3032915	3032916
1	intra-chromosome translocations	3394183	3394268
1	intra-chromosome translocations	3873132	3873138
1	intra-chromosome translocations	3968861	3968866
1	intra-chromosome translocations	5663105	5663110
1	intra-chromosome translocations	6387046	6387363
1	intra-chromosome translocations	6447275	6447285
1	inter-chromosome translocations	6570614	6570615
1	inter-chromosome translocations	6577182	6577183
1	intra-chromosome translocations	6850920	6850926
1	intra-chromosome translocations	7031977	7031984
1	intra-chromosome translocations	7607618	7607671
1	intra-chromosome translocations	7616302	7616490
1	intra-chromosome translocations	8469101	8469107
1	inter-chromosome translocations	8520573	8520579
1	inter-chromosome translocations	8520773	8520777
1	intra-chromosome translocations	8544575	8544576
1	inter-chromosome translocations	8830481	8830483
1	inter-chromosome translocations	8830730	8830734
1	inter-chromosome translocations	8947016	8947017
1	inter-chromosome translocations	8948074	8948076
1	intra-chromosome translocations	8989302	8989404
1	intra-chromosome translocations	9347894	9347896
1	intra-chromosome translocations	9397093	9397309
1	intra-chromosome translocations	9432734	9432843
1	intra-chromosome translocations	9758113	9758114
1	intra-chromosome translocations	10091545	10091555
1	intra-chromosome translocations	10310388	10310393
1	intra-chromosome translocations	10431917	10431947
1	intra-chromosome translocations	11798334	11798512
1	intra-chromosome translocations	11841648	11841665
1	intra-chromosome translocations	12135504	12135563
1	intra-chromosome translocations	12781278	12781278
1	Inversion	12977923	12977924
1	inter-chromosome translocations	12977925	12978027
1	inter-chromosome translocations	13000301	13000307
1	intra-chromosome translocations	15917777	15917782
1	inter-chromosome translocations	16454546	16454547
1	inter-chromosome translocations	16455604	16455605
1	intra-chromosome translocations	16831276	16831280
1	intra-chromosome translocations	17851974	17851980
1	inter-chromosome translocations	18760359	18760361
1	inter-chromosome translocations	18760460	18760467
1	intra-chromosome translocations	18907518	18907518
1	intra-chromosome translocations	19854802	19854805
8	Inversion	11924959	11947820
1	Inversion	20889916	20889921
1	intra-chromosome translocations	20898810	20898811
1	intra-chromosome translocations	21622856	21622882
1	intra-chromosome translocations	22725175	22725212
1	inter-chromosome translocations	23049731	23049734
1	inter-chromosome translocations	23050753	23050754
1	intra-chromosome translocations	23454183	23454202
1	intra-chromosome translocations	24418125	24418134
1	intra-chromosome translocations	24719849	24719857
1	intra-chromosome translocations	24893237	24893429
1	inter-chromosome translocations	25198840	25198846
1	inter-chromosome translocations	25198983	25198988
1	intra-chromosome translocations	25328579	25328581
1	intra-chromosome translocations	27081755	27081761
1	intra-chromosome translocations	27916577	27916582
1	intra-chromosome translocations	28103574	28103579
1	intra-chromosome translocations	28492973	28492973
1	intra-chromosome translocations	29166470	29166476
1	intra-chromosome translocations	29302449	29302469
1	intra-chromosome translocations	29380579	29380591
1	inter-chromosome translocations	30640237	30641095
1	inter-chromosome translocations	30646623	30646625
1	Inversion	30655001	30655003
1	Inversion	30656058	30656062
1	intra-chromosome translocations	31014083	31014085
1	intra-chromosome translocations	31014446	31014453
1	intra-chromosome translocations	33138855	33139077
1	inter-chromosome translocations	34055368	34055371
1	inter-chromosome translocations	34059231	34059259
1	intra-chromosome translocations	34135456	34135548
1	intra-chromosome translocations	34479375	34479377
1	inter-chromosome translocations	34479376	34479975
1	inter-chromosome translocations	34487186	34487316
1	intra-chromosome translocations	34529694	34529704
1	intra-chromosome translocations	34599078	34599098
1	intra-chromosome translocations	35004553	35004633
1	inter-chromosome translocations	36702002	36702041
1	inter-chromosome translocations	36702040	36702091
1	inter-chromosome translocations	37904114	37904115
1	inter-chromosome translocations	37911538	37911540
1	intra-chromosome translocations	38047015	38047165
1	intra-chromosome translocations	39587002	39587036
1	intra-chromosome translocations	40059885	40059885
1	intra-chromosome translocations	40075997	40076295
1	Inversion	40084190	40084195
1	Inversion	40084540	40084545
1	intra-chromosome translocations	40093006	40093553
1	intra-chromosome translocations	40287300	40287301
1	intra-chromosome translocations	40319307	40328624
1	intra-chromosome translocations	40349992	40349994
1	intra-chromosome translocations	41064935	41064946
1	intra-chromosome translocations	41128091	41128361
1	intra-chromosome translocations	42736870	42736873
1	intra-chromosome translocations	42896780	42900605
1	intra-chromosome translocations	42900855	42900861
1	intra-chromosome translocations	43110573	43110791
1	intra-chromosome translocations	43235744	43235750
1	intra-chromosome translocations	43345554	43345556
1	intra-chromosome translocations	43405323	43405324
1	intra-chromosome translocations	43407934	43408104
1	intra-chromosome translocations	43432839	43432843
1	intra-chromosome translocations	43479420	43479426
1	intra-chromosome translocations	43485172	43485221
1	intra-chromosome translocations	43485728	43486203
1	intra-chromosome translocations	43488033	43488840
1	intra-chromosome translocations	43489525	43489585
1	Inversion	43788461	43788462
1	Inversion	43789126	43789129
1	intra-chromosome translocations	43907033	43907036
1	inter-chromosome translocations	44005880	44005882
1	inter-chromosome translocations	44005948	44005949
1	intra-chromosome translocations	44032169	44032219
1	intra-chromosome translocations	44191965	44191971
1	intra-chromosome translocations	45014243	45014485
22	Inversion	9370111	9391444
22	Inversion	9423596	9444928
1	intra-chromosome translocations	45259241	45259277
1	intra-chromosome translocations	45528649	45528748
1	intra-chromosome translocations	45541237	45541241
1	intra-chromosome translocations	45655960	45655966
1	intra-chromosome translocations	45728486	45728486
1	intra-chromosome translocations	47499240	47499307
1	intra-chromosome translocations	47932234	47932240
1	intra-chromosome translocations	48102220	48102441
1	intra-chromosome translocations	48243130	48243138
1	inter-chromosome translocations	48266804	48270098
1	intra-chromosome translocations	48311714	48311716
1	intra-chromosome translocations	48358050	48358059
1	inter-chromosome translocations	48387337	48387344
1	intra-chromosome translocations	48871498	48871599
1	Inversion	49169186	49169188
1	Inversion	49217290	49217297
1	intra-chromosome translocations	49648532	49648533
1	inter-chromosome translocations	49842851	49842855
1	inter-chromosome translocations	49842976	49842977
1	intra-chromosome translocations	49939776	49939833
1	intra-chromosome translocations	50875522	50875525
1	intra-chromosome translocations	52377088	52377093
1	intra-chromosome translocations	52434578	52439659
1	intra-chromosome translocations	52449844	52449844
1	intra-chromosome translocations	52545857	52545865
1	Inversion	52670845	52670847
1	inter-chromosome translocations	52714029	52714031
1	inter-chromosome translocations	52732836	52732836
1	intra-chromosome translocations	53537232	53537245
9	Inversion	18261651	18281524
1	Inversion	53995055	53995060
1	intra-chromosome translocations	54428182	54428219
1	Inversion	54640880	54640890
22	Inversion	7080953	7100081
1	intra-chromosome translocations	55499458	55499459
1	intra-chromosome translocations	55983924	55983927
1	intra-chromosome translocations	56061613	56061619
1	intra-chromosome translocations	56876599	56876759
1	intra-chromosome translocations	56941996	56942008
1	intra-chromosome translocations	57126294	57126296
1	intra-chromosome translocations	57176802	57176808
1	inter-chromosome translocations	57453144	57453149
1	inter-chromosome translocations	57453747	57453749
1	inter-chromosome translocations	57612986	57613142
1	inter-chromosome translocations	57613274	57613298
1	intra-chromosome translocations	57664539	57664544
1	inter-chromosome translocations	57679231	57679418
1	inter-chromosome translocations	57680301	57680303
1	inter-chromosome translocations	57719806	57719809
1	inter-chromosome translocations	57723914	57723915
1	intra-chromosome translocations	57836559	57836566
1	intra-chromosome translocations	57966842	57966844
1	intra-chromosome translocations	58441463	58444030
1	intra-chromosome translocations	58729336	58729344
1	inter-chromosome translocations	59505277	59505277
1	inter-chromosome translocations	59509407	59509407
1	inter-chromosome translocations	59615222	59615635
1	inter-chromosome translocations	59630030	59630034
1	intra-chromosome translocations	61027892	61027895
1	intra-chromosome translocations	61400506	61400513
1	intra-chromosome translocations	61660871	61660974
1	intra-chromosome translocations	61962910	61963077
1	intra-chromosome translocations	62693076	62693082
1	intra-chromosome translocations	62927631	62936728
1	intra-chromosome translocations	62982650	62982718
1	intra-chromosome translocations	62987879	63030421
1	inter-chromosome translocations	63054006	63054014
1	inter-chromosome translocations	63054013	63054114
1	inter-chromosome translocations	63062862	63062866
1	intra-chromosome translocations	63086022	63086023
1	inter-chromosome translocations	63692914	63692916
1	inter-chromosome translocations	63701169	63701170
1	intra-chromosome translocations	63761261	63761263
1	intra-chromosome translocations	66573438	66573480
1	intra-chromosome translocations	67010935	67010937
1	intra-chromosome translocations	68192747	68192773
1	intra-chromosome translocations	70306366	70306374
1	inter-chromosome translocations	73970044	73970332
1	inter-chromosome translocations	73970750	73971501
1	intra-chromosome translocations	74067042	74067237
1	inter-chromosome translocations	74558530	74567960
1	inter-chromosome translocations	74612329	74612981
Z	Inversion	44874357	44892750
22	Inversion	1255116	1272425
1	intra-chromosome translocations	75836781	75836787
2	Inversion	108933658	108950719
Z	Inversion	26289633	26304857
1	inter-chromosome translocations	77001755	77001850
1	inter-chromosome translocations	77038705	77040887
1	inter-chromosome translocations	77157537	77166756
1	inter-chromosome translocations	77212661	77262917
1	intra-chromosome translocations	77641321	77660267
1	intra-chromosome translocations	78707853	78708849
1	intra-chromosome translocations	78709727	78710579
1	intra-chromosome translocations	78713072	78713073
1	intra-chromosome translocations	78713386	78714684
1	intra-chromosome translocations	78716923	78717435
1	intra-chromosome translocations	78719886	78721746
1	intra-chromosome translocations	78727018	78727100
1	intra-chromosome translocations	78731653	78732084
1	intra-chromosome translocations	78733548	78737139
1	intra-chromosome translocations	78740057	78740069
1	intra-chromosome translocations	78765644	78820624
1	intra-chromosome translocations	78988754	78988815
1	intra-chromosome translocations	79230965	79232020
1	intra-chromosome translocations	79256849	79257022
1	inter-chromosome translocations	79490754	79490757
1	inter-chromosome translocations	79496627	79496637
1	inter-chromosome translocations	79803117	79803119
1	inter-chromosome translocations	79807517	79807518
35	Inversion	1170987	1186017
Z	Inversion	30892536	30907311
1	intra-chromosome translocations	81435627	81435630
1	intra-chromosome translocations	81435971	81435973
1	intra-chromosome translocations	81436218	81438375
1	inter-chromosome translocations	81454543	81454671
1	inter-chromosome translocations	81454676	81454759
1	inter-chromosome translocations	81457148	81457150
1	intra-chromosome translocations	81620775	81621047
1	intra-chromosome translocations	81664708	81675758
1	inter-chromosome translocations	82007901	82008955
1	inter-chromosome translocations	82021299	82021893
1	intra-chromosome translocations	82169289	82169684
1	Inversion	82189502	82189506
25	Inversion	3140865	3155171
1	intra-chromosome translocations	82319077	82319303
1	inter-chromosome translocations	82466553	82466558
1	inter-chromosome translocations	82466619	82467004
1	intra-chromosome translocations	82828080	82828090
1	intra-chromosome translocations	83599150	83599871
1	intra-chromosome translocations	83696458	83696576
1	intra-chromosome translocations	83820904	83820912
1	intra-chromosome translocations	83827625	83828121
1	intra-chromosome translocations	83832754	83833376
1	intra-chromosome translocations	83844138	83844195
1	intra-chromosome translocations	83849778	83849976
1	intra-chromosome translocations	83870659	83871147
1	intra-chromosome translocations	83871787	83872582
1	intra-chromosome translocations	83876115	83876282
1	intra-chromosome translocations	83876989	83877329
1	inter-chromosome translocations	83879810	83879816
1	inter-chromosome translocations	83879820	83883926
1	inter-chromosome translocations	83884238	83884404
1	inter-chromosome translocations	83884404	83884407
1	intra-chromosome translocations	84717166	84717171
1	inter-chromosome translocations	89821398	89822774
1	inter-chromosome translocations	89822786	89822887
1	inter-chromosome translocations	89822886	89822891
1	intra-chromosome translocations	89832495	89832497
1	intra-chromosome translocations	89866485	89866488
1	Inversion	90350894	90350906
1	Inversion	90400785	90400808
1	intra-chromosome translocations	90511861	90511866
34	Inversion	4044354	4058494
Z	Inversion	11032796	11046006
1	intra-chromosome translocations	92285765	92285772
1	intra-chromosome translocations	92600150	92600250
1	intra-chromosome translocations	92619634	92619637
1	intra-chromosome translocations	93587401	93588617
1	intra-chromosome translocations	94734868	94734873
1	intra-chromosome translocations	95266899	95266906
1	intra-chromosome translocations	95612776	95612782
1	intra-chromosome translocations	95634972	95634976
1	intra-chromosome translocations	95636870	95636872
1	inter-chromosome translocations	95917512	95917514
1	inter-chromosome translocations	95925021	95925023
1	intra-chromosome translocations	95977482	95977546
1	intra-chromosome translocations	96092779	96092782
1	intra-chromosome translocations	97174118	97174126
1	intra-chromosome translocations	97781800	97781801
1	intra-chromosome translocations	98830839	98830858
1	intra-chromosome translocations	99520167	99520173
1	intra-chromosome translocations	99578112	99578119
1	intra-chromosome translocations	99785019	99785022
1	inter-chromosome translocations	100335744	100335751
1	inter-chromosome translocations	100350487	100351715
1	inter-chromosome translocations	100409209	100409211
4	Inversion	58884664	58897701
1	intra-chromosome translocations	100438957	100438958
1	inter-chromosome translocations	100510621	100510883
1	inter-chromosome translocations	100517426	100518050
36	Inversion	680487	693277
1	inter-chromosome translocations	100524293	100524302
1	inter-chromosome translocations	100555769	100555772
1	intra-chromosome translocations	101074410	101074418
1	Inversion	101147400	101147409
1	Inversion	2405736	2418517
1	intra-chromosome translocations	101709854	101711625
1	intra-chromosome translocations	102121475	102121481
1	intra-chromosome translocations	103356178	103356178
1	inter-chromosome translocations	103565877	103565879
1	inter-chromosome translocations	103566750	103566754
1	inter-chromosome translocations	103584268	103584272
1	inter-chromosome translocations	103591378	103591379
1	inter-chromosome translocations	103753160	103755619
1	inter-chromosome translocations	103775898	103775970
1	intra-chromosome translocations	104335039	104335043
1	intra-chromosome translocations	104998803	104998809
1	inter-chromosome translocations	105203234	105203240
1	inter-chromosome translocations	105203733	105203735
22	Inversion	2876966	2889342
22	Inversion	2844349	2856709
1	intra-chromosome translocations	105337881	105337883
1	intra-chromosome translocations	105466420	105466423
1	intra-chromosome translocations	105547994	105548003
1	intra-chromosome translocations	105557939	105557942
1	intra-chromosome translocations	105789804	105789807
1	intra-chromosome translocations	106294392	106299887
1	intra-chromosome translocations	108055071	108055078
1	intra-chromosome translocations	108879477	108879484
1	intra-chromosome translocations	109311160	109311162
1	Inversion	109338132	109338150
1	intra-chromosome translocations	109658109	109658158
1	intra-chromosome translocations	109680900	109680901
Z	Inversion	60864684	60876602
1	inter-chromosome translocations	110140382	110140489
1	inter-chromosome translocations	110140499	110140589
1	intra-chromosome translocations	110666242	110666248
1	intra-chromosome translocations	110793113	110798247
1	intra-chromosome translocations	110882281	110882286
1	intra-chromosome translocations	111033541	111034587
1	intra-chromosome translocations	111044815	111048370
1	intra-chromosome translocations	112060586	112060591
1	inter-chromosome translocations	112203202	112203204
1	inter-chromosome translocations	112204131	112204133
1	intra-chromosome translocations	112283667	112283847
Z	Inversion	2016673	2028380
Z	Inversion	33097457	33109100
1	intra-chromosome translocations	113398699	113398706
1	intra-chromosome translocations	113985109	113985115
1	intra-chromosome translocations	114770242	114770248
1	intra-chromosome translocations	114839940	114839956
1	intra-chromosome translocations	114875288	114875291
1	inter-chromosome translocations	115068373	115068376
1	inter-chromosome translocations	115075324	115076105
1	intra-chromosome translocations	115473385	115473391
1	intra-chromosome translocations	117165828	117165830
1	intra-chromosome translocations	117240353	117240387
1	intra-chromosome translocations	117269297	117269316
1	intra-chromosome translocations	117336721	117336726
1	inter-chromosome translocations	117434475	117434480
1	inter-chromosome translocations	117434568	117434574
1	intra-chromosome translocations	117463622	117463679
1	intra-chromosome translocations	117590033	117590177
1	intra-chromosome translocations	118042593	118042601
1	intra-chromosome translocations	118147684	118147688
1	intra-chromosome translocations	118218137	118218279
1	intra-chromosome translocations	118575032	118575138
1	intra-chromosome translocations	118637811	118637812
1	intra-chromosome translocations	118919707	118919754
1	intra-chromosome translocations	119179512	119179799
1	intra-chromosome translocations	119659166	119659292
1	intra-chromosome translocations	119713747	119713751
1	inter-chromosome translocations	120317417	120317419
1	inter-chromosome translocations	120317418	120317525
1	inter-chromosome translocations	120317526	120317530
1	inter-chromosome translocations	120676373	120676419
1	inter-chromosome translocations	120676762	120676769
1	intra-chromosome translocations	120949259	120949396
39	Inversion	315726	327253
5	Inversion	49780075	49790964
1	intra-chromosome translocations	121078284	121078289
1	Inversion	121420311	121420317
1	Inversion	121420444	121420508
1	intra-chromosome translocations	121443309	121443314
1	inter-chromosome translocations	121457967	121457974
1	inter-chromosome translocations	121462354	121462369
1	intra-chromosome translocations	121748998	121793898
1	intra-chromosome translocations	121795212	121795216
1	intra-chromosome translocations	121917832	121917833
1	inter-chromosome translocations	122496688	122496691
1	inter-chromosome translocations	122497264	122497266
1	intra-chromosome translocations	123274127	123274133
1	intra-chromosome translocations	125959591	125964338
1	intra-chromosome translocations	126086142	126086149
22	Inversion	14691108	14701682
1	Inversion	109983709	109993969
1	inter-chromosome translocations	126729051	126729336
1	inter-chromosome translocations	126730221	126730225
1	intra-chromosome translocations	127587116	127587181
1	intra-chromosome translocations	127691970	127691977
1	intra-chromosome translocations	127899066	127899069
1	intra-chromosome translocations	128418274	128418301
1	intra-chromosome translocations	128423322	128423326
1	intra-chromosome translocations	128666406	128666417
1	intra-chromosome translocations	128699843	128700143
1	intra-chromosome translocations	128797125	128797157
1	intra-chromosome translocations	128800369	128800374
1	Inversion	138442238	138452422
17	Inversion	15266177	15276225
1	intra-chromosome translocations	129071693	129071694
1	intra-chromosome translocations	130218128	130218141
1	intra-chromosome translocations	130460124	130460125
1	inter-chromosome translocations	130690287	130690291
1	inter-chromosome translocations	130691203	130691204
1	intra-chromosome translocations	130934462	130934464
1	intra-chromosome translocations	131151342	131151344
1	intra-chromosome translocations	132331827	132331832
1	intra-chromosome translocations	132663785	132663788
1	intra-chromosome translocations	132804831	132804836
1	intra-chromosome translocations	132896963	132896967
1	intra-chromosome translocations	133300674	133300674
1	inter-chromosome translocations	133401583	133401584
1	inter-chromosome translocations	133403210	133403212
1	intra-chromosome translocations	133413739	133413746
Z	Inversion	68716216	68726013
Z	Inversion	47805474	47815143
1	inter-chromosome translocations	133699070	133699075
1	inter-chromosome translocations	133699196	133699197
1	inter-chromosome translocations	134455645	134455651
1	inter-chromosome translocations	134456244	134456245
1	intra-chromosome translocations	134476273	134476275
1	intra-chromosome translocations	134574936	134574938
1	intra-chromosome translocations	134756860	134756967
1	inter-chromosome translocations	134935190	134935192
1	inter-chromosome translocations	134942356	134942358
1	intra-chromosome translocations	135027581	135027588
1	intra-chromosome translocations	135038271	135038286
1	intra-chromosome translocations	135610333	135610341
1	intra-chromosome translocations	135709804	135709808
1	inter-chromosome translocations	135772503	135772504
1	inter-chromosome translocations	135774349	135774350
1	intra-chromosome translocations	135778068	135795234
1	intra-chromosome translocations	135795404	135797406
1	intra-chromosome translocations	135798075	135798080
1	intra-chromosome translocations	136098458	136098459
1	intra-chromosome translocations	136227060	136227165
1	intra-chromosome translocations	136276757	136276763
1	Inversion	136390080	136390105
1	Inversion	136390335	136390336
1	intra-chromosome translocations	136639395	136639399
1	intra-chromosome translocations	136650062	136650064
1	intra-chromosome translocations	137273859	137274156
1	inter-chromosome translocations	137816682	137816690
1	inter-chromosome translocations	137816804	137816810
1	intra-chromosome translocations	137835949	137835955
1	intra-chromosome translocations	138155328	138155330
1	intra-chromosome translocations	138286983	138287025
25	Inversion	5231556	5241032
2	Inversion	149230616	149240084
1	intra-chromosome translocations	138691034	138691146
1	inter-chromosome translocations	139166931	139166933
1	inter-chromosome translocations	139198193	139198210
1	intra-chromosome translocations	139227793	139227797
1	intra-chromosome translocations	139228017	139228020
1	intra-chromosome translocations	139657178	139657183
1	intra-chromosome translocations	139898535	139898601
1	intra-chromosome translocations	140467136	140467142
1	intra-chromosome translocations	140760931	140760931
1	intra-chromosome translocations	140926740	140926749
1	inter-chromosome translocations	141157089	141157424
1	inter-chromosome translocations	141157436	141157438
1	intra-chromosome translocations	142050740	142050741
1	intra-chromosome translocations	142121001	142121007
1	intra-chromosome translocations	142353156	142353157
1	intra-chromosome translocations	142899697	142899702
1	intra-chromosome translocations	143094258	143094263
1	intra-chromosome translocations	143180982	143180987
1	intra-chromosome translocations	143621240	143621241
1	intra-chromosome translocations	144148711	144149350
1	Inversion	144175306	144175354
1	Inversion	144187274	144187274
1	intra-chromosome translocations	145030035	145030039
1	intra-chromosome translocations	145141625	145141666
1	inter-chromosome translocations	145695772	145696718
1	inter-chromosome translocations	145696719	145697086
1	intra-chromosome translocations	145698344	145698351
1	intra-chromosome translocations	145699053	145699057
1	intra-chromosome translocations	146518638	146518644
1	intra-chromosome translocations	147214686	147225420
1	Inversion	147273269	147273285
Z	Inversion	51302365	51311817
1	intra-chromosome translocations	147305920	147345311
1	intra-chromosome translocations	147562344	147562347
1	intra-chromosome translocations	147792912	147792920
1	intra-chromosome translocations	147832374	147832378
1	inter-chromosome translocations	148125852	148126094
1	inter-chromosome translocations	148126095	148126260
36	Inversion	982127	991189
Z	Inversion	31651171	31660209
1	intra-chromosome translocations	148531756	148553254
1	intra-chromosome translocations	148556883	148565513
1	intra-chromosome translocations	148661266	148661469
1	intra-chromosome translocations	148826492	148826511
1	intra-chromosome translocations	149192032	149192039
1	intra-chromosome translocations	149544812	149544819
2	Inversion	83255116	83264090
1	intra-chromosome translocations	149884415	149884476
Z	Inversion	33800498	33809461
1	intra-chromosome translocations	150014983	150015015
18	Inversion	92966	101886
2	Inversion	69769681	69777926
1	inter-chromosome translocations	150711149	150711149
1	inter-chromosome translocations	150717731	150717731
1	intra-chromosome translocations	150894470	150894471
1	intra-chromosome translocations	151557729	151557734
1	inter-chromosome translocations	152149067	152149174
1	inter-chromosome translocations	152149178	152149180
1	Inversion	152337251	152337254
1	inter-chromosome translocations	152379688	152379738
1	inter-chromosome translocations	152381094	152382301
1	Inversion	152484446	152484451
38	Inversion	839356	847351
1	intra-chromosome translocations	152803166	152803170
1	inter-chromosome translocations	153781539	153781595
1	inter-chromosome translocations	153781679	153781679
1	intra-chromosome translocations	153819275	153819285
1	intra-chromosome translocations	154617154	154617360
1	intra-chromosome translocations	154849154	154849162
1	intra-chromosome translocations	155306418	155306451
1	intra-chromosome translocations	155341239	155341423
1	intra-chromosome translocations	155559711	155559717
1	intra-chromosome translocations	155701117	155701125
1	intra-chromosome translocations	155842634	155842798
1	intra-chromosome translocations	155946921	155947194
1	intra-chromosome translocations	155955573	155955598
1	inter-chromosome translocations	156142868	156142871
1	inter-chromosome translocations	156150250	156150252
1	intra-chromosome translocations	156177068	156177068
1	intra-chromosome translocations	157032116	157032125
1	inter-chromosome translocations	157618858	157619024
1	inter-chromosome translocations	157619024	157619029
1	intra-chromosome translocations	157735434	157735551
1	intra-chromosome translocations	160989282	160989748
1	intra-chromosome translocations	161604370	161604464
1	intra-chromosome translocations	161779380	161782334
1	intra-chromosome translocations	161782521	161798893
1	intra-chromosome translocations	161866381	161866536
1	Inversion	162281663	162281746
1	Inversion	162282621	162282635
1	intra-chromosome translocations	162657778	162657780
1	Inversion	112323583	112331558
1	intra-chromosome translocations	162910025	162910030
1	intra-chromosome translocations	163166811	163167008
1	intra-chromosome translocations	163290369	163290476
1	intra-chromosome translocations	163517089	163517097
1	intra-chromosome translocations	163895852	163895858
1	intra-chromosome translocations	164994162	164994186
1	Inversion	165798045	165798050
1	Inversion	165798111	165798117
1	intra-chromosome translocations	165947894	165947951
1	inter-chromosome translocations	166047015	166047020
1	inter-chromosome translocations	166054390	166054395
1	intra-chromosome translocations	166268483	166268488
1	intra-chromosome translocations	166357764	166357769
1	Inversion	166599618	166599619
1	intra-chromosome translocations	166621721	166623460
1	intra-chromosome translocations	166657240	166657245
2	Inversion	72050165	72058004
1	inter-chromosome translocations	166734058	166745183
1	inter-chromosome translocations	166746512	166746590
1	intra-chromosome translocations	167083495	167105107
1	intra-chromosome translocations	167354448	167354451
1	intra-chromosome translocations	167354573	167354575
1	intra-chromosome translocations	167521739	167521768
1	intra-chromosome translocations	167597265	167597333
1	Inversion	167848909	167856682
1	intra-chromosome translocations	168061722	168068586
1	intra-chromosome translocations	168153180	168153185
Z	Inversion	72813941	72821674
1	intra-chromosome translocations	168233342	168233348
35	Inversion	1213698	1221273
1	inter-chromosome translocations	168270522	168270887
1	inter-chromosome translocations	168272290	168272295
1	inter-chromosome translocations	168564648	168564651
1	inter-chromosome translocations	168568333	168568351
1	intra-chromosome translocations	168653761	168653766
1	intra-chromosome translocations	169426069	169430662
38	Inversion	336095	343593
22	Inversion	3326746	3334011
1	intra-chromosome translocations	169982850	169982856
1	intra-chromosome translocations	170001348	170001861
1	intra-chromosome translocations	170268569	170270833
1	Inversion	170339383	170339393
1	Inversion	170349299	170349300
1	intra-chromosome translocations	170399560	170404458
1	inter-chromosome translocations	170454663	170454666
1	inter-chromosome translocations	170455160	170455166
1	intra-chromosome translocations	170532085	170532087
1	intra-chromosome translocations	170547082	170547089
1	intra-chromosome translocations	170651377	170651470
1	intra-chromosome translocations	170875468	170875501
1	Inversion	206812025	206819224
1	Inversion	170909203	170909204
1	inter-chromosome translocations	171033741	171033747
1	inter-chromosome translocations	171033832	171033838
1	intra-chromosome translocations	171563102	171563105
1	intra-chromosome translocations	171685457	171685553
1	intra-chromosome translocations	172398947	172399117
1	intra-chromosome translocations	172723398	172723406
1	intra-chromosome translocations	173491362	173491363
1	inter-chromosome translocations	173548067	173548340
1	inter-chromosome translocations	173573741	173573994
1	intra-chromosome translocations	173700697	173700754
1	inter-chromosome translocations	173855985	173856226
1	inter-chromosome translocations	173856225	173856229
1	inter-chromosome translocations	173908298	173908897
1	inter-chromosome translocations	173913995	173914490
1	intra-chromosome translocations	174012221	174012229
1	intra-chromosome translocations	174144478	174144590
1	intra-chromosome translocations	174287701	174287704
1	intra-chromosome translocations	174817219	174817228
1	intra-chromosome translocations	174982050	174982344
1	Inversion	175472533	175472534
1	Inversion	175486868	175486870
1	intra-chromosome translocations	175740112	175740117
1	intra-chromosome translocations	175802215	175802223
1	intra-chromosome translocations	175935956	175935962
1	intra-chromosome translocations	176216564	176216568
1	intra-chromosome translocations	176290252	176290254
1	intra-chromosome translocations	176323819	176323942
1	intra-chromosome translocations	176670892	176670898
1	intra-chromosome translocations	177558266	177558273
1	intra-chromosome translocations	178036618	178061751
1	intra-chromosome translocations	178092730	178092733
1	intra-chromosome translocations	178122763	178125208
1	intra-chromosome translocations	178154708	178154715
1	intra-chromosome translocations	178160350	178182681
1	intra-chromosome translocations	178873934	178873948
1	intra-chromosome translocations	178906946	178906951
1	intra-chromosome translocations	179317132	179319781
Z	Inversion	60738467	60745595
1	Inversion	179384577	179384582
1	intra-chromosome translocations	179881525	179881525
2	Inversion	72033098	72040169
1	Inversion	179978197	179978199
1	intra-chromosome translocations	180946515	180946629
1	intra-chromosome translocations	180951092	180951094
1	intra-chromosome translocations	180981503	180981541
1	intra-chromosome translocations	181019948	181019950
1	intra-chromosome translocations	181027212	181027214
1	intra-chromosome translocations	181075391	181075396
1	intra-chromosome translocations	181210385	181210397
1	intra-chromosome translocations	181309684	181309740
1	intra-chromosome translocations	181374238	181374316
1	intra-chromosome translocations	181412384	181412385
1	intra-chromosome translocations	182364619	182364620
1	intra-chromosome translocations	183473695	183473762
1	intra-chromosome translocations	183609683	183609692
1	inter-chromosome translocations	183655063	183655068
1	inter-chromosome translocations	183655494	183655496
1	intra-chromosome translocations	183748380	183748380
1	intra-chromosome translocations	183928251	183928447
1	intra-chromosome translocations	183950304	183961451
1	intra-chromosome translocations	184214191	184214195
1	intra-chromosome translocations	184424311	184424315
1	intra-chromosome translocations	185636422	185636428
1	intra-chromosome translocations	185954198	185954199
1	intra-chromosome translocations	187313405	187313413
1	intra-chromosome translocations	187457234	187457258
1	intra-chromosome translocations	187552339	187552344
1	intra-chromosome translocations	187671619	187671623
1	intra-chromosome translocations	187767068	187767073
1	inter-chromosome translocations	188333248	188334307
1	inter-chromosome translocations	188335717	188335718
1	intra-chromosome translocations	188374714	188374717
1	intra-chromosome translocations	188424591	188439530
1	intra-chromosome translocations	188534738	188539056
1	intra-chromosome translocations	188539343	188543673
1	intra-chromosome translocations	188670382	188678623
1	intra-chromosome translocations	188941155	188941161
1	intra-chromosome translocations	189277789	189277849
1	inter-chromosome translocations	190151430	190151434
1	inter-chromosome translocations	190152843	190152846
1	intra-chromosome translocations	190335368	190335375
1	intra-chromosome translocations	190378869	190378880
1	inter-chromosome translocations	190489884	190489887
1	inter-chromosome translocations	190489961	190490265
1	intra-chromosome translocations	190624970	190624974
1	intra-chromosome translocations	190644646	190690671
1	intra-chromosome translocations	190712226	190712246
1	intra-chromosome translocations	191197626	191197779
1	Inversion	191588585	191588588
1	Inversion	191664237	191664239
1	intra-chromosome translocations	191757423	191757424
1	Inversion	193424487	193424495
1	Inversion	193427706	193427709
1	intra-chromosome translocations	193747517	193747523
1	intra-chromosome translocations	194658359	194658367
1	inter-chromosome translocations	194922646	194922784
1	inter-chromosome translocations	194922790	194922792
1	intra-chromosome translocations	195128974	195129003
1	intra-chromosome translocations	195188260	195188341
1	intra-chromosome translocations	195603025	195603030
1	intra-chromosome translocations	195604688	195604695
1	intra-chromosome translocations	195855575	195855581
1	intra-chromosome translocations	195875537	195875543
1	intra-chromosome translocations	197187159	197187162
1	intra-chromosome translocations	197706566	197706621
1	intra-chromosome translocations	197839928	197839931
1	intra-chromosome translocations	198259267	198259607
1	intra-chromosome translocations	198275284	198275784
1	Inversion	198280292	198280300
1	intra-chromosome translocations	198916344	198916349
1	inter-chromosome translocations	199077175	199077529
1	inter-chromosome translocations	199080891	199080893
1	intra-chromosome translocations	199226857	199226865
1	inter-chromosome translocations	199239031	199239035
1	inter-chromosome translocations	199241454	199241456
1	intra-chromosome translocations	199292191	199292329
1	Inversion	199756815	199756898
1	intra-chromosome translocations	199768929	199768930
1	inter-chromosome translocations	200010139	200010270
1	inter-chromosome translocations	200013213	200013216
1	intra-chromosome translocations	200027192	200027246
1	intra-chromosome translocations	200046635	200046642
1	intra-chromosome translocations	200117740	200117746
1	intra-chromosome translocations	200330243	200330248
1	intra-chromosome translocations	200873069	200873076
1	inter-chromosome translocations	200881205	200882045
1	inter-chromosome translocations	200882044	200882045
1	intra-chromosome translocations	200887840	200887843
1	intra-chromosome translocations	200956358	200956849
1	intra-chromosome translocations	200977079	200977726
1	intra-chromosome translocations	200981583	200991481
1	intra-chromosome translocations	200993299	201001938
1	intra-chromosome translocations	201002740	201008701
1	intra-chromosome translocations	201078224	201078329
1	intra-chromosome translocations	201096063	201096791
1	intra-chromosome translocations	201105665	201106117
1	intra-chromosome translocations	201106540	201106543
1	intra-chromosome translocations	201537040	201537048
1	intra-chromosome translocations	202074728	202074913
1	inter-chromosome translocations	202290944	202290957
1	inter-chromosome translocations	202290996	202291133
1	intra-chromosome translocations	202360786	202360787
1	intra-chromosome translocations	202575853	202575856
1	intra-chromosome translocations	202641814	202648903
1	inter-chromosome translocations	202867000	202867000
1	inter-chromosome translocations	202867212	202867586
1	inter-chromosome translocations	202871795	202871799
1	intra-chromosome translocations	202956501	202956530
1	intra-chromosome translocations	203690239	203690324
1	Inversion	2419267	2426232
1	Inversion	80692783	80699663
1	intra-chromosome translocations	203950538	203950538
1	intra-chromosome translocations	204082797	204082800
1	intra-chromosome translocations	204266675	204266680
1	intra-chromosome translocations	204653146	204653152
1	intra-chromosome translocations	204918611	204918782
1	intra-chromosome translocations	204920212	204920219
1	intra-chromosome translocations	205002945	205002947
1	intra-chromosome translocations	205225592	205225592
1	intra-chromosome translocations	205273494	205273500
1	intra-chromosome translocations	205547827	205547827
1	intra-chromosome translocations	205583156	205583418
1	intra-chromosome translocations	205623765	205624043
1	inter-chromosome translocations	205644492	205652334
1	Inversion	80681495	80688355
1	intra-chromosome translocations	205708350	205708496
1	intra-chromosome translocations	205713527	205713565
1	intra-chromosome translocations	205714205	205714663
1	intra-chromosome translocations	205715188	205715233
1	intra-chromosome translocations	205762808	205762808
1	inter-chromosome translocations	205766744	205766745
1	intra-chromosome translocations	205792478	205792481
1	intra-chromosome translocations	205972627	205972748
1	Inversion	206069544	206069582
1	inter-chromosome translocations	206144143	206144169
1	inter-chromosome translocations	206144256	206144258
1	intra-chromosome translocations	206292675	206292817
1	intra-chromosome translocations	206339316	206350246
1	intra-chromosome translocations	206412909	206412945
1	intra-chromosome translocations	206438897	206455122
1	intra-chromosome translocations	206466428	206466721
1	inter-chromosome translocations	206519528	206530829
1	inter-chromosome translocations	206536163	206549190
1	intra-chromosome translocations	206549688	206550564
1	inter-chromosome translocations	206552191	206552665
1	inter-chromosome translocations	206570150	206570233
1	inter-chromosome translocations	206581511	206581903
1	intra-chromosome translocations	206594480	206595110
1	intra-chromosome translocations	206600216	206601811
Z	Inversion	36856817	36863316
2	Inversion	44186419	44192863
1	intra-chromosome translocations	206705122	206705391
1	intra-chromosome translocations	206712036	206713644
1	Inversion	206735007	206735008
1	intra-chromosome translocations	206739878	206740043
1	intra-chromosome translocations	206742551	206744069
1	intra-chromosome translocations	206746625	206749643
1	intra-chromosome translocations	206760982	206761197
1	intra-chromosome translocations	206768986	206769146
22	Inversion	1288615	1294891
1	intra-chromosome translocations	206858936	206858937
1	intra-chromosome translocations	206887976	206888375
1	intra-chromosome translocations	206910590	206910722
1	intra-chromosome translocations	206937374	206937391
1	intra-chromosome translocations	206972881	206972994
1	intra-chromosome translocations	207008737	207008952
1	intra-chromosome translocations	207014121	207014122
1	Inversion	207027616	207027629
1	intra-chromosome translocations	207033676	207034317
1	Inversion	207035304	207035305
1	Inversion	82198495	82204526
1	intra-chromosome translocations	207067183	207067189
1	Inversion	207088257	207088289
29	Inversion	348491	354200
1	Inversion	207119809	207119822
1	intra-chromosome translocations	207235349	207235349
1	intra-chromosome translocations	207520172	207520174
1	Inversion	207853332	207853402
1	intra-chromosome translocations	207877313	207877597
1	intra-chromosome translocations	207886345	207886495
1	intra-chromosome translocations	207888540	207888541
1	intra-chromosome translocations	207895875	207895910
1	intra-chromosome translocations	207934234	207934381
1	intra-chromosome translocations	207945086	207945192
1	intra-chromosome translocations	207981889	207982226
1	intra-chromosome translocations	208008358	208008504
1	intra-chromosome translocations	208023793	208023938
1	inter-chromosome translocations	208111540	208111541
1	inter-chromosome translocations	208174413	208174621
2	inter-chromosome translocations	7198	9168
2	inter-chromosome translocations	22282	25183
2	inter-chromosome translocations	26324	30791
2	intra-chromosome translocations	31866	33838
2	inter-chromosome translocations	43832	43863
2	inter-chromosome translocations	136157	136158
2	Inversion	168807	168814
1	Inversion	149916484	149922145
2	intra-chromosome translocations	192269	193157
2	intra-chromosome translocations	230668	239858
2	intra-chromosome translocations	297821	297964
2	intra-chromosome translocations	371776	372762
2	inter-chromosome translocations	400943	400944
2	intra-chromosome translocations	512107	512475
2	intra-chromosome translocations	522811	527983
2	intra-chromosome translocations	538025	538668
2	intra-chromosome translocations	546075	546695
2	intra-chromosome translocations	575660	575823
2	inter-chromosome translocations	1002517	1002519
2	intra-chromosome translocations	1005190	1005470
2	intra-chromosome translocations	1063114	1068615
2	intra-chromosome translocations	1134413	1134601
2	intra-chromosome translocations	1179787	1181538
2	intra-chromosome translocations	1273145	1273397
2	inter-chromosome translocations	1409539	1409719
2	inter-chromosome translocations	1459495	1459600
2	intra-chromosome translocations	1971015	1971054
2	inter-chromosome translocations	2071053	2071071
2	Inversion	2130179	2130180
2	intra-chromosome translocations	2136961	2136962
Z	Inversion	37098261	37103918
5	Inversion	26890545	26896178
2	intra-chromosome translocations	2320620	2320752
2	inter-chromosome translocations	2529645	2529649
2	intra-chromosome translocations	2531620	2531621
2	inter-chromosome translocations	2537166	2537167
2	intra-chromosome translocations	2558983	2560025
2	intra-chromosome translocations	2660736	2660738
2	Inversion	2688262	2688266
2	inter-chromosome translocations	2868534	2926722
2	inter-chromosome translocations	2940030	2940033
22	Inversion	6974219	6979846
2	inter-chromosome translocations	3351144	3351145
2	inter-chromosome translocations	3353160	3353161
2	intra-chromosome translocations	3438084	3438090
2	Inversion	3456150	3456156
2	Inversion	3522522	3522546
2	inter-chromosome translocations	3563836	3564004
2	inter-chromosome translocations	3650871	3651001
2	intra-chromosome translocations	3724487	3724490
2	inter-chromosome translocations	3837635	3837636
2	inter-chromosome translocations	3838231	3838233
2	intra-chromosome translocations	3944555	3944557
2	intra-chromosome translocations	4206761	4206768
2	intra-chromosome translocations	4612577	4612704
2	intra-chromosome translocations	4613949	4617204
2	intra-chromosome translocations	4620022	4620209
2	inter-chromosome translocations	4732184	4732189
2	inter-chromosome translocations	4732861	4732863
2	intra-chromosome translocations	5298198	5298200
2	intra-chromosome translocations	5404497	5404502
2	intra-chromosome translocations	6060058	6060060
Z	Inversion	68700668	68705849
2	intra-chromosome translocations	6112990	6113043
38	Inversion	2269525	2274456
2	intra-chromosome translocations	6192678	6192679
2	intra-chromosome translocations	6539613	6539618
2	intra-chromosome translocations	6721316	6749289
2	intra-chromosome translocations	6750538	6750545
2	intra-chromosome translocations	7273161	7285706
2	inter-chromosome translocations	7525558	7525706
2	inter-chromosome translocations	7525707	7525730
2	inter-chromosome translocations	7638595	7638597
2	inter-chromosome translocations	7639654	7639656
2	intra-chromosome translocations	7826435	7826441
2	intra-chromosome translocations	7957787	7957794
2	intra-chromosome translocations	8009970	8009976
2	intra-chromosome translocations	8069358	8069479
2	intra-chromosome translocations	8131056	8131058
2	inter-chromosome translocations	9191947	9192056
2	inter-chromosome translocations	9192621	9192712
2	intra-chromosome translocations	10145263	10145265
2	inter-chromosome translocations	10266836	10267078
2	inter-chromosome translocations	10267184	10267209
2	inter-chromosome translocations	11122443	11122446
2	inter-chromosome translocations	11129779	11129780
2	inter-chromosome translocations	11978822	11978824
2	inter-chromosome translocations	11979465	11979467
2	inter-chromosome translocations	12288412	12288413
2	inter-chromosome translocations	12297256	12297684
2	intra-chromosome translocations	12370994	12371000
2	intra-chromosome translocations	12654708	12654724
2	intra-chromosome translocations	13088534	13088546
2	intra-chromosome translocations	13353320	13353339
2	inter-chromosome translocations	13569669	13569670
2	inter-chromosome translocations	13572758	13572760
2	inter-chromosome translocations	13573555	13573557
2	inter-chromosome translocations	14483392	14483508
2	inter-chromosome translocations	14483510	14483515
2	inter-chromosome translocations	14522345	14522348
2	inter-chromosome translocations	14522945	14522946
2	intra-chromosome translocations	14608684	14608687
2	intra-chromosome translocations	14805374	14805584
2	intra-chromosome translocations	14868480	14877612
2	intra-chromosome translocations	15015994	15015997
2	inter-chromosome translocations	15848271	15848275
2	inter-chromosome translocations	15848374	15848375
2	intra-chromosome translocations	15989260	15990803
2	inter-chromosome translocations	17230054	17230055
2	inter-chromosome translocations	17230659	17230661
2	intra-chromosome translocations	17314387	17314393
2	intra-chromosome translocations	17796900	17796978
2	intra-chromosome translocations	18452842	18452928
2	intra-chromosome translocations	19399144	19438479
2	inter-chromosome translocations	19555683	19555687
2	inter-chromosome translocations	19556215	19556218
2	inter-chromosome translocations	20515488	20515490
2	inter-chromosome translocations	20515585	20515588
2	intra-chromosome translocations	20636325	20636331
2	intra-chromosome translocations	21698990	21699179
2	intra-chromosome translocations	23358636	23358645
2	intra-chromosome translocations	23434551	23434553
2	intra-chromosome translocations	23742798	23742799
2	intra-chromosome translocations	24448841	24448844
2	intra-chromosome translocations	24549258	24549267
2	intra-chromosome translocations	24650146	24650153
2	inter-chromosome translocations	24756077	24756083
2	inter-chromosome translocations	24760241	24760243
2	intra-chromosome translocations	24887343	24888385
2	inter-chromosome translocations	24969352	24969354
2	inter-chromosome translocations	24971820	24971822
2	intra-chromosome translocations	25150516	25150586
2	intra-chromosome translocations	25272257	25272368
2	intra-chromosome translocations	25284787	25284949
2	inter-chromosome translocations	25431448	25431450
2	inter-chromosome translocations	25431580	25431584
2	intra-chromosome translocations	25616676	25616682
2	intra-chromosome translocations	25760134	25760141
2	intra-chromosome translocations	26036519	26036525
2	intra-chromosome translocations	26448678	26448834
2	Inversion	26485863	26485921
2	intra-chromosome translocations	26529870	26529879
2	Inversion	26707143	26707152
2	intra-chromosome translocations	26837798	26837807
2	intra-chromosome translocations	27421767	27421772
2	intra-chromosome translocations	27445111	27445120
2	intra-chromosome translocations	27487720	27487725
2	intra-chromosome translocations	27494671	27494676
2	intra-chromosome translocations	27893346	27893356
2	intra-chromosome translocations	29184026	29184032
2	intra-chromosome translocations	29205387	29205568
2	intra-chromosome translocations	29219697	29219698
2	inter-chromosome translocations	29444205	29444207
2	inter-chromosome translocations	29450532	29450535
2	intra-chromosome translocations	29628446	29628471
2	intra-chromosome translocations	29750949	29751072
2	inter-chromosome translocations	29801120	29801128
2	inter-chromosome translocations	29801300	29801311
2	intra-chromosome translocations	30055038	30055186
2	intra-chromosome translocations	30234796	30234798
2	intra-chromosome translocations	30333735	30333737
2	intra-chromosome translocations	30695103	30695104
2	inter-chromosome translocations	30919836	30919839
2	inter-chromosome translocations	30920045	30920048
2	inter-chromosome translocations	31109609	31109635
2	inter-chromosome translocations	31109710	31109759
4	Inversion	67674421	67679290
36	Inversion	733595	738442
2	intra-chromosome translocations	31419085	31419419
2	intra-chromosome translocations	31477981	31477982
2	intra-chromosome translocations	31572667	31572670
2	intra-chromosome translocations	31616829	31616850
2	inter-chromosome translocations	32547746	32548587
2	inter-chromosome translocations	32554450	32562331
2	intra-chromosome translocations	32833738	32833742
2	intra-chromosome translocations	33019336	33019504
2	intra-chromosome translocations	33200005	33200103
2	intra-chromosome translocations	33253463	33253463
2	intra-chromosome translocations	33384912	33384915
2	intra-chromosome translocations	33448353	33448355
2	intra-chromosome translocations	33594488	33594493
2	intra-chromosome translocations	33613275	33613285
2	inter-chromosome translocations	33883322	33883326
2	inter-chromosome translocations	33884048	33884051
2	intra-chromosome translocations	35128339	35128340
2	intra-chromosome translocations	35233113	35238002
2	intra-chromosome translocations	35242001	35242039
2	inter-chromosome translocations	35424279	35424468
2	inter-chromosome translocations	35424590	35424590
2	intra-chromosome translocations	35570087	35570127
2	Inversion	35861362	35861363
2	Inversion	35862176	35862181
2	inter-chromosome translocations	36636526	36636590
2	inter-chromosome translocations	36636951	36637000
2	intra-chromosome translocations	36655667	36655669
2	intra-chromosome translocations	36876695	36876697
2	inter-chromosome translocations	36935044	36935183
2	inter-chromosome translocations	36935183	36935186
2	inter-chromosome translocations	37213166	37213167
2	inter-chromosome translocations	37220563	37220565
2	intra-chromosome translocations	37767591	37767597
2	intra-chromosome translocations	37777921	37777927
2	intra-chromosome translocations	37946900	37947016
2	intra-chromosome translocations	37982403	37982419
2	intra-chromosome translocations	38064063	38064065
2	intra-chromosome translocations	38100620	38100621
2	intra-chromosome translocations	38180808	38180813
2	intra-chromosome translocations	38477872	38477872
2	inter-chromosome translocations	39010860	39010869
2	inter-chromosome translocations	39011444	39011465
2	intra-chromosome translocations	39386801	39386835
2	intra-chromosome translocations	39688322	39688330
2	intra-chromosome translocations	40074047	40074110
29	Inversion	1275043	1279827
2	Inversion	40156728	40156823
2	inter-chromosome translocations	40342474	40342477
2	inter-chromosome translocations	40342755	40342755
2	intra-chromosome translocations	40391152	40391153
2	intra-chromosome translocations	40509725	40509730
2	intra-chromosome translocations	40995234	40995240
2	intra-chromosome translocations	42110486	42110584
2	intra-chromosome translocations	42127924	42127932
2	intra-chromosome translocations	42430926	42430928
2	intra-chromosome translocations	42431988	42431989
2	intra-chromosome translocations	43515483	43515490
2	intra-chromosome translocations	43935000	43935006
2	intra-chromosome translocations	44046896	44046958
1	Inversion	121005104	121009788
Z	Inversion	72901894	72906571
2	intra-chromosome translocations	44317829	44317834
2	intra-chromosome translocations	44650236	44650384
2	intra-chromosome translocations	44793968	44793974
2	inter-chromosome translocations	44934331	44934342
2	inter-chromosome translocations	44934667	44934671
2	intra-chromosome translocations	45879585	45879588
2	intra-chromosome translocations	46225041	46225048
2	inter-chromosome translocations	46725635	46725937
2	inter-chromosome translocations	46732750	46732752
2	intra-chromosome translocations	47335597	47335597
2	intra-chromosome translocations	47703449	47703572
2	intra-chromosome translocations	47721970	47722022
2	intra-chromosome translocations	48238781	48238788
2	intra-chromosome translocations	48330975	48330979
2	inter-chromosome translocations	48439666	48439944
2	inter-chromosome translocations	48512811	48512819
2	intra-chromosome translocations	48554556	48554568
4	Inversion	58903996	58908607
2	intra-chromosome translocations	48783719	48783719
2	intra-chromosome translocations	48814256	48814268
2	intra-chromosome translocations	48855080	48855088
2	intra-chromosome translocations	49079164	49079165
2	inter-chromosome translocations	49322120	49322135
2	inter-chromosome translocations	49322239	49322265
2	intra-chromosome translocations	49326799	49326802
2	intra-chromosome translocations	49606802	49606803
2	Inversion	49682650	49682655
2	intra-chromosome translocations	49698421	49700202
2	Inversion	49744480	49744481
2	Inversion	49836750	49836752
2	Inversion	49856095	49856150
2	intra-chromosome translocations	49874246	49874570
2	intra-chromosome translocations	51007746	51008047
2	intra-chromosome translocations	51017949	51028796
2	intra-chromosome translocations	51028796	51028811
2	intra-chromosome translocations	51036433	51055481
2	intra-chromosome translocations	51134734	51134737
2	intra-chromosome translocations	52020649	52020654
2	intra-chromosome translocations	52737957	52745780
2	inter-chromosome translocations	52973530	52973711
2	inter-chromosome translocations	52973718	52973720
2	intra-chromosome translocations	53018373	53018377
2	intra-chromosome translocations	53367039	53367288
2	intra-chromosome translocations	53663836	53663838
2	intra-chromosome translocations	54187789	54187799
2	intra-chromosome translocations	54572529	54572535
2	intra-chromosome translocations	54820852	54820888
2	intra-chromosome translocations	57195350	57195351
2	intra-chromosome translocations	57252724	57252727
2	intra-chromosome translocations	57464643	57464735
2	Inversion	57616166	57616167
2	Inversion	57616426	57616429
2	intra-chromosome translocations	57817725	57817961
2	intra-chromosome translocations	57843437	57843440
2	intra-chromosome translocations	57892079	57892089
2	intra-chromosome translocations	58040971	58040980
2	inter-chromosome translocations	58304709	58304726
2	inter-chromosome translocations	58305462	58305631
Z	Inversion	53537428	53542011
Z	Inversion	60449657	60454161
2	intra-chromosome translocations	58518325	58518660
2	inter-chromosome translocations	58629108	58629118
2	inter-chromosome translocations	58630186	58630188
2	Inversion	58723568	58723575
2	Inversion	58725139	58725144
2	Inversion	58762948	58762949
2	intra-chromosome translocations	58935597	58935602
2	intra-chromosome translocations	58986965	58986968
34	Inversion	4885504	4890004
1	Inversion	53990324	53994755
2	inter-chromosome translocations	59257552	59257553
2	inter-chromosome translocations	59257630	59257631
2	intra-chromosome translocations	59570609	59571450
2	intra-chromosome translocations	59587492	59589613
2	intra-chromosome translocations	59689853	59689860
36	Inversion	2430730	2435062
Z	Inversion	41729874	41734161
2	intra-chromosome translocations	60007780	60007786
2	intra-chromosome translocations	60092966	60092979
2	intra-chromosome translocations	60093024	60094697
2	intra-chromosome translocations	60264109	60264407
2	intra-chromosome translocations	60299876	60299877
2	intra-chromosome translocations	60500305	60500550
2	intra-chromosome translocations	60500988	60501142
2	intra-chromosome translocations	61001244	61001247
2	inter-chromosome translocations	61022111	61022113
2	inter-chromosome translocations	61022709	61022711
2	intra-chromosome translocations	61037775	61037783
2	inter-chromosome translocations	61483453	61484496
2	inter-chromosome translocations	61485058	61485556
2	intra-chromosome translocations	61515646	61515653
2	intra-chromosome translocations	61550004	61550005
2	intra-chromosome translocations	61923060	61923084
2	Inversion	62092674	62092685
Z	Inversion	46545961	46550166
2	intra-chromosome translocations	62302207	62302217
2	intra-chromosome translocations	62319427	62319434
2	Inversion	62414734	62414770
2	intra-chromosome translocations	62430539	62431381
2	intra-chromosome translocations	62432144	62433139
2	intra-chromosome translocations	62435069	62435142
2	inter-chromosome translocations	62666123	62666125
2	inter-chromosome translocations	62666211	62666219
2	intra-chromosome translocations	62773678	62774050
2	intra-chromosome translocations	62824574	62824580
2	intra-chromosome translocations	63000312	63000319
2	intra-chromosome translocations	63012570	63012571
2	intra-chromosome translocations	63156208	63156210
2	inter-chromosome translocations	63300107	63300113
2	inter-chromosome translocations	63300182	63300186
2	intra-chromosome translocations	63522103	63522113
2	inter-chromosome translocations	64776710	64787858
2	inter-chromosome translocations	64828460	64828618
2	intra-chromosome translocations	64828880	64828952
2	intra-chromosome translocations	64829253	64832777
22	Inversion	7376560	7380689
2	intra-chromosome translocations	64928841	64928842
2	intra-chromosome translocations	64937353	64937358
2	intra-chromosome translocations	65115525	65115603
2	intra-chromosome translocations	65457357	65457397
2	inter-chromosome translocations	65674720	65674723
2	inter-chromosome translocations	65677795	65677795
2	intra-chromosome translocations	66335258	66336434
2	intra-chromosome translocations	66391050	66391064
2	intra-chromosome translocations	66621452	66621457
2	intra-chromosome translocations	66696636	66696641
2	intra-chromosome translocations	66766836	66766837
2	intra-chromosome translocations	66887840	66887847
2	Inversion	67112635	67112640
38	Inversion	1793857	1797778
2	intra-chromosome translocations	67203638	67203640
2	intra-chromosome translocations	67205606	67215910
2	intra-chromosome translocations	67234865	67235060
2	inter-chromosome translocations	67359973	67359975
2	inter-chromosome translocations	67366903	67366904
2	intra-chromosome translocations	67438563	67438569
2	intra-chromosome translocations	67495496	67495497
2	Inversion	68260063	68260080
2	Inversion	68697246	68697289
2	intra-chromosome translocations	68836438	68836830
2	intra-chromosome translocations	68869768	68869770
2	intra-chromosome translocations	69265602	69267792
2	intra-chromosome translocations	69274727	69274729
2	intra-chromosome translocations	69546017	69546022
1	Inversion	168258953	168262869
2	intra-chromosome translocations	69747960	69753830
1	Inversion	168228748	168232660
2	intra-chromosome translocations	69999720	69999726
2	inter-chromosome translocations	70223485	70223486
2	inter-chromosome translocations	70230595	70230596
2	intra-chromosome translocations	71555682	71556204
2	intra-chromosome translocations	71667658	71667664
2	intra-chromosome translocations	72017166	72017187
9	Inversion	18309605	18313501
38	Inversion	985039	988802
2	intra-chromosome translocations	72058874	72059076
2	intra-chromosome translocations	72062826	72065000
2	intra-chromosome translocations	72166134	72166175
2	intra-chromosome translocations	72751811	72751819
2	intra-chromosome translocations	73010114	73010221
2	intra-chromosome translocations	73354126	73355714
2	intra-chromosome translocations	73800088	73800089
2	intra-chromosome translocations	73981236	73981236
2	intra-chromosome translocations	74289523	74289576
2	intra-chromosome translocations	74370431	74370437
2	intra-chromosome translocations	74465596	74465605
2	intra-chromosome translocations	74654746	74661513
2	intra-chromosome translocations	75644394	75644399
2	intra-chromosome translocations	75783891	75783930
2	intra-chromosome translocations	75812318	75812416
2	inter-chromosome translocations	75843486	75850983
2	inter-chromosome translocations	75861896	75861909
2	intra-chromosome translocations	76303579	76304841
2	intra-chromosome translocations	76568717	76568911
2	inter-chromosome translocations	76703900	76715592
2	inter-chromosome translocations	76716024	76717303
2	inter-chromosome translocations	76866223	76866241
2	inter-chromosome translocations	76866489	76866498
2	intra-chromosome translocations	77069407	77069433
2	intra-chromosome translocations	77099933	77099939
2	intra-chromosome translocations	77202621	77202697
2	inter-chromosome translocations	77467544	77467547
2	inter-chromosome translocations	77468093	77468106
2	intra-chromosome translocations	77647228	77647235
2	intra-chromosome translocations	77841351	77841371
2	inter-chromosome translocations	77848480	77866633
2	inter-chromosome translocations	78617334	78617335
1	Inversion	76366152	76369881
2	intra-chromosome translocations	78987645	78987670
2	intra-chromosome translocations	79050274	79050338
1	Inversion	76374342	76378070
2	intra-chromosome translocations	79614610	79614612
2	inter-chromosome translocations	82137916	82137923
2	inter-chromosome translocations	82186926	82186928
2	Inversion	82320370	82320440
2	intra-chromosome translocations	83005472	83007283
2	intra-chromosome translocations	83136058	83136066
Z	Inversion	60843419	60847011
1	Inversion	138467545	138470990
2	intra-chromosome translocations	83606063	83606068
2	inter-chromosome translocations	83621785	83621786
2	inter-chromosome translocations	83622381	83622384
2	intra-chromosome translocations	84895554	84895588
2	inter-chromosome translocations	85215652	85227457
2	inter-chromosome translocations	85229481	85249072
2	inter-chromosome translocations	85466449	85466607
2	inter-chromosome translocations	85469760	85469763
2	intra-chromosome translocations	86044345	86094172
2	intra-chromosome translocations	86168758	86168764
2	intra-chromosome translocations	86254798	86255285
2	intra-chromosome translocations	86644636	86655982
2	intra-chromosome translocations	86686198	86686254
2	intra-chromosome translocations	87036696	87036700
2	inter-chromosome translocations	87080689	87080694
2	inter-chromosome translocations	87080787	87080788
2	inter-chromosome translocations	87126281	87126317
2	inter-chromosome translocations	87126750	87126751
2	intra-chromosome translocations	87350274	87351091
2	intra-chromosome translocations	87405348	87405657
2	intra-chromosome translocations	87413043	87419705
2	inter-chromosome translocations	87426819	87426822
2	inter-chromosome translocations	87433612	87433613
2	intra-chromosome translocations	87724936	87725068
2	intra-chromosome translocations	87725604	87726091
2	intra-chromosome translocations	87828964	87828971
2	intra-chromosome translocations	88138781	88138785
2	intra-chromosome translocations	88378973	88378978
2	intra-chromosome translocations	88382031	88382033
2	inter-chromosome translocations	88583659	88583665
2	inter-chromosome translocations	88591212	88591213
2	intra-chromosome translocations	88633182	88633251
2	intra-chromosome translocations	88634181	88634182
2	intra-chromosome translocations	89447194	89447200
2	intra-chromosome translocations	89571230	89571237
2	intra-chromosome translocations	89636693	89636701
2	intra-chromosome translocations	89698021	89698078
2	intra-chromosome translocations	89698490	89698494
2	intra-chromosome translocations	89708648	89708768
2	inter-chromosome translocations	90247771	90247774
2	inter-chromosome translocations	90248365	90248366
2	inter-chromosome translocations	91026376	91026382
2	inter-chromosome translocations	91027441	91027442
2	intra-chromosome translocations	91247254	91247348
2	intra-chromosome translocations	91348868	91350489
2	intra-chromosome translocations	91350744	91350898
2	intra-chromosome translocations	91833210	91857922
2	intra-chromosome translocations	92487015	92487016
2	inter-chromosome translocations	93048766	93048854
2	inter-chromosome translocations	93049021	93049028
22	Inversion	1148399	1151808
2	Inversion	93904011	93904013
2	intra-chromosome translocations	97096104	97096109
2	intra-chromosome translocations	97098424	97098904
2	intra-chromosome translocations	97316137	97316144
2	inter-chromosome translocations	97420384	97420386
2	inter-chromosome translocations	97498719	97498732
2	intra-chromosome translocations	97519543	97519714
2	inter-chromosome translocations	97868297	97868300
2	inter-chromosome translocations	97868429	97868633
2	intra-chromosome translocations	98540446	98540452
2	intra-chromosome translocations	98711998	98712560
2	intra-chromosome translocations	100500441	100500446
2	inter-chromosome translocations	102102205	102102209
2	inter-chromosome translocations	102102716	102102722
2	intra-chromosome translocations	103778429	103778429
2	intra-chromosome translocations	104450025	104450032
2	inter-chromosome translocations	105556299	105556304
2	inter-chromosome translocations	105556900	105556902
2	intra-chromosome translocations	105668398	105669114
2	inter-chromosome translocations	106801183	106801192
2	inter-chromosome translocations	106801802	106801804
2	intra-chromosome translocations	107281633	107281727
2	inter-chromosome translocations	107750331	107751122
2	inter-chromosome translocations	107751360	107751368
2	intra-chromosome translocations	107815891	107815904
2	intra-chromosome translocations	107979675	107979683
2	intra-chromosome translocations	108068100	108068102
2	intra-chromosome translocations	108071935	108071945
2	inter-chromosome translocations	108165014	108165017
2	inter-chromosome translocations	108165182	108165263
2	inter-chromosome translocations	108209188	108210253
2	inter-chromosome translocations	108213377	108213378
2	intra-chromosome translocations	108747822	108747827
2	inter-chromosome translocations	108768138	108770039
2	inter-chromosome translocations	108817540	108817699
2	inter-chromosome translocations	108818593	108818598
2	inter-chromosome translocations	108818697	108818699
2	intra-chromosome translocations	108872284	108874655
1	Inversion	121011963	121015343
Z	Inversion	9475089	9478438
2	intra-chromosome translocations	109094469	109094470
2	intra-chromosome translocations	109429264	109429283
2	intra-chromosome translocations	111021567	111025944
2	intra-chromosome translocations	111088782	111088790
2	inter-chromosome translocations	111435731	111435734
2	inter-chromosome translocations	111436328	111436331
2	inter-chromosome translocations	112476524	112476527
2	inter-chromosome translocations	112477120	112477122
2	inter-chromosome translocations	112509819	112509898
2	inter-chromosome translocations	112509933	112509943
2	intra-chromosome translocations	112589721	112589723
2	intra-chromosome translocations	112750599	112750601
2	intra-chromosome translocations	112874239	112903150
2	intra-chromosome translocations	115069108	115069255
2	inter-chromosome translocations	115365305	115365307
2	inter-chromosome translocations	115365902	115365904
2	intra-chromosome translocations	116026771	116026796
2	intra-chromosome translocations	116154411	116154722
2	intra-chromosome translocations	117169199	117169206
2	intra-chromosome translocations	117249360	117249401
2	intra-chromosome translocations	117394810	117399179
2	intra-chromosome translocations	117614692	117615786
2	intra-chromosome translocations	118272064	118272067
2	intra-chromosome translocations	118272169	118272175
2	intra-chromosome translocations	118272312	118272315
2	intra-chromosome translocations	118354606	118354612
2	intra-chromosome translocations	119409679	119409681
2	inter-chromosome translocations	120463940	120469619
2	inter-chromosome translocations	120469804	120470445
2	intra-chromosome translocations	120885821	120885860
2	intra-chromosome translocations	121007288	121007357
2	intra-chromosome translocations	121060841	121060846
2	intra-chromosome translocations	122606785	122606790
2	intra-chromosome translocations	122656079	122656262
2	intra-chromosome translocations	123086273	123086275
2	intra-chromosome translocations	123222063	123222070
2	intra-chromosome translocations	123649529	123686197
2	intra-chromosome translocations	124103744	124103762
2	inter-chromosome translocations	124837703	124837705
2	inter-chromosome translocations	124845054	124845056
2	intra-chromosome translocations	125731328	125731336
2	intra-chromosome translocations	126189402	126189407
2	intra-chromosome translocations	127921336	127921500
2	intra-chromosome translocations	129005490	129005492
2	intra-chromosome translocations	129082946	129082951
2	intra-chromosome translocations	129615964	129615969
2	inter-chromosome translocations	129877733	129877734
2	inter-chromosome translocations	129878428	129878429
2	intra-chromosome translocations	130431775	130431777
2	intra-chromosome translocations	130849413	130849419
2	inter-chromosome translocations	130851372	130851376
2	inter-chromosome translocations	130851489	130851518
2	inter-chromosome translocations	131401885	131401889
2	inter-chromosome translocations	131402862	131402862
2	inter-chromosome translocations	132250971	132251154
2	inter-chromosome translocations	132251153	132251158
2	intra-chromosome translocations	132625549	132629914
1	Inversion	166715723	166719040
2	Inversion	64871003	64874206
2	intra-chromosome translocations	134007638	134007739
2	intra-chromosome translocations	134114456	134114463
2	inter-chromosome translocations	134530190	134530191
2	inter-chromosome translocations	134531495	134531496
2	intra-chromosome translocations	134585341	134597823
2	intra-chromosome translocations	134779726	134779728
2	intra-chromosome translocations	134788011	134788014
2	intra-chromosome translocations	135583226	135583228
2	intra-chromosome translocations	137434350	137434355
2	inter-chromosome translocations	138251017	138251102
2	inter-chromosome translocations	138251492	138251496
2	intra-chromosome translocations	138975657	138975659
2	Inversion	139045755	139045763
2	Inversion	139045834	139045837
2	intra-chromosome translocations	139502892	139503229
2	intra-chromosome translocations	139567109	139567115
2	intra-chromosome translocations	140204389	140204393
2	intra-chromosome translocations	140787788	140787796
2	intra-chromosome translocations	140881040	140881048
2	intra-chromosome translocations	144140248	144140250
2	intra-chromosome translocations	145044491	145063061
2	intra-chromosome translocations	145869881	145869885
2	intra-chromosome translocations	145870585	145870587
2	inter-chromosome translocations	146030525	146030541
2	inter-chromosome translocations	146031529	146031534
2	intra-chromosome translocations	147456978	147456983
2	intra-chromosome translocations	147756133	147756134
2	Inversion	148855769	148855769
38	Inversion	1311713	1314867
1	Inversion	152484732	152487864
3	Inversion	106283932	106287046
2	inter-chromosome translocations	150326267	150326617
2	inter-chromosome translocations	150332646	150340006
2	intra-chromosome translocations	150413787	150414049
2	inter-chromosome translocations	150478837	150479303
2	inter-chromosome translocations	150849432	150849688
2	inter-chromosome translocations	150849897	150849935
2	intra-chromosome translocations	151175507	151175513
2	intra-chromosome translocations	151775649	151775657
2	inter-chromosome translocations	151799189	151799352
2	inter-chromosome translocations	151799512	151799515
2	intra-chromosome translocations	153000710	153000716
2	intra-chromosome translocations	153674404	153674406
2	intra-chromosome translocations	154621081	154621088
2	intra-chromosome translocations	154676009	154676010
2	intra-chromosome translocations	155285373	155285377
2	intra-chromosome translocations	155513909	155513987
2	intra-chromosome translocations	155593215	155593245
2	intra-chromosome translocations	155593633	155594539
2	intra-chromosome translocations	155597349	155597479
2	intra-chromosome translocations	156875841	156875848
2	intra-chromosome translocations	156917776	156917800
2	intra-chromosome translocations	157405746	157411399
2	intra-chromosome translocations	157432721	157432722
2	intra-chromosome translocations	157453652	157453655
2	intra-chromosome translocations	157551208	157551214
2	intra-chromosome translocations	157601557	157601563
2	intra-chromosome translocations	157620509	157620511
2	intra-chromosome translocations	158042875	158043138
2	inter-chromosome translocations	158597878	158597884
2	inter-chromosome translocations	158604647	158605245
2	inter-chromosome translocations	158605244	158605245
2	intra-chromosome translocations	158891406	158891408
2	intra-chromosome translocations	158934410	158934415
2	intra-chromosome translocations	158935786	158936059
2	inter-chromosome translocations	158936058	158936059
2	inter-chromosome translocations	158936653	158936653
2	intra-chromosome translocations	159489165	159489169
2	inter-chromosome translocations	159878058	159892704
2	inter-chromosome translocations	159995150	160024377
2	inter-chromosome translocations	160067109	160067312
2	intra-chromosome translocations	160342533	160342721
2	intra-chromosome translocations	161027257	161027613
2	intra-chromosome translocations	161191361	161191365
2	intra-chromosome translocations	161192702	161192704
2	intra-chromosome translocations	161346942	161346949
2	intra-chromosome translocations	161422955	161423389
2	inter-chromosome translocations	161671835	161672033
2	inter-chromosome translocations	161704227	161707932
2	inter-chromosome translocations	161718029	161718262
2	inter-chromosome translocations	161720152	161720268
2	intra-chromosome translocations	161854263	161854652
2	intra-chromosome translocations	161887774	161888014
2	intra-chromosome translocations	161962414	161962426
2	intra-chromosome translocations	162112742	162112748
2	intra-chromosome translocations	162275172	162275177
2	intra-chromosome translocations	162309069	162309849
2	intra-chromosome translocations	162356213	162356215
1	Inversion	128829448	128832510
2	intra-chromosome translocations	162384115	162384763
2	intra-chromosome translocations	162400625	162401352
2	intra-chromosome translocations	162429319	162429337
2	intra-chromosome translocations	162446789	162447482
2	intra-chromosome translocations	162448725	162448725
2	intra-chromosome translocations	162456593	162457382
2	Inversion	162474407	162474408
2	intra-chromosome translocations	162487625	162489202
2	intra-chromosome translocations	162546758	162546766
2	intra-chromosome translocations	162567782	162568493
2	intra-chromosome translocations	162596368	162596374
2	intra-chromosome translocations	162619033	162619209
2	intra-chromosome translocations	162627934	162628040
2	Inversion	162723578	162723655
2	inter-chromosome translocations	162734301	162734530
2	inter-chromosome translocations	162894199	162894220
10	inter-chromosome translocations	28040	32448
10	inter-chromosome translocations	55851	56574
10	inter-chromosome translocations	96111	96387
10	inter-chromosome translocations	102875	103110
10	inter-chromosome translocations	134753	135586
10	intra-chromosome translocations	137646	137823
10	inter-chromosome translocations	138390	139747
10	intra-chromosome translocations	141808	146432
10	inter-chromosome translocations	237206	237209
10	inter-chromosome translocations	245151	245153
10	intra-chromosome translocations	246684	247167
10	intra-chromosome translocations	249565	249704
10	intra-chromosome translocations	252230	252368
10	inter-chromosome translocations	267438	270306
10	inter-chromosome translocations	270308	276645
10	inter-chromosome translocations	366711	366901
10	inter-chromosome translocations	369223	369224
10	inter-chromosome translocations	455539	455770
10	inter-chromosome translocations	455880	455882
10	inter-chromosome translocations	482884	482885
10	intra-chromosome translocations	500458	503947
10	intra-chromosome translocations	510902	511239
10	intra-chromosome translocations	522677	526142
10	intra-chromosome translocations	528565	532033
10	inter-chromosome translocations	599530	599531
10	inter-chromosome translocations	1711478	1711500
10	inter-chromosome translocations	1712187	1712189
10	intra-chromosome translocations	2248994	2249000
10	inter-chromosome translocations	2544577	2544579
10	inter-chromosome translocations	2552022	2552024
10	intra-chromosome translocations	4929441	4934516
10	inter-chromosome translocations	5285915	5285922
10	inter-chromosome translocations	5286025	5286027
10	intra-chromosome translocations	5661848	5661887
10	intra-chromosome translocations	6541274	6541448
10	intra-chromosome translocations	6862691	6862863
10	intra-chromosome translocations	6882704	6882912
10	Inversion	6885534	6885596
10	intra-chromosome translocations	6893028	6893030
2	Inversion	93885098	93888100
10	inter-chromosome translocations	6992609	6992611
10	inter-chromosome translocations	6992771	6993002
10	intra-chromosome translocations	7252575	7252580
10	inter-chromosome translocations	7353511	7354175
10	Inversion	7370138	7370237
10	inter-chromosome translocations	7382831	7383298
10	intra-chromosome translocations	7457569	7466508
10	intra-chromosome translocations	7588385	7589227
10	intra-chromosome translocations	7622605	7630138
10	intra-chromosome translocations	8261154	8261156
10	intra-chromosome translocations	8377609	8377633
10	intra-chromosome translocations	8433714	8434091
10	inter-chromosome translocations	8457836	8457842
10	inter-chromosome translocations	8458623	8458625
10	inter-chromosome translocations	8867048	8867051
10	inter-chromosome translocations	8874175	8874178
10	intra-chromosome translocations	9025360	9025390
10	intra-chromosome translocations	9990291	9990354
10	intra-chromosome translocations	13878777	13878973
10	inter-chromosome translocations	16756288	16756294
10	inter-chromosome translocations	16756299	16756397
10	inter-chromosome translocations	16757062	16757074
10	inter-chromosome translocations	17019350	17019355
10	inter-chromosome translocations	17020386	17020387
10	inter-chromosome translocations	19432357	19432361
10	inter-chromosome translocations	19433265	19433272
10	intra-chromosome translocations	20905894	20909700
29	Inversion	1302419	1305416
3	Inversion	4872435	4875377
22	Inversion	15906282	15909217
11	intra-chromosome translocations	397689	397877
11	intra-chromosome translocations	1077562	1090657
11	inter-chromosome translocations	2717086	2717121
11	inter-chromosome translocations	3036024	3036025
11	inter-chromosome translocations	3061461	3061462
11	inter-chromosome translocations	3096310	3127432
11	inter-chromosome translocations	3615730	3615736
11	inter-chromosome translocations	3616847	3616848
11	inter-chromosome translocations	5515576	5515578
11	inter-chromosome translocations	5520000	5520001
11	intra-chromosome translocations	6215811	6215813
11	intra-chromosome translocations	6580991	6581417
11	intra-chromosome translocations	6584823	6585212
11	intra-chromosome translocations	6588126	6588183
11	inter-chromosome translocations	7666849	7667514
11	inter-chromosome translocations	7948806	7948949
11	inter-chromosome translocations	7948948	7948953
11	intra-chromosome translocations	8641526	8641693
11	inter-chromosome translocations	9239534	9239538
11	inter-chromosome translocations	9270256	9270271
11	intra-chromosome translocations	9280014	9280015
11	inter-chromosome translocations	9281222	9286267
11	inter-chromosome translocations	9302155	9302156
11	inter-chromosome translocations	9302160	9302304
11	inter-chromosome translocations	9304709	9304710
11	inter-chromosome translocations	10040354	10041416
11	inter-chromosome translocations	10042823	10042825
11	intra-chromosome translocations	10077129	10110821
11	inter-chromosome translocations	11102986	11102988
11	inter-chromosome translocations	11104570	11104573
11	intra-chromosome translocations	13303172	13303172
35	Inversion	2567099	2569989
11	intra-chromosome translocations	13494539	13494785
40	Inversion	706675	709514
11	intra-chromosome translocations	13926387	13926389
Z	Inversion	60443677	60446510
11	Inversion	14822067	14822069
12	Inversion	11543148	11545967
11	intra-chromosome translocations	14828306	14831076
11	intra-chromosome translocations	14849852	14851867
11	Inversion	14885684	14885686
11	Inversion	14959305	14959306
11	Inversion	14991272	14991274
11	intra-chromosome translocations	15556259	15557238
11	intra-chromosome translocations	15557401	15557446
11	intra-chromosome translocations	15560707	15560822
11	intra-chromosome translocations	15563294	15563379
11	intra-chromosome translocations	15570308	15570484
11	intra-chromosome translocations	15573369	15573549
11	intra-chromosome translocations	15573561	15573569
11	intra-chromosome translocations	15590196	15590251
11	inter-chromosome translocations	16528630	16528632
11	inter-chromosome translocations	16529496	16529505
11	inter-chromosome translocations	17719404	17721062
11	inter-chromosome translocations	17721062	17721065
11	Inversion	18397809	18397810
11	inter-chromosome translocations	18431743	18435576
11	inter-chromosome translocations	18483661	18484039
11	intra-chromosome translocations	18485595	18486104
11	inter-chromosome translocations	18508880	18508881
11	inter-chromosome translocations	18515931	18518690
11	inter-chromosome translocations	18521775	18521775
11	inter-chromosome translocations	18523358	18523361
11	intra-chromosome translocations	18550874	18550875
36	Inversion	1229826	1232605
11	intra-chromosome translocations	18659039	18659042
11	Inversion	18680210	18680298
11	intra-chromosome translocations	18683461	18686863
11	intra-chromosome translocations	18714188	18714269
11	intra-chromosome translocations	18756673	18756861
11	intra-chromosome translocations	19173146	19174638
11	inter-chromosome translocations	19987485	19987487
11	inter-chromosome translocations	19994609	19994611
34	Inversion	2516019	2518624
11	intra-chromosome translocations	22090183	22090221
11	intra-chromosome translocations	22093609	22096736
11	inter-chromosome translocations	22109569	22109575
11	inter-chromosome translocations	22116147	22116511
11	intra-chromosome translocations	22124609	22124609
11	intra-chromosome translocations	22124759	22125481
11	intra-chromosome translocations	22125552	22125585
11	inter-chromosome translocations	22185280	22185484
11	inter-chromosome translocations	22189106	22189306
12	inter-chromosome translocations	16214	16220
12	inter-chromosome translocations	16319	16320
12	intra-chromosome translocations	218101	218760
12	inter-chromosome translocations	305782	307066
12	inter-chromosome translocations	386368	386369
12	inter-chromosome translocations	392169	392180
12	inter-chromosome translocations	396207	396727
12	inter-chromosome translocations	397050	397198
12	intra-chromosome translocations	1517116	1517124
12	intra-chromosome translocations	1705701	1705707
12	intra-chromosome translocations	1706644	1706858
12	intra-chromosome translocations	6550505	6550508
12	intra-chromosome translocations	7861626	7861631
12	intra-chromosome translocations	8969404	8971487
12	intra-chromosome translocations	9724703	9724706
12	intra-chromosome translocations	11017888	11017938
11	Inversion	324396	326977
12	intra-chromosome translocations	11547956	11548376
5	Inversion	53913255	53915779
12	inter-chromosome translocations	11982999	11983058
12	inter-chromosome translocations	11983130	11983136
12	inter-chromosome translocations	12814801	12814806
12	inter-chromosome translocations	12815266	12815277
12	inter-chromosome translocations	13239882	13239987
12	intra-chromosome translocations	13240766	13243785
12	inter-chromosome translocations	13247882	13247882
12	intra-chromosome translocations	13325313	13325458
12	inter-chromosome translocations	13864666	13864725
12	inter-chromosome translocations	13867215	13867220
12	inter-chromosome translocations	21208053	21208099
12	inter-chromosome translocations	21208213	21208215
12	intra-chromosome translocations	21364507	21364508
12	intra-chromosome translocations	21655132	21655244
12	intra-chromosome translocations	21896724	21896886
12	intra-chromosome translocations	22266912	22267297
12	inter-chromosome translocations	22284942	22285437
12	inter-chromosome translocations	22308478	22308479
13	inter-chromosome translocations	2066435	2066442
13	inter-chromosome translocations	2068509	2068513
13	inter-chromosome translocations	2958173	2958175
13	inter-chromosome translocations	2965348	2965349
13	intra-chromosome translocations	3181379	3189340
13	intra-chromosome translocations	3218973	3240582
13	intra-chromosome translocations	4618359	4618367
13	inter-chromosome translocations	5057871	5057876
13	inter-chromosome translocations	5163287	5163289
13	inter-chromosome translocations	5307014	5307030
13	inter-chromosome translocations	5307480	5307484
13	intra-chromosome translocations	9058715	9058732
13	inter-chromosome translocations	9630491	9630494
13	inter-chromosome translocations	9634519	9634532
13	inter-chromosome translocations	9913870	9913872
13	inter-chromosome translocations	9915160	9915162
13	intra-chromosome translocations	9970967	9971146
13	intra-chromosome translocations	10417287	10417292
13	inter-chromosome translocations	17202483	17202485
13	inter-chromosome translocations	17202875	17202877
13	inter-chromosome translocations	17973952	17973955
13	inter-chromosome translocations	17975014	17975015
13	inter-chromosome translocations	18194750	18194752
13	inter-chromosome translocations	18200423	18200425
13	intra-chromosome translocations	19961698	19961767
14	intra-chromosome translocations	1486756	1486756
14	intra-chromosome translocations	2244348	2244481
14	inter-chromosome translocations	7245017	7245019
14	inter-chromosome translocations	7245110	7245121
14	inter-chromosome translocations	7430410	7430414
14	inter-chromosome translocations	7430870	7430873
14	inter-chromosome translocations	8068133	8068136
14	inter-chromosome translocations	8068256	8068276
1	Inversion	207099975	207102489
Z	Inversion	51291109	51293606
14	Inversion	8911565	8911618
5	Inversion	53916529	53919011
14	intra-chromosome translocations	8921752	8925105
14	intra-chromosome translocations	8930039	8930567
14	intra-chromosome translocations	8942234	8942236
14	inter-chromosome translocations	9017193	9018934
14	inter-chromosome translocations	9055041	9055155
14	intra-chromosome translocations	9056819	9056821
14	intra-chromosome translocations	9060103	9060537
14	intra-chromosome translocations	9060972	9066056
14	intra-chromosome translocations	9066602	9066985
14	intra-chromosome translocations	9072922	9073585
14	intra-chromosome translocations	9077081	9077222
14	intra-chromosome translocations	9079277	9080944
14	intra-chromosome translocations	9083965	9084114
14	intra-chromosome translocations	9093149	9093494
14	intra-chromosome translocations	9094986	9095273
14	inter-chromosome translocations	9549916	9549916
14	inter-chromosome translocations	9550027	9550027
14	inter-chromosome translocations	9860608	9860779
14	inter-chromosome translocations	9861118	9861145
14	inter-chromosome translocations	10848600	10849137
14	inter-chromosome translocations	10849149	10849152
Z	Inversion	31944774	31947255
38	Inversion	406068	408548
14	intra-chromosome translocations	11228452	11228455
14	intra-chromosome translocations	11852899	11852901
14	intra-chromosome translocations	11890342	11890402
14	intra-chromosome translocations	11890497	11901872
14	intra-chromosome translocations	11910664	11911788
14	intra-chromosome translocations	11911959	11913942
14	intra-chromosome translocations	11923870	11923870
14	intra-chromosome translocations	11929944	11932219
14	intra-chromosome translocations	11938334	11940639
14	intra-chromosome translocations	11963227	11963378
14	intra-chromosome translocations	11964808	11966920
14	intra-chromosome translocations	11979200	11981582
14	intra-chromosome translocations	11997557	12001128
14	inter-chromosome translocations	12147084	12147086
14	inter-chromosome translocations	12147228	12147232
14	intra-chromosome translocations	12148134	12152096
14	intra-chromosome translocations	12162463	12162744
14	intra-chromosome translocations	12174893	12175979
14	intra-chromosome translocations	12195657	12195665
14	intra-chromosome translocations	12207845	12207848
14	intra-chromosome translocations	12226268	12226938
14	Inversion	12231516	12231543
14	Inversion	12232022	12232037
14	intra-chromosome translocations	12255526	12258093
14	intra-chromosome translocations	12273786	12275211
14	intra-chromosome translocations	12280775	12281514
14	intra-chromosome translocations	12297809	12298175
14	intra-chromosome translocations	12327100	12327213
14	inter-chromosome translocations	12328056	12328059
14	inter-chromosome translocations	12328758	12328760
14	intra-chromosome translocations	12336619	12339784
14	intra-chromosome translocations	12341616	12343838
14	intra-chromosome translocations	12345225	12347076
14	intra-chromosome translocations	12353543	12356180
14	intra-chromosome translocations	12360984	12360984
14	intra-chromosome translocations	12362722	12364155
14	Inversion	12535246	12535260
14	Inversion	12555414	12555416
14	intra-chromosome translocations	13676508	13676514
14	inter-chromosome translocations	14643098	14643124
14	inter-chromosome translocations	14643275	14643330
14	inter-chromosome translocations	16495238	16495243
14	inter-chromosome translocations	16496689	16500564
14	inter-chromosome translocations	16500563	16500564
14	intra-chromosome translocations	16639672	16639676
14	intra-chromosome translocations	17821678	17823142
14	intra-chromosome translocations	17834989	17837393
14	inter-chromosome translocations	17871046	17871537
14	inter-chromosome translocations	17900622	17900980
14	intra-chromosome translocations	17921888	17927111
14	intra-chromosome translocations	19158751	19158752
14	intra-chromosome translocations	20156814	20157092
14	inter-chromosome translocations	20166085	20174114
14	intra-chromosome translocations	20191966	20191979
14	intra-chromosome translocations	20208226	20211078
14	intra-chromosome translocations	20232765	20233022
14	intra-chromosome translocations	20248322	20248402
14	intra-chromosome translocations	20250490	20251912
14	intra-chromosome translocations	20259488	20259494
14	intra-chromosome translocations	20288107	20292680
15	intra-chromosome translocations	81482	82096
15	inter-chromosome translocations	95593	95597
15	inter-chromosome translocations	118133	118135
15	inter-chromosome translocations	119716	119717
15	inter-chromosome translocations	178714	179577
15	intra-chromosome translocations	1345879	1346001
15	intra-chromosome translocations	1348281	1349063
15	inter-chromosome translocations	3069223	3069229
15	inter-chromosome translocations	3076567	3076570
15	inter-chromosome translocations	3813182	3813185
15	intra-chromosome translocations	3813186	3813327
15	inter-chromosome translocations	3813517	3813577
Z	Inversion	53097899	53100323
34	Inversion	5349187	5351574
15	inter-chromosome translocations	7707316	7707318
15	inter-chromosome translocations	7714439	7714440
15	inter-chromosome translocations	8311800	8311877
15	inter-chromosome translocations	8311877	8311883
15	intra-chromosome translocations	8599260	8679406
15	Inversion	11099045	11099093
15	Inversion	11099658	11099660
15	inter-chromosome translocations	11112405	11112409
15	inter-chromosome translocations	11112732	11112735
15	inter-chromosome translocations	12604519	12604567
15	inter-chromosome translocations	12604698	12604700
15	intra-chromosome translocations	14255266	14255272
15	inter-chromosome translocations	14364897	14367524
15	inter-chromosome translocations	14367920	14367922
15	inter-chromosome translocations	15543808	15543809
15	inter-chromosome translocations	15544234	15544241
15	intra-chromosome translocations	16237941	16237944
15	inter-chromosome translocations	16267495	16267498
15	inter-chromosome translocations	16267989	16267996
15	intra-chromosome translocations	16271340	16290099
15	intra-chromosome translocations	16290758	16302284
15	intra-chromosome translocations	16309012	16309266
15	intra-chromosome translocations	17415514	17415790
15	intra-chromosome translocations	18065822	18065983
15	intra-chromosome translocations	18087007	18087900
15	intra-chromosome translocations	18095823	18096039
15	intra-chromosome translocations	18096508	18097561
15	intra-chromosome translocations	18099590	18100140
15	inter-chromosome translocations	18121481	18121578
15	inter-chromosome translocations	18124697	18126327
15	intra-chromosome translocations	18126832	18127665
15	intra-chromosome translocations	18136245	18136431
15	intra-chromosome translocations	18150054	18150094
15	intra-chromosome translocations	18151997	18153111
15	intra-chromosome translocations	18153546	18158394
15	intra-chromosome translocations	18170381	18174435
15	intra-chromosome translocations	18174835	18175360
15	intra-chromosome translocations	18175815	18176472
15	intra-chromosome translocations	18194799	18195840
16	inter-chromosome translocations	664218	664392
16	inter-chromosome translocations	664395	664396
16	intra-chromosome translocations	2023996	2024233
16	intra-chromosome translocations	2143373	2143376
16	intra-chromosome translocations	2516401	2516656
16	intra-chromosome translocations	2904284	2904654
16	inter-chromosome translocations	4548163	4548553
16	inter-chromosome translocations	4548552	4548558
16	intra-chromosome translocations	6091893	6092540
16	intra-chromosome translocations	6137615	6137972
16	inter-chromosome translocations	6142280	6143158
16	inter-chromosome translocations	6144618	6145292
16	intra-chromosome translocations	6181905	6183111
16	intra-chromosome translocations	6183111	6184247
16	intra-chromosome translocations	6184247	6184421
16	inter-chromosome translocations	6853243	6853248
16	inter-chromosome translocations	6853331	6853335
16	inter-chromosome translocations	11632859	11632861
16	inter-chromosome translocations	11635325	11635344
16	intra-chromosome translocations	12663305	12663308
16	intra-chromosome translocations	13170216	13170220
16	intra-chromosome translocations	13241846	13242294
16	inter-chromosome translocations	13511981	13511982
16	inter-chromosome translocations	13512869	13512874
16	intra-chromosome translocations	13919604	13919648
16	intra-chromosome translocations	14513416	14513426
16	intra-chromosome translocations	14822256	14824156
16	intra-chromosome translocations	14832790	14832797
16	intra-chromosome translocations	14845724	14846136
16	intra-chromosome translocations	14938380	14943319
16	intra-chromosome translocations	14998209	14998256
17	inter-chromosome translocations	187700	188786
17	inter-chromosome translocations	188930	188938
17	intra-chromosome translocations	245312	245380
17	intra-chromosome translocations	721996	722442
17	inter-chromosome translocations	2947723	2947818
17	inter-chromosome translocations	2947901	2948068
17	inter-chromosome translocations	2948071	2948074
17	intra-chromosome translocations	5922457	5923378
17	intra-chromosome translocations	5931075	5931253
17	intra-chromosome translocations	5932457	5932704
17	intra-chromosome translocations	5935258	5936193
17	intra-chromosome translocations	5937204	5938428
17	intra-chromosome translocations	5939108	5939167
17	intra-chromosome translocations	5940491	5940811
17	intra-chromosome translocations	5957629	5957963
17	intra-chromosome translocations	5965988	5966673
17	intra-chromosome translocations	5967153	5967310
17	intra-chromosome translocations	5984179	5984195
17	intra-chromosome translocations	5984604	5985319
17	intra-chromosome translocations	5988062	5989149
17	intra-chromosome translocations	5995972	5996319
17	intra-chromosome translocations	6000428	6000433
17	intra-chromosome translocations	6006421	6007106
17	intra-chromosome translocations	6008659	6009432
17	intra-chromosome translocations	6018414	6018745
17	intra-chromosome translocations	6021795	6022091
17	inter-chromosome translocations	6574507	6574512
[truncated: 3,080 more rows]

## Sheet: Pekin_SV_anno
Location	Gene	Feature	Feature_type	Consequence
1:35121-39646	-	-	-	intergenic_variant
1:147732	-	-	-	intergenic_variant
1:157864-157866	-	-	-	intergenic_variant
1:335177	ENSAPLG00020000012	ENSAPLT00020000012	Transcript	intron_variant,feature_truncation
1:387350-387633	ENSAPLG00020000012	ENSAPLT00020000012	Transcript	downstream_gene_variant
1:390122	-	-	-	intergenic_variant
1:392227	-	-	-	intergenic_variant
1:404690-405468	ENSAPLG00020000024	ENSAPLT00020000028	Transcript	intron_variant,feature_truncation
1:404690-405468	ENSAPLG00020000027	ENSAPLT00020000032	Transcript	downstream_gene_variant
1:404690-405468	ENSAPLG00020000027	ENSAPLT00020000034	Transcript	downstream_gene_variant
1:409218	ENSAPLG00020000024	ENSAPLT00020000028	Transcript	downstream_gene_variant
1:409218	ENSAPLG00020000027	ENSAPLT00020000032	Transcript	intron_variant,feature_truncation
1:409218	ENSAPLG00020000027	ENSAPLT00020000034	Transcript	intron_variant,feature_truncation
1:464082	-	-	-	intergenic_variant
1:510443-511421	-	-	-	intergenic_variant
1:596499	-	-	-	intergenic_variant
1:596503	-	-	-	intergenic_variant
1:597100-616386	ENSAPLG00020000032	ENSAPLT00020000038	Transcript	stop_lost,coding_sequence_variant,3_prime_UTR_variant,intron_variant,feature_truncation
1:597100-616386	ENSAPLG00020000033	ENSAPLT00020000039	Transcript	coding_sequence_variant,5_prime_UTR_variant,feature_truncation
1:617155-621099	ENSAPLG00020000032	ENSAPLT00020000038	Transcript	intron_variant,feature_truncation
1:617155-621099	ENSAPLG00020000033	ENSAPLT00020000039	Transcript	stop_lost,coding_sequence_variant,3_prime_UTR_variant,feature_truncation
1:621196-621596	ENSAPLG00020000032	ENSAPLT00020000038	Transcript	intron_variant,feature_truncation
1:621196-621596	ENSAPLG00020000033	ENSAPLT00020000039	Transcript	downstream_gene_variant
19:10834059	ENSAPLG00020002702	ENSAPLT00020003940	Transcript	intron_variant,feature_truncation
1:676429	ENSAPLG00020000032	ENSAPLT00020000038	Transcript	intron_variant,feature_truncation
1:59557330-59615542	-	-	-	intergenic_variant
32:2445017-2492247	ENSAPLG00020010473	ENSAPLT00020015483	Transcript	stop_lost,coding_sequence_variant,3_prime_UTR_variant,intron_variant,feature_truncation
32:2445017-2492247	ENSAPLG00020010479	ENSAPLT00020015487	Transcript	transcript_ablation
32:2445017-2492247	ENSAPLG00020010489	ENSAPLT00020015511	Transcript	transcript_ablation
32:2445017-2492247	ENSAPLG00020010489	ENSAPLT00020015515	Transcript	transcript_ablation
32:2445017-2492247	ENSAPLG00020010501	ENSAPLT00020015521	Transcript	transcript_ablation
32:2445017-2492247	ENSAPLG00020010506	ENSAPLT00020015527	Transcript	transcript_ablation
32:2445017-2492247	ENSAPLG00020010514	ENSAPLT00020015539	Transcript	transcript_ablation
32:2445017-2492247	ENSAPLG00020010514	ENSAPLT00020015540	Transcript	transcript_ablation
32:2445017-2492247	ENSAPLG00020010520	ENSAPLT00020015546	Transcript	transcript_ablation
32:2445017-2492247	ENSAPLG00020010520	ENSAPLT00020015549	Transcript	transcript_ablation
32:2445017-2492247	ENSAPLG00020010528	ENSAPLT00020015558	Transcript	transcript_ablation
32:2445017-2492247	ENSAPLG00020010530	ENSAPLT00020015565	Transcript	transcript_ablation
32:2445017-2492247	ENSAPLG00020010531	ENSAPLT00020015567	Transcript	transcript_ablation
32:2445017-2492247	ENSAPLG00020010536	ENSAPLT00020015599	Transcript	transcript_ablation
32:2445017-2492247	ENSAPLG00020010536	ENSAPLT00020015607	Transcript	transcript_ablation
32:2445017-2492247	ENSAPLG00020010536	ENSAPLT00020015632	Transcript	transcript_ablation
32:2445017-2492247	ENSAPLG00020010569	ENSAPLT00020015640	Transcript	transcript_ablation
32:2445017-2492247	ENSAPLG00020010582	ENSAPLT00020015660	Transcript	stop_lost,coding_sequence_variant,3_prime_UTR_variant,intron_variant,feature_truncation
32:2445017-2492247	ENSAPLG00020010582	ENSAPLT00020016501	Transcript	downstream_gene_variant
32:2445017-2492247	ENSAPLG00020010582	ENSAPLT00020016599	Transcript	downstream_gene_variant
32:2445017-2492247	ENSAPLG00020010582	ENSAPLT00020016633	Transcript	downstream_gene_variant
25:2108284-2148127	ENSAPLG00020010136	ENSAPLT00020014976	Transcript	stop_lost,coding_sequence_variant,3_prime_UTR_variant,intron_variant,feature_truncation
25:2108284-2148127	ENSAPLG00020010136	ENSAPLT00020014984	Transcript	downstream_gene_variant
25:2108284-2148127	ENSAPLG00020010146	ENSAPLT00020014994	Transcript	transcript_ablation
25:2108284-2148127	ENSAPLG00020010153	ENSAPLT00020015004	Transcript	transcript_ablation
25:2108284-2148127	ENSAPLG00020010153	ENSAPLT00020015006	Transcript	transcript_ablation
25:2108284-2148127	ENSAPLG00020010153	ENSAPLT00020015012	Transcript	transcript_ablation
25:2108284-2148127	ENSAPLG00020010624	ENSAPLT00020028296	Transcript	transcript_ablation
25:2108284-2148127	ENSAPLG00020010624	ENSAPLT00020028297	Transcript	transcript_ablation
25:2108284-2148127	ENSAPLG00020010624	ENSAPLT00020028449	Transcript	transcript_ablation
25:2108284-2148127	ENSAPLG00020010624	ENSAPLT00020028454	Transcript	transcript_ablation
25:2108284-2148127	ENSAPLG00020010624	ENSAPLT00020028485	Transcript	transcript_ablation
25:2108284-2148127	ENSAPLG00020010624	ENSAPLT00020028495	Transcript	transcript_ablation
25:2108284-2148127	ENSAPLG00020010624	ENSAPLT00020028500	Transcript	transcript_ablation
25:2108284-2148127	ENSAPLG00020010624	ENSAPLT00020028510	Transcript	transcript_ablation
25:2108284-2148127	ENSAPLG00020010624	ENSAPLT00020028521	Transcript	transcript_ablation
25:2108284-2148127	ENSAPLG00020010624	ENSAPLT00020028523	Transcript	transcript_ablation
25:2108284-2148127	ENSAPLG00020018040	ENSAPLT00020028526	Transcript	transcript_ablation
25:2108284-2148127	ENSAPLG00020018042	ENSAPLT00020028529	Transcript	transcript_ablation
25:2108284-2148127	ENSAPLG00020018042	ENSAPLT00020028531	Transcript	transcript_ablation
25:2108284-2148127	ENSAPLG00020018042	ENSAPLT00020028534	Transcript	transcript_ablation
25:2108284-2148127	ENSAPLG00020018045	ENSAPLT00020028536	Transcript	transcript_ablation
25:2108284-2148127	ENSAPLG00020018048	ENSAPLT00020028545	Transcript	downstream_gene_variant
25:2108284-2148127	ENSAPLG00020018048	ENSAPLT00020028548	Transcript	downstream_gene_variant
25:2108284-2148127	ENSAPLG00020018048	ENSAPLT00020028551	Transcript	downstream_gene_variant
25:2108284-2148127	ENSAPLG00020018048	ENSAPLT00020028554	Transcript	downstream_gene_variant
1:740577	ENSAPLG00020000035	ENSAPLT00020000041	Transcript	upstream_gene_variant
1:740577	ENSAPLG00020000037	ENSAPLT00020000043	Transcript	intron_variant,feature_truncation
1:771635	ENSAPLG00020000067	ENSAPLT00020000173	Transcript	intron_variant,feature_truncation
1:771635	ENSAPLG00020000067	ENSAPLT00020000223	Transcript	intron_variant,feature_truncation
1:771635	ENSAPLG00020000067	ENSAPLT00020000227	Transcript	intron_variant,feature_truncation
1:207143176	ENSAPLG00020006177	ENSAPLT00020008996	Transcript	upstream_gene_variant
1:207143176	ENSAPLG00020006219	ENSAPLT00020014644	Transcript	downstream_gene_variant
22:3792695	-	-	-	intergenic_variant
32:2842909-2876023	ENSAPLG00020003610	ENSAPLT00020005265	Transcript	stop_lost,coding_sequence_variant,3_prime_UTR_variant,intron_variant,feature_truncation
32:2842909-2876023	ENSAPLG00020003610	ENSAPLT00020005274	Transcript	stop_lost,coding_sequence_variant,3_prime_UTR_variant,intron_variant,feature_truncation
32:2842909-2876023	ENSAPLG00020003636	ENSAPLT00020005356	Transcript	transcript_ablation
32:2842909-2876023	ENSAPLG00020003636	ENSAPLT00020005368	Transcript	transcript_ablation
32:2842909-2876023	ENSAPLG00020003695	ENSAPLT00020005404	Transcript	transcript_ablation
32:2842909-2876023	ENSAPLG00020003695	ENSAPLT00020005411	Transcript	transcript_ablation
32:2842909-2876023	ENSAPLG00020003710	ENSAPLT00020005425	Transcript	transcript_ablation
32:2842909-2876023	ENSAPLG00020003724	ENSAPLT00020005453	Transcript	transcript_ablation
32:2842909-2876023	ENSAPLG00020003739	ENSAPLT00020005465	Transcript	downstream_gene_variant
32:2842909-2876023	ENSAPLG00020003746	ENSAPLT00020005475	Transcript	downstream_gene_variant
22:602503	-	-	-	intergenic_variant
1:989277	ENSAPLG00020012073	ENSAPLT00020018135	Transcript	upstream_gene_variant
1:989277	ENSAPLG00020012075	ENSAPLT00020018139	Transcript	intron_variant,feature_truncation
1:989277	ENSAPLG00020012077	ENSAPLT00020018180	Transcript	downstream_gene_variant
1:989277	ENSAPLG00020012077	ENSAPLT00020018183	Transcript	downstream_gene_variant
1:989277	ENSAPLG00020012077	ENSAPLT00020018184	Transcript	downstream_gene_variant
1:991517	ENSAPLG00020012073	ENSAPLT00020018135	Transcript	upstream_gene_variant
1:991517	ENSAPLG00020012075	ENSAPLT00020018139	Transcript	upstream_gene_variant
1:991517	ENSAPLG00020012077	ENSAPLT00020018180	Transcript	downstream_gene_variant
1:991517	ENSAPLG00020012077	ENSAPLT00020018183	Transcript	downstream_gene_variant
1:991517	ENSAPLG00020012077	ENSAPLT00020018184	Transcript	downstream_gene_variant
25:2318664-2348107	ENSAPLG00020018105	ENSAPLT00020028632	Transcript	stop_lost,coding_sequence_variant,3_prime_UTR_variant,intron_variant,feature_truncation
25:2318664-2348107	ENSAPLG00020018109	ENSAPLT00020028633	Transcript	transcript_ablation
25:2318664-2348107	ENSAPLG00020018109	ENSAPLT00020028636	Transcript	transcript_ablation
25:2318664-2348107	ENSAPLG00020018109	ENSAPLT00020028639	Transcript	transcript_ablation
25:2318664-2348107	ENSAPLG00020018109	ENSAPLT00020028641	Transcript	transcript_ablation
25:2318664-2348107	ENSAPLG00020018112	ENSAPLT00020028645	Transcript	coding_sequence_variant,5_prime_UTR_variant,intron_variant,feature_truncation
25:2318664-2348107	ENSAPLG00020018112	ENSAPLT00020028647	Transcript	5_prime_UTR_variant,feature_truncation
1:1014164	ENSAPLG00020012108	ENSAPLT00020018201	Transcript	intron_variant,feature_truncation
1:1014164	ENSAPLG00020012113	ENSAPLT00020018206	Transcript	upstream_gene_variant
1:1014164	ENSAPLG00020012116	ENSAPLT00020018208	Transcript	downstream_gene_variant
22:6770879	-	-	-	intergenic_variant
22:1288615	-	-	-	intergenic_variant
1:1235953-1235956	ENSAPLG00020012133	ENSAPLT00020018240	Transcript	intron_variant,feature_truncation
1:1235953-1235956	ENSAPLG00020012133	ENSAPLT00020018241	Transcript	intron_variant,feature_truncation
1:1562762-1562764	-	-	-	intergenic_variant
1:1617906	-	-	-	intergenic_variant
1:1778016-1778307	ENSAPLG00020012166	ENSAPLT00020018286	Transcript	intron_variant,feature_truncation
1:1778016-1778307	ENSAPLG00020012166	ENSAPLT00020018289	Transcript	intron_variant,feature_truncation
1:1778016-1778307	ENSAPLG00020012166	ENSAPLT00020018290	Transcript	intron_variant,feature_truncation
1:1778016-1778307	ENSAPLG00020012166	ENSAPLT00020018291	Transcript	intron_variant,feature_truncation
1:1778016-1778307	ENSAPLG00020012166	ENSAPLT00020018305	Transcript	intron_variant,feature_truncation
1:1816161	ENSAPLG00020012175	ENSAPLT00020018309	Transcript	downstream_gene_variant
1:1816161	ENSAPLG00020012175	ENSAPLT00020018310	Transcript	downstream_gene_variant
1:1818716	ENSAPLG00020012175	ENSAPLT00020018309	Transcript	downstream_gene_variant
1:1818716	ENSAPLG00020012175	ENSAPLT00020018310	Transcript	downstream_gene_variant
1:1829141	ENSAPLG00020012175	ENSAPLT00020018309	Transcript	intron_variant,feature_truncation
1:1829141	ENSAPLG00020012175	ENSAPLT00020018310	Transcript	intron_variant,feature_truncation
1:1870453	ENSAPLG00020012179	ENSAPLT00020018315	Transcript	upstream_gene_variant
1:1870453	ENSAPLG00020012181	ENSAPLT00020018318	Transcript	upstream_gene_variant
1:1876029	ENSAPLG00020012181	ENSAPLT00020018318	Transcript	frameshift_variant,feature_truncation
1:1876918-1876975	ENSAPLG00020012181	ENSAPLT00020018318	Transcript	downstream_gene_variant
1:1904015	ENSAPLG00020012186	ENSAPLT00020020219	Transcript	intron_variant,feature_truncation
1:1904015	ENSAPLG00020012186	ENSAPLT00020020221	Transcript	intron_variant,feature_truncation
1:1935011-1935128	ENSAPLG00020012186	ENSAPLT00020020219	Transcript	intron_variant,feature_truncation
1:1935011-1935128	ENSAPLG00020012186	ENSAPLT00020020221	Transcript	intron_variant,feature_truncation
1:1935011-1935128	ENSAPLG00020012186	ENSAPLT00020020223	Transcript	intron_variant,feature_truncation
1:1935011-1935128	ENSAPLG00020012186	ENSAPLT00020020227	Transcript	intron_variant,feature_truncation
1:1935011-1935128	ENSAPLG00020012186	ENSAPLT00020020263	Transcript	intron_variant,feature_truncation
1:1956793	ENSAPLG00020013329	ENSAPLT00020021136	Transcript	intron_variant,feature_truncation
1:1956793	ENSAPLG00020013329	ENSAPLT00020021173	Transcript	intron_variant,feature_truncation
1:1956793	ENSAPLG00020013329	ENSAPLT00020021175	Transcript	intron_variant,feature_truncation
1:1973571	ENSAPLG00020013886	ENSAPLT00020021177	Transcript	downstream_gene_variant
1:1973571	ENSAPLG00020013888	ENSAPLT00020021179	Transcript	downstream_gene_variant
1:1997663-1997780	ENSAPLG00020013891	ENSAPLT00020023097	Transcript	intron_variant,feature_truncation
1:1997663-1997780	ENSAPLG00020013891	ENSAPLT00020023103	Transcript	intron_variant,feature_truncation
1:1997663-1997780	ENSAPLG00020013891	ENSAPLT00020023111	Transcript	intron_variant,feature_truncation
1:1997663-1997780	ENSAPLG00020013891	ENSAPLT00020023142	Transcript	intron_variant,feature_truncation
1:1997663-1997780	ENSAPLG00020013891	ENSAPLT00020023204	Transcript	intron_variant,feature_truncation
1:2024102	ENSAPLG00020013891	ENSAPLT00020023097	Transcript	intron_variant,feature_truncation
1:2039478	ENSAPLG00020013891	ENSAPLT00020023097	Transcript	intron_variant,feature_truncation
1:2039478	ENSAPLG00020015045	ENSAPLT00020023209	Transcript	downstream_gene_variant
1:2059685	-	-	-	intergenic_variant
1:2064735	-	-	-	intergenic_variant
22:1255116	ENSAPLG00020010687	ENSAPLT00020015832	Transcript	intron_variant,feature_truncation
1:2118591-2148508	ENSAPLG00020015056	ENSAPLT00020023226	Transcript	stop_lost,coding_sequence_variant,3_prime_UTR_variant,intron_variant,feature_truncation
1:2118591-2148508	ENSAPLG00020015056	ENSAPLT00020023227	Transcript	stop_lost,coding_sequence_variant,3_prime_UTR_variant,intron_variant,feature_truncation
1:2118591-2148508	ENSAPLG00020015056	ENSAPLT00020023228	Transcript	stop_lost,coding_sequence_variant,3_prime_UTR_variant,intron_variant,feature_truncation
1:2118591-2148508	ENSAPLG00020015056	ENSAPLT00020023232	Transcript	stop_lost,coding_sequence_variant,3_prime_UTR_variant,intron_variant,feature_truncation
1:2118591-2148508	ENSAPLG00020015061	ENSAPLT00020023235	Transcript	transcript_ablation
1:2118591-2148508	ENSAPLG00020015064	ENSAPLT00020023239	Transcript	downstream_gene_variant
1:2203178	ENSAPLG00020015066	ENSAPLT00020023240	Transcript	upstream_gene_variant
1:2203178	ENSAPLG00020015069	ENSAPLT00020023244	Transcript	upstream_gene_variant
1:2266809-2266813	ENSAPLG00020015143	ENSAPLT00020023361	Transcript	downstream_gene_variant
1:2266809-2266813	ENSAPLG00020015149	ENSAPLT00020023368	Transcript	intron_variant,feature_truncation
1:2266809-2266813	ENSAPLG00020015151	ENSAPLT00020023369	Transcript	downstream_gene_variant
1:2273585	ENSAPLG00020015151	ENSAPLT00020023369	Transcript	intron_variant,feature_truncation
1:2343764-2343793	ENSAPLG00020015170	ENSAPLT00020023396	Transcript	intron_variant,non_coding_transcript_variant,feature_truncation
1:2427833-2427983	ENSAPLG00020015178	ENSAPLT00020023405	Transcript	intron_variant,feature_truncation
1:2672430-2673227	ENSAPLG00020015186	ENSAPLT00020023422	Transcript	downstream_gene_variant
1:2672430-2673227	ENSAPLG00020015188	ENSAPLT00020023426	Transcript	downstream_gene_variant
1:2742517	ENSAPLG00020015190	ENSAPLT00020023436	Transcript	intron_variant,feature_truncation
1:2877843	ENSAPLG00020015190	ENSAPLT00020023436	Transcript	intron_variant,feature_truncation
1:3032915-3032916	ENSAPLG00020015190	ENSAPLT00020023436	Transcript	intron_variant,feature_truncation
1:3375033	-	-	-	intergenic_variant
1:3394183	ENSAPLG00020015214	ENSAPLT00020023541	Transcript	upstream_gene_variant
1:3394183	ENSAPLG00020015214	ENSAPLT00020023545	Transcript	upstream_gene_variant
1:3543819	ENSAPLG00020015214	ENSAPLT00020023541	Transcript	intron_variant,feature_truncation
1:3543819	ENSAPLG00020015214	ENSAPLT00020023545	Transcript	intron_variant,feature_truncation
1:3543819	ENSAPLG00020015214	ENSAPLT00020023548	Transcript	intron_variant,feature_truncation
1:3543819	ENSAPLG00020015214	ENSAPLT00020023549	Transcript	intron_variant,feature_truncation
1:3543819	ENSAPLG00020015214	ENSAPLT00020023551	Transcript	intron_variant,feature_truncation
1:3543819	ENSAPLG00020015214	ENSAPLT00020023552	Transcript	intron_variant,feature_truncation
1:3543819	ENSAPLG00020015214	ENSAPLT00020023553	Transcript	intron_variant,feature_truncation
1:3544432	ENSAPLG00020015214	ENSAPLT00020023541	Transcript	intron_variant,feature_truncation
1:3544432	ENSAPLG00020015214	ENSAPLT00020023545	Transcript	intron_variant,feature_truncation
1:3544432	ENSAPLG00020015214	ENSAPLT00020023548	Transcript	intron_variant,feature_truncation
1:3544432	ENSAPLG00020015214	ENSAPLT00020023549	Transcript	intron_variant,feature_truncation
1:3544432	ENSAPLG00020015214	ENSAPLT00020023551	Transcript	intron_variant,feature_truncation
1:3544432	ENSAPLG00020015214	ENSAPLT00020023552	Transcript	intron_variant,feature_truncation
1:3544432	ENSAPLG00020015214	ENSAPLT00020023553	Transcript	intron_variant,feature_truncation
1:3859052	-	-	-	intergenic_variant
1:3873132	-	-	-	intergenic_variant
1:3968861	-	-	-	intergenic_variant
1:4288093-4288094	-	-	-	intergenic_variant
1:5175142	ENSAPLG00020000653	ENSAPLT00020001219	Transcript	downstream_gene_variant
1:5175142	ENSAPLG00020000653	ENSAPLT00020001231	Transcript	downstream_gene_variant
1:5175142	ENSAPLG00020000853	ENSAPLT00020001241	Transcript	intron_variant,feature_truncation
1:5383215	-	-	-	intergenic_variant
1:5383289	-	-	-	intergenic_variant
1:6095081	-	-	-	intergenic_variant
1:6399762	-	-	-	intergenic_variant
1:6570614	ENSAPLG00020000906	ENSAPLT00020001327	Transcript	intron_variant,feature_truncation
1:6577182	ENSAPLG00020000906	ENSAPLT00020001327	Transcript	intron_variant,feature_truncation
1:7031977	ENSAPLG00020000939	ENSAPLT00020001380	Transcript	intron_variant,feature_truncation
1:7616490	ENSAPLG00020001201	ENSAPLT00020001766	Transcript	intron_variant,feature_truncation
1:8132307	-	-	-	intergenic_variant
1:8334317	-	-	-	intergenic_variant
1:8544575	-	-	-	intergenic_variant
1:8947015	-	-	-	intergenic_variant
1:8948070-8948074	-	-	-	intergenic_variant
1:9175286	-	-	-	intergenic_variant
1:10310388	ENSAPLG00020001490	ENSAPLT00020002192	Transcript	intron_variant,feature_truncation
1:10310388	ENSAPLG00020001490	ENSAPLT00020002207	Transcript	intron_variant,feature_truncation
1:11241957	ENSAPLG00020001543	ENSAPLT00020002265	Transcript	intron_variant,feature_truncation
1:11337111	ENSAPLG00020001543	ENSAPLT00020002265	Transcript	intron_variant,feature_truncation
1:11610505	-	-	-	intergenic_variant
1:11617796	-	-	-	intergenic_variant
1:11732805	-	-	-	intergenic_variant
1:11780124-11781101	-	-	-	intergenic_variant
1:11841648-11841665	-	-	-	intergenic_variant
1:12356317	-	-	-	intergenic_variant
1:12967804-12967826	ENSAPLG00020001645	ENSAPLT00020002415	Transcript	intron_variant,feature_truncation
1:13000301	-	-	-	intergenic_variant
1:13161688	ENSAPLG00020001687	ENSAPLT00020002557	Transcript	intron_variant,feature_truncation
1:13161688	ENSAPLG00020001687	ENSAPLT00020002574	Transcript	intron_variant,feature_truncation
1:13161688	ENSAPLG00020001687	ENSAPLT00020002589	Transcript	intron_variant,feature_truncation
1:13161688	ENSAPLG00020001687	ENSAPLT00020002602	Transcript	intron_variant,feature_truncation
1:13161688	ENSAPLG00020001687	ENSAPLT00020002613	Transcript	intron_variant,feature_truncation
1:13161688	ENSAPLG00020001687	ENSAPLT00020002624	Transcript	intron_variant,feature_truncation
1:13161688	ENSAPLG00020001687	ENSAPLT00020002641	Transcript	intron_variant,feature_truncation
1:13161688	ENSAPLG00020001687	ENSAPLT00020002645	Transcript	intron_variant,feature_truncation
1:13161688	ENSAPLG00020001687	ENSAPLT00020002649	Transcript	intron_variant,feature_truncation
1:13161688	ENSAPLG00020001687	ENSAPLT00020002656	Transcript	intron_variant,feature_truncation
1:13165875	ENSAPLG00020001687	ENSAPLT00020002557	Transcript	intron_variant,feature_truncation
1:13165875	ENSAPLG00020001687	ENSAPLT00020002574	Transcript	intron_variant,feature_truncation
1:13165875	ENSAPLG00020001687	ENSAPLT00020002589	Transcript	intron_variant,feature_truncation
1:13165875	ENSAPLG00020001687	ENSAPLT00020002602	Transcript	intron_variant,feature_truncation
1:13165875	ENSAPLG00020001687	ENSAPLT00020002613	Transcript	intron_variant,feature_truncation
1:13165875	ENSAPLG00020001687	ENSAPLT00020002624	Transcript	intron_variant,feature_truncation
1:13165875	ENSAPLG00020001687	ENSAPLT00020002641	Transcript	intron_variant,feature_truncation
1:13165875	ENSAPLG00020001687	ENSAPLT00020002645	Transcript	intron_variant,feature_truncation
1:13165875	ENSAPLG00020001687	ENSAPLT00020002649	Transcript	intron_variant,feature_truncation
1:13165875	ENSAPLG00020001687	ENSAPLT00020002656	Transcript	intron_variant,feature_truncation
1:13941285	ENSAPLG00020001914	ENSAPLT00020002839	Transcript	upstream_gene_variant
1:16706453	ENSAPLG00020015793	ENSAPLT00020024485	Transcript	intron_variant,feature_truncation
1:17677662	-	-	-	intergenic_variant
1:17851974	-	-	-	intergenic_variant
1:17863963	ENSAPLG00020015864	ENSAPLT00020024592	Transcript	upstream_gene_variant
1:17865070-17865079	ENSAPLG00020015864	ENSAPLT00020024592	Transcript	upstream_gene_variant
1:17869932	ENSAPLG00020015864	ENSAPLT00020024592	Transcript	downstream_gene_variant
1:18447143	-	-	-	intergenic_variant
1:18448508-18448532	-	-	-	intergenic_variant
1:18905407	-	-	-	intergenic_variant
1:18907518	-	-	-	intergenic_variant
1:19028463	-	-	-	intergenic_variant
1:19031623	-	-	-	intergenic_variant
1:19074292	-	-	-	intergenic_variant
1:19685812	-	-	-	intergenic_variant
1:19687219	-	-	-	intergenic_variant
1:20861341-20864982	-	-	-	intergenic_variant
1:20899207-20904629	-	-	-	intergenic_variant
1:21261970-21261997	-	-	-	intergenic_variant
1:21932301	ENSAPLG00020015883	ENSAPLT00020024637	Transcript	downstream_gene_variant
1:22058366	-	-	-	intergenic_variant
1:22933387	-	-	-	intergenic_variant
1:22933982	-	-	-	intergenic_variant
1:22981944	-	-	-	intergenic_variant
1:23050753	-	-	-	intergenic_variant
1:24418125-24418134	ENSAPLG00020016247	ENSAPLT00020025217	Transcript	intron_variant,feature_truncation
1:24418125-24418134	ENSAPLG00020016247	ENSAPLT00020025223	Transcript	intron_variant,feature_truncation
1:24418125-24418134	ENSAPLG00020016247	ENSAPLT00020025227	Transcript	intron_variant,feature_truncation
1:24418125-24418134	ENSAPLG00020016247	ENSAPLT00020025233	Transcript	intron_variant,feature_truncation
1:24418125-24418134	ENSAPLG00020016247	ENSAPLT00020025236	Transcript	intron_variant,feature_truncation
1:24418125-24418134	ENSAPLG00020016247	ENSAPLT00020025238	Transcript	intron_variant,feature_truncation
1:24418125-24418134	ENSAPLG00020016247	ENSAPLT00020025241	Transcript	intron_variant,feature_truncation
1:24719849	ENSAPLG00020016263	ENSAPLT00020025248	Transcript	intron_variant,feature_truncation
1:24719849	ENSAPLG00020016263	ENSAPLT00020025254	Transcript	downstream_gene_variant
1:24719849	ENSAPLG00020016263	ENSAPLT00020025263	Transcript	downstream_gene_variant
1:24719849	ENSAPLG00020016263	ENSAPLT00020025264	Transcript	downstream_gene_variant
1:24919154	-	-	-	intergenic_variant
1:25412962	-	-	-	intergenic_variant
1:25850107-25850113	-	-	-	intergenic_variant
1:26109147	-	-	-	intergenic_variant
1:26224100	-	-	-	intergenic_variant
1:26367951-26369236	-	-	-	intergenic_variant
1:27070912	ENSAPLG00020016317	ENSAPLT00020025353	Transcript	intron_variant,feature_truncation
1:27070912	ENSAPLG00020016317	ENSAPLT00020025354	Transcript	intron_variant,feature_truncation
1:27070912	ENSAPLG00020016317	ENSAPLT00020025355	Transcript	intron_variant,feature_truncation
1:27070912	ENSAPLG00020016317	ENSAPLT00020025357	Transcript	intron_variant,feature_truncation
1:27071471	ENSAPLG00020016317	ENSAPLT00020025353	Transcript	intron_variant,feature_truncation
1:27071471	ENSAPLG00020016317	ENSAPLT00020025354	Transcript	intron_variant,feature_truncation
1:27071471	ENSAPLG00020016317	ENSAPLT00020025355	Transcript	intron_variant,feature_truncation
1:27071471	ENSAPLG00020016317	ENSAPLT00020025357	Transcript	intron_variant,feature_truncation
1:27081755-27081761	ENSAPLG00020016317	ENSAPLT00020025353	Transcript	intron_variant,feature_truncation
1:27081755-27081761	ENSAPLG00020016317	ENSAPLT00020025354	Transcript	intron_variant,feature_truncation
1:27081755-27081761	ENSAPLG00020016317	ENSAPLT00020025355	Transcript	intron_variant,feature_truncation
1:27081755-27081761	ENSAPLG00020016317	ENSAPLT00020025357	Transcript	intron_variant,feature_truncation
1:27805019	-	-	-	intergenic_variant
1:27817894-27819259	-	-	-	intergenic_variant
1:28337109-28337133	ENSAPLG00020016498	ENSAPLT00020026269	Transcript	intron_variant,feature_truncation
1:28337109-28337133	ENSAPLG00020016498	ENSAPLT00020026272	Transcript	intron_variant,feature_truncation
1:28337109-28337133	ENSAPLG00020016498	ENSAPLT00020026274	Transcript	intron_variant,feature_truncation
1:28337109-28337133	ENSAPLG00020016498	ENSAPLT00020026290	Transcript	intron_variant,feature_truncation
1:28337109-28337133	ENSAPLG00020016498	ENSAPLT00020026298	Transcript	intron_variant,feature_truncation
1:28337109-28337133	ENSAPLG00020016498	ENSAPLT00020026301	Transcript	intron_variant,feature_truncation
1:28337109-28337133	ENSAPLG00020016498	ENSAPLT00020026303	Transcript	intron_variant,feature_truncation
1:28337109-28337133	ENSAPLG00020016498	ENSAPLT00020026305	Transcript	intron_variant,feature_truncation
1:28337109-28337133	ENSAPLG00020016498	ENSAPLT00020026310	Transcript	intron_variant,feature_truncation
1:28351290	ENSAPLG00020016498	ENSAPLT00020026269	Transcript	intron_variant,feature_truncation
1:28351290	ENSAPLG00020016498	ENSAPLT00020026272	Transcript	intron_variant,feature_truncation
1:28351290	ENSAPLG00020016498	ENSAPLT00020026274	Transcript	intron_variant,feature_truncation
1:28351290	ENSAPLG00020016498	ENSAPLT00020026290	Transcript	intron_variant,feature_truncation
1:28351290	ENSAPLG00020016498	ENSAPLT00020026298	Transcript	intron_variant,feature_truncation
1:28351290	ENSAPLG00020016498	ENSAPLT00020026301	Transcript	intron_variant,feature_truncation
1:28351290	ENSAPLG00020016498	ENSAPLT00020026303	Transcript	intron_variant,feature_truncation
1:28351290	ENSAPLG00020016498	ENSAPLT00020026305	Transcript	intron_variant,feature_truncation
1:28351290	ENSAPLG00020016498	ENSAPLT00020026310	Transcript	intron_variant,feature_truncation
1:29166470	ENSAPLG00020016834	ENSAPLT00020026325	Transcript	intron_variant,feature_truncation
1:29276851	-	-	-	intergenic_variant
1:29380579-29380591	ENSAPLG00020004441	ENSAPLT00020006535	Transcript	intron_variant,feature_truncation
1:29489452	ENSAPLG00020004493	ENSAPLT00020006617	Transcript	intron_variant,feature_truncation
1:29489452	ENSAPLG00020004493	ENSAPLT00020006665	Transcript	intron_variant,feature_truncation
1:29489452	ENSAPLG00020004493	ENSAPLT00020006753	Transcript	intron_variant,feature_truncation
1:29489452	ENSAPLG00020004493	ENSAPLT00020006828	Transcript	intron_variant,feature_truncation
1:29795214	ENSAPLG00020004711	ENSAPLT00020006929	Transcript	intron_variant,feature_truncation
1:29797342	ENSAPLG00020004711	ENSAPLT00020006929	Transcript	intron_variant,feature_truncation
1:30057991	ENSAPLG00020004728	ENSAPLT00020006957	Transcript	intron_variant,feature_truncation
22:8931669	-	-	-	intergenic_variant
22:8895601	-	-	-	intergenic_variant
1:31014083	-	-	-	intergenic_variant
1:31014446	-	-	-	intergenic_variant
1:33605313	-	-	-	intergenic_variant
1:34055368	-	-	-	intergenic_variant
1:34059231-34059259	-	-	-	intergenic_variant
1:34529694-34529704	-	-	-	intergenic_variant
1:35429150-35429162	-	-	-	intergenic_variant
1:36582264	ENSAPLG00020010796	ENSAPLT00020016014	Transcript	intron_variant,feature_truncation
1:37385797	ENSAPLG00020010865	ENSAPLT00020016119	Transcript	intron_variant,feature_truncation
1:37385797	ENSAPLG00020010865	ENSAPLT00020016146	Transcript	intron_variant,feature_truncation
1:37385797	ENSAPLG00020010865	ENSAPLT00020016157	Transcript	intron_variant,feature_truncation
1:37385797	ENSAPLG00020010865	ENSAPLT00020016165	Transcript	intron_variant,feature_truncation
1:37385797	ENSAPLG00020010865	ENSAPLT00020016179	Transcript	intron_variant,feature_truncation
1:37904114	-	-	-	intergenic_variant
1:37911538	-	-	-	intergenic_variant
1:38022681	ENSAPLG00020010954	ENSAPLT00020016272	Transcript	intron_variant,feature_truncation
1:38022681	ENSAPLG00020010954	ENSAPLT00020016276	Transcript	intron_variant,feature_truncation
1:38047015	-	-	-	intergenic_variant
1:38516661	-	-	-	intergenic_variant
1:38825837	ENSAPLG00020000098	ENSAPLT00020000153	Transcript	intron_variant,feature_truncation
1:38825837	ENSAPLG00020000098	ENSAPLT00020000160	Transcript	intron_variant,feature_truncation
1:39117368	-	-	-	intergenic_variant
1:40059885	-	-	-	intergenic_variant
1:40075997-40076295	-	-	-	intergenic_variant
1:40084190	-	-	-	intergenic_variant
1:40084540	-	-	-	intergenic_variant
1:40318391	-	-	-	intergenic_variant
1:40349992-40349994	-	-	-	intergenic_variant
1:40923333	-	-	-	intergenic_variant
1:41064935-41064946	ENSAPLG00020001327	ENSAPLT00020001975	Transcript	intron_variant,feature_truncation
1:41128091-41128361	ENSAPLG00020001352	ENSAPLT00020001991	Transcript	intron_variant,feature_truncation
1:41719199	ENSAPLG00020001418	ENSAPLT00020002093	Transcript	intron_variant,feature_truncation
1:41719199	ENSAPLG00020001418	ENSAPLT00020002132	Transcript	intron_variant,feature_truncation
1:41719199	ENSAPLG00020001418	ENSAPLT00020002163	Transcript	intron_variant,feature_truncation
1:41719199	ENSAPLG00020001418	ENSAPLT00020002208	Transcript	intron_variant,feature_truncation
1:41719199	ENSAPLG00020001418	ENSAPLT00020002229	Transcript	intron_variant,feature_truncation
1:41815120	ENSAPLG00020001418	ENSAPLT00020002093	Transcript	intron_variant,feature_truncation
1:41815120	ENSAPLG00020001418	ENSAPLT00020002132	Transcript	intron_variant,feature_truncation
1:41815120	ENSAPLG00020001418	ENSAPLT00020002163	Transcript	intron_variant,feature_truncation
1:41815120	ENSAPLG00020001418	ENSAPLT00020002208	Transcript	intron_variant,feature_truncation
1:41815120	ENSAPLG00020001418	ENSAPLT00020002229	Transcript	intron_variant,feature_truncation
1:43345402	-	-	-	intergenic_variant
1:43373695	-	-	-	intergenic_variant
1:43405090-43405319	-	-	-	intergenic_variant
1:43428894	-	-	-	intergenic_variant
1:43445484	-	-	-	intergenic_variant
1:43446337	-	-	-	intergenic_variant
1:43479420	-	-	-	intergenic_variant
1:43487083-43487096	-	-	-	intergenic_variant
1:43488959	-	-	-	intergenic_variant
1:43489531	ENSAPLG00020001902	ENSAPLT00020002820	Transcript	downstream_gene_variant
1:44438467	-	-	-	intergenic_variant
1:44439456	-	-	-	intergenic_variant
1:44465404-44465498	-	-	-	intergenic_variant
1:44977797	ENSAPLG00020004389	ENSAPLT00020006455	Transcript	intron_variant,feature_truncation
1:44977797	ENSAPLG00020004389	ENSAPLT00020006477	Transcript	intron_variant,feature_truncation
35:3480756	ENSAPLG00020010543	ENSAPLT00020015596	Transcript	intron_variant,feature_truncation
35:3480756	ENSAPLG00020010559	ENSAPLT00020015627	Transcript	intron_variant,feature_truncation
35:3480756	ENSAPLG00020010563	ENSAPLT00020015631	Transcript	upstream_gene_variant
Z:32526448-32551613	-	-	-	intergenic_variant
Z:64077170	-	-	-	intergenic_variant
22:3737392	-	-	-	intergenic_variant
22:9144315	ENSAPLG00020011027	ENSAPLT00020016375	Transcript	upstream_gene_variant
36:3571911	-	-	-	intergenic_variant
1:45205661	-	-	-	intergenic_variant
1:45528649-45528748	ENSAPLG00020004403	ENSAPLT00020006494	Transcript	intron_variant,feature_truncation
1:45528649-45528748	ENSAPLG00020004477	ENSAPLT00020006846	Transcript	downstream_gene_variant
1:45528649-45528748	ENSAPLG00020004477	ENSAPLT00020006861	Transcript	downstream_gene_variant
1:45541237	ENSAPLG00020004477	ENSAPLT00020006846	Transcript	intron_variant,feature_truncation
1:45541237	ENSAPLG00020004477	ENSAPLT00020006861	Transcript	intron_variant,feature_truncation
1:46203407	ENSAPLG00020015024	ENSAPLT00020023173	Transcript	intron_variant,feature_truncation
1:46203407	ENSAPLG00020015024	ENSAPLT00020023178	Transcript	intron_variant,feature_truncation
1:46203407	ENSAPLG00020015024	ENSAPLT00020023186	Transcript	intron_variant,feature_truncation
1:46394386	ENSAPLG00020015024	ENSAPLT00020023173	Transcript	intron_variant,feature_truncation
1:46394386	ENSAPLG00020015024	ENSAPLT00020023178	Transcript	intron_variant,feature_truncation
1:46394386	ENSAPLG00020015024	ENSAPLT00020023186	Transcript	intron_variant,feature_truncation
1:46743544	-	-	-	intergenic_variant
1:47537034	-	-	-	intergenic_variant
1:47932234	ENSAPLG00020015781	ENSAPLT00020025292	Transcript	upstream_gene_variant
1:47932234	ENSAPLG00020015781	ENSAPLT00020025293	Transcript	upstream_gene_variant
1:47932234	ENSAPLG00020015781	ENSAPLT00020025305	Transcript	upstream_gene_variant
1:48358050	ENSAPLG00020016302	ENSAPLT00020025331	Transcript	intron_variant,feature_truncation
1:48428686-48428759	ENSAPLG00020016302	ENSAPLT00020025331	Transcript	upstream_gene_variant
1:48886401-48886617	-	-	-	intergenic_variant
1:49094717	-	-	-	intergenic_variant
27:1908575	-	-	-	intergenic_variant
1:49217290	-	-	-	intergenic_variant
1:49252547	-	-	-	intergenic_variant
1:49648532-49648533	-	-	-	intergenic_variant
1:49911123	-	-	-	intergenic_variant
1:49919344-49934846	-	-	-	intergenic_variant
1:50875522-50875525	-	-	-	intergenic_variant
1:51335921	ENSAPLG00020000497	ENSAPLT00020000693	Transcript	upstream_gene_variant
1:52212009-52212297	-	-	-	intergenic_variant
1:52423333	-	-	-	intergenic_variant
1:52431329	-	-	-	intergenic_variant
1:52431451-52431457	-	-	-	intergenic_variant
1:52460723-52465475	-	-	-	intergenic_variant
1:52545857	-	-	-	intergenic_variant
1:52714029-52714031	ENSAPLG00020000658	ENSAPLT00020000968	Transcript	inframe_deletion,feature_truncation
1:52736318-52755571	ENSAPLG00020000658	ENSAPLT00020000968	Transcript	upstream_gene_variant
1:52933493	ENSAPLG00020000685	ENSAPLT00020000991	Transcript	intron_variant,feature_truncation
1:52933493	ENSAPLG00020000685	ENSAPLT00020000995	Transcript	intron_variant,feature_truncation
1:52934092-52934103	ENSAPLG00020000685	ENSAPLT00020000991	Transcript	intron_variant,feature_truncation
1:52934092-52934103	ENSAPLG00020000685	ENSAPLT00020000995	Transcript	intron_variant,feature_truncation
1:53162009	ENSAPLG00020000701	ENSAPLT00020001051	Transcript	intron_variant,feature_truncation
1:53164919	ENSAPLG00020000701	ENSAPLT00020001051	Transcript	intron_variant,feature_truncation
1:53166696	ENSAPLG00020000701	ENSAPLT00020001051	Transcript	intron_variant,feature_truncation
1:53216561	-	-	-	intergenic_variant
1:53283635	-	-	-	intergenic_variant
1:53283763	-	-	-	intergenic_variant
1:53536874	ENSAPLG00020000756	ENSAPLT00020001078	Transcript	intron_variant,feature_truncation
1:53536874	ENSAPLG00020000756	ENSAPLT00020001097	Transcript	intron_variant,feature_truncation
1:53536874	ENSAPLG00020000756	ENSAPLT00020001119	Transcript	intron_variant,feature_truncation
1:53536874	ENSAPLG00020000756	ENSAPLT00020001136	Transcript	intron_variant,feature_truncation
1:53536874	ENSAPLG00020000756	ENSAPLT00020001202	Transcript	intron_variant,feature_truncation
1:53790485	ENSAPLG00020000850	ENSAPLT00020001235	Transcript	intron_variant,feature_truncation
22:9370111	ENSAPLG00020011030	ENSAPLT00020016378	Transcript	downstream_gene_variant
1:53995055	-	-	-	intergenic_variant
1:54624858-54625005	ENSAPLG00020006797	ENSAPLT00020010436	Transcript	upstream_gene_variant
1:54624858-54625005	ENSAPLG00020006797	ENSAPLT00020010440	Transcript	upstream_gene_variant
1:54640880-54640890	ENSAPLG00020007135	ENSAPLT00020010450	Transcript	stop_lost,coding_sequence_variant,3_prime_UTR_variant,feature_truncation
1:55575750	-	-	-	intergenic_variant
1:56876762	ENSAPLG00020017986	ENSAPLT00020028420	Transcript	intron_variant,feature_truncation
1:56876762	ENSAPLG00020017986	ENSAPLT00020028424	Transcript	intron_variant,feature_truncation
1:56876762	ENSAPLG00020017986	ENSAPLT00020028426	Transcript	intron_variant,feature_truncation
1:56941996-56942008	-	-	-	intergenic_variant
1:57517954	-	-	-	intergenic_variant
1:57836559	ENSAPLG00020018016	ENSAPLT00020028477	Transcript	intron_variant,feature_truncation
1:58234078	ENSAPLG00020018027	ENSAPLT00020028504	Transcript	intron_variant,feature_truncation
1:58234078	ENSAPLG00020018027	ENSAPLT00020028507	Transcript	intron_variant,feature_truncation
1:58336641	ENSAPLG00020018050	ENSAPLT00020028550	Transcript	intron_variant,feature_truncation
1:58336730-58336735	ENSAPLG00020018050	ENSAPLT00020028550	Transcript	intron_variant,feature_truncation
1:58363522-58363527	ENSAPLG00020018050	ENSAPLT00020028550	Transcript	intron_variant,feature_truncation
1:58444160	ENSAPLG00020018052	ENSAPLT00020028552	Transcript	intron_variant,feature_truncation
1:58520373	ENSAPLG00020018052	ENSAPLT00020028552	Transcript	intron_variant,feature_truncation
1:58729336	ENSAPLG00020018067	ENSAPLT00020028572	Transcript	upstream_gene_variant
1:58729336	ENSAPLG00020018069	ENSAPLT00020028576	Transcript	downstream_gene_variant
1:58729336	ENSAPLG00020018071	ENSAPLT00020028578	Transcript	downstream_gene_variant
1:58729336	ENSAPLG00020018071	ENSAPLT00020028579	Transcript	downstream_gene_variant
1:59357676	ENSAPLG00020018102	ENSAPLT00020028626	Transcript	intron_variant,feature_truncation
1:59463651	ENSAPLG00020018107	ENSAPLT00020028630	Transcript	upstream_gene_variant
1:59463658	ENSAPLG00020018107	ENSAPLT00020028630	Transcript	upstream_gene_variant
1:59467455	ENSAPLG00020018107	ENSAPLT00020028630	Transcript	upstream_gene_variant
1:59467455	ENSAPLG00020018110	ENSAPLT00020028642	Transcript	upstream_gene_variant
1:59467455	ENSAPLG00020018110	ENSAPLT00020028643	Transcript	upstream_gene_variant
1:59467455	ENSAPLG00020018110	ENSAPLT00020028644	Transcript	upstream_gene_variant
1:59470721	ENSAPLG00020018110	ENSAPLT00020028642	Transcript	upstream_gene_variant
1:59470721	ENSAPLG00020018110	ENSAPLT00020028643	Transcript	upstream_gene_variant
1:59470721	ENSAPLG00020018110	ENSAPLT00020028644	Transcript	upstream_gene_variant
22:9423596	-	-	-	intergenic_variant
1:30597012	-	-	-	intergenic_variant
1:59628654	ENSAPLG00020018118	ENSAPLT00020028656	Transcript	upstream_gene_variant
1:61027892	ENSAPLG00020018340	ENSAPLT00020029088	Transcript	intron_variant,feature_truncation
1:61027892	ENSAPLG00020018340	ENSAPLT00020029089	Transcript	intron_variant,feature_truncation
1:61207990	ENSAPLG00020000008	ENSAPLT00020000008	Transcript	downstream_gene_variant
1:62004291	-	-	-	intergenic_variant
1:62102651	-	-	-	intergenic_variant
1:62102661	-	-	-	intergenic_variant
1:62102976	-	-	-	intergenic_variant
1:62553830	ENSAPLG00020001875	ENSAPLT00020002779	Transcript	upstream_gene_variant
1:62636120	-	-	-	intergenic_variant
1:62693076	-	-	-	intergenic_variant
1:63169464	-	-	-	intergenic_variant
1:63169571	-	-	-	intergenic_variant
1:63649617	ENSAPLG00020002282	ENSAPLT00020003339	Transcript	intron_variant,feature_truncation
1:63649617	ENSAPLG00020002282	ENSAPLT00020003360	Transcript	intron_variant,feature_truncation
1:63649617	ENSAPLG00020002282	ENSAPLT00020003384	Transcript	intron_variant,feature_truncation
1:63649617	ENSAPLG00020002282	ENSAPLT00020003408	Transcript	intron_variant,feature_truncation
1:63649617	ENSAPLG00020002282	ENSAPLT00020003429	Transcript	intron_variant,feature_truncation
1:63684788	-	-	-	intergenic_variant
1:63691995	-	-	-	intergenic_variant
1:63701169	-	-	-	intergenic_variant
1:65052270	ENSAPLG00020004964	ENSAPLT00020007312	Transcript	intron_variant,feature_truncation
1:65052270	ENSAPLG00020004964	ENSAPLT00020007336	Transcript	intron_variant,feature_truncation
1:65052270	ENSAPLG00020004964	ENSAPLT00020007365	Transcript	intron_variant,feature_truncation
1:66573438-66573480	ENSAPLG00020013883	ENSAPLT00020021169	Transcript	upstream_gene_variant
1:68191953-68192773	-	-	-	intergenic_variant
1:70222653	ENSAPLG00020005607	ENSAPLT00020008196	Transcript	intron_variant,feature_truncation
1:70222653	ENSAPLG00020005607	ENSAPLT00020008215	Transcript	intron_variant,feature_truncation
1:70222653	ENSAPLG00020005607	ENSAPLT00020008255	Transcript	intron_variant,feature_truncation
1:70222653	ENSAPLG00020005607	ENSAPLT00020008292	Transcript	intron_variant,feature_truncation
1:70222653	ENSAPLG00020005607	ENSAPLT00020008320	Transcript	intron_variant,feature_truncation
1:70364527	ENSAPLG00020005607	ENSAPLT00020008215	Transcript	intron_variant,feature_truncation
1:71205878	-	-	-	intergenic_variant
1:72036425	-	-	-	intergenic_variant
1:72039966	-	-	-	intergenic_variant
1:74614792	-	-	-	intergenic_variant
2:3001503	ENSAPLG00020001709	ENSAPLT00020002518	Transcript	intron_variant,feature_truncation
40:837627	-	-	-	intergenic_variant
1:75133117	-	-	-	intergenic_variant
2:568571-588165	ENSAPLG00020008692	ENSAPLT00020012709	Transcript	upstream_gene_variant
2:568571-588165	ENSAPLG00020008692	ENSAPLT00020012724	Transcript	upstream_gene_variant
2:568571-588165	ENSAPLG00020008715	ENSAPLT00020012746	Transcript	transcript_ablation
2:568571-588165	ENSAPLG00020008729	ENSAPLT00020012769	Transcript	transcript_ablation
2:568571-588165	ENSAPLG00020008729	ENSAPLT00020012782	Transcript	transcript_ablation
2:568571-588165	ENSAPLG00020008729	ENSAPLT00020012806	Transcript	transcript_ablation
2:568571-588165	ENSAPLG00020008771	ENSAPLT00020012842	Transcript	transcript_ablation
2:568571-588165	ENSAPLG00020008782	ENSAPLT00020012854	Transcript	non_coding_transcript_exon_variant,intron_variant,feature_truncation
2:568571-588165	ENSAPLG00020008782	ENSAPLT00020012857	Transcript	non_coding_transcript_exon_variant,feature_truncation
2:568571-588165	ENSAPLG00020008782	ENSAPLT00020012860	Transcript	upstream_gene_variant
1:75836781	-	-	-	intergenic_variant
1:76835125-76850127	-	-	-	intergenic_variant
1:78709909	-	-	-	intergenic_variant
1:78712677	-	-	-	intergenic_variant
1:78716923	-	-	-	intergenic_variant
1:78728250	ENSAPLG00020000394	ENSAPLT00020000522	Transcript	downstream_gene_variant
1:78730039	ENSAPLG00020000394	ENSAPLT00020000522	Transcript	downstream_gene_variant
1:78736919	ENSAPLG00020000394	ENSAPLT00020000522	Transcript	intron_variant,non_coding_transcript_variant,feature_truncation
1:78742124	ENSAPLG00020000394	ENSAPLT00020000522	Transcript	intron_variant,non_coding_transcript_variant,feature_truncation
1:78742124	ENSAPLG00020000394	ENSAPLT00020000524	Transcript	downstream_gene_variant
1:79020361-79022099	ENSAPLG00020001025	ENSAPLT00020010599	Transcript	coding_sequence_variant,intron_variant,feature_truncation
1:79020361-79022099	ENSAPLG00020001025	ENSAPLT00020016226	Transcript	coding_sequence_variant,intron_variant,feature_truncation
1:79020361-79022099	ENSAPLG00020001025	ENSAPLT00020016448	Transcript	coding_sequence_variant,intron_variant,feature_truncation
1:79020361-79022099	ENSAPLG00020001025	ENSAPLT00020017711	Transcript	coding_sequence_variant,intron_variant,feature_truncation
1:79020361-79022099	ENSAPLG00020001025	ENSAPLT00020017901	Transcript	coding_sequence_variant,intron_variant,feature_truncation
1:79020361-79022099	ENSAPLG00020001025	ENSAPLT00020018517	Transcript	coding_sequence_variant,intron_variant,feature_truncation
1:79020361-79022099	ENSAPLG00020001025	ENSAPLT00020018535	Transcript	coding_sequence_variant,intron_variant,feature_truncation
1:79020361-79022099	ENSAPLG00020001025	ENSAPLT00020018627	Transcript	coding_sequence_variant,intron_variant,feature_truncation
1:79020361-79022099	ENSAPLG00020001025	ENSAPLT00020018899	Transcript	coding_sequence_variant,intron_variant,feature_truncation
1:79020361-79022099	ENSAPLG00020001025	ENSAPLT00020019051	Transcript	coding_sequence_variant,intron_variant,feature_truncation
1:79225833	ENSAPLG00020012612	ENSAPLT00020019071	Transcript	intron_variant,feature_truncation
1:79230965-79232020	ENSAPLG00020012612	ENSAPLT00020019071	Transcript	downstream_gene_variant
1:79256849-79257022	-	-	-	intergenic_variant
1:79490755	-	-	-	intergenic_variant
1:79496627	-	-	-	intergenic_variant
1:80184645-80185143	ENSAPLG00020012682	ENSAPLT00020019171	Transcript	upstream_gene_variant
22:1635245	ENSAPLG00020010711	ENSAPLT00020015869	Transcript	downstream_gene_variant
22:1635245	ENSAPLG00020010714	ENSAPLT00020015876	Transcript	upstream_gene_variant
22:1635245	ENSAPLG00020010714	ENSAPLT00020015877	Transcript	upstream_gene_variant
22:1635245	ENSAPLG00020010714	ENSAPLT00020015878	Transcript	upstream_gene_variant
22:1635245	ENSAPLG00020010714	ENSAPLT00020015879	Transcript	upstream_gene_variant
25:7159513	ENSAPLG00020013280	ENSAPLT00020020203	Transcript	intron_variant,feature_truncation
25:7159513	ENSAPLG00020013290	ENSAPLT00020020225	Transcript	intron_variant,feature_truncation
25:7159513	ENSAPLG00020013290	ENSAPLT00020020226	Transcript	intron_variant,feature_truncation
1:80873835	ENSAPLG00020014001	ENSAPLT00020021402	Transcript	upstream_gene_variant
1:80873835	ENSAPLG00020014007	ENSAPLT00020021408	Transcript	intron_variant,feature_truncation
1:80873835	ENSAPLG00020014012	ENSAPLT00020021418	Transcript	upstream_gene_variant
1:80873835	ENSAPLG00020014012	ENSAPLT00020021419	Transcript	upstream_gene_variant
22:14639187	-	-	-	intergenic_variant
1:81454760-81454768	ENSAPLG00020014082	ENSAPLT00020021538	Transcript	downstream_gene_variant
1:81490897	ENSAPLG00020014091	ENSAPLT00020021718	Transcript	frameshift_variant,feature_truncation
1:81490897	ENSAPLG00020014184	ENSAPLT00020021719	Transcript	downstream_gene_variant
1:81556410-81556413	ENSAPLG00020014194	ENSAPLT00020021731	Transcript	intron_variant,feature_truncation
1:81620769	ENSAPLG00020014200	ENSAPLT00020021740	Transcript	downstream_gene_variant
1:81620769	ENSAPLG00020014203	ENSAPLT00020021751	Transcript	upstream_gene_variant
1:82109962	-	-	-	intergenic_variant
1:82173826	ENSAPLG00020000114	ENSAPLT00020000127	Transcript	intron_variant,feature_truncation
1:82189502-82189506	ENSAPLG00020000114	ENSAPLT00020000127	Transcript	intron_variant,feature_truncation
1:82189502-82189506	ENSAPLG00020000166	ENSAPLT00020000190	Transcript	downstream_gene_variant
1:82189502-82189506	ENSAPLG00020000181	ENSAPLT00020000215	Transcript	downstream_gene_variant
1:82189502-82189506	ENSAPLG00020000181	ENSAPLT00020000222	Transcript	downstream_gene_variant
35:1312977	ENSAPLG00020003443	ENSAPLT00020005521	Transcript	intron_variant,feature_truncation
35:1312977	ENSAPLG00020003443	ENSAPLT00020005675	Transcript	intron_variant,feature_truncation
35:1312977	ENSAPLG00020003443	ENSAPLT00020005838	Transcript	intron_variant,feature_truncation
1:82205829	ENSAPLG00020000114	ENSAPLT00020000127	Transcript	intron_variant,feature_truncation
1:82205829	ENSAPLG00020000261	ENSAPLT00020000330	Transcript	downstream_gene_variant
1:82205829	ENSAPLG00020000261	ENSAPLT00020000338	Transcript	downstream_gene_variant
1:82860134	ENSAPLG00020001898	ENSAPLT00020002816	Transcript	upstream_gene_variant
1:82933322	ENSAPLG00020001905	ENSAPLT00020002823	Transcript	downstream_gene_variant
1:83067024	ENSAPLG00020002333	ENSAPLT00020003413	Transcript	downstream_gene_variant
1:83067024	ENSAPLG00020002333	ENSAPLT00020003425	Transcript	downstream_gene_variant
1:83067024	ENSAPLG00020002381	ENSAPLT00020003477	Transcript	downstream_gene_variant
1:83067024	ENSAPLG00020002381	ENSAPLT00020003506	Transcript	downstream_gene_variant
1:83067026	ENSAPLG00020002333	ENSAPLT00020003413	Transcript	downstream_gene_variant
1:83067026	ENSAPLG00020002333	ENSAPLT00020003425	Transcript	downstream_gene_variant
1:83067026	ENSAPLG00020002381	ENSAPLT00020003477	Transcript	downstream_gene_variant
1:83067026	ENSAPLG00020002381	ENSAPLT00020003506	Transcript	downstream_gene_variant
1:83067258-83067269	ENSAPLG00020002333	ENSAPLT00020003413	Transcript	downstream_gene_variant
1:83067258-83067269	ENSAPLG00020002333	ENSAPLT00020003425	Transcript	downstream_gene_variant
1:83067258-83067269	ENSAPLG00020002381	ENSAPLT00020003477	Transcript	downstream_gene_variant
1:83067258-83067269	ENSAPLG00020002381	ENSAPLT00020003506	Transcript	downstream_gene_variant
1:83649132	ENSAPLG00020008046	ENSAPLT00020011737	Transcript	downstream_gene_variant
1:83696338	ENSAPLG00020008058	ENSAPLT00020011756	Transcript	intron_variant,feature_truncation
1:83834200	-	-	-	intergenic_variant
1:83840796	-	-	-	intergenic_variant
1:83842456	-	-	-	intergenic_variant
1:83844687	-	-	-	intergenic_variant
1:83848074-83848112	-	-	-	intergenic_variant
1:83871787	-	-	-	intergenic_variant
1:83874111-83874114	-	-	-	intergenic_variant
1:83877399	-	-	-	intergenic_variant
1:83878987	-	-	-	intergenic_variant
1:83879811	-	-	-	intergenic_variant
1:83884404	ENSAPLG00020008083	ENSAPLT00020011792	Transcript	upstream_gene_variant
1:84364883	-	-	-	intergenic_variant
1:84371832	-	-	-	intergenic_variant
1:84377398	-	-	-	intergenic_variant
1:84831864-84831982	ENSAPLG00020005392	ENSAPLT00020007886	Transcript	intron_variant,feature_truncation
1:84831864-84831982	ENSAPLG00020005392	ENSAPLT00020007899	Transcript	intron_variant,feature_truncation
1:84831864-84831982	ENSAPLG00020005425	ENSAPLT00020007951	Transcript	intron_variant,feature_truncation
1:84880947	ENSAPLG00020005392	ENSAPLT00020007886	Transcript	upstream_gene_variant
1:84880947	ENSAPLG00020005392	ENSAPLT00020007899	Transcript	upstream_gene_variant
1:84880947	ENSAPLG00020005459	ENSAPLT00020007981	Transcript	intron_variant,feature_truncation
1:84880947	ENSAPLG00020005459	ENSAPLT00020008015	Transcript	intron_variant,feature_truncation
1:84880947	ENSAPLG00020005459	ENSAPLT00020008076	Transcript	intron_variant,feature_truncation
1:84880947	ENSAPLG00020005459	ENSAPLT00020008221	Transcript	intron_variant,feature_truncation
1:84883036	ENSAPLG00020005392	ENSAPLT00020007886	Transcript	upstream_gene_variant
1:84883036	ENSAPLG00020005392	ENSAPLT00020007899	Transcript	upstream_gene_variant
1:84883036	ENSAPLG00020005459	ENSAPLT00020007981	Transcript	intron_variant,feature_truncation
1:84883036	ENSAPLG00020005459	ENSAPLT00020008015	Transcript	intron_variant,feature_truncation
1:84883036	ENSAPLG00020005459	ENSAPLT00020008076	Transcript	intron_variant,feature_truncation
1:84883036	ENSAPLG00020005459	ENSAPLT00020008221	Transcript	intron_variant,feature_truncation
1:84928646	ENSAPLG00020005459	ENSAPLT00020007981	Transcript	intron_variant,feature_truncation
1:84928646	ENSAPLG00020005459	ENSAPLT00020008015	Transcript	intron_variant,feature_truncation
1:84928646	ENSAPLG00020005459	ENSAPLT00020008076	Transcript	intron_variant,feature_truncation
1:84928646	ENSAPLG00020005459	ENSAPLT00020008221	Transcript	intron_variant,feature_truncation
1:86318777	ENSAPLG00020007053	ENSAPLT00020010311	Transcript	upstream_gene_variant
1:86508569	-	-	-	intergenic_variant
1:86731029	-	-	-	intergenic_variant
1:86861561-86861565	-	-	-	intergenic_variant
1:87300827	-	-	-	intergenic_variant
1:87626268	ENSAPLG00020007070	ENSAPLT00020010332	Transcript	intron_variant,feature_truncation
1:87739033	-	-	-	intergenic_variant
1:87739487	-	-	-	intergenic_variant
1:87831834	-	-	-	intergenic_variant
1:87874039	-	-	-	intergenic_variant
1:88668493	-	-	-	intergenic_variant
1:88763072	-	-	-	intergenic_variant
1:88783108	ENSAPLG00020007406	ENSAPLT00020010865	Transcript	intron_variant,feature_truncation
1:88783538-88783541	ENSAPLG00020007406	ENSAPLT00020010865	Transcript	intron_variant,feature_truncation
1:89833580	-	-	-	intergenic_variant
1:89866485	ENSAPLG00020004866	ENSAPLT00020007181	Transcript	intron_variant,feature_truncation
1:90400785-90400808	-	-	-	intergenic_variant
1:639397	ENSAPLG00020000032	ENSAPLT00020000038	Transcript	intron_variant,feature_truncation
Z:42036138-42051428	-	-	-	intergenic_variant
1:92600713	ENSAPLG00020010604	ENSAPLT00020015699	Transcript	intron_variant,feature_truncation
1:92600713	ENSAPLG00020010604	ENSAPLT00020015706	Transcript	upstream_gene_variant
1:92600713	ENSAPLG00020010618	ENSAPLT00020015719	Transcript	upstream_gene_variant
1:92600713	ENSAPLG00020010618	ENSAPLT00020015723	Transcript	upstream_gene_variant
1:92600713	ENSAPLG00020010618	ENSAPLT00020015726	Transcript	upstream_gene_variant
1:92600713	ENSAPLG00020010618	ENSAPLT00020015728	Transcript	upstream_gene_variant
1:92600713	ENSAPLG00020010618	ENSAPLT00020015732	Transcript	upstream_gene_variant
1:92619636	ENSAPLG00020010618	ENSAPLT00020015719	Transcript	intron_variant,feature_truncation
1:92619636	ENSAPLG00020010618	ENSAPLT00020015723	Transcript	intron_variant,feature_truncation
1:92619636	ENSAPLG00020010618	ENSAPLT00020015726	Transcript	intron_variant,feature_truncation
1:92619636	ENSAPLG00020010618	ENSAPLT00020015732	Transcript	intron_variant,feature_truncation
1:92619636	ENSAPLG00020010618	ENSAPLT00020015739	Transcript	upstream_gene_variant
1:92619636	ENSAPLG00020010659	ENSAPLT00020015916	Transcript	intron_variant,feature_truncation
1:92619636	ENSAPLG00020010659	ENSAPLT00020015929	Transcript	intron_variant,feature_truncation
1:92964244	-	-	-	intergenic_variant
1:94699287	-	-	-	intergenic_variant
1:94699887	-	-	-	intergenic_variant
1:95495761	-	-	-	intergenic_variant
1:96905361	ENSAPLG00020015545	ENSAPLT00020024063	Transcript	intron_variant,feature_truncation
1:96905361	ENSAPLG00020015545	ENSAPLT00020024070	Transcript	intron_variant,feature_truncation
1:96905361	ENSAPLG00020015545	ENSAPLT00020024077	Transcript	intron_variant,feature_truncation
1:96905361	ENSAPLG00020015545	ENSAPLT00020024083	Transcript	intron_variant,feature_truncation
1:96905361	ENSAPLG00020015545	ENSAPLT00020024088	Transcript	intron_variant,feature_truncation
1:96905455	ENSAPLG00020015545	ENSAPLT00020024063	Transcript	intron_variant,feature_truncation
1:96905455	ENSAPLG00020015545	ENSAPLT00020024070	Transcript	intron_variant,feature_truncation
1:96905455	ENSAPLG00020015545	ENSAPLT00020024077	Transcript	intron_variant,feature_truncation
1:96905455	ENSAPLG00020015545	ENSAPLT00020024083	Transcript	intron_variant,feature_truncation
1:96905455	ENSAPLG00020015545	ENSAPLT00020024088	Transcript	intron_variant,feature_truncation
1:97134692-97134696	-	-	-	intergenic_variant
1:97147406	-	-	-	intergenic_variant
1:97154426-97154488	-	-	-	intergenic_variant
1:98018470	-	-	-	intergenic_variant
1:98021124	-	-	-	intergenic_variant
1:98289237	-	-	-	intergenic_variant
1:99259588	-	-	-	intergenic_variant
1:99520167	ENSAPLG00020000039	ENSAPLT00020000044	Transcript	upstream_gene_variant
1:99970343	-	-	-	intergenic_variant
1:100392513	ENSAPLG00020000057	ENSAPLT00020000063	Transcript	upstream_gene_variant
1:100409211-100409241	-	-	-	intergenic_variant
1:100418228	-	-	-	intergenic_variant
Z:61995597-62010823	-	-	-	intergenic_variant
1:100433147-100433441	-	-	-	intergenic_variant
38:1892389	ENSAPLG00020008146	ENSAPLT00020011892	Transcript	frameshift_variant,feature_truncation
1:100510621-100510883	-	-	-	intergenic_variant
1:100517426	-	-	-	intergenic_variant
1:100518344	ENSAPLG00020000063	ENSAPLT00020000071	Transcript	downstream_gene_variant
1:100555769	-	-	-	intergenic_variant
10:6904727	-	-	-	intergenic_variant
1:101303388	-	-	-	intergenic_variant
1:101379526	-	-	-	intergenic_variant
1:101462165-101463195	-	-	-	intergenic_variant
1:101494672	-	-	-	intergenic_variant
1:101704938	ENSAPLG00020000168	ENSAPLT00020000199	Transcript	upstream_gene_variant
1:101704938	ENSAPLG00020000168	ENSAPLT00020000246	Transcript	upstream_gene_variant
1:102121475	ENSAPLG00020000168	ENSAPLT00020000199	Transcript	intron_variant,feature_truncation
1:102121475	ENSAPLG00020000168	ENSAPLT00020000246	Transcript	intron_variant,feature_truncation
1:102121475	ENSAPLG00020000168	ENSAPLT00020000256	Transcript	intron_variant,feature_truncation
1:102121475	ENSAPLG00020000168	ENSAPLT00020000285	Transcript	intron_variant,feature_truncation
1:102121475	ENSAPLG00020000168	ENSAPLT00020000310	Transcript	intron_variant,feature_truncation
1:102121475	ENSAPLG00020000168	ENSAPLT00020000346	Transcript	intron_variant,feature_truncation
1:103356178	-	-	-	intergenic_variant
1:103584271	-	-	-	intergenic_variant
1:103591378	-	-	-	intergenic_variant
1:103663573	-	-	-	intergenic_variant
1:103709883	ENSAPLG00020000355	ENSAPLT00020000471	Transcript	intron_variant,feature_truncation
1:103710850	ENSAPLG00020000355	ENSAPLT00020000471	Transcript	intron_variant,feature_truncation
1:103753160-103759604	ENSAPLG00020000375	ENSAPLT00020000499	Transcript	downstream_gene_variant
1:103759615	ENSAPLG00020000375	ENSAPLT00020000499	Transcript	downstream_gene_variant
1:103785284	ENSAPLG00020000402	ENSAPLT00020000527	Transcript	upstream_gene_variant
1:104335039-104335043	-	-	-	intergenic_variant
1:104508118	-	-	-	intergenic_variant
1:104998803	-	-	-	intergenic_variant
20:11583085	-	-	-	intergenic_variant
35:3421134	ENSAPLG00020010483	ENSAPLT00020015577	Transcript	intron_variant,feature_truncation
35:3421134	ENSAPLG00020010483	ENSAPLT00020015580	Transcript	intron_variant,feature_truncation
35:3421134	ENSAPLG00020010540	ENSAPLT00020015590	Transcript	downstream_gene_variant
1:105871011	-	-	-	intergenic_variant
1:107850839	-	-	-	intergenic_variant
1:108246532	-	-	-	intergenic_variant
1:108248660	-	-	-	intergenic_variant
1:108879477	-	-	-	intergenic_variant
1:109311160	-	-	-	intergenic_variant
1:109338132-109338150	-	-	-	intergenic_variant
1:109921116-109941328	-	-	-	intergenic_variant
1:109996420-110000245	-	-	-	intergenic_variant
1:110951175	ENSAPLG00020001762	ENSAPLT00020002605	Transcript	downstream_gene_variant
1:110991780	ENSAPLG00020001776	ENSAPLT00020002620	Transcript	intron_variant,feature_truncation
1:110991947-110991950	ENSAPLG00020001776	ENSAPLT00020002620	Transcript	intron_variant,feature_truncation
1:112203202	ENSAPLG00020004875	ENSAPLT00020007200	Transcript	upstream_gene_variant
1:112203202	ENSAPLG00020004875	ENSAPLT00020007220	Transcript	upstream_gene_variant
1:112203202	ENSAPLG00020004875	ENSAPLT00020007235	Transcript	upstream_gene_variant
1:112204131	ENSAPLG00020004875	ENSAPLT00020007200	Transcript	upstream_gene_variant
1:112204131	ENSAPLG00020004875	ENSAPLT00020007220	Transcript	upstream_gene_variant
1:112204131	ENSAPLG00020004875	ENSAPLT00020007235	Transcript	upstream_gene_variant
1:112484015	ENSAPLG00020004907	ENSAPLT00020007249	Transcript	downstream_gene_variant
1:112491725	ENSAPLG00020004907	ENSAPLT00020007249	Transcript	upstream_gene_variant
1:112530147	-	-	-	intergenic_variant
1:113263618	ENSAPLG00020005536	ENSAPLT00020008103	Transcript	intron_variant,feature_truncation
1:114530311	ENSAPLG00020008019	ENSAPLT00020016029	Transcript	upstream_gene_variant
1:114530311	ENSAPLG00020008019	ENSAPLT00020016051	Transcript	upstream_gene_variant
1:114530311	ENSAPLG00020008019	ENSAPLT00020016060	Transcript	upstream_gene_variant
1:114839940	-	-	-	intergenic_variant
1:114875288	-	-	-	intergenic_variant
1:115043026	-	-	-	intergenic_variant
1:115076861	ENSAPLG00020010838	ENSAPLT00020016079	Transcript	upstream_gene_variant
1:115571069	ENSAPLG00020010878	ENSAPLT00020016133	Transcript	intron_variant,feature_truncation
1:115571069	ENSAPLG00020010878	ENSAPLT00020016140	Transcript	intron_variant,feature_truncation
1:115571069	ENSAPLG00020010878	ENSAPLT00020016147	Transcript	intron_variant,feature_truncation
1:115571069	ENSAPLG00020010878	ENSAPLT00020016153	Transcript	intron_variant,feature_truncation
1:115571069	ENSAPLG00020010878	ENSAPLT00020016160	Transcript	intron_variant,feature_truncation
1:117269049	-	-	-	intergenic_variant
1:117336721-117336726	-	-	-	intergenic_variant
1:117478895-117478896	-	-	-	intergenic_variant
1:117949093-117949127	-	-	-	intergenic_variant
1:118163049-118163063	-	-	-	intergenic_variant
1:118491136	-	-	-	intergenic_variant
1:118575032-118575035	-	-	-	intergenic_variant
1:118575138	-	-	-	intergenic_variant
1:118637811-118637812	-	-	-	intergenic_variant
1:119132078	ENSAPLG00020010975	ENSAPLT00020016303	Transcript	intron_variant,feature_truncation
1:119133136	ENSAPLG00020010975	ENSAPLT00020016303	Transcript	intron_variant,feature_truncation
1:119642950-119643185	-	-	-	intergenic_variant
1:119713747	ENSAPLG00020011068	ENSAPLT00020016734	Transcript	intron_variant,feature_truncation
1:119713747	ENSAPLG00020011068	ENSAPLT00020016764	Transcript	intron_variant,feature_truncation
1:119713747	ENSAPLG00020011068	ENSAPLT00020016792	Transcript	intron_variant,feature_truncation
1:119713747	ENSAPLG00020011068	ENSAPLT00020017053	Transcript	intron_variant,feature_truncation
1:119713747	ENSAPLG00020011068	ENSAPLT00020017082	Transcript	intron_variant,feature_truncation
1:119713747	ENSAPLG00020011068	ENSAPLT00020017092	Transcript	intron_variant,feature_truncation
1:119713747	ENSAPLG00020011068	ENSAPLT00020017096	Transcript	intron_variant,feature_truncation
1:119713747	ENSAPLG00020011068	ENSAPLT00020017192	Transcript	intron_variant,feature_truncation
1:119713747	ENSAPLG00020011068	ENSAPLT00020017202	Transcript	intron_variant,feature_truncation
1:119713747	ENSAPLG00020011068	ENSAPLT00020017230	Transcript	intron_variant,feature_truncation
1:120317416	ENSAPLG00020011068	ENSAPLT00020016734	Transcript	intron_variant,feature_truncation
1:120317416	ENSAPLG00020011068	ENSAPLT00020016764	Transcript	intron_variant,feature_truncation
1:120317416	ENSAPLG00020011068	ENSAPLT00020016792	Transcript	intron_variant,feature_truncation
1:120317416	ENSAPLG00020011068	ENSAPLT00020017053	Transcript	intron_variant,feature_truncation
1:120317416	ENSAPLG00020011068	ENSAPLT00020017092	Transcript	intron_variant,feature_truncation
1:120317416	ENSAPLG00020011068	ENSAPLT00020017096	Transcript	intron_variant,feature_truncation
1:120317416	ENSAPLG00020011068	ENSAPLT00020017192	Transcript	intron_variant,feature_truncation
1:120317416	ENSAPLG00020011068	ENSAPLT00020017202	Transcript	intron_variant,feature_truncation
1:120317416	ENSAPLG00020011068	ENSAPLT00020017230	Transcript	intron_variant,feature_truncation
1:120317529-120317530	ENSAPLG00020011068	ENSAPLT00020016734	Transcript	intron_variant,feature_truncation
1:120317529-120317530	ENSAPLG00020011068	ENSAPLT00020016764	Transcript	intron_variant,feature_truncation
1:120317529-120317530	ENSAPLG00020011068	ENSAPLT00020016792	Transcript	intron_variant,feature_truncation
1:120317529-120317530	ENSAPLG00020011068	ENSAPLT00020017053	Transcript	intron_variant,feature_truncation
1:120317529-120317530	ENSAPLG00020011068	ENSAPLT00020017092	Transcript	intron_variant,feature_truncation
1:120317529-120317530	ENSAPLG00020011068	ENSAPLT00020017096	Transcript	intron_variant,feature_truncation
1:120317529-120317530	ENSAPLG00020011068	ENSAPLT00020017192	Transcript	intron_variant,feature_truncation
1:120317529-120317530	ENSAPLG00020011068	ENSAPLT00020017202	Transcript	intron_variant,feature_truncation
1:120317529-120317530	ENSAPLG00020011068	ENSAPLT00020017230	Transcript	intron_variant,feature_truncation
1:121078284	-	-	-	intergenic_variant
1:121266057	-	-	-	intergenic_variant
1:121420287	-	-	-	intergenic_variant
1:121420441	-	-	-	intergenic_variant
1:121822538	-	-	-	intergenic_variant
1:121830170-121830441	-	-	-	intergenic_variant
1:121917832	ENSAPLG00020011564	ENSAPLT00020017261	Transcript	upstream_gene_variant
1:122136468	ENSAPLG00020011579	ENSAPLT00020017298	Transcript	intron_variant,feature_truncation
1:122136468	ENSAPLG00020011579	ENSAPLT00020017312	Transcript	intron_variant,feature_truncation
1:122136577	ENSAPLG00020011579	ENSAPLT00020017298	Transcript	intron_variant,feature_truncation
1:122136577	ENSAPLG00020011579	ENSAPLT00020017312	Transcript	intron_variant,feature_truncation
1:123403318	ENSAPLG00020012287	ENSAPLT00020018486	Transcript	intron_variant,feature_truncation
1:123403318	ENSAPLG00020012287	ENSAPLT00020018487	Transcript	intron_variant,feature_truncation
1:123403318	ENSAPLG00020012287	ENSAPLT00020018488	Transcript	intron_variant,feature_truncation
1:123403318	ENSAPLG00020012287	ENSAPLT00020018489	Transcript	intron_variant,feature_truncation
1:123403318	ENSAPLG00020012287	ENSAPLT00020018490	Transcript	intron_variant,feature_truncation
1:123403318	ENSAPLG00020012287	ENSAPLT00020018491	Transcript	intron_variant,feature_truncation
1:123403318	ENSAPLG00020012291	ENSAPLT00020018494	Transcript	upstream_gene_variant
1:123410356-123410464	ENSAPLG00020012287	ENSAPLT00020018486	Transcript	intron_variant,feature_truncation
1:123410356-123410464	ENSAPLG00020012287	ENSAPLT00020018487	Transcript	intron_variant,feature_truncation
1:123410356-123410464	ENSAPLG00020012287	ENSAPLT00020018488	Transcript	intron_variant,feature_truncation
1:123410356-123410464	ENSAPLG00020012287	ENSAPLT00020018489	Transcript	intron_variant,feature_truncation
1:123410356-123410464	ENSAPLG00020012287	ENSAPLT00020018490	Transcript	intron_variant,feature_truncation
1:123410356-123410464	ENSAPLG00020012287	ENSAPLT00020018491	Transcript	intron_variant,feature_truncation
1:123410356-123410464	ENSAPLG00020012291	ENSAPLT00020018494	Transcript	downstream_gene_variant
1:123892663	-	-	-	intergenic_variant
1:123897388	-	-	-	intergenic_variant
1:123992942	ENSAPLG00020000009	ENSAPLT00020000009	Transcript	intron_variant,feature_truncation
1:124000065	ENSAPLG00020000009	ENSAPLT00020000009	Transcript	intron_variant,feature_truncation
1:124201890-124201898	ENSAPLG00020000019	ENSAPLT00020000020	Transcript	intron_variant,feature_truncation
1:124206654	ENSAPLG00020000019	ENSAPLT00020000020	Transcript	intron_variant,feature_truncation
1:125086637	ENSAPLG00020000305	ENSAPLT00020000402	Transcript	intron_variant,feature_truncation
1:125623970	-	-	-	intergenic_variant
1:126422432	-	-	-	intergenic_variant
1:126427915	-	-	-	intergenic_variant
1:126438950	-	-	-	intergenic_variant
1:126478650-126478675	ENSAPLG00020001058	ENSAPLT00020001538	Transcript	upstream_gene_variant
1:126936156	ENSAPLG00020001204	ENSAPLT00020001773	Transcript	intron_variant,feature_truncation
Z:41824910-41838410	ENSAPLG00020009451	ENSAPLT00020013893	Transcript	coding_sequence_variant,intron_variant,feature_truncation
Z:41824910-41838410	ENSAPLG00020009451	ENSAPLT00020013902	Transcript	coding_sequence_variant,intron_variant,feature_truncation
Z:41824910-41838410	ENSAPLG00020009451	ENSAPLT00020013914	Transcript	intron_variant,feature_truncation
Z:41824910-41838410	ENSAPLG00020009451	ENSAPLT00020013925	Transcript	coding_sequence_variant,intron_variant,feature_truncation
Z:41824910-41838410	ENSAPLG00020009451	ENSAPLT00020013933	Transcript	intron_variant,feature_truncation
1:128418274-128418301	-	-	-	intergenic_variant
2:145028958	ENSAPLG00020008228	ENSAPLT00020012001	Transcript	intron_variant,feature_truncation
2:145028958	ENSAPLG00020008228	ENSAPLT00020012009	Transcript	intron_variant,feature_truncation
2:145028958	ENSAPLG00020008228	ENSAPLT00020012023	Transcript	intron_variant,feature_truncation
1:956860	ENSAPLG00020012053	ENSAPLT00020018103	Transcript	intron_variant,feature_truncation
1:128684638	-	-	-	intergenic_variant
1:128800369	ENSAPLG00020016554	ENSAPLT00020025767	Transcript	intron_variant,feature_truncation
1:129100353	ENSAPLG00020016558	ENSAPLT00020025775	Transcript	intron_variant,feature_truncation
1:129101485	ENSAPLG00020016558	ENSAPLT00020025775	Transcript	intron_variant,feature_truncation
1:129263217	-	-	-	intergenic_variant
1:129947456-129955338	-	-	-	intergenic_variant
1:130049983	-	-	-	intergenic_variant
1:130050813	-	-	-	intergenic_variant
1:130821333	-	-	-	intergenic_variant
1:131181614	-	-	-	intergenic_variant
1:132323671	-	-	-	intergenic_variant
1:132344606-132344608	-	-	-	intergenic_variant
1:132347350	-	-	-	intergenic_variant
1:132599671	-	-	-	intergenic_variant
1:132663785	-	-	-	intergenic_variant
1:132896963	-	-	-	intergenic_variant
1:133300674	ENSAPLG00020000321	ENSAPLT00020000423	Transcript	intron_variant,feature_truncation
1:133300674	ENSAPLG00020000321	ENSAPLT00020000428	Transcript	intron_variant,feature_truncation
1:133413739	-	-	-	intergenic_variant
8:31926219	-	-	-	intergenic_variant
1:100418823	-	-	-	intergenic_variant
1:133585227	-	-	-	intergenic_variant
1:133989364	ENSAPLG00020000347	ENSAPLT00020000456	Transcript	intron_variant,feature_truncation
1:133989364	ENSAPLG00020000347	ENSAPLT00020000462	Transcript	intron_variant,feature_truncation
1:134456244	-	-	-	intergenic_variant
1:134574915	-	-	-	intergenic_variant
1:134756860-134756967	-	-	-	intergenic_variant
1:135027581	-	-	-	intergenic_variant
1:135709804	ENSAPLG00020000423	ENSAPLT00020000588	Transcript	intron_variant,feature_truncation
1:135772399	ENSAPLG00020000423	ENSAPLT00020000588	Transcript	intron_variant,feature_truncation
1:135772399	ENSAPLG00020000446	ENSAPLT00020000599	Transcript	intron_variant,feature_truncation
1:135774731	ENSAPLG00020000423	ENSAPLT00020000588	Transcript	intron_variant,feature_truncation
1:135774731	ENSAPLG00020000446	ENSAPLT00020000599	Transcript	frameshift_variant,feature_truncation
1:135778068	ENSAPLG00020000423	ENSAPLT00020000588	Transcript	intron_variant,feature_truncation
1:135778068	ENSAPLG00020000446	ENSAPLT00020000599	Transcript	upstream_gene_variant
1:135795404	ENSAPLG00020000423	ENSAPLT00020000588	Transcript	intron_variant,feature_truncation
1:136098458-136098459	ENSAPLG00020000504	ENSAPLT00020000712	Transcript	intron_variant,feature_truncation
1:136390080-136390105	-	-	-	intergenic_variant
39:1071537	-	-	-	intergenic_variant
1:136390335	-	-	-	intergenic_variant
1:136575592	ENSAPLG00020000633	ENSAPLT00020000916	Transcript	intron_variant,feature_truncation
1:136603288	ENSAPLG00020000633	ENSAPLT00020000916	Transcript	intron_variant,feature_truncation
1:136603288	ENSAPLG00020000633	ENSAPLT00020000925	Transcript	intron_variant,feature_truncation
1:136603288	ENSAPLG00020000633	ENSAPLT00020000933	Transcript	intron_variant,feature_truncation
1:136603408	ENSAPLG00020000633	ENSAPLT00020000916	Transcript	intron_variant,feature_truncation
1:136603408	ENSAPLG00020000633	ENSAPLT00020000925	Transcript	intron_variant,feature_truncation
1:136603408	ENSAPLG00020000633	ENSAPLT00020000933	Transcript	intron_variant,feature_truncation
1:136639395	-	-	-	intergenic_variant
1:136650062	-	-	-	intergenic_variant
1:137816682	-	-	-	intergenic_variant
1:137816804	-	-	-	intergenic_variant
1:138416758	-	-	-	intergenic_variant
1:138690908	ENSAPLG00020001448	ENSAPLT00020002126	Transcript	intron_variant,feature_truncation
1:138773476	ENSAPLG00020001448	ENSAPLT00020002126	Transcript	intron_variant,feature_truncation
1:139017378	-	-	-	intergenic_variant
1:139092630	-	-	-	intergenic_variant
1:139118334-139118335	-	-	-	intergenic_variant
1:139198245	-	-	-	intergenic_variant
1:139217769-139217885	-	-	-	intergenic_variant
1:139274670	-	-	-	intergenic_variant
1:139497452	-	-	-	intergenic_variant
1:139657178	ENSAPLG00020001513	ENSAPLT00020002220	Transcript	intron_variant,feature_truncation
1:139898535	ENSAPLG00020001547	ENSAPLT00020002342	Transcript	downstream_gene_variant
1:140467136	-	-	-	intergenic_variant
1:141062829	ENSAPLG00020001913	ENSAPLT00020002851	Transcript	intron_variant,feature_truncation
1:141062829	ENSAPLG00020001913	ENSAPLT00020002854	Transcript	intron_variant,feature_truncation
1:141063344	ENSAPLG00020001913	ENSAPLT00020002851	Transcript	intron_variant,feature_truncation
1:141063344	ENSAPLG00020001913	ENSAPLT00020002854	Transcript	intron_variant,feature_truncation
1:141157091	-	-	-	intergenic_variant
1:141157436-141157438	-	-	-	intergenic_variant
1:142339016	-	-	-	intergenic_variant
1:142353156	-	-	-	intergenic_variant
1:142445717-142453407	-	-	-	intergenic_variant
1:142476441-142484459	-	-	-	intergenic_variant
1:143888756-143888869	ENSAPLG00020000410	ENSAPLT00020000540	Transcript	intron_variant,feature_truncation
1:143888756-143888869	ENSAPLG00020000410	ENSAPLT00020000550	Transcript	intron_variant,feature_truncation
1:143921919	-	-	-	intergenic_variant
1:144187274	-	-	-	intergenic_variant
1:144257959	ENSAPLG00020001836	ENSAPLT00020002711	Transcript	intron_variant,feature_truncation
1:144861331	-	-	-	intergenic_variant
1:144993165-144993666	-	-	-	intergenic_variant
1:145030035	ENSAPLG00020003868	ENSAPLT00020005649	Transcript	intron_variant,feature_truncation
1:145565287	ENSAPLG00020004743	ENSAPLT00020006984	Transcript	intron_variant,feature_truncation
1:145565287	ENSAPLG00020004743	ENSAPLT00020007001	Transcript	intron_variant,feature_truncation
3:139600	ENSAPLG00020000237	ENSAPLT00020000283	Transcript	intron_variant,feature_truncation
1:145695772	-	-	-	intergenic_variant
1:145696714	-	-	-	intergenic_variant
1:146518638	-	-	-	intergenic_variant
1:146553617	ENSAPLG00020004829	ENSAPLT00020007157	Transcript	intron_variant,feature_truncation
1:146553617	ENSAPLG00020004829	ENSAPLT00020007185	Transcript	intron_variant,feature_truncation
1:146990729-146990730	ENSAPLG00020004976	ENSAPLT00020007322	Transcript	downstream_gene_variant
1:147451634	-	-	-	intergenic_variant
1:147558942-147558946	-	-	-	intergenic_variant
1:147832374	ENSAPLG00020006541	ENSAPLT00020009545	Transcript	intron_variant,feature_truncation
1:147832374	ENSAPLG00020006541	ENSAPLT00020009553	Transcript	intron_variant,feature_truncation
1:147832374	ENSAPLG00020006541	ENSAPLT00020009587	Transcript	downstream_gene_variant
1:148018901-148018913	-	-	-	intergenic_variant
1:207891658	ENSAPLG00020004943	ENSAPLT00020007287	Transcript	upstream_gene_variant
38:985039	ENSAPLG00020007927	ENSAPLT00020011553	Transcript	downstream_gene_variant
1:148557641	-	-	-	intergenic_variant
1:148955076	ENSAPLG00020006628	ENSAPLT00020009667	Transcript	intron_variant,non_coding_transcript_variant,feature_truncation
1:149192032-149192039	-	-	-	intergenic_variant
1:149546721	-	-	-	intergenic_variant
1:149644385	-	-	-	intergenic_variant
1:149837545	-	-	-	intergenic_variant
1:149884415	-	-	-	intergenic_variant
1:150418607-150421495	-	-	-	intergenic_variant
1:150586865	-	-	-	intergenic_variant
1:150711149	-	-	-	intergenic_variant
1:150717730	-	-	-	intergenic_variant
1:151336388	ENSAPLG00020006773	ENSAPLT00020009887	Transcript	intron_variant,feature_truncation
1:151336516	ENSAPLG00020006773	ENSAPLT00020009887	Transcript	intron_variant,feature_truncation
1:151962844	ENSAPLG00020006914	ENSAPLT00020010097	Transcript	intron_variant,feature_truncation
1:151962844	ENSAPLG00020006914	ENSAPLT00020010109	Transcript	intron_variant,feature_truncation
1:151962844	ENSAPLG00020006914	ENSAPLT00020010128	Transcript	intron_variant,feature_truncation
1:151962844	ENSAPLG00020006914	ENSAPLT00020010155	Transcript	intron_variant,feature_truncation
1:151962844	ENSAPLG00020006914	ENSAPLT00020010178	Transcript	intron_variant,feature_truncation
1:151962844	ENSAPLG00020006914	ENSAPLT00020010192	Transcript	intron_variant,feature_truncation
1:152355908	-	-	-	intergenic_variant
1:152484446	ENSAPLG00020007023	ENSAPLT00020010292	Transcript	intron_variant,feature_truncation
1:152484446	ENSAPLG00020007023	ENSAPLT00020010322	Transcript	intron_variant,feature_truncation
1:152484446	ENSAPLG00020007023	ENSAPLT00020010366	Transcript	intron_variant,feature_truncation
1:152484732-152487864	ENSAPLG00020007023	ENSAPLT00020010292	Transcript	intron_variant,feature_truncation
1:152484732-152487864	ENSAPLG00020007023	ENSAPLT00020010322	Transcript	intron_variant,feature_truncation
1:152484732-152487864	ENSAPLG00020007023	ENSAPLT00020010366	Transcript	intron_variant,feature_truncation
1:153669797	-	-	-	intergenic_variant
1:153819275	ENSAPLG00020011778	ENSAPLT00020017633	Transcript	intron_variant,feature_truncation
1:155249318	ENSAPLG00020012253	ENSAPLT00020018432	Transcript	intron_variant,feature_truncation
1:155252762-155252764	ENSAPLG00020012253	ENSAPLT00020018432	Transcript	intron_variant,feature_truncation
1:155252762-155252764	ENSAPLG00020012253	ENSAPLT00020018433	Transcript	downstream_gene_variant
1:155483365	-	-	-	intergenic_variant
1:155503408-155503409	-	-	-	intergenic_variant
1:155540106	-	-	-	intergenic_variant
1:155701111	-	-	-	intergenic_variant
1:156001489	-	-	-	intergenic_variant
1:156142868	ENSAPLG00020012256	ENSAPLT00020018437	Transcript	intron_variant,feature_truncation
1:156142868	ENSAPLG00020012258	ENSAPLT00020018439	Transcript	upstream_gene_variant
1:156150250	ENSAPLG00020012256	ENSAPLT00020018437	Transcript	intron_variant,feature_truncation
1:156177068	ENSAPLG00020012256	ENSAPLT00020018437	Transcript	intron_variant,feature_truncation
1:156431045	ENSAPLG00020012256	ENSAPLT00020018437	Transcript	intron_variant,feature_truncation
1:156431504-156431510	ENSAPLG00020012256	ENSAPLT00020018437	Transcript	intron_variant,feature_truncation
1:156431600-156431620	ENSAPLG00020012256	ENSAPLT00020018437	Transcript	intron_variant,feature_truncation
1:156921234-156921258	-	-	-	intergenic_variant
1:156921407	-	-	-	intergenic_variant
1:156995630	-	-	-	intergenic_variant
1:157032116-157032125	-	-	-	intergenic_variant
1:157560885	-	-	-	intergenic_variant
1:157618858	-	-	-	intergenic_variant
1:157631555	-	-	-	intergenic_variant
1:157635510	-	-	-	intergenic_variant
1:157735436	-	-	-	intergenic_variant
1:158328772	-	-	-	intergenic_variant
1:159374036	-	-	-	intergenic_variant
1:159567727	-	-	-	intergenic_variant
1:159574314	-	-	-	intergenic_variant
1:159759276	-	-	-	intergenic_variant
1:159797954-159797963	-	-	-	intergenic_variant
Z:32115916-32127206	-	-	-	intergenic_variant
1:159834431	-	-	-	intergenic_variant
1:159892495	-	-	-	intergenic_variant
Z:15083525-15094713	-	-	-	intergenic_variant
1:128456262	-	-	-	intergenic_variant
22:14691108	ENSAPLG00020014565	ENSAPLT00020022353	Transcript	upstream_gene_variant
22:1763874	-	-	-	intergenic_variant
1:160531931	-	-	-	intergenic_variant
1:160572192-160572205	-	-	-	intergenic_variant
1:160572827	-	-	-	intergenic_variant
1:160654921	-	-	-	intergenic_variant
1:160673149	-	-	-	intergenic_variant
1:160781361	-	-	-	intergenic_variant
1:160781947	-	-	-	intergenic_variant
1:160885235	-	-	-	intergenic_variant
1:160888305	-	-	-	intergenic_variant
1:160890052	-	-	-	intergenic_variant
1:160942102	-	-	-	intergenic_variant
1:160989282-160989748	-	-	-	intergenic_variant
22:1711770	-	-	-	intergenic_variant
1:161033513-161033521	-	-	-	intergenic_variant
1:161066485	-	-	-	intergenic_variant
1:161087594-161100216	-	-	-	intergenic_variant
38:1833694	-	-	-	intergenic_variant
2:44193230-44203162	-	-	-	intergenic_variant
1:161590092	-	-	-	intergenic_variant
1:161598390	-	-	-	intergenic_variant
1:161623793	-	-	-	intergenic_variant
1:161624867	-	-	-	intergenic_variant
1:161724919	-	-	-	intergenic_variant
1:161975047-161983716	-	-	-	intergenic_variant
1:162177553	-	-	-	intergenic_variant
1:163004896	-	-	-	intergenic_variant
1:163105845	-	-	-	intergenic_variant
1:163270502	-	-	-	intergenic_variant
1:163290369	-	-	-	intergenic_variant
1:163291948	-	-	-	intergenic_variant
1:163518940	-	-	-	intergenic_variant
1:163574144-163574160	ENSAPLG00020012288	ENSAPLT00020018542	Transcript	intron_variant,feature_truncation
1:163574144-163574160	ENSAPLG00020012288	ENSAPLT00020018547	Transcript	intron_variant,feature_truncation
1:163574144-163574160	ENSAPLG00020012288	ENSAPLT00020018549	Transcript	intron_variant,feature_truncation
1:163895852	-	-	-	intergenic_variant
1:164671108	-	-	-	intergenic_variant
1:165095002	-	-	-	intergenic_variant
1:166047015	ENSAPLG00020013853	ENSAPLT00020021102	Transcript	intron_variant,feature_truncation
1:166047015	ENSAPLG00020013853	ENSAPLT00020021103	Transcript	intron_variant,feature_truncation
1:166054390	ENSAPLG00020013853	ENSAPLT00020021102	Transcript	intron_variant,feature_truncation
1:166054390	ENSAPLG00020013853	ENSAPLT00020021103	Transcript	intron_variant,feature_truncation
1:166372127	-	-	-	intergenic_variant
1:166403057-166411328	-	-	-	intergenic_variant
38:1907373	-	-	-	intergenic_variant
34:4795201	-	-	-	intergenic_variant
1:167299224	-	-	-	intergenic_variant
1:167519462	-	-	-	intergenic_variant
1:167597265	-	-	-	intergenic_variant
1:167720402	-	-	-	intergenic_variant
1:167723199	-	-	-	intergenic_variant
1:168270522	-	-	-	intergenic_variant
1:168272290	-	-	-	intergenic_variant
1:169100808-169100819	-	-	-	intergenic_variant
1:169361373	-	-	-	intergenic_variant
1:170339382	-	-	-	intergenic_variant
1:170532085	-	-	-	intergenic_variant
1:171563102	-	-	-	intergenic_variant
1:172867726-172868387	-	-	-	intergenic_variant
1:173855985	-	-	-	intergenic_variant
1:173856225	-	-	-	intergenic_variant
1:174012221	-	-	-	intergenic_variant
1:174144478	-	-	-	intergenic_variant
1:174287701	-	-	-	intergenic_variant
1:174817219-174817228	-	-	-	intergenic_variant
1:175472533	-	-	-	intergenic_variant
1:175802215	ENSAPLG00020014137	ENSAPLT00020021693	Transcript	intron_variant,feature_truncation
1:175802215	ENSAPLG00020014137	ENSAPLT00020021699	Transcript	intron_variant,feature_truncation
1:175802215	ENSAPLG00020014137	ENSAPLT00020021701	Transcript	intron_variant,feature_truncation
1:176216564-176216568	-	-	-	intergenic_variant
1:176259037	-	-	-	intergenic_variant
1:176323941	-	-	-	intergenic_variant
1:176732931	-	-	-	intergenic_variant
1:177082145	-	-	-	intergenic_variant
1:177106411	-	-	-	intergenic_variant
1:177472732	ENSAPLG00020000253	ENSAPLT00020000299	Transcript	upstream_gene_variant
1:177472732	ENSAPLG00020000260	ENSAPLT00020000316	Transcript	upstream_gene_variant
1:177472732	ENSAPLG00020000269	ENSAPLT00020000326	Transcript	upstream_gene_variant
1:177555922	-	-	-	intergenic_variant
1:177910030	ENSAPLG00020000907	ENSAPLT00020001330	Transcript	intron_variant,feature_truncation
1:177910030	ENSAPLG00020000907	ENSAPLT00020001352	Transcript	intron_variant,feature_truncation
1:177910030	ENSAPLG00020000907	ENSAPLT00020001383	Transcript	intron_variant,feature_truncation
1:177910030	ENSAPLG00020000907	ENSAPLT00020001407	Transcript	intron_variant,feature_truncation
1:177910030	ENSAPLG00020000907	ENSAPLT00020001425	Transcript	intron_variant,feature_truncation
1:177910030	ENSAPLG00020000907	ENSAPLT00020001446	Transcript	intron_variant,feature_truncation
1:177916978	ENSAPLG00020000907	ENSAPLT00020001330	Transcript	intron_variant,feature_truncation
1:177916978	ENSAPLG00020000907	ENSAPLT00020001352	Transcript	intron_variant,feature_truncation
1:177916978	ENSAPLG00020000907	ENSAPLT00020001383	Transcript	intron_variant,feature_truncation
1:177916978	ENSAPLG00020000907	ENSAPLT00020001407	Transcript	intron_variant,feature_truncation
1:177916978	ENSAPLG00020000907	ENSAPLT00020001425	Transcript	intron_variant,feature_truncation
1:177916978	ENSAPLG00020000907	ENSAPLT00020001446	Transcript	intron_variant,feature_truncation
1:177917578	ENSAPLG00020000907	ENSAPLT00020001330	Transcript	intron_variant,feature_truncation
1:177917578	ENSAPLG00020000907	ENSAPLT00020001352	Transcript	intron_variant,feature_truncation
1:177917578	ENSAPLG00020000907	ENSAPLT00020001383	Transcript	intron_variant,feature_truncation
1:177917578	ENSAPLG00020000907	ENSAPLT00020001407	Transcript	intron_variant,feature_truncation
1:177917578	ENSAPLG00020000907	ENSAPLT00020001425	Transcript	intron_variant,feature_truncation
1:177917578	ENSAPLG00020000907	ENSAPLT00020001446	Transcript	intron_variant,feature_truncation
1:178305016	-	-	-	intergenic_variant
1:178305398	-	-	-	intergenic_variant
1:178336342	-	-	-	intergenic_variant
1:178342998	ENSAPLG00020001037	ENSAPLT00020001510	Transcript	downstream_gene_variant
1:178873934-178873948	ENSAPLG00020001165	ENSAPLT00020001695	Transcript	intron_variant,feature_truncation
1:178906946	ENSAPLG00020001165	ENSAPLT00020001695	Transcript	upstream_gene_variant
1:179270037	-	-	-	intergenic_variant
1:179482606	-	-	-	intergenic_variant
1:179929836	ENSAPLG00020001360	ENSAPLT00020001990	Transcript	upstream_gene_variant
1:179978197	-	-	-	intergenic_variant
1:180792158	-	-	-	intergenic_variant
1:180946515-180946629	ENSAPLG00020001619	ENSAPLT00020002460	Transcript	intron_variant,feature_truncation
1:180946515-180946629	ENSAPLG00020001619	ENSAPLT00020002465	Transcript	intron_variant,feature_truncation
1:181019948	ENSAPLG00020001705	ENSAPLT00020002569	Transcript	intron_variant,feature_truncation
1:181019948	ENSAPLG00020001705	ENSAPLT00020002582	Transcript	intron_variant,feature_truncation
1:181075391	ENSAPLG00020001764	ENSAPLT00020002630	Transcript	downstream_gene_variant
1:181075391	ENSAPLG00020001764	ENSAPLT00020002633	Transcript	downstream_gene_variant
1:181210385	-	-	-	intergenic_variant
1:181309684	-	-	-	intergenic_variant
1:181954362	-	-	-	intergenic_variant
1:182181774	ENSAPLG00020001980	ENSAPLT00020002945	Transcript	intron_variant,feature_truncation
1:183655063	-	-	-	intergenic_variant
1:183655494	-	-	-	intergenic_variant
1:183748380	-	-	-	intergenic_variant
1:184984239-184984608	-	-	-	intergenic_variant
1:185833010	ENSAPLG00020004653	ENSAPLT00020006834	Transcript	intron_variant,feature_truncation
1:185833184-185833260	ENSAPLG00020004653	ENSAPLT00020006834	Transcript	intron_variant,feature_truncation
1:185995324	-	-	-	intergenic_variant
1:187313405-187313413	ENSAPLG00020008086	ENSAPLT00020011814	Transcript	downstream_gene_variant
1:187542957	ENSAPLG00020008141	ENSAPLT00020011883	Transcript	intron_variant,feature_truncation
1:187671619	ENSAPLG00020008141	ENSAPLT00020011883	Transcript	intron_variant,feature_truncation
1:188370577-188370599	-	-	-	intergenic_variant
1:188373673-188374714	ENSAPLG00020008229	ENSAPLT00020012005	Transcript	upstream_gene_variant
1:188411846	ENSAPLG00020008238	ENSAPLT00020012019	Transcript	downstream_gene_variant
1:188411846	ENSAPLG00020008246	ENSAPLT00020012033	Transcript	downstream_gene_variant
1:188479600	-	-	-	intergenic_variant
1:188568040	-	-	-	intergenic_variant
1:188592733	ENSAPLG00020008311	ENSAPLT00020012123	Transcript	intron_variant,feature_truncation
1:188704982	ENSAPLG00020008354	ENSAPLT00020012192	Transcript	intron_variant,feature_truncation
1:188955899-188955903	ENSAPLG00020008439	ENSAPLT00020012326	Transcript	intron_variant,feature_truncation
1:189277270	-	-	-	intergenic_variant
1:189277648	-	-	-	intergenic_variant
1:189641118	-	-	-	intergenic_variant
1:189641473	-	-	-	intergenic_variant
1:190208334	-	-	-	intergenic_variant
1:190334930	ENSAPLG00020000208	ENSAPLT00020000368	Transcript	intron_variant,feature_truncation
1:190334930	ENSAPLG00020000208	ENSAPLT00020000378	Transcript	intron_variant,feature_truncation
1:190334930	ENSAPLG00020000208	ENSAPLT00020000389	Transcript	intron_variant,feature_truncation
1:190334930	ENSAPLG00020000208	ENSAPLT00020000401	Transcript	intron_variant,feature_truncation
1:190334930	ENSAPLG00020000208	ENSAPLT00020000409	Transcript	intron_variant,feature_truncation
1:190437454	-	-	-	intergenic_variant
1:190466927	ENSAPLG00020000345	ENSAPLT00020000451	Transcript	intron_variant,feature_truncation
1:190624970	ENSAPLG00020000486	ENSAPLT00020000692	Transcript	intron_variant,feature_truncation
1:190712226-190712246	-	-	-	intergenic_variant
1:191064386-191065916	-	-	-	intergenic_variant
1:191100884	ENSAPLG00020000690	ENSAPLT00020000998	Transcript	intron_variant,feature_truncation
1:191101547-191101556	ENSAPLG00020000690	ENSAPLT00020000998	Transcript	intron_variant,feature_truncation
1:191588585	ENSAPLG00020000753	ENSAPLT00020001074	Transcript	intron_variant,feature_truncation
1:191588585	ENSAPLG00020000753	ENSAPLT00020001082	Transcript	intron_variant,feature_truncation
1:191588585	ENSAPLG00020000753	ENSAPLT00020001107	Transcript	intron_variant,feature_truncation
1:191664239	ENSAPLG00020000753	ENSAPLT00020001074	Transcript	intron_variant,feature_truncation
1:191664239	ENSAPLG00020000753	ENSAPLT00020001082	Transcript	intron_variant,feature_truncation
1:191664239	ENSAPLG00020000753	ENSAPLT00020001107	Transcript	intron_variant,feature_truncation
1:191757423	ENSAPLG00020000753	ENSAPLT00020001074	Transcript	intron_variant,feature_truncation
1:191757423	ENSAPLG00020000753	ENSAPLT00020001082	Transcript	intron_variant,feature_truncation
1:191757423	ENSAPLG00020000753	ENSAPLT00020001107	Transcript	intron_variant,feature_truncation
1:192274551-192274554	-	-	-	intergenic_variant
1:192672074	-	-	-	intergenic_variant
1:193306831	-	-	-	intergenic_variant
1:193861257	ENSAPLG00020003161	ENSAPLT00020004596	Transcript	intron_variant,feature_truncation
1:193861257	ENSAPLG00020003161	ENSAPLT00020004629	Transcript	intron_variant,feature_truncation
1:193861257	ENSAPLG00020003161	ENSAPLT00020004674	Transcript	intron_variant,feature_truncation
1:193861257	ENSAPLG00020003161	ENSAPLT00020004713	Transcript	intron_variant,feature_truncation
1:193973472	-	-	-	intergenic_variant
1:193981007	-	-	-	intergenic_variant
1:194464552	-	-	-	intergenic_variant
1:194472061	-	-	-	intergenic_variant
1:194658359	-	-	-	intergenic_variant
1:195066308	-	-	-	intergenic_variant
1:195603025	-	-	-	intergenic_variant
1:195604688	-	-	-	intergenic_variant
1:195744218	ENSAPLG00020003314	ENSAPLT00020004823	Transcript	intron_variant,feature_truncation
1:195855575-195855581	-	-	-	intergenic_variant
1:195875537	-	-	-	intergenic_variant
1:197706581-197706621	-	-	-	intergenic_variant
1:197835303	-	-	-	intergenic_variant
1:197839928	-	-	-	intergenic_variant
1:197914298-197914604	-	-	-	intergenic_variant
1:197948564-197949201	-	-	-	intergenic_variant
1:198254270	-	-	-	intergenic_variant
1:198257526	ENSAPLG00020004587	ENSAPLT00020006746	Transcript	downstream_gene_variant
1:198258786	ENSAPLG00020004587	ENSAPLT00020006746	Transcript	downstream_gene_variant
1:198267250	-	-	-	intergenic_variant
1:198280292	-	-	-	intergenic_variant
1:198349198	ENSAPLG00020004597	ENSAPLT00020006759	Transcript	intron_variant,feature_truncation
1:199090845	-	-	-	intergenic_variant
1:199226857	ENSAPLG00020000143	ENSAPLT00020000167	Transcript	intron_variant,feature_truncation
1:199226857	ENSAPLG00020000143	ENSAPLT00020000176	Transcript	intron_variant,feature_truncation
1:199226857	ENSAPLG00020000143	ENSAPLT00020000182	Transcript	intron_variant,feature_truncation
1:199720772	ENSAPLG00020000332	ENSAPLT00020000439	Transcript	intron_variant,feature_truncation
1:199721364	ENSAPLG00020000332	ENSAPLT00020000439	Transcript	intron_variant,feature_truncation
1:199755394	ENSAPLG00020000332	ENSAPLT00020000439	Transcript	downstream_gene_variant
25:5231556	ENSAPLG00020002294	ENSAPLT00020003350	Transcript	downstream_gene_variant
25:5231556	ENSAPLG00020002299	ENSAPLT00020003362	Transcript	upstream_gene_variant
1:200027192-200027246	-	-	-	intergenic_variant
1:200046635	ENSAPLG00020000431	ENSAPLT00020000576	Transcript	upstream_gene_variant
1:200046635	ENSAPLG00020000431	ENSAPLT00020000603	Transcript	upstream_gene_variant
1:200330243	ENSAPLG00020000431	ENSAPLT00020000576	Transcript	intron_variant,feature_truncation
1:200330243	ENSAPLG00020000431	ENSAPLT00020000603	Transcript	intron_variant,feature_truncation
1:200330243	ENSAPLG00020000431	ENSAPLT00020000642	Transcript	intron_variant,feature_truncation
1:200330243	ENSAPLG00020000431	ENSAPLT00020000675	Transcript	intron_variant,feature_truncation
1:200330243	ENSAPLG00020000431	ENSAPLT00020000709	Transcript	intron_variant,feature_truncation
1:200932883	-	-	-	intergenic_variant
1:200956358-200956849	ENSAPLG00020000554	ENSAPLT00020000777	Transcript	intron_variant,feature_truncation
1:200977079	ENSAPLG00020000561	ENSAPLT00020000786	Transcript	intron_variant,non_coding_transcript_variant,feature_truncation
1:200981583	ENSAPLG00020000561	ENSAPLT00020000786	Transcript	intron_variant,non_coding_transcript_variant,feature_truncation
38:172908	-	-	-	intergenic_variant
1:201045377	-	-	-	intergenic_variant
1:201065773	-	-	-	intergenic_variant
1:201082851	-	-	-	intergenic_variant
1:201096063	-	-	-	intergenic_variant
1:201245630	-	-	-	intergenic_variant
1:201245841	-	-	-	intergenic_variant
1:201630203	-	-	-	intergenic_variant
1:201826599	-	-	-	intergenic_variant
1:202021424-202021426	-	-	-	intergenic_variant
1:202021868-202021887	-	-	-	intergenic_variant
1:202030614	-	-	-	intergenic_variant
1:202118848	-	-	-	intergenic_variant
1:202219864	-	-	-	intergenic_variant
1:202220021	-	-	-	intergenic_variant
1:202342609	-	-	-	intergenic_variant
1:202904941-202905145	-	-	-	intergenic_variant
1:203074724	-	-	-	intergenic_variant
Z:52129301	ENSAPLG00020004045	ENSAPLT00020005942	Transcript	downstream_gene_variant
25:2013968	ENSAPLG00020009180	ENSAPLT00020014796	Transcript	downstream_gene_variant
25:2013968	ENSAPLG00020009180	ENSAPLT00020014812	Transcript	downstream_gene_variant
25:2013968	ENSAPLG00020009180	ENSAPLT00020014891	Transcript	downstream_gene_variant
25:2013968	ENSAPLG00020009180	ENSAPLT00020014894	Transcript	downstream_gene_variant
25:2013968	ENSAPLG00020009180	ENSAPLT00020014898	Transcript	downstream_gene_variant
1:204743788	ENSAPLG00020001686	ENSAPLT00020002488	Transcript	intron_variant,feature_truncation
1:205026208	ENSAPLG00020001731	ENSAPLT00020003030	Transcript	downstream_gene_variant
1:205026208	ENSAPLG00020001731	ENSAPLT00020003085	Transcript	downstream_gene_variant
1:205026208	ENSAPLG00020001731	ENSAPLT00020003103	Transcript	downstream_gene_variant
1:205026208	ENSAPLG00020001731	ENSAPLT00020003178	Transcript	downstream_gene_variant
1:205580385-205580566	ENSAPLG00020002399	ENSAPLT00020003531	Transcript	intron_variant,feature_truncation
1:205586849	-	-	-	intergenic_variant
1:205617018-205617739	-	-	-	intergenic_variant
1:205624149-205624320	-	-	-	intergenic_variant
1:205627620-205627721	-	-	-	intergenic_variant
1:205637961	-	-	-	intergenic_variant
1:205644755	ENSAPLG00020002446	ENSAPLT00020003571	Transcript	upstream_gene_variant
1:205673028	ENSAPLG00020002465	ENSAPLT00020003598	Transcript	downstream_gene_variant
1:205673028	ENSAPLG00020002478	ENSAPLT00020003617	Transcript	upstream_gene_variant
1:205698513	ENSAPLG00020002497	ENSAPLT00020003716	Transcript	upstream_gene_variant
1:205713243	ENSAPLG00020002497	ENSAPLT00020003716	Transcript	intron_variant,non_coding_transcript_variant,feature_truncation
Z:30830501-30839020	ENSAPLG00020009962	ENSAPLT00020014660	Transcript	non_coding_transcript_exon_variant,intron_variant,feature_truncation
1:206079020-206079956	ENSAPLG00020003001	ENSAPLT00020004363	Transcript	coding_sequence_variant,5_prime_UTR_variant,intron_variant,feature_truncation
1:206152423	-	-	-	intergenic_variant
1:206155858	-	-	-	intergenic_variant
1:206209821	ENSAPLG00020003075	ENSAPLT00020004476	Transcript	upstream_gene_variant
1:206209821	ENSAPLG00020003084	ENSAPLT00020004487	Transcript	intron_variant,feature_truncation
1:206209821	ENSAPLG00020003099	ENSAPLT00020004499	Transcript	downstream_gene_variant
1:206228191-206228237	ENSAPLG00020002829	ENSAPLT00020004098	Transcript	upstream_gene_variant
1:206298539	ENSAPLG00020002829	ENSAPLT00020004108	Transcript	intron_variant,feature_truncation
1:206298539	ENSAPLG00020002829	ENSAPLT00020004137	Transcript	intron_variant,feature_truncation
1:206298539	ENSAPLG00020002829	ENSAPLT00020004172	Transcript	intron_variant,feature_truncation
1:206298539	ENSAPLG00020003004	ENSAPLT00020004359	Transcript	intron_variant,feature_truncation
1:206298539	ENSAPLG00020003004	ENSAPLT00020004390	Transcript	intron_variant,feature_truncation
1:206298539	ENSAPLG00020003004	ENSAPLT00020004416	Transcript	intron_variant,feature_truncation
1:206342955	ENSAPLG00020002829	ENSAPLT00020004108	Transcript	intron_variant,feature_truncation
1:206342955	ENSAPLG00020002829	ENSAPLT00020004137	Transcript	intron_variant,feature_truncation
1:206342955	ENSAPLG00020002829	ENSAPLT00020004172	Transcript	intron_variant,feature_truncation
1:206342955	ENSAPLG00020002829	ENSAPLT00020004229	Transcript	upstream_gene_variant
1:206342955	ENSAPLG00020003004	ENSAPLT00020004359	Transcript	intron_variant,feature_truncation
1:206342955	ENSAPLG00020003004	ENSAPLT00020004390	Transcript	intron_variant,feature_truncation
1:206412745-206412945	ENSAPLG00020003004	ENSAPLT00020004359	Transcript	intron_variant,feature_truncation
1:206412745-206412945	ENSAPLG00020003004	ENSAPLT00020004390	Transcript	intron_variant,feature_truncation
1:206435802-206436116	-	-	-	intergenic_variant
1:206478036	-	-	-	intergenic_variant
1:206481230	ENSAPLG00020003195	ENSAPLT00020004657	Transcript	upstream_gene_variant
1:206481230	ENSAPLG00020003195	ENSAPLT00020004699	Transcript	upstream_gene_variant
1:206506816-206506826	ENSAPLG00020003195	ENSAPLT00020004657	Transcript	intron_variant,feature_truncation
1:206506816-206506826	ENSAPLG00020003195	ENSAPLT00020004699	Transcript	intron_variant,feature_truncation
1:206506816-206506826	ENSAPLG00020003195	ENSAPLT00020004751	Transcript	intron_variant,feature_truncation
1:206538089-206538356	-	-	-	intergenic_variant
1:206570150-206570233	-	-	-	intergenic_variant
Z:57359995	-	-	-	intergenic_variant
1:206638950-206638980	ENSAPLG00020003655	ENSAPLT00020005335	Transcript	intron_variant,feature_truncation
1:206638950-206638980	ENSAPLG00020003681	ENSAPLT00020005384	Transcript	intron_variant,feature_truncation
1:206638950-206638980	ENSAPLG00020003702	ENSAPLT00020005417	Transcript	intron_variant,feature_truncation
1:206653069	ENSAPLG00020003655	ENSAPLT00020005335	Transcript	intron_variant,feature_truncation
1:206653069	ENSAPLG00020003681	ENSAPLT00020005384	Transcript	intron_variant,feature_truncation
1:206653069	ENSAPLG00020003702	ENSAPLT00020005417	Transcript	upstream_gene_variant
1:206653069	ENSAPLG00020003711	ENSAPLT00020005423	Transcript	intron_variant,feature_truncation
1:206653755	ENSAPLG00020003655	ENSAPLT00020005335	Transcript	intron_variant,feature_truncation
1:206653755	ENSAPLG00020003681	ENSAPLT00020005384	Transcript	intron_variant,feature_truncation
1:206653755	ENSAPLG00020003702	ENSAPLT00020005417	Transcript	upstream_gene_variant
1:206653755	ENSAPLG00020003711	ENSAPLT00020005423	Transcript	intron_variant,feature_truncation
1:206664821	ENSAPLG00020003655	ENSAPLT00020005335	Transcript	intron_variant,feature_truncation
1:206664821	ENSAPLG00020003681	ENSAPLT00020005384	Transcript	intron_variant,feature_truncation
1:206664821	ENSAPLG00020003711	ENSAPLT00020005423	Transcript	intron_variant,feature_truncation
1:206664821	ENSAPLG00020003717	ENSAPLT00020005434	Transcript	upstream_gene_variant
1:206698382	ENSAPLG00020003655	ENSAPLT00020005335	Transcript	intron_variant,feature_truncation
1:206698382	ENSAPLG00020003681	ENSAPLT00020005384	Transcript	intron_variant,feature_truncation
1:206698382	ENSAPLG00020003711	ENSAPLT00020005423	Transcript	intron_variant,feature_truncation
1:206708920	ENSAPLG00020003655	ENSAPLT00020005335	Transcript	intron_variant,feature_truncation
1:206708920	ENSAPLG00020003681	ENSAPLT00020005384	Transcript	intron_variant,feature_truncation
1:206708920	ENSAPLG00020003711	ENSAPLT00020005423	Transcript	intron_variant,feature_truncation
1:206712036	ENSAPLG00020003655	ENSAPLT00020005335	Transcript	intron_variant,feature_truncation
1:206712036	ENSAPLG00020003681	ENSAPLT00020005384	Transcript	intron_variant,feature_truncation
1:206712036	ENSAPLG00020003681	ENSAPLT00020005393	Transcript	downstream_gene_variant
1:206712036	ENSAPLG00020003711	ENSAPLT00020005423	Transcript	intron_variant,feature_truncation
Z:57369587	-	-	-	intergenic_variant
1:206728884	ENSAPLG00020003655	ENSAPLT00020005335	Transcript	intron_variant,feature_truncation
1:206728884	ENSAPLG00020003681	ENSAPLT00020005384	Transcript	intron_variant,feature_truncation
1:206728884	ENSAPLG00020003681	ENSAPLT00020005393	Transcript	intron_variant,feature_truncation
1:206735007	ENSAPLG00020003655	ENSAPLT00020005335	Transcript	downstream_gene_variant
1:206735007	ENSAPLG00020003681	ENSAPLT00020005384	Transcript	upstream_gene_variant
1:206735007	ENSAPLG00020003681	ENSAPLT00020005393	Transcript	upstream_gene_variant
1:206735007	ENSAPLG00020003731	ENSAPLT00020005457	Transcript	frameshift_variant,feature_truncation
25:5062281	ENSAPLG00020014472	ENSAPLT00020022217	Transcript	intron_variant,feature_truncation
25:5062281	ENSAPLG00020014472	ENSAPLT00020022218	Transcript	intron_variant,feature_truncation
25:5062281	ENSAPLG00020014472	ENSAPLT00020022220	Transcript	intron_variant,feature_truncation
25:5062281	ENSAPLG00020014478	ENSAPLT00020022226	Transcript	intron_variant,feature_truncation
25:5062281	ENSAPLG00020014489	ENSAPLT00020022239	Transcript	upstream_gene_variant
25:5062281	ENSAPLG00020014490	ENSAPLT00020022240	Transcript	upstream_gene_variant
25:5052905	ENSAPLG00020014472	ENSAPLT00020022217	Transcript	intron_variant,feature_truncation
25:5052905	ENSAPLG00020014472	ENSAPLT00020022218	Transcript	intron_variant,feature_truncation
25:5052905	ENSAPLG00020014472	ENSAPLT00020022220	Transcript	intron_variant,feature_truncation
25:5052905	ENSAPLG00020014478	ENSAPLT00020022226	Transcript	intron_variant,feature_truncation
25:5052905	ENSAPLG00020014487	ENSAPLT00020022235	Transcript	intron_variant,feature_truncation
25:5052905	ENSAPLG00020014488	ENSAPLT00020022238	Transcript	upstream_gene_variant
1:206823649-206823659	ENSAPLG00020003925	ENSAPLT00020005860	Transcript	intron_variant,feature_truncation
1:206823649-206823659	ENSAPLG00020003925	ENSAPLT00020005870	Transcript	intron_variant,feature_truncation
1:206823649-206823659	ENSAPLG00020003925	ENSAPLT00020005924	Transcript	intron_variant,feature_truncation
1:206823649-206823659	ENSAPLG00020003925	ENSAPLT00020005933	Transcript	intron_variant,feature_truncation
1:206852943	-	-	-	intergenic_variant
11:22134683	-	-	-	intergenic_variant
1:59497204	ENSAPLG00020018110	ENSAPLT00020028642	Transcript	intron_variant,feature_truncation
1:59497204	ENSAPLG00020018110	ENSAPLT00020028643	Transcript	downstream_gene_variant
1:59497204	ENSAPLG00020018110	ENSAPLT00020028644	Transcript	downstream_gene_variant
1:59497204	ENSAPLG00020018113	ENSAPLT00020028648	Transcript	upstream_gene_variant
1:206910331-206910444	ENSAPLG00020005111	ENSAPLT00020007504	Transcript	upstream_gene_variant
1:206940928	ENSAPLG00020005172	ENSAPLT00020008706	Transcript	intron_variant,feature_truncation
1:206977769	ENSAPLG00020005172	ENSAPLT00020008706	Transcript	downstream_gene_variant
1:206977769	ENSAPLG00020005955	ENSAPLT00020008717	Transcript	upstream_gene_variant
1:207033676	ENSAPLG00020006042	ENSAPLT00020008822	Transcript	intron_variant,feature_truncation
1:207033676	ENSAPLG00020006075	ENSAPLT00020008864	Transcript	upstream_gene_variant
1:207061780	ENSAPLG00020006042	ENSAPLT00020008822	Transcript	intron_variant,feature_truncation
1:207061780	ENSAPLG00020006086	ENSAPLT00020008882	Transcript	intron_variant,feature_truncation
1:207061780	ENSAPLG00020006086	ENSAPLT00020008890	Transcript	intron_variant,feature_truncation
1:207061780	ENSAPLG00020006112	ENSAPLT00020008921	Transcript	downstream_gene_variant
1:207100624-207100634	ENSAPLG00020006042	ENSAPLT00020008822	Transcript	intron_variant,feature_truncation
1:207100624-207100634	ENSAPLG00020006120	ENSAPLT00020008930	Transcript	downstream_gene_variant
1:207100624-207100634	ENSAPLG00020006131	ENSAPLT00020008947	Transcript	intron_variant,feature_truncation
1:207111000	ENSAPLG00020006042	ENSAPLT00020008822	Transcript	intron_variant,feature_truncation
1:207111000	ENSAPLG00020006144	ENSAPLT00020008957	Transcript	upstream_gene_variant
1:207120982	ENSAPLG00020006042	ENSAPLT00020008822	Transcript	upstream_gene_variant
1:207120982	ENSAPLG00020006155	ENSAPLT00020008967	Transcript	upstream_gene_variant
30:77171	-	-	-	intergenic_variant
1:207181252	ENSAPLG00020006219	ENSAPLT00020014644	Transcript	upstream_gene_variant
1:207181252	ENSAPLG00020006219	ENSAPLT00020014653	Transcript	upstream_gene_variant
1:207181252	ENSAPLG00020009959	ENSAPLT00020014658	Transcript	upstream_gene_variant
1:207181252	ENSAPLG00020009959	ENSAPLT00020014662	Transcript	upstream_gene_variant
1:207181566-207181598	ENSAPLG00020006219	ENSAPLT00020014644	Transcript	upstream_gene_variant
1:207181566-207181598	ENSAPLG00020006219	ENSAPLT00020014653	Transcript	upstream_gene_variant
1:207181566-207181598	ENSAPLG00020009959	ENSAPLT00020014658	Transcript	upstream_gene_variant
1:207181566-207181598	ENSAPLG00020009959	ENSAPLT00020014662	Transcript	upstream_gene_variant
1:207181737-207182123	ENSAPLG00020006219	ENSAPLT00020014644	Transcript	upstream_gene_variant
1:207181737-207182123	ENSAPLG00020006219	ENSAPLT00020014653	Transcript	upstream_gene_variant
1:207181737-207182123	ENSAPLG00020009959	ENSAPLT00020014658	Transcript	upstream_gene_variant
1:207181737-207182123	ENSAPLG00020009959	ENSAPLT00020014662	Transcript	upstream_gene_variant
1:207235349	ENSAPLG00020009959	ENSAPLT00020014658	Transcript	intron_variant,feature_truncation
1:207235349	ENSAPLG00020009959	ENSAPLT00020014662	Transcript	intron_variant,feature_truncation
1:207437484	ENSAPLG00020010004	ENSAPLT00020014738	Transcript	upstream_gene_variant
1:207437484	ENSAPLG00020010004	ENSAPLT00020014741	Transcript	upstream_gene_variant
1:207437484	ENSAPLG00020010004	ENSAPLT00020014742	Transcript	upstream_gene_variant
1:207437484	ENSAPLG00020010019	ENSAPLT00020014756	Transcript	downstream_gene_variant
1:207471829-207471838	ENSAPLG00020010026	ENSAPLT00020014769	Transcript	upstream_gene_variant
1:207471829-207471838	ENSAPLG00020010026	ENSAPLT00020014771	Transcript	upstream_gene_variant
1:207533007-207533116	ENSAPLG00020010034	ENSAPLT00020014785	Transcript	intron_variant,feature_truncation
1:207547428-207547542	ENSAPLG00020010036	ENSAPLT00020014787	Transcript	intron_variant,feature_truncation
1:207563579	ENSAPLG00020010036	ENSAPLT00020014787	Transcript	upstream_gene_variant
1:207563579	ENSAPLG00020010051	ENSAPLT00020014824	Transcript	downstream_gene_variant
1:207573169	ENSAPLG00020010051	ENSAPLT00020014824	Transcript	upstream_gene_variant
1:207573169	ENSAPLG00020010051	ENSAPLT00020014886	Transcript	upstream_gene_variant
1:207573169	ENSAPLG00020010051	ENSAPLT00020014939	Transcript	upstream_gene_variant
1:207835264	ENSAPLG00020004906	ENSAPLT00020007246	Transcript	downstream_gene_variant
1:207854748	ENSAPLG00020004922	ENSAPLT00020007262	Transcript	upstream_gene_variant
1:160184330	-	-	-	intergenic_variant
1:207913019	ENSAPLG00020005007	ENSAPLT00020007364	Transcript	upstream_gene_variant
1:207913019	ENSAPLG00020005039	ENSAPLT00020007393	Transcript	upstream_gene_variant
1:207913019	ENSAPLG00020005039	ENSAPLT00020007410	Transcript	upstream_gene_variant
1:207913019	ENSAPLG00020005071	ENSAPLT00020007459	Transcript	downstream_gene_variant
1:207913019	ENSAPLG00020005071	ENSAPLT00020007616	Transcript	downstream_gene_variant
1:207935034-207935136	ENSAPLG00020005071	ENSAPLT00020007459	Transcript	upstream_gene_variant
1:207935034-207935136	ENSAPLG00020005071	ENSAPLT00020007616	Transcript	upstream_gene_variant
1:207935034-207935136	ENSAPLG00020005238	ENSAPLT00020007687	Transcript	downstream_gene_variant
1:207938792-207938794	ENSAPLG00020005238	ENSAPLT00020007687	Transcript	intron_variant,feature_truncation
34:4812295	-	-	-	intergenic_variant
1:207943817	ENSAPLG00020005238	ENSAPLT00020007687	Transcript	upstream_gene_variant
1:207943817	ENSAPLG00020005318	ENSAPLT00020010304	Transcript	downstream_gene_variant
1:207943817	ENSAPLG00020005318	ENSAPLT00020011829	Transcript	downstream_gene_variant
1:207943817	ENSAPLG00020005318	ENSAPLT00020011875	Transcript	downstream_gene_variant
25:106921-113995	ENSAPLG00020002342	ENSAPLT00020003579	Transcript	transcript_ablation
25:106921-113995	ENSAPLG00020002342	ENSAPLT00020003720	Transcript	transcript_ablation
25:106921-113995	ENSAPLG00020002342	ENSAPLT00020003825	Transcript	transcript_ablation
25:106921-113995	ENSAPLG00020002342	ENSAPLT00020003840	Transcript	transcript_ablation
1:208008628-208008758	ENSAPLG00020005318	ENSAPLT00020010304	Transcript	upstream_gene_variant
1:208008628-208008758	ENSAPLG00020008155	ENSAPLT00020011906	Transcript	upstream_gene_variant
1:208009155-208009638	ENSAPLG00020005318	ENSAPLT00020010304	Transcript	upstream_gene_variant
1:208009155-208009638	ENSAPLG00020008155	ENSAPLT00020011906	Transcript	upstream_gene_variant
1:208031759	-	-	-	intergenic_variant
1:208174507	-	-	-	intergenic_variant
2:23465	-	-	-	intergenic_variant
2:47028	-	-	-	intergenic_variant
2:84772	ENSAPLG00020008190	ENSAPLT00020011948	Transcript	downstream_gene_variant
2:84874	ENSAPLG00020008190	ENSAPLT00020011948	Transcript	downstream_gene_variant
2:175545	ENSAPLG00020008256	ENSAPLT00020012040	Transcript	upstream_gene_variant
2:175545	ENSAPLG00020008266	ENSAPLT00020012052	Transcript	upstream_gene_variant
2:175545	ENSAPLG00020008269	ENSAPLT00020012061	Transcript	downstream_gene_variant
39:722051	-	-	-	intergenic_variant
2:232462-238072	ENSAPLG00020008324	ENSAPLT00020012148	Transcript	upstream_gene_variant
2:232462-238072	ENSAPLG00020008332	ENSAPLT00020012156	Transcript	upstream_gene_variant
2:232462-238072	ENSAPLG00020008335	ENSAPLT00020012165	Transcript	transcript_ablation
2:232462-238072	ENSAPLG00020008344	ENSAPLT00020012175	Transcript	transcript_ablation
2:232462-238072	ENSAPLG00020008350	ENSAPLT00020012188	Transcript	downstream_gene_variant
2:239582	ENSAPLG00020008344	ENSAPLT00020012175	Transcript	upstream_gene_variant
2:239582	ENSAPLG00020008350	ENSAPLT00020012188	Transcript	downstream_gene_variant
2:239582	ENSAPLG00020008358	ENSAPLT00020012195	Transcript	downstream_gene_variant
2:284057	ENSAPLG00020008407	ENSAPLT00020012271	Transcript	upstream_gene_variant
2:284057	ENSAPLG00020008407	ENSAPLT00020012275	Transcript	upstream_gene_variant
2:284340	ENSAPLG00020008407	ENSAPLT00020012271	Transcript	upstream_gene_variant
2:284340	ENSAPLG00020008407	ENSAPLT00020012275	Transcript	upstream_gene_variant
1:80692783	ENSAPLG00020012788	ENSAPLT00020019329	Transcript	downstream_gene_variant
2:369273-379559	ENSAPLG00020008407	ENSAPLT00020012271	Transcript	3_prime_UTR_variant,feature_truncation
2:369273-379559	ENSAPLG00020008407	ENSAPLT00020012275	Transcript	3_prime_UTR_variant,feature_truncation
2:369273-379559	ENSAPLG00020008407	ENSAPLT00020012285	Transcript	3_prime_UTR_variant,feature_truncation
2:369273-379559	ENSAPLG00020008422	ENSAPLT00020012292	Transcript	transcript_ablation
2:369273-379559	ENSAPLG00020008452	ENSAPLT00020012348	Transcript	downstream_gene_variant
1:80681495	-	-	-	intergenic_variant
2:1002517-1002519	ENSAPLG00020012706	ENSAPLT00020019212	Transcript	downstream_gene_variant
2:1006314	ENSAPLG00020012706	ENSAPLT00020019212	Transcript	downstream_gene_variant
2:1043130	ENSAPLG00020012721	ENSAPLT00020019231	Transcript	downstream_gene_variant
1:206718066	ENSAPLG00020003655	ENSAPLT00020005335	Transcript	intron_variant,feature_truncation
1:206718066	ENSAPLG00020003681	ENSAPLT00020005384	Transcript	intron_variant,feature_truncation
1:206718066	ENSAPLG00020003681	ENSAPLT00020005393	Transcript	intron_variant,feature_truncation
1:206718066	ENSAPLG00020003711	ENSAPLT00020005423	Transcript	5_prime_UTR_variant,feature_truncation
2:1136271	ENSAPLG00020000084	ENSAPLT00020000089	Transcript	upstream_gene_variant
2:1179813	-	-	-	intergenic_variant
2:1185255	-	-	-	intergenic_variant
8:16461310-16467941	-	-	-	intergenic_variant
38:348255	-	-	-	intergenic_variant
2:1255274	ENSAPLG00020000164	ENSAPLT00020000219	Transcript	downstream_gene_variant
2:1255274	ENSAPLG00020000164	ENSAPLT00020000224	Transcript	downstream_gene_variant
2:1255274	ENSAPLG00020000206	ENSAPLT00020000238	Transcript	upstream_gene_variant
2:1255274	ENSAPLG00020000214	ENSAPLT00020000265	Transcript	upstream_gene_variant
2:1850515	ENSAPLG00020001634	ENSAPLT00020002389	Transcript	upstream_gene_variant
2:1857796	ENSAPLG00020001634	ENSAPLT00020002389	Transcript	downstream_gene_variant
2:2144338-2144582	-	-	-	intergenic_variant
2:2529645	-	-	-	intergenic_variant
2:2537166	-	-	-	intergenic_variant
2:2571571	-	-	-	intergenic_variant
2:2660736-2660738	ENSAPLG00020001709	ENSAPLT00020002518	Transcript	upstream_gene_variant
Z:50560104-50566448	-	-	-	intergenic_variant
36:217136	-	-	-	intergenic_variant
1:82198495	ENSAPLG00020000114	ENSAPLT00020000127	Transcript	intron_variant,feature_truncation
1:82198495	ENSAPLG00020000181	ENSAPLT00020000215	Transcript	upstream_gene_variant
1:82198495	ENSAPLG00020000204	ENSAPLT00020000241	Transcript	upstream_gene_variant
1:82198495	ENSAPLG00020000261	ENSAPLT00020000330	Transcript	upstream_gene_variant
1:82198495	ENSAPLG00020000261	ENSAPLT00020000338	Transcript	upstream_gene_variant
2:3033038	ENSAPLG00020001709	ENSAPLT00020002518	Transcript	intron_variant,feature_truncation
2:3060052	ENSAPLG00020001709	ENSAPLT00020002518	Transcript	intron_variant,feature_truncation
2:3084730	ENSAPLG00020001709	ENSAPLT00020002518	Transcript	intron_variant,feature_truncation
2:3402504-3404487	-	-	-	intergenic_variant
2:3438084	-	-	-	intergenic_variant
2:3456150	-	-	-	intergenic_variant
2:3492138-3492198	-	-	-	intergenic_variant
2:3517319-3517404	-	-	-	intergenic_variant
2:3564004	-	-	-	intergenic_variant
2:3650871-3651001	-	-	-	intergenic_variant
2:3724487	-	-	-	intergenic_variant
2:3757717	-	-	-	intergenic_variant
2:3837635	-	-	-	intergenic_variant
2:3838231	-	-	-	intergenic_variant
2:3939763	-	-	-	intergenic_variant
2:4214346	-	-	-	intergenic_variant
2:4599176-4602872	ENSAPLG00020013111	ENSAPLT00020019998	Transcript	intron_variant,feature_truncation
2:4599176-4602872	ENSAPLG00020013111	ENSAPLT00020019999	Transcript	intron_variant,feature_truncation
2:4619361	ENSAPLG00020013111	ENSAPLT00020019998	Transcript	intron_variant,feature_truncation
2:4619361	ENSAPLG00020013111	ENSAPLT00020019999	Transcript	intron_variant,feature_truncation
2:5525555	-	-	-	intergenic_variant
2:6148193-6150330	-	-	-	intergenic_variant
2:6192659	-	-	-	intergenic_variant
2:6539613	-	-	-	intergenic_variant
2:6547330	-	-	-	intergenic_variant
2:6699302-6699361	-	-	-	intergenic_variant
2:6750538	-	-	-	intergenic_variant
2:7714911	-	-	-	intergenic_variant
2:8427628-8427649	ENSAPLG00020013236	ENSAPLT00020020490	Transcript	upstream_gene_variant
2:8427628-8427649	ENSAPLG00020013236	ENSAPLT00020020524	Transcript	upstream_gene_variant
2:8827156	ENSAPLG00020013515	ENSAPLT00020020573	Transcript	intron_variant,feature_truncation
2:12263743	ENSAPLG00020013622	ENSAPLT00020020732	Transcript	upstream_gene_variant
2:12263743	ENSAPLG00020013624	ENSAPLT00020020734	Transcript	intron_variant,feature_truncation
2:12287966-12288405	ENSAPLG00020013626	ENSAPLT00020020742	Transcript	intron_variant,feature_truncation
2:12287966-12288405	ENSAPLG00020013631	ENSAPLT00020020744	Transcript	upstream_gene_variant
2:12288412	ENSAPLG00020013626	ENSAPLT00020020742	Transcript	intron_variant,feature_truncation
2:12288412	ENSAPLG00020013631	ENSAPLT00020020744	Transcript	upstream_gene_variant
2:12295802	ENSAPLG00020013626	ENSAPLT00020020742	Transcript	intron_variant,feature_truncation
2:12295802	ENSAPLG00020013631	ENSAPLT00020020744	Transcript	intron_variant,feature_truncation
2:13572758	ENSAPLG00020000453	ENSAPLT00020000757	Transcript	intron_variant,feature_truncation
2:13572758	ENSAPLG00020000453	ENSAPLT00020000775	Transcript	intron_variant,feature_truncation
2:13572758	ENSAPLG00020000453	ENSAPLT00020000783	Transcript	intron_variant,feature_truncation
2:13572758	ENSAPLG00020000453	ENSAPLT00020000801	Transcript	intron_variant,feature_truncation
2:13572758	ENSAPLG00020000577	ENSAPLT00020000815	Transcript	upstream_gene_variant
2:13573174	ENSAPLG00020000453	ENSAPLT00020000757	Transcript	intron_variant,feature_truncation
2:13573174	ENSAPLG00020000453	ENSAPLT00020000775	Transcript	intron_variant,feature_truncation
2:13573174	ENSAPLG00020000453	ENSAPLT00020000783	Transcript	intron_variant,feature_truncation
2:13573174	ENSAPLG00020000453	ENSAPLT00020000801	Transcript	intron_variant,feature_truncation
2:13573174	ENSAPLG00020000577	ENSAPLT00020000815	Transcript	upstream_gene_variant
2:13573555	ENSAPLG00020000453	ENSAPLT00020000757	Transcript	intron_variant,feature_truncation
2:13573555	ENSAPLG00020000453	ENSAPLT00020000775	Transcript	intron_variant,feature_truncation
2:13573555	ENSAPLG00020000453	ENSAPLT00020000783	Transcript	intron_variant,feature_truncation
2:13573555	ENSAPLG00020000453	ENSAPLT00020000801	Transcript	intron_variant,feature_truncation
2:13573555	ENSAPLG00020000577	ENSAPLT00020000815	Transcript	upstream_gene_variant
2:14608684	-	-	-	intergenic_variant
2:14846918	-	-	-	intergenic_variant
2:15294603-15297521	-	-	-	intergenic_variant
2:15848267	-	-	-	intergenic_variant
2:15880518	-	-	-	intergenic_variant
2:15892183	-	-	-	intergenic_variant
2:16842642	ENSAPLG00020001508	ENSAPLT00020002329	Transcript	intron_variant,feature_truncation
2:16842642	ENSAPLG00020001508	ENSAPLT00020002348	Transcript	intron_variant,feature_truncation
2:16842642	ENSAPLG00020001508	ENSAPLT00020002359	Transcript	intron_variant,feature_truncation
2:16843179	ENSAPLG00020001508	ENSAPLT00020002329	Transcript	intron_variant,feature_truncation
2:16843179	ENSAPLG00020001508	ENSAPLT00020002348	Transcript	intron_variant,feature_truncation
2:16843179	ENSAPLG00020001508	ENSAPLT00020002359	Transcript	intron_variant,feature_truncation
2:16912833	ENSAPLG00020001508	ENSAPLT00020002329	Transcript	intron_variant,feature_truncation
2:16912833	ENSAPLG00020001508	ENSAPLT00020002348	Transcript	intron_variant,feature_truncation
2:16912833	ENSAPLG00020001508	ENSAPLT00020002359	Transcript	intron_variant,feature_truncation
2:16915282-16915283	ENSAPLG00020001508	ENSAPLT00020002329	Transcript	intron_variant,feature_truncation
2:16915282-16915283	ENSAPLG00020001508	ENSAPLT00020002348	Transcript	intron_variant,feature_truncation
2:16915282-16915283	ENSAPLG00020001508	ENSAPLT00020002359	Transcript	intron_variant,feature_truncation
2:17055475	-	-	-	intergenic_variant
1:75139189	-	-	-	intergenic_variant
2:17479639-17486274	-	-	-	intergenic_variant
2:17504862-17505780	-	-	-	intergenic_variant
2:17735917	-	-	-	intergenic_variant
2:17748682	-	-	-	intergenic_variant
2:18452842-18452928	-	-	-	intergenic_variant
2:18625711	ENSAPLG00020001676	ENSAPLT00020002469	Transcript	intron_variant,feature_truncation
2:18922248-18922465	-	-	-	intergenic_variant
2:18922896	-	-	-	intergenic_variant
2:19190478	ENSAPLG00020001696	ENSAPLT00020002503	Transcript	intron_variant,feature_truncation
2:19190478	ENSAPLG00020001696	ENSAPLT00020002511	Transcript	intron_variant,feature_truncation
2:19300721-19300742	-	-	-	intergenic_variant
2:19741990	-	-	-	intergenic_variant
2:19800978-19800989	-	-	-	intergenic_variant
2:19811943	-	-	-	intergenic_variant
2:19813034	-	-	-	intergenic_variant
2:19817229	-	-	-	intergenic_variant
2:20250114	-	-	-	intergenic_variant
2:20310892	-	-	-	intergenic_variant
2:21985570	ENSAPLG00020003659	ENSAPLT00020005342	Transcript	downstream_gene_variant
2:22726616-22726640	ENSAPLG00020003870	ENSAPLT00020005652	Transcript	intron_variant,feature_truncation
2:22726616-22726640	ENSAPLG00020003870	ENSAPLT00020005659	Transcript	intron_variant,feature_truncation
2:23434540	ENSAPLG00020004039	ENSAPLT00020006270	Transcript	intron_variant,feature_truncation
2:23434540	ENSAPLG00020004039	ENSAPLT00020006301	Transcript	intron_variant,feature_truncation
2:23474072	ENSAPLG00020004039	ENSAPLT00020006270	Transcript	intron_variant,feature_truncation
2:23474072	ENSAPLG00020004039	ENSAPLT00020006301	Transcript	intron_variant,feature_truncation
2:23476734	ENSAPLG00020004039	ENSAPLT00020006270	Transcript	intron_variant,feature_truncation
2:23476734	ENSAPLG00020004039	ENSAPLT00020006301	Transcript	intron_variant,feature_truncation
2:23476734	ENSAPLG00020004298	ENSAPLT00020006327	Transcript	downstream_gene_variant
2:23742797-23742798	-	-	-	intergenic_variant
37:1364306-1370267	ENSAPLG00020010342	ENSAPLT00020015286	Transcript	non_coding_transcript_exon_variant,intron_variant,feature_truncation
37:1364306-1370267	ENSAPLG00020010342	ENSAPLT00020015288	Transcript	non_coding_transcript_exon_variant,intron_variant,feature_truncation
2:23815022-23815029	-	-	-	intergenic_variant
2:24724314	ENSAPLG00020006152	ENSAPLT00020009025	Transcript	upstream_gene_variant
2:24724314	ENSAPLG00020006152	ENSAPLT00020009040	Transcript	upstream_gene_variant
2:24724314	ENSAPLG00020006152	ENSAPLT00020009050	Transcript	upstream_gene_variant
2:24724314	ENSAPLG00020006245	ENSAPLT00020009104	Transcript	upstream_gene_variant
2:24724334	ENSAPLG00020006152	ENSAPLT00020009025	Transcript	upstream_gene_variant
2:24724334	ENSAPLG00020006152	ENSAPLT00020009040	Transcript	upstream_gene_variant
2:24724334	ENSAPLG00020006152	ENSAPLT00020009050	Transcript	upstream_gene_variant
2:24724334	ENSAPLG00020006245	ENSAPLT00020009104	Transcript	upstream_gene_variant
2:24724412	ENSAPLG00020006152	ENSAPLT00020009025	Transcript	upstream_gene_variant
2:24724412	ENSAPLG00020006152	ENSAPLT00020009040	Transcript	upstream_gene_variant
2:24724412	ENSAPLG00020006152	ENSAPLT00020009050	Transcript	upstream_gene_variant
2:24724412	ENSAPLG00020006245	ENSAPLT00020009104	Transcript	upstream_gene_variant
2:24886825-24888385	-	-	-	intergenic_variant
2:24969352	-	-	-	intergenic_variant
2:24971824	-	-	-	intergenic_variant
2:25228021	-	-	-	intergenic_variant
2:25431448	-	-	-	intergenic_variant
2:25431580	-	-	-	intergenic_variant
2:25616676	-	-	-	intergenic_variant
2:26229050	ENSAPLG00020006382	ENSAPLT00020009322	Transcript	intron_variant,feature_truncation
2:26233751	ENSAPLG00020006382	ENSAPLT00020009322	Transcript	intron_variant,feature_truncation
2:26370100-26370107	ENSAPLG00020006477	ENSAPLT00020009449	Transcript	intron_variant,feature_truncation
2:26405047	-	-	-	intergenic_variant
2:26455820	-	-	-	intergenic_variant
2:26487917-26488332	ENSAPLG00020006491	ENSAPLT00020009471	Transcript	downstream_gene_variant
2:26560763	ENSAPLG00020006545	ENSAPLT00020009546	Transcript	upstream_gene_variant
2:26677232-26677271	-	-	-	intergenic_variant
2:27343518	-	-	-	intergenic_variant
2:27421767	-	-	-	intergenic_variant
2:27445111	-	-	-	intergenic_variant
2:27487722	-	-	-	intergenic_variant
2:27494671	-	-	-	intergenic_variant
2:28384721	ENSAPLG00020006842	ENSAPLT00020009990	Transcript	intron_variant,feature_truncation
2:28400848	ENSAPLG00020006842	ENSAPLT00020009990	Transcript	intron_variant,feature_truncation
2:28951820	-	-	-	intergenic_variant
2:28980110	-	-	-	intergenic_variant
2:28980346	-	-	-	intergenic_variant
2:28986446	-	-	-	intergenic_variant
2:29032340	-	-	-	intergenic_variant
2:29444205	ENSAPLG00020006865	ENSAPLT00020010019	Transcript	upstream_gene_variant
2:29450532	ENSAPLG00020006865	ENSAPLT00020010019	Transcript	downstream_gene_variant
2:29524867	ENSAPLG00020006911	ENSAPLT00020010090	Transcript	intron_variant,feature_truncation
2:29525105	ENSAPLG00020006911	ENSAPLT00020010090	Transcript	intron_variant,feature_truncation
2:29628446-29628471	-	-	-	intergenic_variant
2:29750949	-	-	-	intergenic_variant
2:29801120	-	-	-	intergenic_variant
2:29801300	-	-	-	intergenic_variant
2:30161251	-	-	-	intergenic_variant
2:30177396	-	-	-	intergenic_variant
2:30333737-30333738	-	-	-	intergenic_variant
2:30854262	-	-	-	intergenic_variant
38:1885564	-	-	-	intergenic_variant
11:6215811-6221573	ENSAPLG00020012293	ENSAPLT00020027411	Transcript	coding_sequence_variant,5_prime_UTR_variant,intron_variant,feature_truncation
11:6215811-6221573	ENSAPLG00020012293	ENSAPLT00020027496	Transcript	coding_sequence_variant,5_prime_UTR_variant,intron_variant,feature_truncation
11:6215811-6221573	ENSAPLG00020012293	ENSAPLT00020027525	Transcript	upstream_gene_variant
11:6215811-6221573	ENSAPLG00020012293	ENSAPLT00020027555	Transcript	upstream_gene_variant
11:6215811-6221573	ENSAPLG00020012293	ENSAPLT00020027567	Transcript	upstream_gene_variant
11:6215811-6221573	ENSAPLG00020012293	ENSAPLT00020027616	Transcript	upstream_gene_variant
11:6215811-6221573	ENSAPLG00020012293	ENSAPLT00020027626	Transcript	coding_sequence_variant,5_prime_UTR_variant,intron_variant,feature_truncation
11:6215811-6221573	ENSAPLG00020012293	ENSAPLT00020027648	Transcript	coding_sequence_variant,5_prime_UTR_variant,intron_variant,feature_truncation
11:6215811-6221573	ENSAPLG00020017594	ENSAPLT00020027653	Transcript	stop_lost,coding_sequence_variant,3_prime_UTR_variant,intron_variant,feature_truncation
2:31412329-31412338	-	-	-	intergenic_variant
2:31477981	-	-	-	intergenic_variant
2:31572667	-	-	-	intergenic_variant
2:31616829-31616850	-	-	-	intergenic_variant
2:31813574-31813579	-	-	-	intergenic_variant
2:32547746-32548590	-	-	-	intergenic_variant
2:32554450-32562331	-	-	-	intergenic_variant
2:33200005	-	-	-	intergenic_variant
2:34114824	-	-	-	intergenic_variant
2:34628316	ENSAPLG00020013353	ENSAPLT00020020315	Transcript	upstream_gene_variant
2:34633145	ENSAPLG00020013353	ENSAPLT00020020315	Transcript	downstream_gene_variant
2:36632272	-	-	-	intergenic_variant
2:36935044	ENSAPLG00020014781	ENSAPLT00020022724	Transcript	intron_variant,feature_truncation
2:36935183	ENSAPLG00020014781	ENSAPLT00020022724	Transcript	intron_variant,feature_truncation
2:37213166	ENSAPLG00020014784	ENSAPLT00020022726	Transcript	intron_variant,feature_truncation
2:37220563	ENSAPLG00020014784	ENSAPLT00020022726	Transcript	intron_variant,feature_truncation
2:37659365	-	-	-	intergenic_variant
2:37993971-37994009	ENSAPLG00020014796	ENSAPLT00020022747	Transcript	intron_variant,feature_truncation
2:38100620-38100621	ENSAPLG00020014796	ENSAPLT00020022747	Transcript	intron_variant,feature_truncation
2:38469727	ENSAPLG00020014804	ENSAPLT00020022756	Transcript	intron_variant,feature_truncation
2:38469727	ENSAPLG00020014804	ENSAPLT00020022759	Transcript	intron_variant,feature_truncation
2:38469727	ENSAPLG00020014804	ENSAPLT00020022760	Transcript	intron_variant,feature_truncation
2:38469727	ENSAPLG00020014804	ENSAPLT00020022761	Transcript	intron_variant,feature_truncation
2:38469727	ENSAPLG00020014804	ENSAPLT00020022762	Transcript	intron_variant,feature_truncation
2:38469727	ENSAPLG00020014804	ENSAPLT00020022769	Transcript	intron_variant,feature_truncation
2:38611190	ENSAPLG00020014812	ENSAPLT00020022773	Transcript	intron_variant,feature_truncation
2:38737525	-	-	-	intergenic_variant
2:38737759	-	-	-	intergenic_variant
2:39699444	ENSAPLG00020014823	ENSAPLT00020022787	Transcript	downstream_gene_variant
2:39959208	-	-	-	intergenic_variant
2:40222366	-	-	-	intergenic_variant
2:40391152	-	-	-	intergenic_variant
2:40440463	-	-	-	intergenic_variant
2:40509725	-	-	-	intergenic_variant
2:41470039	ENSAPLG00020014905	ENSAPLT00020022959	Transcript	intron_variant,feature_truncation
2:42112509	-	-	-	intergenic_variant
2:42430926	-	-	-	intergenic_variant
2:42431986	-	-	-	intergenic_variant
2:43542765	-	-	-	intergenic_variant
2:43542941	-	-	-	intergenic_variant
2:43746323-43746333	ENSAPLG00020005063	ENSAPLT00020016860	Transcript	intron_variant,feature_truncation
2:43746323-43746333	ENSAPLG00020005063	ENSAPLT00020017100	Transcript	intron_variant,feature_truncation
2:43746323-43746333	ENSAPLG00020005063	ENSAPLT00020017232	Transcript	intron_variant,feature_truncation
2:43746323-43746333	ENSAPLG00020005063	ENSAPLT00020017246	Transcript	intron_variant,feature_truncation
2:43935000	ENSAPLG00020011636	ENSAPLT00020017412	Transcript	downstream_gene_variant
2:43935000	ENSAPLG00020011636	ENSAPLT00020017414	Transcript	downstream_gene_variant
2:44046896	-	-	-	intergenic_variant
2:44063103	-	-	-	intergenic_variant
40:1302182	-	-	-	intergenic_variant
2:145068295	ENSAPLG00020008228	ENSAPLT00020012001	Transcript	intron_variant,feature_truncation
2:44317829	-	-	-	intergenic_variant
2:44448000	-	-	-	intergenic_variant
2:44448107-44448112	-	-	-	intergenic_variant
2:44560358	-	-	-	intergenic_variant
2:44561272-44561273	-	-	-	intergenic_variant
2:45220531-45221063	-	-	-	intergenic_variant
2:45311756	ENSAPLG00020011729	ENSAPLT00020017565	Transcript	upstream_gene_variant
2:45842368	-	-	-	intergenic_variant
2:45879585	-	-	-	intergenic_variant
2:46162173	-	-	-	intergenic_variant
2:46182458	ENSAPLG00020011809	ENSAPLT00020017680	Transcript	intron_variant,feature_truncation
2:46182458	ENSAPLG00020011809	ENSAPLT00020017685	Transcript	intron_variant,feature_truncation
2:46192595-46192732	ENSAPLG00020011809	ENSAPLT00020017680	Transcript	intron_variant,feature_truncation
2:46192595-46192732	ENSAPLG00020011809	ENSAPLT00020017685	Transcript	intron_variant,feature_truncation
2:46225041	ENSAPLG00020011809	ENSAPLT00020017680	Transcript	intron_variant,feature_truncation
2:46225041	ENSAPLG00020011809	ENSAPLT00020017685	Transcript	intron_variant,feature_truncation
2:47335597	ENSAPLG00020013791	ENSAPLT00020021002	Transcript	intron_variant,non_coding_transcript_variant,feature_truncation
2:47335597	ENSAPLG00020013791	ENSAPLT00020021004	Transcript	intron_variant,non_coding_transcript_variant,feature_truncation
2:47335597	ENSAPLG00020013791	ENSAPLT00020021006	Transcript	intron_variant,non_coding_transcript_variant,feature_truncation
2:47870823	-	-	-	intergenic_variant
2:47873659-47873702	-	-	-	intergenic_variant
2:47932583	-	-	-	intergenic_variant
2:47935606	-	-	-	intergenic_variant
34:6346306	-	-	-	intergenic_variant
2:48145070-48145814	ENSAPLG00020013795	ENSAPLT00020021010	Transcript	intron_variant,feature_truncation
2:48238781	ENSAPLG00020013795	ENSAPLT00020021010	Transcript	intron_variant,feature_truncation
2:48488092	-	-	-	intergenic_variant
2:48693693-48693721	-	-	-	intergenic_variant
2:48734298	-	-	-	intergenic_variant
2:48734997	-	-	-	intergenic_variant
2:48783573	-	-	-	intergenic_variant
2:48858298-48858299	-	-	-	intergenic_variant
2:49079164-49079165	-	-	-	intergenic_variant
2:49581528	ENSAPLG00020013817	ENSAPLT00020021052	Transcript	intron_variant,feature_truncation
2:49581528	ENSAPLG00020013817	ENSAPLT00020021053	Transcript	intron_variant,feature_truncation
2:49581528	ENSAPLG00020013817	ENSAPLT00020021054	Transcript	intron_variant,feature_truncation
2:49682655	ENSAPLG00020013817	ENSAPLT00020021052	Transcript	intron_variant,feature_truncation
2:49682655	ENSAPLG00020013817	ENSAPLT00020021053	Transcript	intron_variant,feature_truncation
2:49682655	ENSAPLG00020013817	ENSAPLT00020021054	Transcript	intron_variant,feature_truncation
2:49788283	-	-	-	intergenic_variant
2:49836752	-	-	-	intergenic_variant
29:324460	-	-	-	intergenic_variant
2:49874246-49874570	ENSAPLG00020013829	ENSAPLT00020021067	Transcript	downstream_gene_variant
2:50574869	-	-	-	intergenic_variant
2:50660124	ENSAPLG00020013928	ENSAPLT00020021269	Transcript	intron_variant,feature_truncation
2:50660124	ENSAPLG00020013928	ENSAPLT00020021270	Transcript	intron_variant,feature_truncation
2:50660345	ENSAPLG00020013928	ENSAPLT00020021269	Transcript	intron_variant,feature_truncation
2:50660345	ENSAPLG00020013928	ENSAPLT00020021270	Transcript	intron_variant,feature_truncation
2:50693569	ENSAPLG00020013928	ENSAPLT00020021269	Transcript	intron_variant,feature_truncation
2:50693569	ENSAPLG00020013928	ENSAPLT00020021270	Transcript	intron_variant,feature_truncation
2:50753265	ENSAPLG00020013928	ENSAPLT00020021269	Transcript	intron_variant,feature_truncation
2:50753265	ENSAPLG00020013928	ENSAPLT00020021270	Transcript	intron_variant,feature_truncation
2:50753862	ENSAPLG00020013928	ENSAPLT00020021269	Transcript	intron_variant,feature_truncation
2:50753862	ENSAPLG00020013928	ENSAPLT00020021270	Transcript	intron_variant,feature_truncation
2:50824714	ENSAPLG00020013928	ENSAPLT00020021269	Transcript	intron_variant,feature_truncation
2:50824714	ENSAPLG00020013928	ENSAPLT00020021270	Transcript	intron_variant,feature_truncation
2:50825704	ENSAPLG00020013928	ENSAPLT00020021269	Transcript	intron_variant,feature_truncation
2:50825704	ENSAPLG00020013928	ENSAPLT00020021270	Transcript	intron_variant,feature_truncation
2:50837382	ENSAPLG00020013928	ENSAPLT00020021269	Transcript	intron_variant,feature_truncation
2:50837382	ENSAPLG00020013928	ENSAPLT00020021270	Transcript	intron_variant,feature_truncation
2:51007748-51008047	-	-	-	intergenic_variant
2:51351343	ENSAPLG00020013936	ENSAPLT00020021276	Transcript	intron_variant,feature_truncation
2:51383817-51383831	ENSAPLG00020013936	ENSAPLT00020021276	Transcript	intron_variant,feature_truncation
2:51384056	ENSAPLG00020013936	ENSAPLT00020021276	Transcript	intron_variant,feature_truncation
2:52020649	ENSAPLG00020013961	ENSAPLT00020021317	Transcript	intron_variant,feature_truncation
2:52020649	ENSAPLG00020013961	ENSAPLT00020021318	Transcript	intron_variant,feature_truncation
2:52020649	ENSAPLG00020013961	ENSAPLT00020021319	Transcript	intron_variant,feature_truncation
2:52020649	ENSAPLG00020013961	ENSAPLT00020021320	Transcript	intron_variant,feature_truncation
2:52020649	ENSAPLG00020013961	ENSAPLT00020021322	Transcript	intron_variant,feature_truncation
2:52021651-52021652	ENSAPLG00020013961	ENSAPLT00020021317	Transcript	intron_variant,feature_truncation
2:52021651-52021652	ENSAPLG00020013961	ENSAPLT00020021318	Transcript	intron_variant,feature_truncation
2:52021651-52021652	ENSAPLG00020013961	ENSAPLT00020021319	Transcript	intron_variant,feature_truncation
2:52021651-52021652	ENSAPLG00020013961	ENSAPLT00020021320	Transcript	intron_variant,feature_truncation
2:52021651-52021652	ENSAPLG00020013961	ENSAPLT00020021322	Transcript	intron_variant,feature_truncation
2:52021806	ENSAPLG00020013961	ENSAPLT00020021317	Transcript	intron_variant,feature_truncation
2:52021806	ENSAPLG00020013961	ENSAPLT00020021318	Transcript	intron_variant,feature_truncation
2:52021806	ENSAPLG00020013961	ENSAPLT00020021319	Transcript	intron_variant,feature_truncation
2:52021806	ENSAPLG00020013961	ENSAPLT00020021320	Transcript	intron_variant,feature_truncation
2:52021806	ENSAPLG00020013961	ENSAPLT00020021322	Transcript	intron_variant,feature_truncation
2:52789974	-	-	-	intergenic_variant
2:52843153-52845208	ENSAPLG00020014169	ENSAPLT00020021691	Transcript	upstream_gene_variant
2:52967112-52967117	-	-	-	intergenic_variant
2:52995163-52995382	-	-	-	intergenic_variant
2:53367039	-	-	-	intergenic_variant
2:53554515	-	-	-	intergenic_variant
2:54047827	ENSAPLG00020016896	ENSAPLT00020026431	Transcript	upstream_gene_variant
2:54516854	-	-	-	intergenic_variant
2:54702217-54702218	-	-	-	intergenic_variant
2:55374290	ENSAPLG00020004889	ENSAPLT00020007224	Transcript	intron_variant,feature_truncation
2:55623823	ENSAPLG00020005708	ENSAPLT00020008364	Transcript	intron_variant,non_coding_transcript_variant,feature_truncation
2:55696250	ENSAPLG00020005799	ENSAPLT00020008478	Transcript	intron_variant,feature_truncation
2:56399168	-	-	-	intergenic_variant
2:56400409-56400413	-	-	-	intergenic_variant
2:57195350-57195351	-	-	-	intergenic_variant
2:57252724	-	-	-	intergenic_variant
2:57464643-57464735	-	-	-	intergenic_variant
2:57616166	-	-	-	intergenic_variant
2:57616426	-	-	-	intergenic_variant
2:57693703	-	-	-	intergenic_variant
2:58059981-58059989	-	-	-	intergenic_variant
2:58435739	ENSAPLG00020007187	ENSAPLT00020010520	Transcript	intron_variant,feature_truncation
2:58435887	ENSAPLG00020007187	ENSAPLT00020010520	Transcript	intron_variant,feature_truncation
2:58518325	-	-	-	intergenic_variant
2:58688574	-	-	-	intergenic_variant
2:58723568	-	-	-	intergenic_variant
2:58725139-58725144	-	-	-	intergenic_variant
2:58762948	-	-	-	intergenic_variant
2:58945139	-	-	-	intergenic_variant
2:59216012-59216127	ENSAPLG00020007200	ENSAPLT00020010538	Transcript	downstream_gene_variant
2:59257553-59257631	-	-	-	intergenic_variant
2:59573329	-	-	-	intergenic_variant
2:59789334	-	-	-	intergenic_variant
2:59789397	-	-	-	intergenic_variant
2:60079793	-	-	-	intergenic_variant
2:60306467	-	-	-	intergenic_variant
2:60500306	ENSAPLG00020007276	ENSAPLT00020010665	Transcript	intron_variant,feature_truncation
2:60500306	ENSAPLG00020007276	ENSAPLT00020010671	Transcript	intron_variant,feature_truncation
2:60500306	ENSAPLG00020007276	ENSAPLT00020010678	Transcript	intron_variant,feature_truncation
2:60500988	ENSAPLG00020007276	ENSAPLT00020010665	Transcript	intron_variant,feature_truncation
2:60500988	ENSAPLG00020007276	ENSAPLT00020010671	Transcript	intron_variant,feature_truncation
2:60500988	ENSAPLG00020007276	ENSAPLT00020010678	Transcript	intron_variant,feature_truncation
2:60576747	ENSAPLG00020007276	ENSAPLT00020010665	Transcript	intron_variant,feature_truncation
2:60576747	ENSAPLG00020007276	ENSAPLT00020010671	Transcript	intron_variant,feature_truncation
2:60576747	ENSAPLG00020007276	ENSAPLT00020010678	Transcript	intron_variant,feature_truncation
2:60597409	ENSAPLG00020007276	ENSAPLT00020010665	Transcript	intron_variant,feature_truncation
2:60597409	ENSAPLG00020007276	ENSAPLT00020010671	Transcript	intron_variant,feature_truncation
2:60599928	ENSAPLG00020007276	ENSAPLT00020010665	Transcript	intron_variant,feature_truncation
2:60599928	ENSAPLG00020007276	ENSAPLT00020010671	Transcript	intron_variant,feature_truncation
2:60601022	ENSAPLG00020007276	ENSAPLT00020010665	Transcript	intron_variant,feature_truncation
2:60601022	ENSAPLG00020007276	ENSAPLT00020010671	Transcript	intron_variant,feature_truncation
2:60930843	-	-	-	intergenic_variant
2:61342435-61342437	-	-	-	intergenic_variant
2:61343726	-	-	-	intergenic_variant
2:61515646	-	-	-	intergenic_variant
2:61550004	-	-	-	intergenic_variant
2:61923060-61923084	-	-	-	intergenic_variant
2:62012029-62012061	-	-	-	intergenic_variant
2:62030077-62030079	-	-	-	intergenic_variant
2:62092674	ENSAPLG00020007612	ENSAPLT00020011173	Transcript	intron_variant,feature_truncation
2:62092674	ENSAPLG00020007612	ENSAPLT00020011198	Transcript	intron_variant,feature_truncation
2:62092674	ENSAPLG00020007612	ENSAPLT00020011205	Transcript	intron_variant,feature_truncation
2:62168274	-	-	-	intergenic_variant
2:62302207-62302217	-	-	-	intergenic_variant
2:62412622	-	-	-	intergenic_variant
2:62419246	ENSAPLG00020007672	ENSAPLT00020011230	Transcript	downstream_gene_variant
2:62666211	-	-	-	intergenic_variant
2:62773678-62774050	-	-	-	intergenic_variant
2:62824574	-	-	-	intergenic_variant
2:63137447	-	-	-	intergenic_variant
2:63373077	-	-	-	intergenic_variant
2:63522103	ENSAPLG00020007833	ENSAPLT00020011445	Transcript	intron_variant,feature_truncation
2:64253633	ENSAPLG00020007896	ENSAPLT00020011515	Transcript	intron_variant,feature_truncation
2:64260769	ENSAPLG00020007896	ENSAPLT00020011515	Transcript	intron_variant,feature_truncation
2:64868573-64868718	-	-	-	intergenic_variant
2:65457357	-	-	-	intergenic_variant
2:66414293	ENSAPLG00020009128	ENSAPLT00020013466	Transcript	intron_variant,feature_truncation
2:66414293	ENSAPLG00020009128	ENSAPLT00020013495	Transcript	intron_variant,feature_truncation
2:66414400	ENSAPLG00020009128	ENSAPLT00020013466	Transcript	intron_variant,feature_truncation
2:66414400	ENSAPLG00020009128	ENSAPLT00020013495	Transcript	intron_variant,feature_truncation
2:66621452	-	-	-	intergenic_variant
2:66766836-66766837	-	-	-	intergenic_variant
2:66887840	ENSAPLG00020011903	ENSAPLT00020017847	Transcript	intron_variant,feature_truncation
2:67231249	ENSAPLG00020011903	ENSAPLT00020017847	Transcript	intron_variant,feature_truncation
2:67234865	ENSAPLG00020011903	ENSAPLT00020017847	Transcript	intron_variant,feature_truncation
2:67359973	ENSAPLG00020011903	ENSAPLT00020017847	Transcript	intron_variant,feature_truncation
2:67366903	ENSAPLG00020011903	ENSAPLT00020017847	Transcript	intron_variant,feature_truncation
2:67438563	ENSAPLG00020011925	ENSAPLT00020017892	Transcript	intron_variant,feature_truncation
2:67438563	ENSAPLG00020011925	ENSAPLT00020017894	Transcript	intron_variant,feature_truncation
2:67438563	ENSAPLG00020011925	ENSAPLT00020017898	Transcript	intron_variant,feature_truncation
2:67495496-67495497	-	-	-	intergenic_variant
2:67703949	-	-	-	intergenic_variant
2:68210323-68212510	-	-	-	intergenic_variant
2:68260050-68260051	-	-	-	intergenic_variant
2:68696963	-	-	-	intergenic_variant
2:68931072	ENSAPLG00020000064	ENSAPLT00020000073	Transcript	intron_variant,feature_truncation
2:69274734-69275328	-	-	-	intergenic_variant
39:1198025	-	-	-	intergenic_variant
2:69647544-69647980	-	-	-	intergenic_variant
2:69744765	-	-	-	intergenic_variant
2:69873049	-	-	-	intergenic_variant
2:70000175	ENSAPLG00020000414	ENSAPLT00020000561	Transcript	upstream_gene_variant
2:70000175	ENSAPLG00020000414	ENSAPLT00020000573	Transcript	upstream_gene_variant
2:70457410-70457528	-	-	-	intergenic_variant
2:70457656	-	-	-	intergenic_variant
2:71555682-71556204	-	-	-	intergenic_variant
2:72017036	-	-	-	intergenic_variant
2:72017176	-	-	-	intergenic_variant
2:72058874	-	-	-	intergenic_variant
2:72059811	-	-	-	intergenic_variant
2:72601813-72601816	ENSAPLG00020000792	ENSAPLT00020001203	Transcript	intron_variant,feature_truncation
2:72601813-72601816	ENSAPLG00020000792	ENSAPLT00020001210	Transcript	intron_variant,feature_truncation
2:72601813-72601816	ENSAPLG00020000792	ENSAPLT00020001236	Transcript	intron_variant,feature_truncation
2:72601813-72601816	ENSAPLG00020000792	ENSAPLT00020001247	Transcript	intron_variant,feature_truncation
2:72751811	-	-	-	intergenic_variant
2:72881937	-	-	-	intergenic_variant
2:72953073	-	-	-	intergenic_variant
2:72953957	-	-	-	intergenic_variant
2:72954109	-	-	-	intergenic_variant
2:73518862	-	-	-	intergenic_variant
2:73800088-73800089	-	-	-	intergenic_variant
2:74284963-74284968	-	-	-	intergenic_variant
2:74313200	-	-	-	intergenic_variant
2:74370431	-	-	-	intergenic_variant
2:74465596	-	-	-	intergenic_variant
2:74534262-74534302	-	-	-	intergenic_variant
2:74535280-74535310	-	-	-	intergenic_variant
2:75644394	-	-	-	intergenic_variant
2:76303579	-	-	-	intergenic_variant
2:76716025-76717303	-	-	-	intergenic_variant
2:76866223-76866241	ENSAPLG00020001377	ENSAPLT00020002024	Transcript	intron_variant,feature_truncation
2:76866489	ENSAPLG00020001377	ENSAPLT00020002024	Transcript	intron_variant,feature_truncation
2:77099933	-	-	-	intergenic_variant
2:77202621	-	-	-	intergenic_variant
2:77308574	-	-	-	intergenic_variant
2:77309032-77309058	-	-	-	intergenic_variant
2:77359273	ENSAPLG00020001484	ENSAPLT00020002184	Transcript	intron_variant,feature_truncation
3:697663	ENSAPLG00020000378	ENSAPLT00020000504	Transcript	intron_variant,feature_truncation
3:697663	ENSAPLG00020000378	ENSAPLT00020000526	Transcript	intron_variant,feature_truncation
3:697663	ENSAPLG00020000378	ENSAPLT00020000545	Transcript	intron_variant,feature_truncation
3:697663	ENSAPLG00020000378	ENSAPLT00020000560	Transcript	intron_variant,feature_truncation
3:697663	ENSAPLG00020000378	ENSAPLT00020000586	Transcript	intron_variant,feature_truncation
3:697663	ENSAPLG00020000378	ENSAPLT00020000608	Transcript	intron_variant,feature_truncation
3:697663	ENSAPLG00020000378	ENSAPLT00020000629	Transcript	intron_variant,feature_truncation
3:697663	ENSAPLG00020012508	ENSAPLT00020018907	Transcript	intron_variant,feature_truncation
3:697663	ENSAPLG00020012509	ENSAPLT00020018908	Transcript	intron_variant,feature_truncation
2:78987650-78987672	-	-	-	intergenic_variant
2:79614610-79614612	-	-	-	intergenic_variant
2:79671065	-	-	-	intergenic_variant
2:79674715	-	-	-	intergenic_variant
2:79864850	-	-	-	intergenic_variant
2:79935092	ENSAPLG00020001882	ENSAPLT00020002899	Transcript	intron_variant,feature_truncation
2:79935092	ENSAPLG00020001882	ENSAPLT00020002908	Transcript	intron_variant,feature_truncation
2:80483521	-	-	-	intergenic_variant
2:80815727-80815738	ENSAPLG00020010369	ENSAPLT00020015330	Transcript	downstream_gene_variant
2:81215184	-	-	-	intergenic_variant
2:81963958	-	-	-	intergenic_variant
2:82186926	-	-	-	intergenic_variant
2:82296248	-	-	-	intergenic_variant
2:82300526	-	-	-	intergenic_variant
2:82320021	ENSAPLG00020000570	ENSAPLT00020000803	Transcript	upstream_gene_variant
2:82389241	ENSAPLG00020000610	ENSAPLT00020000883	Transcript	intron_variant,feature_truncation
2:82389241	ENSAPLG00020000619	ENSAPLT00020000909	Transcript	downstream_gene_variant
2:82389241	ENSAPLG00020000619	ENSAPLT00020000913	Transcript	downstream_gene_variant
2:82389241	ENSAPLG00020000646	ENSAPLT00020000938	Transcript	downstream_gene_variant
2:82398377	ENSAPLG00020000610	ENSAPLT00020000883	Transcript	intron_variant,feature_truncation
2:82398377	ENSAPLG00020000646	ENSAPLT00020000938	Transcript	intron_variant,feature_truncation
2:82398377	ENSAPLG00020000646	ENSAPLT00020000948	Transcript	intron_variant,feature_truncation
2:82495948	ENSAPLG00020000610	ENSAPLT00020000883	Transcript	intron_variant,feature_truncation
2:83007771-83008470	ENSAPLG00020011374	ENSAPLT00020016965	Transcript	intron_variant,feature_truncation
2:83007771-83008470	ENSAPLG00020011374	ENSAPLT00020016970	Transcript	intron_variant,feature_truncation
2:83007771-83008470	ENSAPLG00020011374	ENSAPLT00020016974	Transcript	intron_variant,feature_truncation
2:83007771-83008470	ENSAPLG00020011374	ENSAPLT00020016976	Transcript	intron_variant,feature_truncation
2:83246236-83246952	ENSAPLG00020011388	ENSAPLT00020016986	Transcript	coding_sequence_variant,intron_variant,feature_truncation
2:83358072	-	-	-	intergenic_variant
2:83606063	-	-	-	intergenic_variant
2:84365152-84365153	-	-	-	intergenic_variant
2:85096745	-	-	-	intergenic_variant
2:85097033	-	-	-	intergenic_variant
2:85866046	-	-	-	intergenic_variant
2:86284294-86287111	-	-	-	intergenic_variant
2:86686193	-	-	-	intergenic_variant
2:87019546	-	-	-	intergenic_variant
2:87028972-87028974	-	-	-	intergenic_variant
2:87066604	-	-	-	intergenic_variant
2:87084960	-	-	-	intergenic_variant
2:87126750	-	-	-	intergenic_variant
2:87291421	-	-	-	intergenic_variant
2:87301306-87301352	-	-	-	intergenic_variant
2:87301459	-	-	-	intergenic_variant
2:87317051	-	-	-	intergenic_variant
2:87351021	-	-	-	intergenic_variant
2:87420086	-	-	-	intergenic_variant
2:87433612	-	-	-	intergenic_variant
2:87448074	-	-	-	intergenic_variant
2:87828964	-	-	-	intergenic_variant
2:87987855	-	-	-	intergenic_variant
2:88138781	-	-	-	intergenic_variant
2:88205588-88205589	ENSAPLG00020011442	ENSAPLT00020017072	Transcript	intron_variant,feature_truncation
11:18697425	-	-	-	intergenic_variant
2:88591212	-	-	-	intergenic_variant
2:89005451-89005465	-	-	-	intergenic_variant
2:89079695	-	-	-	intergenic_variant
2:89168072	-	-	-	intergenic_variant
2:89329594	-	-	-	intergenic_variant
2:89344458	-	-	-	intergenic_variant
2:89560931	ENSAPLG00020011454	ENSAPLT00020017095	Transcript	intron_variant,feature_truncation
2:89636693	ENSAPLG00020011454	ENSAPLT00020017095	Transcript	intron_variant,feature_truncation
2:89698021-89698078	ENSAPLG00020011454	ENSAPLT00020017095	Transcript	intron_variant,feature_truncation
2:89698490	ENSAPLG00020011454	ENSAPLT00020017095	Transcript	intron_variant,feature_truncation
2:89857242-89859529	-	-	-	intergenic_variant
2:90223944	-	-	-	intergenic_variant
2:90465159	-	-	-	intergenic_variant
2:90465254	-	-	-	intergenic_variant
2:91026380	ENSAPLG00020011466	ENSAPLT00020017124	Transcript	intron_variant,feature_truncation
2:91027441	ENSAPLG00020011466	ENSAPLT00020017124	Transcript	intron_variant,feature_truncation
2:91164493-91164499	-	-	-	intergenic_variant
[truncated: 5,928 more rows]

## Sheet: Shaoxing_SV_anno
Location	Gene	Feature	Feature_type	Consequence
1:65186-65287	-	-	-	intergenic_variant
1:133368-133371	-	-	-	intergenic_variant
1:157864-157885	-	-	-	intergenic_variant
1:329610	ENSAPLG00020000012	ENSAPLT00020000012	Transcript	intron_variant,feature_truncation
1:387350-387549	ENSAPLG00020000012	ENSAPLT00020000012	Transcript	downstream_gene_variant
1:389236-389280	ENSAPLG00020000012	ENSAPLT00020000012	Transcript	downstream_gene_variant
1:391909-391910	-	-	-	intergenic_variant
1:395373-395397	ENSAPLG00020000024	ENSAPLT00020000028	Transcript	upstream_gene_variant
1:396769-396829	ENSAPLG00020000024	ENSAPLT00020000028	Transcript	upstream_gene_variant
3:43900655-43946039	-	-	-	intergenic_variant
1:399243-399312	ENSAPLG00020000024	ENSAPLT00020000028	Transcript	upstream_gene_variant
2:149102980-149145898	ENSAPLG00020009310	ENSAPLT00020013652	Transcript	transcript_ablation
1:404651-404905	ENSAPLG00020000024	ENSAPLT00020000028	Transcript	intron_variant,feature_truncation
1:404651-404905	ENSAPLG00020000027	ENSAPLT00020000032	Transcript	downstream_gene_variant
1:404651-404905	ENSAPLG00020000027	ENSAPLT00020000034	Transcript	downstream_gene_variant
1:405693-405791	ENSAPLG00020000024	ENSAPLT00020000028	Transcript	intron_variant,feature_truncation
1:405693-405791	ENSAPLG00020000027	ENSAPLT00020000032	Transcript	downstream_gene_variant
1:405693-405791	ENSAPLG00020000027	ENSAPLT00020000034	Transcript	downstream_gene_variant
1:426455-427107	ENSAPLG00020000030	ENSAPLT00020000036	Transcript	upstream_gene_variant
1:464077-464083	-	-	-	intergenic_variant
1:493253-493255	-	-	-	intergenic_variant
1:588733-588912	-	-	-	intergenic_variant
1:597100-616386	ENSAPLG00020000032	ENSAPLT00020000038	Transcript	stop_lost,coding_sequence_variant,3_prime_UTR_variant,intron_variant,feature_truncation
1:597100-616386	ENSAPLG00020000033	ENSAPLT00020000039	Transcript	coding_sequence_variant,5_prime_UTR_variant,feature_truncation
1:621196-621421	ENSAPLG00020000032	ENSAPLT00020000038	Transcript	intron_variant,feature_truncation
1:621196-621421	ENSAPLG00020000033	ENSAPLT00020000039	Transcript	downstream_gene_variant
1:713288-713359	ENSAPLG00020000032	ENSAPLT00020000038	Transcript	upstream_gene_variant
22:14858118-14897892	-	-	-	intergenic_variant
1:1103682-1136885	ENSAPLG00020012133	ENSAPLT00020018240	Transcript	coding_sequence_variant,intron_variant,feature_truncation
1:1103682-1136885	ENSAPLG00020012133	ENSAPLT00020018241	Transcript	coding_sequence_variant,intron_variant,feature_truncation
1:1252682-1252871	ENSAPLG00020012133	ENSAPLT00020018240	Transcript	intron_variant,feature_truncation
1:1252682-1252871	ENSAPLG00020012133	ENSAPLT00020018241	Transcript	intron_variant,feature_truncation
1:1264885-1264889	ENSAPLG00020012133	ENSAPLT00020018240	Transcript	intron_variant,feature_truncation
1:1264885-1264889	ENSAPLG00020012133	ENSAPLT00020018241	Transcript	intron_variant,feature_truncation
1:1494234-1494238	ENSAPLG00020012154	ENSAPLT00020018262	Transcript	upstream_gene_variant
22:548169-586058	-	-	-	intergenic_variant
1:1617906-1617910	-	-	-	intergenic_variant
22:602503-640372	ENSAPLG00020002214	ENSAPLT00020003275	Transcript	transcript_ablation
1:1817299-1817477	ENSAPLG00020012175	ENSAPLT00020018309	Transcript	downstream_gene_variant
1:1817299-1817477	ENSAPLG00020012175	ENSAPLT00020018310	Transcript	downstream_gene_variant
1:1819735-1819860	ENSAPLG00020012175	ENSAPLT00020018309	Transcript	downstream_gene_variant
1:1819735-1819860	ENSAPLG00020012175	ENSAPLT00020018310	Transcript	downstream_gene_variant
1:1842595-1842911	ENSAPLG00020012177	ENSAPLT00020018311	Transcript	intron_variant,feature_truncation
1:1842595-1842911	ENSAPLG00020012179	ENSAPLT00020018315	Transcript	downstream_gene_variant
1:1849321-1849322	ENSAPLG00020012177	ENSAPLT00020018311	Transcript	downstream_gene_variant
1:1849321-1849322	ENSAPLG00020012179	ENSAPLT00020018315	Transcript	intron_variant,feature_truncation
22:3792695-3826825	-	-	-	intergenic_variant
1:1853721-1864985	ENSAPLG00020012179	ENSAPLT00020018315	Transcript	coding_sequence_variant,intron_variant,feature_truncation
1:1876669-1877263	ENSAPLG00020012181	ENSAPLT00020018318	Transcript	stop_lost,coding_sequence_variant,3_prime_UTR_variant,feature_truncation
1:20784212-20814910	-	-	-	intergenic_variant
1:1895048-1895170	ENSAPLG00020012186	ENSAPLT00020020219	Transcript	intron_variant,feature_truncation
1:1895048-1895170	ENSAPLG00020012186	ENSAPLT00020020221	Transcript	intron_variant,feature_truncation
1:1910129-1910410	ENSAPLG00020012186	ENSAPLT00020020219	Transcript	intron_variant,feature_truncation
1:1910129-1910410	ENSAPLG00020012186	ENSAPLT00020020221	Transcript	intron_variant,feature_truncation
1:1911248-1911251	ENSAPLG00020012186	ENSAPLT00020020219	Transcript	intron_variant,feature_truncation
1:1911248-1911251	ENSAPLG00020012186	ENSAPLT00020020221	Transcript	intron_variant,feature_truncation
1:1935011-1935128	ENSAPLG00020012186	ENSAPLT00020020219	Transcript	intron_variant,feature_truncation
1:1935011-1935128	ENSAPLG00020012186	ENSAPLT00020020221	Transcript	intron_variant,feature_truncation
1:1935011-1935128	ENSAPLG00020012186	ENSAPLT00020020223	Transcript	intron_variant,feature_truncation
1:1935011-1935128	ENSAPLG00020012186	ENSAPLT00020020227	Transcript	intron_variant,feature_truncation
1:1935011-1935128	ENSAPLG00020012186	ENSAPLT00020020263	Transcript	intron_variant,feature_truncation
1:1944878-1944912	ENSAPLG00020012186	ENSAPLT00020020219	Transcript	downstream_gene_variant
1:1944878-1944912	ENSAPLG00020012186	ENSAPLT00020020221	Transcript	downstream_gene_variant
1:1944878-1944912	ENSAPLG00020012186	ENSAPLT00020020223	Transcript	downstream_gene_variant
1:1944878-1944912	ENSAPLG00020012186	ENSAPLT00020020227	Transcript	downstream_gene_variant
1:1944878-1944912	ENSAPLG00020012186	ENSAPLT00020020263	Transcript	downstream_gene_variant
1:1944878-1944912	ENSAPLG00020013329	ENSAPLT00020021136	Transcript	upstream_gene_variant
1:1944878-1944912	ENSAPLG00020013329	ENSAPLT00020021173	Transcript	upstream_gene_variant
1:1944878-1944912	ENSAPLG00020013329	ENSAPLT00020021175	Transcript	upstream_gene_variant
1:1978637-1978680	ENSAPLG00020013888	ENSAPLT00020021179	Transcript	intron_variant,feature_truncation
1:1978775-1978818	ENSAPLG00020013888	ENSAPLT00020021179	Transcript	intron_variant,feature_truncation
1:1997663-1997780	ENSAPLG00020013891	ENSAPLT00020023097	Transcript	intron_variant,feature_truncation
1:1997663-1997780	ENSAPLG00020013891	ENSAPLT00020023103	Transcript	intron_variant,feature_truncation
1:1997663-1997780	ENSAPLG00020013891	ENSAPLT00020023111	Transcript	intron_variant,feature_truncation
1:1997663-1997780	ENSAPLG00020013891	ENSAPLT00020023142	Transcript	intron_variant,feature_truncation
1:1997663-1997780	ENSAPLG00020013891	ENSAPLT00020023204	Transcript	intron_variant,feature_truncation
1:2021323-2021785	ENSAPLG00020013891	ENSAPLT00020023097	Transcript	intron_variant,feature_truncation
1:2024312-2024593	ENSAPLG00020013891	ENSAPLT00020023097	Transcript	intron_variant,feature_truncation
1:2039265-2039600	ENSAPLG00020013891	ENSAPLT00020023097	Transcript	intron_variant,feature_truncation
1:2039265-2039600	ENSAPLG00020015045	ENSAPLT00020023209	Transcript	downstream_gene_variant
1:2054404-2054466	ENSAPLG00020015045	ENSAPLT00020023209	Transcript	upstream_gene_variant
22:8931669-8957772	-	-	-	intergenic_variant
1:2070118-2070272	-	-	-	intergenic_variant
1:2204361-2204399	ENSAPLG00020015066	ENSAPLT00020023240	Transcript	upstream_gene_variant
1:2204361-2204399	ENSAPLG00020015069	ENSAPLT00020023244	Transcript	intron_variant,feature_truncation
1:2266809-2266813	ENSAPLG00020015143	ENSAPLT00020023361	Transcript	downstream_gene_variant
1:2266809-2266813	ENSAPLG00020015149	ENSAPLT00020023368	Transcript	intron_variant,feature_truncation
1:2266809-2266813	ENSAPLG00020015151	ENSAPLT00020023369	Transcript	downstream_gene_variant
1:2343764-2343793	ENSAPLG00020015170	ENSAPLT00020023396	Transcript	intron_variant,non_coding_transcript_variant,feature_truncation
22:8895601-8921690	-	-	-	intergenic_variant
34:6752020-6776988	-	-	-	intergenic_variant
22:3737392-3762113	ENSAPLG00020010778	ENSAPLT00020015985	Transcript	transcript_ablation
1:2436800-2436802	ENSAPLG00020015178	ENSAPLT00020023405	Transcript	downstream_gene_variant
1:2436800-2436802	ENSAPLG00020015179	ENSAPLT00020023406	Transcript	downstream_gene_variant
1:2671571-2671580	ENSAPLG00020015186	ENSAPLT00020023422	Transcript	downstream_gene_variant
1:2671571-2671580	ENSAPLG00020015188	ENSAPLT00020023426	Transcript	downstream_gene_variant
1:2672305-2672362	ENSAPLG00020015186	ENSAPLT00020023422	Transcript	downstream_gene_variant
1:2672305-2672362	ENSAPLG00020015188	ENSAPLT00020023426	Transcript	downstream_gene_variant
1:3032915-3032916	ENSAPLG00020015190	ENSAPLT00020023436	Transcript	intron_variant,feature_truncation
1:3394183-3394268	ENSAPLG00020015214	ENSAPLT00020023541	Transcript	upstream_gene_variant
1:3394183-3394268	ENSAPLG00020015214	ENSAPLT00020023545	Transcript	upstream_gene_variant
1:3873132-3873138	-	-	-	intergenic_variant
1:3968861-3968866	-	-	-	intergenic_variant
1:5663105-5663110	-	-	-	intergenic_variant
1:6387046-6387363	-	-	-	intergenic_variant
1:6447275-6447285	-	-	-	intergenic_variant
1:6570614-6570615	ENSAPLG00020000906	ENSAPLT00020001327	Transcript	intron_variant,feature_truncation
1:6577182-6577183	ENSAPLG00020000906	ENSAPLT00020001327	Transcript	intron_variant,feature_truncation
1:6850920-6850926	ENSAPLG00020000906	ENSAPLT00020001327	Transcript	intron_variant,feature_truncation
1:6850920-6850926	ENSAPLG00020000906	ENSAPLT00020001338	Transcript	intron_variant,feature_truncation
1:6850920-6850926	ENSAPLG00020000906	ENSAPLT00020001357	Transcript	intron_variant,feature_truncation
1:7031977-7031984	ENSAPLG00020000939	ENSAPLT00020001380	Transcript	intron_variant,feature_truncation
1:7607618-7607671	ENSAPLG00020001201	ENSAPLT00020001766	Transcript	intron_variant,feature_truncation
1:7616302-7616490	ENSAPLG00020001201	ENSAPLT00020001766	Transcript	intron_variant,feature_truncation
1:8469101-8469107	ENSAPLG00020001373	ENSAPLT00020002016	Transcript	upstream_gene_variant
1:8469101-8469107	ENSAPLG00020001373	ENSAPLT00020002028	Transcript	upstream_gene_variant
1:8520573-8520579	-	-	-	intergenic_variant
1:8520773-8520777	-	-	-	intergenic_variant
1:8544575-8544576	-	-	-	intergenic_variant
1:8830481-8830483	-	-	-	intergenic_variant
1:8830730-8830734	-	-	-	intergenic_variant
1:8947016-8947017	-	-	-	intergenic_variant
1:8948074-8948076	-	-	-	intergenic_variant
1:8989302-8989404	-	-	-	intergenic_variant
1:9347894-9347896	ENSAPLG00020001412	ENSAPLT00020002078	Transcript	intron_variant,feature_truncation
1:9347894-9347896	ENSAPLG00020001412	ENSAPLT00020002088	Transcript	intron_variant,feature_truncation
1:9347894-9347896	ENSAPLG00020001412	ENSAPLT00020002106	Transcript	intron_variant,feature_truncation
1:9347894-9347896	ENSAPLG00020001412	ENSAPLT00020002124	Transcript	intron_variant,feature_truncation
1:9397093-9397309	ENSAPLG00020001412	ENSAPLT00020002078	Transcript	intron_variant,feature_truncation
1:9397093-9397309	ENSAPLG00020001412	ENSAPLT00020002088	Transcript	intron_variant,feature_truncation
1:9397093-9397309	ENSAPLG00020001412	ENSAPLT00020002106	Transcript	intron_variant,feature_truncation
1:9397093-9397309	ENSAPLG00020001412	ENSAPLT00020002124	Transcript	intron_variant,feature_truncation
1:9432734-9432843	ENSAPLG00020001412	ENSAPLT00020002078	Transcript	intron_variant,feature_truncation
1:9432734-9432843	ENSAPLG00020001412	ENSAPLT00020002088	Transcript	intron_variant,feature_truncation
1:9432734-9432843	ENSAPLG00020001412	ENSAPLT00020002106	Transcript	intron_variant,feature_truncation
1:9432734-9432843	ENSAPLG00020001412	ENSAPLT00020002124	Transcript	intron_variant,feature_truncation
1:9758113-9758114	-	-	-	intergenic_variant
1:10091545-10091555	-	-	-	intergenic_variant
1:10310388-10310393	ENSAPLG00020001490	ENSAPLT00020002192	Transcript	intron_variant,feature_truncation
1:10310388-10310393	ENSAPLG00020001490	ENSAPLT00020002207	Transcript	intron_variant,feature_truncation
1:10431917-10431947	-	-	-	intergenic_variant
1:11798334-11798512	-	-	-	intergenic_variant
1:11841648-11841665	-	-	-	intergenic_variant
1:12135504-12135563	ENSAPLG00020001627	ENSAPLT00020002384	Transcript	intron_variant,feature_truncation
1:12781278	-	-	-	intergenic_variant
1:12977923-12977924	ENSAPLG00020001645	ENSAPLT00020002415	Transcript	downstream_gene_variant
1:12977925-12978027	ENSAPLG00020001645	ENSAPLT00020002415	Transcript	downstream_gene_variant
1:13000301-13000307	-	-	-	intergenic_variant
1:15917777-15917782	ENSAPLG00020003961	ENSAPLT00020005801	Transcript	downstream_gene_variant
1:15917777-15917782	ENSAPLG00020003970	ENSAPLT00020005817	Transcript	intron_variant,feature_truncation
1:16454546-16454547	ENSAPLG00020009432	ENSAPLT00020013861	Transcript	intron_variant,feature_truncation
1:16455604-16455605	ENSAPLG00020009432	ENSAPLT00020013861	Transcript	intron_variant,feature_truncation
1:16831276-16831280	-	-	-	intergenic_variant
1:17851974-17851980	-	-	-	intergenic_variant
1:18760359-18760361	ENSAPLG00020015866	ENSAPLT00020024594	Transcript	intron_variant,feature_truncation
1:18760359-18760361	ENSAPLG00020015866	ENSAPLT00020024595	Transcript	intron_variant,feature_truncation
1:18760359-18760361	ENSAPLG00020015866	ENSAPLT00020024596	Transcript	intron_variant,feature_truncation
1:18760460-18760467	ENSAPLG00020015866	ENSAPLT00020024594	Transcript	intron_variant,feature_truncation
1:18760460-18760467	ENSAPLG00020015866	ENSAPLT00020024595	Transcript	intron_variant,feature_truncation
1:18760460-18760467	ENSAPLG00020015866	ENSAPLT00020024596	Transcript	intron_variant,feature_truncation
1:18907518	-	-	-	intergenic_variant
1:19854802-19854805	-	-	-	intergenic_variant
8:11924959-11947820	ENSAPLG00020017266	ENSAPLT00020027069	Transcript	intron_variant,feature_truncation
1:20889916-20889921	-	-	-	intergenic_variant
1:20898810-20898811	-	-	-	intergenic_variant
1:21622856-21622882	-	-	-	intergenic_variant
1:22725175-22725212	ENSAPLG00020016169	ENSAPLT00020025103	Transcript	intron_variant,feature_truncation
1:23049731-23049734	-	-	-	intergenic_variant
1:23050753-23050754	-	-	-	intergenic_variant
1:23454183-23454202	-	-	-	intergenic_variant
1:24418125-24418134	ENSAPLG00020016247	ENSAPLT00020025217	Transcript	intron_variant,feature_truncation
1:24418125-24418134	ENSAPLG00020016247	ENSAPLT00020025223	Transcript	intron_variant,feature_truncation
1:24418125-24418134	ENSAPLG00020016247	ENSAPLT00020025227	Transcript	intron_variant,feature_truncation
1:24418125-24418134	ENSAPLG00020016247	ENSAPLT00020025233	Transcript	intron_variant,feature_truncation
1:24418125-24418134	ENSAPLG00020016247	ENSAPLT00020025236	Transcript	intron_variant,feature_truncation
1:24418125-24418134	ENSAPLG00020016247	ENSAPLT00020025238	Transcript	intron_variant,feature_truncation
1:24418125-24418134	ENSAPLG00020016247	ENSAPLT00020025241	Transcript	intron_variant,feature_truncation
1:24719849-24719857	ENSAPLG00020016263	ENSAPLT00020025248	Transcript	intron_variant,feature_truncation
1:24719849-24719857	ENSAPLG00020016263	ENSAPLT00020025254	Transcript	downstream_gene_variant
1:24719849-24719857	ENSAPLG00020016263	ENSAPLT00020025263	Transcript	downstream_gene_variant
1:24719849-24719857	ENSAPLG00020016263	ENSAPLT00020025264	Transcript	downstream_gene_variant
1:24893237-24893429	-	-	-	intergenic_variant
1:25198840-25198846	ENSAPLG00020016279	ENSAPLT00020025284	Transcript	intron_variant,feature_truncation
1:25198840-25198846	ENSAPLG00020016279	ENSAPLT00020025287	Transcript	intron_variant,feature_truncation
1:25198983-25198988	ENSAPLG00020016279	ENSAPLT00020025284	Transcript	intron_variant,feature_truncation
1:25198983-25198988	ENSAPLG00020016279	ENSAPLT00020025287	Transcript	intron_variant,feature_truncation
1:25328579-25328581	-	-	-	intergenic_variant
1:27081755-27081761	ENSAPLG00020016317	ENSAPLT00020025353	Transcript	intron_variant,feature_truncation
1:27081755-27081761	ENSAPLG00020016317	ENSAPLT00020025354	Transcript	intron_variant,feature_truncation
1:27081755-27081761	ENSAPLG00020016317	ENSAPLT00020025355	Transcript	intron_variant,feature_truncation
1:27081755-27081761	ENSAPLG00020016317	ENSAPLT00020025357	Transcript	intron_variant,feature_truncation
1:27916577-27916582	-	-	-	intergenic_variant
1:28103574-28103579	ENSAPLG00020016459	ENSAPLT00020025600	Transcript	intron_variant,feature_truncation
1:28492973	ENSAPLG00020016498	ENSAPLT00020026269	Transcript	intron_variant,feature_truncation
1:28492973	ENSAPLG00020016498	ENSAPLT00020026272	Transcript	intron_variant,feature_truncation
1:28492973	ENSAPLG00020016498	ENSAPLT00020026274	Transcript	intron_variant,feature_truncation
1:28492973	ENSAPLG00020016498	ENSAPLT00020026290	Transcript	intron_variant,feature_truncation
1:28492973	ENSAPLG00020016498	ENSAPLT00020026298	Transcript	intron_variant,feature_truncation
1:28492973	ENSAPLG00020016498	ENSAPLT00020026301	Transcript	intron_variant,feature_truncation
1:28492973	ENSAPLG00020016498	ENSAPLT00020026303	Transcript	intron_variant,feature_truncation
1:28492973	ENSAPLG00020016498	ENSAPLT00020026305	Transcript	intron_variant,feature_truncation
1:29166470-29166476	ENSAPLG00020016834	ENSAPLT00020026325	Transcript	intron_variant,feature_truncation
1:29302449-29302469	ENSAPLG00020004382	ENSAPLT00020006443	Transcript	downstream_gene_variant
1:29302449-29302469	ENSAPLG00020004382	ENSAPLT00020006517	Transcript	downstream_gene_variant
1:29302449-29302469	ENSAPLG00020016842	ENSAPLT00020026339	Transcript	upstream_gene_variant
1:29380579-29380591	ENSAPLG00020004441	ENSAPLT00020006535	Transcript	intron_variant,feature_truncation
1:30640237-30641095	-	-	-	intergenic_variant
1:30646623-30646625	-	-	-	intergenic_variant
1:30655001-30655003	-	-	-	intergenic_variant
1:30656058-30656062	-	-	-	intergenic_variant
1:31014083-31014085	-	-	-	intergenic_variant
1:31014446-31014453	-	-	-	intergenic_variant
1:33138855-33139077	ENSAPLG00020006647	ENSAPLT00020009709	Transcript	intron_variant,feature_truncation
1:34055368-34055371	-	-	-	intergenic_variant
1:34059231-34059259	-	-	-	intergenic_variant
1:34135456-34135548	-	-	-	intergenic_variant
1:34479375-34479377	-	-	-	intergenic_variant
1:34479376-34479975	-	-	-	intergenic_variant
1:34487186-34487316	-	-	-	intergenic_variant
1:34529694-34529704	-	-	-	intergenic_variant
1:34599078-34599098	-	-	-	intergenic_variant
1:35004553-35004633	-	-	-	intergenic_variant
1:36702002-36702041	-	-	-	intergenic_variant
1:36702040-36702091	-	-	-	intergenic_variant
1:37904114-37904115	-	-	-	intergenic_variant
1:37911538-37911540	-	-	-	intergenic_variant
1:38047015-38047165	-	-	-	intergenic_variant
1:39587002-39587036	ENSAPLG00020000747	ENSAPLT00020001703	Transcript	intron_variant,feature_truncation
1:39587002-39587036	ENSAPLG00020000747	ENSAPLT00020001706	Transcript	intron_variant,feature_truncation
1:39587002-39587036	ENSAPLG00020000747	ENSAPLT00020001711	Transcript	intron_variant,feature_truncation
1:39587002-39587036	ENSAPLG00020000747	ENSAPLT00020001721	Transcript	intron_variant,feature_truncation
1:40059885	-	-	-	intergenic_variant
1:40075997-40076295	-	-	-	intergenic_variant
1:40084190-40084195	-	-	-	intergenic_variant
1:40084540-40084545	-	-	-	intergenic_variant
1:40093006-40093553	-	-	-	intergenic_variant
1:40287300-40287301	-	-	-	intergenic_variant
1:40319307-40328624	-	-	-	intergenic_variant
1:40349992-40349994	-	-	-	intergenic_variant
1:41064935-41064946	ENSAPLG00020001327	ENSAPLT00020001975	Transcript	intron_variant,feature_truncation
1:41128091-41128361	ENSAPLG00020001352	ENSAPLT00020001991	Transcript	intron_variant,feature_truncation
1:42736870-42736873	-	-	-	intergenic_variant
1:42896780-42900605	ENSAPLG00020001698	ENSAPLT00020002504	Transcript	intron_variant,feature_truncation
1:42896780-42900605	ENSAPLG00020001698	ENSAPLT00020002507	Transcript	intron_variant,feature_truncation
1:42896780-42900605	ENSAPLG00020001732	ENSAPLT00020002628	Transcript	stop_lost,coding_sequence_variant,3_prime_UTR_variant,intron_variant,feature_truncation
1:42896780-42900605	ENSAPLG00020001732	ENSAPLT00020002637	Transcript	stop_lost,coding_sequence_variant,3_prime_UTR_variant,intron_variant,feature_truncation
1:42900855-42900861	ENSAPLG00020001698	ENSAPLT00020002504	Transcript	intron_variant,feature_truncation
1:42900855-42900861	ENSAPLG00020001698	ENSAPLT00020002507	Transcript	intron_variant,feature_truncation
1:42900855-42900861	ENSAPLG00020001732	ENSAPLT00020002628	Transcript	downstream_gene_variant
1:42900855-42900861	ENSAPLG00020001732	ENSAPLT00020002637	Transcript	downstream_gene_variant
1:43110573-43110791	-	-	-	intergenic_variant
1:43235744-43235750	-	-	-	intergenic_variant
1:43345554-43345556	-	-	-	intergenic_variant
1:43405323-43405324	-	-	-	intergenic_variant
1:43407934-43408104	-	-	-	intergenic_variant
1:43432839-43432843	-	-	-	intergenic_variant
1:43479420-43479426	-	-	-	intergenic_variant
1:43485172-43485221	-	-	-	intergenic_variant
1:43485728-43486203	-	-	-	intergenic_variant
1:43488033-43488840	-	-	-	intergenic_variant
1:43489525-43489585	ENSAPLG00020001902	ENSAPLT00020002820	Transcript	downstream_gene_variant
1:43788461-43788462	ENSAPLG00020003382	ENSAPLT00020004930	Transcript	upstream_gene_variant
1:43788461-43788462	ENSAPLG00020003399	ENSAPLT00020004951	Transcript	upstream_gene_variant
1:43789126-43789129	ENSAPLG00020003382	ENSAPLT00020004930	Transcript	upstream_gene_variant
1:43789126-43789129	ENSAPLG00020003399	ENSAPLT00020004951	Transcript	intron_variant,feature_truncation
1:43907033-43907036	ENSAPLG00020003410	ENSAPLT00020004970	Transcript	upstream_gene_variant
1:44005880-44005882	ENSAPLG00020003479	ENSAPLT00020005073	Transcript	upstream_gene_variant
1:44005880-44005882	ENSAPLG00020003491	ENSAPLT00020005089	Transcript	downstream_gene_variant
1:44005948-44005949	ENSAPLG00020003479	ENSAPLT00020005073	Transcript	upstream_gene_variant
1:44005948-44005949	ENSAPLG00020003491	ENSAPLT00020005089	Transcript	downstream_gene_variant
1:44032169-44032219	ENSAPLG00020003495	ENSAPLT00020005092	Transcript	downstream_gene_variant
1:44032169-44032219	ENSAPLG00020003505	ENSAPLT00020005107	Transcript	upstream_gene_variant
1:44191965-44191971	ENSAPLG00020003664	ENSAPLT00020005455	Transcript	intron_variant,feature_truncation
1:44191965-44191971	ENSAPLG00020003664	ENSAPLT00020005467	Transcript	intron_variant,feature_truncation
1:45014243-45014485	ENSAPLG00020004428	ENSAPLT00020006515	Transcript	downstream_gene_variant
1:45014243-45014485	ENSAPLG00020004434	ENSAPLT00020006522	Transcript	intron_variant,feature_truncation
1:45014243-45014485	ENSAPLG00020004438	ENSAPLT00020006532	Transcript	downstream_gene_variant
1:45014243-45014485	ENSAPLG00020004443	ENSAPLT00020006536	Transcript	upstream_gene_variant
1:45014243-45014485	ENSAPLG00020004450	ENSAPLT00020006541	Transcript	downstream_gene_variant
1:45014243-45014485	ENSAPLG00020004456	ENSAPLT00020006547	Transcript	upstream_gene_variant
22:9370111-9391444	ENSAPLG00020011030	ENSAPLT00020016378	Transcript	downstream_gene_variant
22:9423596-9444928	ENSAPLG00020007407	ENSAPLT00020010868	Transcript	downstream_gene_variant
1:45259241-45259277	-	-	-	intergenic_variant
1:45528649-45528748	ENSAPLG00020004403	ENSAPLT00020006494	Transcript	intron_variant,feature_truncation
1:45528649-45528748	ENSAPLG00020004477	ENSAPLT00020006846	Transcript	downstream_gene_variant
1:45528649-45528748	ENSAPLG00020004477	ENSAPLT00020006861	Transcript	downstream_gene_variant
1:45541237-45541241	ENSAPLG00020004477	ENSAPLT00020006846	Transcript	intron_variant,feature_truncation
1:45541237-45541241	ENSAPLG00020004477	ENSAPLT00020006861	Transcript	intron_variant,feature_truncation
1:45655960-45655966	ENSAPLG00020004826	ENSAPLT00020022840	Transcript	intron_variant,feature_truncation
1:45655960-45655966	ENSAPLG00020004826	ENSAPLT00020022842	Transcript	intron_variant,feature_truncation
1:45655960-45655966	ENSAPLG00020004826	ENSAPLT00020022843	Transcript	intron_variant,feature_truncation
1:45655960-45655966	ENSAPLG00020004826	ENSAPLT00020022945	Transcript	intron_variant,feature_truncation
1:45655960-45655966	ENSAPLG00020004826	ENSAPLT00020022947	Transcript	intron_variant,feature_truncation
1:45655960-45655966	ENSAPLG00020004826	ENSAPLT00020023042	Transcript	intron_variant,feature_truncation
1:45655960-45655966	ENSAPLG00020004826	ENSAPLT00020023055	Transcript	intron_variant,feature_truncation
1:45655960-45655966	ENSAPLG00020004826	ENSAPLT00020023067	Transcript	intron_variant,feature_truncation
1:45655960-45655966	ENSAPLG00020004826	ENSAPLT00020023079	Transcript	intron_variant,feature_truncation
1:45728486	ENSAPLG00020004826	ENSAPLT00020022840	Transcript	intron_variant,feature_truncation
1:45728486	ENSAPLG00020004826	ENSAPLT00020022842	Transcript	intron_variant,feature_truncation
1:45728486	ENSAPLG00020004826	ENSAPLT00020022843	Transcript	intron_variant,feature_truncation
1:45728486	ENSAPLG00020004826	ENSAPLT00020022945	Transcript	intron_variant,feature_truncation
1:45728486	ENSAPLG00020004826	ENSAPLT00020022947	Transcript	intron_variant,feature_truncation
1:45728486	ENSAPLG00020004826	ENSAPLT00020023042	Transcript	intron_variant,feature_truncation
1:45728486	ENSAPLG00020004826	ENSAPLT00020023055	Transcript	intron_variant,feature_truncation
1:45728486	ENSAPLG00020004826	ENSAPLT00020023067	Transcript	intron_variant,feature_truncation
1:45728486	ENSAPLG00020004826	ENSAPLT00020023079	Transcript	intron_variant,feature_truncation
1:47499240-47499307	ENSAPLG00020015095	ENSAPLT00020023280	Transcript	intron_variant,feature_truncation
1:47932234-47932240	ENSAPLG00020015781	ENSAPLT00020025292	Transcript	upstream_gene_variant
1:47932234-47932240	ENSAPLG00020015781	ENSAPLT00020025293	Transcript	upstream_gene_variant
1:47932234-47932240	ENSAPLG00020015781	ENSAPLT00020025305	Transcript	upstream_gene_variant
1:48102220-48102441	ENSAPLG00020016294	ENSAPLT00020025321	Transcript	intron_variant,feature_truncation
1:48102220-48102441	ENSAPLG00020016294	ENSAPLT00020025323	Transcript	intron_variant,feature_truncation
1:48243130-48243138	-	-	-	intergenic_variant
1:48266804-48270098	-	-	-	intergenic_variant
1:48311714-48311716	-	-	-	intergenic_variant
1:48358050-48358059	ENSAPLG00020016302	ENSAPLT00020025331	Transcript	intron_variant,feature_truncation
1:48387337-48387344	ENSAPLG00020016302	ENSAPLT00020025331	Transcript	intron_variant,feature_truncation
1:48871498-48871599	-	-	-	intergenic_variant
1:49169186-49169188	-	-	-	intergenic_variant
1:49217290-49217297	-	-	-	intergenic_variant
1:49648532-49648533	-	-	-	intergenic_variant
1:49842851-49842855	-	-	-	intergenic_variant
1:49842976-49842977	-	-	-	intergenic_variant
1:49939776-49939833	-	-	-	intergenic_variant
1:50875522-50875525	-	-	-	intergenic_variant
1:52377088-52377093	-	-	-	intergenic_variant
1:52434578-52439659	-	-	-	intergenic_variant
1:52449844	-	-	-	intergenic_variant
1:52545857-52545865	-	-	-	intergenic_variant
1:52670845-52670847	-	-	-	intergenic_variant
1:52714029-52714031	ENSAPLG00020000658	ENSAPLT00020000968	Transcript	inframe_deletion,feature_truncation
1:52732836	ENSAPLG00020000658	ENSAPLT00020000968	Transcript	upstream_gene_variant
1:53537232-53537245	ENSAPLG00020000756	ENSAPLT00020001078	Transcript	intron_variant,feature_truncation
1:53537232-53537245	ENSAPLG00020000756	ENSAPLT00020001097	Transcript	intron_variant,feature_truncation
1:53537232-53537245	ENSAPLG00020000756	ENSAPLT00020001119	Transcript	intron_variant,feature_truncation
1:53537232-53537245	ENSAPLG00020000756	ENSAPLT00020001136	Transcript	intron_variant,feature_truncation
1:53537232-53537245	ENSAPLG00020000756	ENSAPLT00020001202	Transcript	intron_variant,feature_truncation
9:18261651-18281524	ENSAPLG00020013762	ENSAPLT00020020952	Transcript	downstream_gene_variant
1:53995055-53995060	-	-	-	intergenic_variant
1:54428182-54428219	-	-	-	intergenic_variant
1:54640880-54640890	ENSAPLG00020007135	ENSAPLT00020010450	Transcript	stop_lost,coding_sequence_variant,3_prime_UTR_variant,feature_truncation
22:7080953-7100081	-	-	-	intergenic_variant
1:55499458-55499459	ENSAPLG00020000065	ENSAPLT00020000076	Transcript	upstream_gene_variant
1:55499458-55499459	ENSAPLG00020000108	ENSAPLT00020000120	Transcript	downstream_gene_variant
1:55499458-55499459	ENSAPLG00020000108	ENSAPLT00020000263	Transcript	downstream_gene_variant
1:55499458-55499459	ENSAPLG00020000108	ENSAPLT00020000275	Transcript	downstream_gene_variant
1:55499458-55499459	ENSAPLG00020000108	ENSAPLT00020000289	Transcript	downstream_gene_variant
1:55499458-55499459	ENSAPLG00020000108	ENSAPLT00020000295	Transcript	downstream_gene_variant
1:55499458-55499459	ENSAPLG00020000108	ENSAPLT00020000311	Transcript	downstream_gene_variant
1:55983924-55983927	-	-	-	intergenic_variant
1:56061613-56061619	ENSAPLG00020017980	ENSAPLT00020028403	Transcript	intron_variant,non_coding_transcript_variant,feature_truncation
1:56061613-56061619	ENSAPLG00020017981	ENSAPLT00020028404	Transcript	downstream_gene_variant
1:56876599-56876759	ENSAPLG00020017986	ENSAPLT00020028420	Transcript	intron_variant,feature_truncation
1:56876599-56876759	ENSAPLG00020017986	ENSAPLT00020028424	Transcript	intron_variant,feature_truncation
1:56876599-56876759	ENSAPLG00020017986	ENSAPLT00020028426	Transcript	intron_variant,feature_truncation
1:56941996-56942008	-	-	-	intergenic_variant
1:57126294-57126296	ENSAPLG00020017988	ENSAPLT00020028429	Transcript	intron_variant,feature_truncation
1:57176802-57176808	ENSAPLG00020017996	ENSAPLT00020028437	Transcript	intron_variant,feature_truncation
1:57453144-57453149	ENSAPLG00020018006	ENSAPLT00020028457	Transcript	intron_variant,feature_truncation
1:57453144-57453149	ENSAPLG00020018006	ENSAPLT00020028458	Transcript	intron_variant,feature_truncation
1:57453747-57453749	ENSAPLG00020018006	ENSAPLT00020028457	Transcript	intron_variant,feature_truncation
1:57453747-57453749	ENSAPLG00020018006	ENSAPLT00020028458	Transcript	intron_variant,feature_truncation
1:57612986-57613142	-	-	-	intergenic_variant
1:57613274-57613298	-	-	-	intergenic_variant
1:57664539-57664544	ENSAPLG00020018011	ENSAPLT00020028468	Transcript	intron_variant,feature_truncation
1:57679231-57679418	ENSAPLG00020018011	ENSAPLT00020028468	Transcript	intron_variant,feature_truncation
1:57680301-57680303	ENSAPLG00020018011	ENSAPLT00020028468	Transcript	intron_variant,feature_truncation
1:57719806-57719809	ENSAPLG00020018011	ENSAPLT00020028468	Transcript	intron_variant,feature_truncation
1:57723914-57723915	ENSAPLG00020018011	ENSAPLT00020028468	Transcript	intron_variant,feature_truncation
1:57836559-57836566	ENSAPLG00020018016	ENSAPLT00020028477	Transcript	intron_variant,feature_truncation
1:57966842-57966844	-	-	-	intergenic_variant
1:58441463-58444030	ENSAPLG00020018052	ENSAPLT00020028552	Transcript	intron_variant,feature_truncation
1:58729336-58729344	ENSAPLG00020018067	ENSAPLT00020028572	Transcript	upstream_gene_variant
1:58729336-58729344	ENSAPLG00020018069	ENSAPLT00020028576	Transcript	downstream_gene_variant
1:58729336-58729344	ENSAPLG00020018071	ENSAPLT00020028578	Transcript	downstream_gene_variant
1:58729336-58729344	ENSAPLG00020018071	ENSAPLT00020028579	Transcript	downstream_gene_variant
1:59505277	ENSAPLG00020018110	ENSAPLT00020028642	Transcript	intron_variant,feature_truncation
1:59505277	ENSAPLG00020018113	ENSAPLT00020028648	Transcript	downstream_gene_variant
1:59505277	ENSAPLG00020018115	ENSAPLT00020028651	Transcript	upstream_gene_variant
1:59505277	ENSAPLG00020018115	ENSAPLT00020028653	Transcript	upstream_gene_variant
1:59509407	ENSAPLG00020018110	ENSAPLT00020028642	Transcript	intron_variant,feature_truncation
1:59509407	ENSAPLG00020018115	ENSAPLT00020028651	Transcript	upstream_gene_variant
1:59509407	ENSAPLG00020018115	ENSAPLT00020028653	Transcript	upstream_gene_variant
1:59615222-59615635	-	-	-	intergenic_variant
1:59630030-59630034	ENSAPLG00020018118	ENSAPLT00020028656	Transcript	upstream_gene_variant
1:61027892-61027895	ENSAPLG00020018340	ENSAPLT00020029088	Transcript	intron_variant,feature_truncation
1:61027892-61027895	ENSAPLG00020018340	ENSAPLT00020029089	Transcript	intron_variant,feature_truncation
1:61400506-61400513	ENSAPLG00020000040	ENSAPLT00020000046	Transcript	intron_variant,feature_truncation
1:61660871-61660974	-	-	-	intergenic_variant
1:61962910-61963077	-	-	-	intergenic_variant
1:62693076-62693082	-	-	-	intergenic_variant
1:62927631-62936728	-	-	-	intergenic_variant
1:62982650-62982718	-	-	-	intergenic_variant
1:62987879-63030421	-	-	-	intergenic_variant
1:63054006-63054014	-	-	-	intergenic_variant
1:63054013-63054114	-	-	-	intergenic_variant
1:63062862-63062866	-	-	-	intergenic_variant
1:63086022-63086023	-	-	-	intergenic_variant
1:63692914-63692916	-	-	-	intergenic_variant
1:63701169-63701170	-	-	-	intergenic_variant
1:63761261-63761263	-	-	-	intergenic_variant
1:66573438-66573480	ENSAPLG00020013883	ENSAPLT00020021169	Transcript	upstream_gene_variant
1:67010935-67010937	ENSAPLG00020013889	ENSAPLT00020021180	Transcript	intron_variant,feature_truncation
1:68192747-68192773	-	-	-	intergenic_variant
1:70306366-70306374	ENSAPLG00020005607	ENSAPLT00020008215	Transcript	intron_variant,feature_truncation
1:73970044-73970332	-	-	-	intergenic_variant
1:73970750-73971501	-	-	-	intergenic_variant
1:74067042-74067237	ENSAPLG00020006337	ENSAPLT00020009251	Transcript	upstream_gene_variant
1:74558530-74567960	-	-	-	intergenic_variant
1:74612329-74612981	-	-	-	intergenic_variant
Z:44874357-44892750	-	-	-	intergenic_variant
22:1255116-1272425	ENSAPLG00020010687	ENSAPLT00020015832	Transcript	intron_variant,feature_truncation
1:75836781-75836787	-	-	-	intergenic_variant
2:108933658-108950719	ENSAPLG00020012019	ENSAPLT00020018036	Transcript	coding_sequence_variant,intron_variant,feature_truncation
2:108933658-108950719	ENSAPLG00020012019	ENSAPLT00020018040	Transcript	coding_sequence_variant,intron_variant,feature_truncation
2:108933658-108950719	ENSAPLG00020012019	ENSAPLT00020018045	Transcript	coding_sequence_variant,intron_variant,feature_truncation
2:108933658-108950719	ENSAPLG00020012019	ENSAPLT00020018046	Transcript	coding_sequence_variant,intron_variant,feature_truncation
2:108933658-108950719	ENSAPLG00020012019	ENSAPLT00020018049	Transcript	coding_sequence_variant,intron_variant,feature_truncation
2:108933658-108950719	ENSAPLG00020012019	ENSAPLT00020018050	Transcript	coding_sequence_variant,intron_variant,feature_truncation
2:108933658-108950719	ENSAPLG00020012019	ENSAPLT00020018052	Transcript	coding_sequence_variant,intron_variant,feature_truncation
2:108933658-108950719	ENSAPLG00020012019	ENSAPLT00020018056	Transcript	coding_sequence_variant,intron_variant,feature_truncation
Z:26289633-26304857	ENSAPLG00020009081	ENSAPLT00020013329	Transcript	stop_lost,coding_sequence_variant,3_prime_UTR_variant,intron_variant,feature_truncation
1:77001755-77001850	ENSAPLG00020007516	ENSAPLT00020011018	Transcript	downstream_gene_variant
1:77038705-77040887	ENSAPLG00020007516	ENSAPLT00020011018	Transcript	intron_variant,feature_truncation
1:77038705-77040887	ENSAPLG00020007516	ENSAPLT00020011027	Transcript	intron_variant,feature_truncation
1:77157537-77166756	ENSAPLG00020007544	ENSAPLT00020011048	Transcript	coding_sequence_variant,intron_variant,feature_truncation
1:77212661-77262917	ENSAPLG00020007544	ENSAPLT00020011048	Transcript	coding_sequence_variant,5_prime_UTR_variant,intron_variant,feature_truncation
1:77212661-77262917	ENSAPLG00020007594	ENSAPLT00020011107	Transcript	downstream_gene_variant
1:77212661-77262917	ENSAPLG00020007594	ENSAPLT00020011158	Transcript	downstream_gene_variant
1:77212661-77262917	ENSAPLG00020007594	ENSAPLT00020011239	Transcript	downstream_gene_variant
1:77212661-77262917	ENSAPLG00020007594	ENSAPLT00020011299	Transcript	downstream_gene_variant
1:77212661-77262917	ENSAPLG00020007594	ENSAPLT00020011380	Transcript	downstream_gene_variant
1:77212661-77262917	ENSAPLG00020007594	ENSAPLT00020011497	Transcript	downstream_gene_variant
1:77212661-77262917	ENSAPLG00020007594	ENSAPLT00020011549	Transcript	downstream_gene_variant
1:77641321-77660267	ENSAPLG00020000013	ENSAPLT00020000014	Transcript	downstream_gene_variant
1:77641321-77660267	ENSAPLG00020000013	ENSAPLT00020000019	Transcript	downstream_gene_variant
1:77641321-77660267	ENSAPLG00020000013	ENSAPLT00020000023	Transcript	downstream_gene_variant
1:77641321-77660267	ENSAPLG00020000013	ENSAPLT00020000027	Transcript	downstream_gene_variant
1:77641321-77660267	ENSAPLG00020000013	ENSAPLT00020000031	Transcript	downstream_gene_variant
1:78707853-78708849	-	-	-	intergenic_variant
1:78709727-78710579	-	-	-	intergenic_variant
1:78713072-78713073	-	-	-	intergenic_variant
1:78713386-78714684	-	-	-	intergenic_variant
1:78716923-78717435	-	-	-	intergenic_variant
1:78719886-78721746	-	-	-	intergenic_variant
1:78727018-78727100	ENSAPLG00020000394	ENSAPLT00020000522	Transcript	downstream_gene_variant
1:78731653-78732084	ENSAPLG00020000394	ENSAPLT00020000522	Transcript	intron_variant,non_coding_transcript_variant,feature_truncation
1:78733548-78737139	ENSAPLG00020000394	ENSAPLT00020000522	Transcript	intron_variant,non_coding_transcript_variant,feature_truncation
1:78740057-78740069	ENSAPLG00020000394	ENSAPLT00020000522	Transcript	intron_variant,non_coding_transcript_variant,feature_truncation
1:78765644-78820624	ENSAPLG00020000420	ENSAPLT00020000631	Transcript	transcript_ablation
1:78765644-78820624	ENSAPLG00020000420	ENSAPLT00020000647	Transcript	transcript_ablation
1:78988754-78988815	ENSAPLG00020001025	ENSAPLT00020010599	Transcript	intron_variant,feature_truncation
1:78988754-78988815	ENSAPLG00020001025	ENSAPLT00020016226	Transcript	intron_variant,feature_truncation
1:78988754-78988815	ENSAPLG00020001025	ENSAPLT00020016448	Transcript	intron_variant,feature_truncation
1:78988754-78988815	ENSAPLG00020001025	ENSAPLT00020017711	Transcript	intron_variant,feature_truncation
1:78988754-78988815	ENSAPLG00020001025	ENSAPLT00020017901	Transcript	intron_variant,feature_truncation
1:78988754-78988815	ENSAPLG00020001025	ENSAPLT00020018517	Transcript	intron_variant,feature_truncation
1:78988754-78988815	ENSAPLG00020001025	ENSAPLT00020018535	Transcript	intron_variant,feature_truncation
1:78988754-78988815	ENSAPLG00020001025	ENSAPLT00020018627	Transcript	intron_variant,feature_truncation
1:78988754-78988815	ENSAPLG00020001025	ENSAPLT00020018899	Transcript	intron_variant,feature_truncation
1:78988754-78988815	ENSAPLG00020001025	ENSAPLT00020019051	Transcript	intron_variant,feature_truncation
1:79230965-79232020	ENSAPLG00020012612	ENSAPLT00020019071	Transcript	downstream_gene_variant
1:79256849-79257022	-	-	-	intergenic_variant
1:79490754-79490757	-	-	-	intergenic_variant
1:79496627-79496637	-	-	-	intergenic_variant
1:79803117-79803119	-	-	-	intergenic_variant
1:79807517-79807518	-	-	-	intergenic_variant
35:1170987-1186017	ENSAPLG00020003388	ENSAPLT00020004941	Transcript	transcript_ablation
Z:30892536-30907311	ENSAPLG00020009962	ENSAPLT00020014660	Transcript	intron_variant,non_coding_transcript_variant,feature_truncation
1:81435627-81435630	ENSAPLG00020014075	ENSAPLT00020021529	Transcript	intron_variant,feature_truncation
1:81435627-81435630	ENSAPLG00020014075	ENSAPLT00020021531	Transcript	intron_variant,feature_truncation
1:81435971-81435973	ENSAPLG00020014075	ENSAPLT00020021529	Transcript	intron_variant,feature_truncation
1:81435971-81435973	ENSAPLG00020014075	ENSAPLT00020021531	Transcript	intron_variant,feature_truncation
1:81436218-81438375	ENSAPLG00020014075	ENSAPLT00020021529	Transcript	coding_sequence_variant,intron_variant,feature_truncation
1:81436218-81438375	ENSAPLG00020014075	ENSAPLT00020021531	Transcript	coding_sequence_variant,intron_variant,feature_truncation
1:81454543-81454671	ENSAPLG00020014082	ENSAPLT00020021538	Transcript	downstream_gene_variant
1:81454676-81454759	ENSAPLG00020014082	ENSAPLT00020021538	Transcript	downstream_gene_variant
1:81457148-81457150	ENSAPLG00020014082	ENSAPLT00020021538	Transcript	downstream_gene_variant
1:81620775-81621047	ENSAPLG00020014200	ENSAPLT00020021740	Transcript	downstream_gene_variant
1:81620775-81621047	ENSAPLG00020014203	ENSAPLT00020021751	Transcript	upstream_gene_variant
1:81664708-81675758	ENSAPLG00020014203	ENSAPLT00020021751	Transcript	coding_sequence_variant,intron_variant,feature_truncation
1:81664708-81675758	ENSAPLG00020014203	ENSAPLT00020021754	Transcript	coding_sequence_variant,intron_variant,feature_truncation
1:82007901-82008955	ENSAPLG00020000081	ENSAPLT00020000088	Transcript	intron_variant,feature_truncation
1:82021299-82021893	ENSAPLG00020000081	ENSAPLT00020000088	Transcript	intron_variant,feature_truncation
1:82169289-82169684	ENSAPLG00020000114	ENSAPLT00020000127	Transcript	intron_variant,feature_truncation
1:82169289-82169684	ENSAPLG00020000134	ENSAPLT00020000150	Transcript	downstream_gene_variant
1:82189502-82189506	ENSAPLG00020000114	ENSAPLT00020000127	Transcript	intron_variant,feature_truncation
1:82189502-82189506	ENSAPLG00020000166	ENSAPLT00020000190	Transcript	downstream_gene_variant
1:82189502-82189506	ENSAPLG00020000181	ENSAPLT00020000215	Transcript	downstream_gene_variant
1:82189502-82189506	ENSAPLG00020000181	ENSAPLT00020000222	Transcript	downstream_gene_variant
25:3140865-3155171	ENSAPLG00020007693	ENSAPLT00020011397	Transcript	upstream_gene_variant
25:3140865-3155171	ENSAPLG00020007693	ENSAPLT00020011411	Transcript	upstream_gene_variant
25:3140865-3155171	ENSAPLG00020007874	ENSAPLT00020011479	Transcript	coding_sequence_variant,5_prime_UTR_variant,intron_variant,feature_truncation
25:3140865-3155171	ENSAPLG00020007895	ENSAPLT00020011507	Transcript	transcript_ablation
25:3140865-3155171	ENSAPLG00020007909	ENSAPLT00020011522	Transcript	transcript_ablation
25:3140865-3155171	ENSAPLG00020007931	ENSAPLT00020011557	Transcript	downstream_gene_variant
25:3140865-3155171	ENSAPLG00020007931	ENSAPLT00020011584	Transcript	downstream_gene_variant
25:3140865-3155171	ENSAPLG00020007931	ENSAPLT00020011601	Transcript	downstream_gene_variant
1:82319077-82319303	ENSAPLG00020000425	ENSAPLT00020000628	Transcript	intron_variant,feature_truncation
1:82319077-82319303	ENSAPLG00020000425	ENSAPLT00020000662	Transcript	intron_variant,feature_truncation
1:82319077-82319303	ENSAPLG00020000425	ENSAPLT00020000676	Transcript	intron_variant,feature_truncation
1:82319077-82319303	ENSAPLG00020000425	ENSAPLT00020000691	Transcript	intron_variant,feature_truncation
1:82466553-82466558	-	-	-	intergenic_variant
1:82466619-82467004	-	-	-	intergenic_variant
1:82828080-82828090	ENSAPLG00020001893	ENSAPLT00020002811	Transcript	upstream_gene_variant
1:83599150-83599871	ENSAPLG00020008027	ENSAPLT00020011703	Transcript	intron_variant,feature_truncation
1:83599150-83599871	ENSAPLG00020008027	ENSAPLT00020011705	Transcript	intron_variant,feature_truncation
1:83599150-83599871	ENSAPLG00020008027	ENSAPLT00020011710	Transcript	upstream_gene_variant
1:83696458-83696576	ENSAPLG00020008058	ENSAPLT00020011756	Transcript	intron_variant,feature_truncation
1:83820904-83820912	-	-	-	intergenic_variant
1:83827625-83828121	-	-	-	intergenic_variant
1:83832754-83833376	-	-	-	intergenic_variant
1:83844138-83844195	-	-	-	intergenic_variant
1:83849778-83849976	-	-	-	intergenic_variant
1:83870659-83871147	-	-	-	intergenic_variant
1:83871787-83872582	-	-	-	intergenic_variant
1:83876115-83876282	-	-	-	intergenic_variant
1:83876989-83877329	-	-	-	intergenic_variant
1:83879810-83879816	-	-	-	intergenic_variant
1:83879820-83883926	ENSAPLG00020008083	ENSAPLT00020011792	Transcript	upstream_gene_variant
1:83884238-83884404	ENSAPLG00020008083	ENSAPLT00020011792	Transcript	upstream_gene_variant
1:83884404-83884407	ENSAPLG00020008083	ENSAPLT00020011792	Transcript	upstream_gene_variant
1:84717166-84717171	ENSAPLG00020005233	ENSAPLT00020007708	Transcript	upstream_gene_variant
1:84717166-84717171	ENSAPLG00020005233	ENSAPLT00020007733	Transcript	upstream_gene_variant
1:89821398-89822774	-	-	-	intergenic_variant
1:89822786-89822887	-	-	-	intergenic_variant
1:89822886-89822891	-	-	-	intergenic_variant
1:89832495-89832497	-	-	-	intergenic_variant
1:89866485-89866488	ENSAPLG00020004866	ENSAPLT00020007181	Transcript	intron_variant,feature_truncation
1:90350894-90350906	-	-	-	intergenic_variant
1:90400785-90400808	-	-	-	intergenic_variant
1:90511861-90511866	ENSAPLG00020005316	ENSAPLT00020007789	Transcript	upstream_gene_variant
34:4044354-4058494	-	-	-	intergenic_variant
Z:11032796-11046006	-	-	-	intergenic_variant
1:92285765-92285772	-	-	-	intergenic_variant
1:92600150-92600250	ENSAPLG00020010604	ENSAPLT00020015699	Transcript	intron_variant,feature_truncation
1:92600150-92600250	ENSAPLG00020010604	ENSAPLT00020015706	Transcript	upstream_gene_variant
1:92600150-92600250	ENSAPLG00020010618	ENSAPLT00020015719	Transcript	upstream_gene_variant
1:92600150-92600250	ENSAPLG00020010618	ENSAPLT00020015723	Transcript	upstream_gene_variant
1:92600150-92600250	ENSAPLG00020010618	ENSAPLT00020015726	Transcript	upstream_gene_variant
1:92600150-92600250	ENSAPLG00020010618	ENSAPLT00020015728	Transcript	upstream_gene_variant
1:92600150-92600250	ENSAPLG00020010618	ENSAPLT00020015732	Transcript	upstream_gene_variant
1:92619634-92619637	ENSAPLG00020010618	ENSAPLT00020015719	Transcript	intron_variant,feature_truncation
1:92619634-92619637	ENSAPLG00020010618	ENSAPLT00020015723	Transcript	intron_variant,feature_truncation
1:92619634-92619637	ENSAPLG00020010618	ENSAPLT00020015726	Transcript	intron_variant,feature_truncation
1:92619634-92619637	ENSAPLG00020010618	ENSAPLT00020015732	Transcript	intron_variant,feature_truncation
1:92619634-92619637	ENSAPLG00020010618	ENSAPLT00020015739	Transcript	upstream_gene_variant
1:92619634-92619637	ENSAPLG00020010659	ENSAPLT00020015916	Transcript	intron_variant,feature_truncation
1:92619634-92619637	ENSAPLG00020010659	ENSAPLT00020015929	Transcript	intron_variant,feature_truncation
1:93587401-93588617	-	-	-	intergenic_variant
1:94734868-94734873	-	-	-	intergenic_variant
1:95266899-95266906	-	-	-	intergenic_variant
1:95612776-95612782	-	-	-	intergenic_variant
1:95634972-95634976	-	-	-	intergenic_variant
1:95636870-95636872	-	-	-	intergenic_variant
1:95917512-95917514	ENSAPLG00020015475	ENSAPLT00020023951	Transcript	intron_variant,feature_truncation
1:95917512-95917514	ENSAPLG00020015475	ENSAPLT00020023954	Transcript	intron_variant,feature_truncation
1:95917512-95917514	ENSAPLG00020015475	ENSAPLT00020023961	Transcript	intron_variant,feature_truncation
1:95925021-95925023	ENSAPLG00020015475	ENSAPLT00020023951	Transcript	intron_variant,feature_truncation
1:95925021-95925023	ENSAPLG00020015475	ENSAPLT00020023954	Transcript	intron_variant,feature_truncation
1:95925021-95925023	ENSAPLG00020015475	ENSAPLT00020023961	Transcript	intron_variant,feature_truncation
1:95977482-95977546	ENSAPLG00020015475	ENSAPLT00020023951	Transcript	intron_variant,feature_truncation
1:95977482-95977546	ENSAPLG00020015475	ENSAPLT00020023954	Transcript	intron_variant,feature_truncation
1:95977482-95977546	ENSAPLG00020015475	ENSAPLT00020023961	Transcript	intron_variant,feature_truncation
1:96092779-96092782	ENSAPLG00020015475	ENSAPLT00020023951	Transcript	intron_variant,feature_truncation
1:96092779-96092782	ENSAPLG00020015475	ENSAPLT00020023954	Transcript	intron_variant,feature_truncation
1:96092779-96092782	ENSAPLG00020015475	ENSAPLT00020023961	Transcript	intron_variant,feature_truncation
1:97174118-97174126	ENSAPLG00020015575	ENSAPLT00020024109	Transcript	intron_variant,feature_truncation
1:97781800-97781801	-	-	-	intergenic_variant
1:98830839-98830858	-	-	-	intergenic_variant
1:99520167-99520173	ENSAPLG00020000039	ENSAPLT00020000044	Transcript	upstream_gene_variant
1:99578112-99578119	-	-	-	intergenic_variant
1:99785019-99785022	-	-	-	intergenic_variant
1:100335744-100335751	-	-	-	intergenic_variant
1:100350487-100351715	ENSAPLG00020000049	ENSAPLT00020000055	Transcript	downstream_gene_variant
1:100409209-100409211	-	-	-	intergenic_variant
4:58884664-58897701	-	-	-	intergenic_variant
1:100438957-100438958	-	-	-	intergenic_variant
1:100510621-100510883	-	-	-	intergenic_variant
1:100517426-100518050	ENSAPLG00020000063	ENSAPLT00020000071	Transcript	downstream_gene_variant
36:680487-693277	-	-	-	intergenic_variant
1:100524293-100524302	ENSAPLG00020000063	ENSAPLT00020000071	Transcript	upstream_gene_variant
1:100555769-100555772	-	-	-	intergenic_variant
1:101074410-101074418	-	-	-	intergenic_variant
1:101147400-101147409	-	-	-	intergenic_variant
1:2405736-2418517	ENSAPLG00020015176	ENSAPLT00020023403	Transcript	coding_sequence_variant,5_prime_UTR_variant,intron_variant,feature_truncation
1:101709854-101711625	ENSAPLG00020000168	ENSAPLT00020000199	Transcript	coding_sequence_variant,5_prime_UTR_variant,intron_variant,feature_truncation
1:101709854-101711625	ENSAPLG00020000168	ENSAPLT00020000246	Transcript	coding_sequence_variant,5_prime_UTR_variant,intron_variant,feature_truncation
1:102121475-102121481	ENSAPLG00020000168	ENSAPLT00020000199	Transcript	intron_variant,feature_truncation
1:102121475-102121481	ENSAPLG00020000168	ENSAPLT00020000246	Transcript	intron_variant,feature_truncation
1:102121475-102121481	ENSAPLG00020000168	ENSAPLT00020000256	Transcript	intron_variant,feature_truncation
1:102121475-102121481	ENSAPLG00020000168	ENSAPLT00020000285	Transcript	intron_variant,feature_truncation
1:102121475-102121481	ENSAPLG00020000168	ENSAPLT00020000310	Transcript	intron_variant,feature_truncation
1:102121475-102121481	ENSAPLG00020000168	ENSAPLT00020000346	Transcript	intron_variant,feature_truncation
1:103356178	-	-	-	intergenic_variant
1:103565877-103565879	-	-	-	intergenic_variant
1:103566750-103566754	-	-	-	intergenic_variant
1:103584268-103584272	-	-	-	intergenic_variant
1:103591378-103591379	-	-	-	intergenic_variant
1:103753160-103755619	-	-	-	intergenic_variant
1:103775898-103775970	ENSAPLG00020000395	ENSAPLT00020000523	Transcript	upstream_gene_variant
1:104335039-104335043	-	-	-	intergenic_variant
1:104998803-104998809	-	-	-	intergenic_variant
1:105203234-105203240	-	-	-	intergenic_variant
1:105203733-105203735	-	-	-	intergenic_variant
22:2876966-2889342	ENSAPLG00020010749	ENSAPLT00020015931	Transcript	intron_variant,feature_truncation
22:2876966-2889342	ENSAPLG00020010749	ENSAPLT00020015936	Transcript	intron_variant,feature_truncation
22:2876966-2889342	ENSAPLG00020010749	ENSAPLT00020015942	Transcript	intron_variant,feature_truncation
22:2844349-2856709	ENSAPLG00020010749	ENSAPLT00020015931	Transcript	intron_variant,feature_truncation
22:2844349-2856709	ENSAPLG00020010749	ENSAPLT00020015936	Transcript	intron_variant,feature_truncation
22:2844349-2856709	ENSAPLG00020010749	ENSAPLT00020015942	Transcript	intron_variant,feature_truncation
1:105337881-105337883	-	-	-	intergenic_variant
1:105466420-105466423	-	-	-	intergenic_variant
1:105547994-105548003	-	-	-	intergenic_variant
1:105557939-105557942	-	-	-	intergenic_variant
1:105789804-105789807	-	-	-	intergenic_variant
1:106294392-106299887	-	-	-	intergenic_variant
1:108055071-108055078	-	-	-	intergenic_variant
1:108879477-108879484	-	-	-	intergenic_variant
1:109311160-109311162	-	-	-	intergenic_variant
1:109338132-109338150	-	-	-	intergenic_variant
1:109658109-109658158	-	-	-	intergenic_variant
1:109680900-109680901	-	-	-	intergenic_variant
Z:60864684-60876602	ENSAPLG00020003564	ENSAPLT00020005184	Transcript	intron_variant,feature_truncation
Z:60864684-60876602	ENSAPLG00020003564	ENSAPLT00020005195	Transcript	intron_variant,feature_truncation
Z:60864684-60876602	ENSAPLG00020003564	ENSAPLT00020005204	Transcript	intron_variant,feature_truncation
Z:60864684-60876602	ENSAPLG00020003564	ENSAPLT00020005216	Transcript	intron_variant,feature_truncation
Z:60864684-60876602	ENSAPLG00020003600	ENSAPLT00020005244	Transcript	intron_variant,feature_truncation
1:110140382-110140489	ENSAPLG00020001658	ENSAPLT00020002439	Transcript	intron_variant,feature_truncation
[truncated: 7,701 more rows]
