# Supplementary material for: Three chromosome-level duck genome assemblies provide insights into genomic variation during domestication
Source: Nat Commun. 2021 Oct 11;12:5932. doi: 10.1038/s41467-021-26272-1 (PMC8505442; doi:10.1038/s41467-021-26272-1)
Supplement: Supplementary file 11 — Supplementary Data 9 [file 41467_2021_26272_MOESM11_ESM.xlsx]

## Sheet: Pekin_snp_freq
Pos	Mallrd_snp_freq	Pekin_duck_snp_freq	GeneID	TranscriptID	Effect
1_100000214	0.1625	0.895833	-	-	intergenic_variant
1_100000230	0.175	0.895833	-	-	intergenic_variant
1_100000510	0.2125	0.895833	-	-	intergenic_variant
1_100000568	0.2	0.885417	-	-	intergenic_variant
1_100000780	0.1875	0.895833	-	-	intergenic_variant
1_100000874	0.2875	0.958333	-	-	intergenic_variant
1_100000882	0.2375	0.958333	-	-	intergenic_variant
1_100001173	0.2375	0.893617	-	-	intergenic_variant
1_100001179	0.2375	0.893617	-	-	intergenic_variant
1_100001556	0.25	0.87234	-	-	intergenic_variant
1_100001616	0.1875	0.863636	-	-	intergenic_variant
1_100001916	0.175	0.926829	-	-	intergenic_variant
1_100003548	0.175	0.885417	-	-	intergenic_variant
1_100004101	0.2	0.895833	-	-	intergenic_variant
1_100004109	0.2125	0.895833	-	-	intergenic_variant
1_100004135	0.192308	0.895833	-	-	intergenic_variant
1_100004294	0.175	0.895833	-	-	intergenic_variant
1_100006092	0.1875	0.882979	-	-	intergenic_variant
1_100006207	0.175	0.882979	-	-	intergenic_variant
1_100006312	0.1625	0.904255	-	-	intergenic_variant
1_100006591	0.15	0.895833	-	-	intergenic_variant
1_100007265	0.175	0.913043	-	-	intergenic_variant
1_100007339	0.1875	0.893617	-	-	intergenic_variant
1_100007709	0.1875	0.877778	-	-	intergenic_variant
1_100008612	0.175	0.895833	-	-	intergenic_variant
1_100008620	0.2	0.895833	-	-	intergenic_variant
1_100009312	0.175	0.895833	-	-	intergenic_variant
1_100009440	0.175	0.904255	-	-	intergenic_variant
1_100009775	0.1875	0.895833	-	-	intergenic_variant
1_100009824	0.175	0.895833	-	-	intergenic_variant
1_100009951	0.175	0.90625	-	-	intergenic_variant
1_100013463	0.2	0.895833	-	-	intergenic_variant
1_100013540	0.2125	0.895833	-	-	intergenic_variant
1_100013954	0.1625	0.895833	-	-	intergenic_variant
1_100017535	0.207792	0.943182	-	-	intergenic_variant
1_100017535	0.207792	0.943182	-	-	intergenic_variant
1_100018715	0.1875	0.895833	-	-	intergenic_variant
1_100022383	0.175	0.895833	-	-	intergenic_variant
1_100023007	0.1625	0.895833	-	-	intergenic_variant
1_100023606	0.175	0.895833	-	-	intergenic_variant
1_100023875	0.1875	0.895833	-	-	intergenic_variant
1_100024633	0.175	0.895833	-	-	intergenic_variant
1_100026516	0.2	0.895833	-	-	intergenic_variant
1_100026623	0.175	0.895833	-	-	intergenic_variant
1_100027474	0.1875	0.895833	-	-	intergenic_variant
1_100027569	0.2375	0.914894	-	-	intergenic_variant
1_100027569	0.2375	0.914894	-	-	intergenic_variant
1_100027633	0.2375	0.9	-	-	intergenic_variant
1_100028402	0.175	0.893617	-	-	intergenic_variant
1_100028565	0.1875	0.902174	-	-	intergenic_variant
1_100029589	0.1875	0.895833	-	-	intergenic_variant
1_100032639	0.175	0.895833	-	-	intergenic_variant
1_100033187	0.1875	0.882979	-	-	intergenic_variant
1_100033930	0.175	0.880435	-	-	intergenic_variant
1_100034026	0.2	0.877778	-	-	intergenic_variant
1_100034053	0.2375	0.920455	-	-	intergenic_variant
1_100035063	0.1375	0.860465	-	-	intergenic_variant
1_100039988	0.2375	0.911111	-	-	intergenic_variant
1_100041531	0.2625	0.906977	-	-	intergenic_variant
1_100041603	0.225	0.920455	-	-	intergenic_variant
1_100041670	0.1875	0.880435	-	-	intergenic_variant
1_100042346	0.2	0.895349	-	-	intergenic_variant
1_100042974	0.2875	0.906977	-	-	intergenic_variant
1_100043282	0.2	0.922222	-	-	intergenic_variant
1_100043282	0.2	0.922222	-	-	intergenic_variant
1_100044088	0.175	0.882979	-	-	intergenic_variant
1_100044104	0.2	0.882979	-	-	intergenic_variant
1_100044371	0.2125	0.895833	-	-	intergenic_variant
1_100044694	0.2125	0.869565	-	-	intergenic_variant
1_100045476	0.2	0.90625	-	-	intergenic_variant
1_100045513	0.2	0.895833	-	-	intergenic_variant
1_100045888	0.2125	0.895833	-	-	intergenic_variant
1_100046268	0.2	0.916667	-	-	intergenic_variant
1_100046548	0.2125	0.90625	-	-	intergenic_variant
1_100046735	0.2875	0.916667	-	-	intergenic_variant
1_100046800	0.225	0.916667	-	-	intergenic_variant
1_100047179	0.225	0.916667	-	-	intergenic_variant
1_100047194	0.225	0.90625	-	-	intergenic_variant
1_100047679	0.25	0.930233	-	-	intergenic_variant
1_100047679	0.25	0.930233	-	-	intergenic_variant
1_100048866	0.2375	0.911111	-	-	intergenic_variant
1_100049189	0.25	0.885417	-	-	intergenic_variant
1_100049981	0.2125	0.895833	-	-	intergenic_variant
1_100049989	0.2375	0.895833	-	-	intergenic_variant
1_100050013	0.2375	0.893617	-	-	intergenic_variant
1_100050038	0.2375	0.891304	-	-	intergenic_variant
1_100050724	0.175	0.913043	-	-	intergenic_variant
1_100050829	0.175	0.90625	-	-	intergenic_variant
1_100050940	0.2	0.895833	-	-	intergenic_variant
1_100051049	0.202532	0.904255	-	-	intergenic_variant
1_100051091	0.2	0.916667	-	-	intergenic_variant
1_100051367	0.2625	0.9	-	-	intergenic_variant
1_100051690	0.1875	0.875	-	-	intergenic_variant
1_100051802	0.2875	0.883721	-	-	intergenic_variant
1_100051881	0.2875	0.904762	-	-	intergenic_variant
1_100052126	0.1875	0.895349	-	-	intergenic_variant
1_100052811	0.175	0.906977	-	-	intergenic_variant
1_100052953	0.175	0.902174	-	-	intergenic_variant
1_100055940	0.257576	0.958333	-	-	intergenic_variant
1_100056061	0.25	0.958333	-	-	intergenic_variant
1_100056197	0.25	0.90625	-	-	intergenic_variant
1_100056641	0.175	0.895833	-	-	intergenic_variant
1_100057056	0.175	0.914894	-	-	intergenic_variant
1_100057456	0.175	0.895833	-	-	intergenic_variant
1_100057666	0.1875	0.895833	-	-	intergenic_variant
1_100057690	0.229508	0.955556	-	-	intergenic_variant
1_100057690	0.229508	0.955556	-	-	intergenic_variant
1_100059162	0.1875	0.909091	-	-	intergenic_variant
1_100059358	0.1625	0.886364	-	-	intergenic_variant
1_100062420	0.1875	0.885417	-	-	intergenic_variant
1_100062836	0.175	0.939024	-	-	intergenic_variant
1_100063017	0.1625	0.902439	-	-	intergenic_variant
1_100063759	0.275	0.885417	-	-	intergenic_variant
1_100063802	0.213333	0.958333	-	-	intergenic_variant
1_100064831	0.1875	0.895833	-	-	intergenic_variant
1_100064936	0.225	0.895833	-	-	intergenic_variant
1_100065066	0.1875	0.895833	-	-	intergenic_variant
1_100065615	0.1625	0.895833	-	-	intergenic_variant
1_100067362	0.175	0.895833	-	-	intergenic_variant
1_100069565	0.1875	0.904255	-	-	intergenic_variant
1_100070314	0.175	0.926829	-	-	intergenic_variant
1_100081429	0.181818	0.952381	-	-	intergenic_variant
1_100092851	0.2625	0.90625	-	-	intergenic_variant
1_100122188	0.3	0.926829	-	-	intergenic_variant
1_100127295	0.297297	0.795918	-	-	intergenic_variant
1_100177808	0.1875	0.802083	-	-	intergenic_variant
1_100178013	0.225	0.8125	-	-	intergenic_variant
1_100182404	0.25	0.8125	-	-	intergenic_variant
1_100184466	0.225	0.8125	-	-	intergenic_variant
1_100184506	0.2875	0.8125	-	-	intergenic_variant
1_100184718	0.2875	0.833333	-	-	intergenic_variant
1_100184888	0.2	0.881579	-	-	intergenic_variant
1_100184947	0.2125	0.846154	-	-	intergenic_variant
1_100185018	0.275	0.825	-	-	intergenic_variant
1_100185192	0.2875	0.802326	-	-	intergenic_variant
1_100185269	0.2875	0.788889	-	-	intergenic_variant
1_100185796	0.2875	0.797872	-	-	intergenic_variant
1_100185824	0.275	0.802083	-	-	intergenic_variant
1_100185961	0.275	0.8125	-	-	intergenic_variant
1_100186355	0.275	0.802083	-	-	intergenic_variant
1_100186644	0.282051	0.8125	-	-	intergenic_variant
1_100189478	0.25	0.854167	-	-	intergenic_variant
1_100189706	0.2	0.84375	-	-	intergenic_variant
1_100190550	0.275	0.854167	-	-	intergenic_variant
1_100190591	0.2625	0.854167	-	-	intergenic_variant
1_100190748	0.25641	0.854167	-	-	intergenic_variant
1_100193003	0.25	0.854167	-	-	intergenic_variant
1_100196424	0.0888889	0.869565	-	-	intergenic_variant
1_100196574	0.2875	0.854167	-	-	intergenic_variant
1_100197089	0.183333	0.7	-	-	intergenic_variant
1_100199008	0.275	0.836957	-	-	intergenic_variant
1_100199334	0.275	0.852273	-	-	intergenic_variant
1_100200390	0.25	0.864583	-	-	intergenic_variant
1_100200497	0.2625	0.854167	-	-	intergenic_variant
1_100203687	0.2	0.909091	-	-	intergenic_variant
1_100204391	0.2625	0.854167	-	-	intergenic_variant
1_100207845	0.230769	0.854167	-	-	intergenic_variant
1_100208956	0.294872	0.854167	-	-	intergenic_variant
1_100209045	0.275	0.854167	-	-	intergenic_variant
1_100209806	0.25	0.854167	-	-	intergenic_variant
1_100210015	0.2875	0.864583	-	-	intergenic_variant
1_100214143	0.2875	0.854167	-	-	intergenic_variant
1_100215028	0.2625	0.861702	-	-	intergenic_variant
1_100215978	0.266667	0.84	-	-	intergenic_variant
1_100215978	0.266667	0.84	-	-	intergenic_variant
1_100216760	0.275	0.914894	-	-	intergenic_variant
1_100218741	0.269231	0.84375	-	-	intergenic_variant
1_100220134	0.2875	0.854167	-	-	intergenic_variant
1_100221491	0.2625	0.860465	-	-	intergenic_variant
1_100221935	0.25	0.854167	-	-	intergenic_variant
1_100224672	0.2625	0.861702	-	-	intergenic_variant
1_100225268	0.2875	0.840426	-	-	intergenic_variant
1_100225527	0.2875	0.818182	-	-	intergenic_variant
1_100225884	0.2875	0.869565	-	-	intergenic_variant
1_100226706	0.2875	0.854167	-	-	intergenic_variant
1_100229857	0.2875	0.854167	-	-	intergenic_variant
1_100230905	0.275	0.851064	-	-	intergenic_variant
1_100231147	0.192308	0.714286	-	-	intergenic_variant
1_100236933	0.275	0.851064	-	-	intergenic_variant
1_100238386	0.2875	0.925	-	-	intergenic_variant
1_100241335	0.2875	0.854167	-	-	intergenic_variant
1_100242038	0.275	0.854167	-	-	intergenic_variant
1_100243664	0.2625	0.875	-	-	intergenic_variant
1_100243733	0.275	0.854167	-	-	intergenic_variant
1_100243863	0.2875	0.854167	-	-	intergenic_variant
1_100244030	0.3	0.854167	-	-	intergenic_variant
1_100244198	0.275	0.851064	-	-	intergenic_variant
1_100246348	0.28125	0.75	-	-	intergenic_variant
1_100246746	0.27027	0.9625	-	-	intergenic_variant
1_100246783	0.0540541	0.818182	-	-	intergenic_variant
1_100246960	0.3	0.858696	-	-	intergenic_variant
1_100247178	0.0789474	0.864865	-	-	intergenic_variant
1_100247290	0.275	0.833333	-	-	intergenic_variant
1_100248213	0.25	0.764706	-	-	intergenic_variant
1_100248588	0.2	0.864583	-	-	intergenic_variant
1_100249393	0.0769231	0.712766	-	-	intergenic_variant
1_100251325	0.161765	0.75	-	-	intergenic_variant
1_100253532	0.2625	0.878049	-	-	intergenic_variant
1_100253854	0.294872	0.864583	-	-	intergenic_variant
1_100258051	0.2625	0.869565	-	-	intergenic_variant
1_100259235	0.25	0.851064	-	-	intergenic_variant
1_100259519	0.2	0.77381	-	-	intergenic_variant
1_100259587	0.25	0.822917	-	-	intergenic_variant
1_100259611	0.25	0.822917	-	-	intergenic_variant
1_100259616	0.2625	0.8125	-	-	intergenic_variant
1_100265647	0.2875	0.864583	-	-	intergenic_variant
1_100266385	0.269231	0.87234	-	-	intergenic_variant
1_100266666	0.2625	0.84375	-	-	intergenic_variant
1_100267212	0.2875	0.861702	-	-	intergenic_variant
1_100272566	0.275	0.885417	-	-	intergenic_variant
1_100275756	0.2625	0.854167	-	-	intergenic_variant
1_100275892	0.1875	0.854167	-	-	intergenic_variant
1_100294077	0.235294	0.872093	-	-	intergenic_variant
1_100301563	0.225806	0.777778	-	-	intergenic_variant
1_100316805	0	0.75	-	-	intergenic_variant
1_100316811	0	0.875	-	-	intergenic_variant
1_100317053	0.227273	1	-	-	intergenic_variant
1_100329393	0.151515	0.846154	-	-	intergenic_variant
1_100329431	0.117647	0.77027	-	-	intergenic_variant
1_100330406	0	0.76087	-	-	intergenic_variant
1_100339999	0	1	-	-	intergenic_variant
1_100345494	0.233333	0.888889	-	-	intergenic_variant
1_100347931	0.0714286	0.7	-	-	intergenic_variant
1_100352686	0.277778	0.757576	ENSAPLG00020000049	ENSAPLT00020000055	downstream_gene_variant
1_100353355	0.181818	1	ENSAPLG00020000049	ENSAPLT00020000055	downstream_gene_variant
1_100358910	0.25	0.702381	ENSAPLG00020000049	ENSAPLT00020000055	intron_variant
1_100359049	0.269231	0.702381	ENSAPLG00020000049	ENSAPLT00020000055	intron_variant
1_100360164	0.285714	1	ENSAPLG00020000049	ENSAPLT00020000055	intron_variant
1_100363679	0.2	1	ENSAPLG00020000049	ENSAPLT00020000055	intron_variant
1_100363687	0	1	ENSAPLG00020000049	ENSAPLT00020000055	intron_variant
1_100363692	0	1	ENSAPLG00020000049	ENSAPLT00020000055	intron_variant
1_100363722	0.2	0.942308	ENSAPLG00020000049	ENSAPLT00020000055	intron_variant
1_100363749	0.2	0.958333	ENSAPLG00020000049	ENSAPLT00020000055	intron_variant
1_100363758	0.0833333	0.865385	ENSAPLG00020000049	ENSAPLT00020000055	intron_variant
1_100363807	0.277778	0.910714	ENSAPLG00020000049	ENSAPLT00020000055	intron_variant
1_100365169	0.157895	0.720588	ENSAPLG00020000049	ENSAPLT00020000055	intron_variant
1_100377900	0.112903	0.826087	-	-	intergenic_variant
1_100378609	0.0666667	0.769231	-	-	intergenic_variant
1_10038356	0.0666667	0.773585	ENSAPLG00020001463	ENSAPLT00020002149	intron_variant
1_10038356	0.0666667	0.773585	ENSAPLG00020001463	ENSAPLT00020002159	intron_variant
1_10038356	0.0666667	0.773585	ENSAPLG00020001463	ENSAPLT00020002170	intron_variant
1_100384799	0.181818	1	-	-	intergenic_variant
1_100384814	0.0909091	1	-	-	intergenic_variant
1_100387982	0.285714	0.727273	-	-	intergenic_variant
1_100389577	0.285714	0.866667	-	-	intergenic_variant
1_100391785	0.259259	0.783333	ENSAPLG00020000057	ENSAPLT00020000063	upstream_gene_variant
1_100392205	0.287879	0.763158	ENSAPLG00020000057	ENSAPLT00020000063	upstream_gene_variant
1_100393403	0	1	ENSAPLG00020000057	ENSAPLT00020000063	upstream_gene_variant
1_100393408	0	1	ENSAPLG00020000057	ENSAPLT00020000063	upstream_gene_variant
1_100398257	0.25	0.71875	ENSAPLG00020000057	ENSAPLT00020000063	downstream_gene_variant
1_100398296	0.145833	0.878378	ENSAPLG00020000057	ENSAPLT00020000063	downstream_gene_variant
1_100398310	0.203704	0.833333	ENSAPLG00020000057	ENSAPLT00020000063	downstream_gene_variant
1_100400349	0.0833333	0.8	ENSAPLG00020000057	ENSAPLT00020000063	downstream_gene_variant
1_100400620	0.0526316	0.931818	ENSAPLG00020000057	ENSAPLT00020000063	downstream_gene_variant
1_100400631	0.05	0.87037	ENSAPLG00020000057	ENSAPLT00020000063	downstream_gene_variant
1_100401207	0.117647	0.8125	-	-	intergenic_variant
1_100405236	0.263158	0.815789	-	-	intergenic_variant
1_100490790	0.291667	0.725806	-	-	intergenic_variant
1_100499991	0	1	-	-	intergenic_variant
1_100499991	0	1	-	-	intergenic_variant
1_100500011	0.2	1	-	-	intergenic_variant
1_100505050	0.25	1	-	-	intergenic_variant
1_100511615	0.178571	1	-	-	intergenic_variant
1_100512757	0	1	-	-	intergenic_variant
1_100517496	0.125	0.717391	-	-	intergenic_variant
1_100517501	0.125	0.717391	-	-	intergenic_variant
1_100520329	0	1	ENSAPLG00020000063	ENSAPLT00020000071	downstream_gene_variant
1_100523549	0.227273	0.916667	ENSAPLG00020000063	ENSAPLT00020000071	upstream_gene_variant
1_100524488	0.282609	0.791667	ENSAPLG00020000063	ENSAPLT00020000071	upstream_gene_variant
1_100524737	0.275	0.822581	ENSAPLG00020000063	ENSAPLT00020000071	upstream_gene_variant
1_100525242	0.16129	0.734375	ENSAPLG00020000063	ENSAPLT00020000071	upstream_gene_variant
1_100525408	0.222222	0.722222	ENSAPLG00020000063	ENSAPLT00020000071	upstream_gene_variant
1_100525883	0.0526316	0.78125	ENSAPLG00020000063	ENSAPLT00020000071	upstream_gene_variant
1_100527280	0.138889	0.923077	ENSAPLG00020000063	ENSAPLT00020000071	upstream_gene_variant
1_100527289	0.147059	0.916667	ENSAPLG00020000063	ENSAPLT00020000071	upstream_gene_variant
1_100539276	0	0.714286	-	-	intergenic_variant
1_100543914	0.3	0.891304	-	-	intergenic_variant
1_100543938	0.217391	0.893617	-	-	intergenic_variant
1_100543943	0.217391	0.895833	-	-	intergenic_variant
1_100544335	0.125	0.97561	-	-	intergenic_variant
1_100546852	0.162162	0.791667	-	-	intergenic_variant
1_100565131	0.275	0.87234	-	-	intergenic_variant
1_100567298	0.236111	0.852273	-	-	intergenic_variant
1_100569174	0.217949	0.825581	-	-	intergenic_variant
1_100569995	0.210526	0.846154	-	-	intergenic_variant
1_100570370	0.2375	0.829787	-	-	intergenic_variant
1_100570611	0.225	0.854167	-	-	intergenic_variant
1_100578413	0.171053	0.840909	-	-	intergenic_variant
1_100578442	0.27027	0.892857	-	-	intergenic_variant
1_100584650	0.2625	0.891304	-	-	intergenic_variant
1_100584987	0.2125	0.94186	-	-	intergenic_variant
1_100585757	0.2375	0.904762	-	-	intergenic_variant
1_100590861	0.2	0.916667	-	-	intergenic_variant
1_100590866	0.2	0.927083	-	-	intergenic_variant
1_100591228	0.225	0.923077	-	-	intergenic_variant
1_100591976	0.2125	0.927083	-	-	intergenic_variant
1_100593715	0.2375	0.925532	-	-	intergenic_variant
1_100597616	0.25	0.933333	-	-	intergenic_variant
1_100597649	0.25	0.920455	-	-	intergenic_variant
1_100598055	0.2875	0.927083	-	-	intergenic_variant
1_100598248	0.275	0.9375	-	-	intergenic_variant
1_100599375	0.2125	0.916667	-	-	intergenic_variant
1_100599566	0.2125	0.934783	-	-	intergenic_variant
1_100599924	0.2625	0.916667	-	-	intergenic_variant
1_100600073	0.2875	0.916667	-	-	intergenic_variant
1_100600584	0.2875	0.927083	-	-	intergenic_variant
1_100600884	0.275	0.909091	-	-	intergenic_variant
1_100601786	0.2125	0.927083	-	-	intergenic_variant
1_100602003	0.225	0.916667	-	-	intergenic_variant
1_100602122	0.2125	0.916667	-	-	intergenic_variant
1_100602229	0.2125	0.916667	-	-	intergenic_variant
1_100603874	0.225	0.943182	-	-	intergenic_variant
1_100605261	0.2375	0.914894	-	-	intergenic_variant
1_100605397	0.2125	0.891304	-	-	intergenic_variant
1_100605986	0.275	0.957447	-	-	intergenic_variant
1_100608750	0.209302	1	ENSAPLG00020000088	ENSAPLT00020000099	upstream_gene_variant
1_100608750	0.209302	1	ENSAPLG00020000088	ENSAPLT00020000115	upstream_gene_variant
1_100609091	0.2875	0.954545	ENSAPLG00020000088	ENSAPLT00020000099	upstream_gene_variant
1_100609091	0.2875	0.954545	ENSAPLG00020000088	ENSAPLT00020000115	upstream_gene_variant
1_100609145	0.2625	0.953488	ENSAPLG00020000088	ENSAPLT00020000099	upstream_gene_variant
1_100609145	0.2625	0.953488	ENSAPLG00020000088	ENSAPLT00020000099	upstream_gene_variant
1_100609145	0.2625	0.953488	ENSAPLG00020000088	ENSAPLT00020000115	upstream_gene_variant
1_100609145	0.2625	0.953488	ENSAPLG00020000088	ENSAPLT00020000115	upstream_gene_variant
1_100609272	0.2125	0.922222	ENSAPLG00020000088	ENSAPLT00020000099	upstream_gene_variant
1_100609272	0.2125	0.922222	ENSAPLG00020000088	ENSAPLT00020000115	upstream_gene_variant
1_100609484	0.225	0.913043	ENSAPLG00020000088	ENSAPLT00020000099	upstream_gene_variant
1_100609484	0.225	0.913043	ENSAPLG00020000088	ENSAPLT00020000115	upstream_gene_variant
1_100610021	0.3	0.9375	ENSAPLG00020000088	ENSAPLT00020000099	upstream_gene_variant
1_100610021	0.3	0.9375	ENSAPLG00020000088	ENSAPLT00020000115	upstream_gene_variant
1_100611010	0.2375	0.9375	ENSAPLG00020000088	ENSAPLT00020000099	upstream_gene_variant
1_100611010	0.2375	0.9375	ENSAPLG00020000088	ENSAPLT00020000115	upstream_gene_variant
1_100611353	0.2875	0.916667	ENSAPLG00020000088	ENSAPLT00020000099	upstream_gene_variant
1_100611353	0.2875	0.916667	ENSAPLG00020000088	ENSAPLT00020000115	upstream_gene_variant
1_100611655	0.275	0.916667	ENSAPLG00020000088	ENSAPLT00020000099	upstream_gene_variant
1_100611655	0.275	0.916667	ENSAPLG00020000088	ENSAPLT00020000115	upstream_gene_variant
1_100613481	0.166667	0.9375	ENSAPLG00020000088	ENSAPLT00020000099	synonymous_variant
1_100613481	0.166667	0.9375	ENSAPLG00020000088	ENSAPLT00020000115	synonymous_variant
1_100615147	0.275	0.927083	ENSAPLG00020000088	ENSAPLT00020000099	intron_variant
1_100615147	0.275	0.927083	ENSAPLG00020000088	ENSAPLT00020000115	intron_variant
1_100615175	0.275	0.927083	ENSAPLG00020000088	ENSAPLT00020000099	intron_variant
1_100615175	0.275	0.927083	ENSAPLG00020000088	ENSAPLT00020000115	intron_variant
1_100615318	0.25641	0.927083	ENSAPLG00020000088	ENSAPLT00020000099	intron_variant
1_100615318	0.25641	0.927083	ENSAPLG00020000088	ENSAPLT00020000115	intron_variant
1_100620025	0.2875	0.9375	ENSAPLG00020000088	ENSAPLT00020000099	intron_variant
1_100620025	0.2875	0.9375	ENSAPLG00020000088	ENSAPLT00020000115	intron_variant
1_100620354	0.194805	0.9375	ENSAPLG00020000088	ENSAPLT00020000099	intron_variant
1_100620354	0.194805	0.9375	ENSAPLG00020000088	ENSAPLT00020000099	intron_variant
1_100620354	0.194805	0.9375	ENSAPLG00020000088	ENSAPLT00020000115	intron_variant
1_100620354	0.194805	0.9375	ENSAPLG00020000088	ENSAPLT00020000115	intron_variant
1_100620822	0.2125	0.9375	ENSAPLG00020000088	ENSAPLT00020000099	intron_variant
1_100620822	0.2125	0.9375	ENSAPLG00020000088	ENSAPLT00020000115	intron_variant
1_100621133	0.2	0.916667	ENSAPLG00020000088	ENSAPLT00020000099	intron_variant
1_100621133	0.2	0.916667	ENSAPLG00020000088	ENSAPLT00020000115	intron_variant
1_100621205	0.2125	0.9375	ENSAPLG00020000088	ENSAPLT00020000099	intron_variant
1_100621205	0.2125	0.9375	ENSAPLG00020000088	ENSAPLT00020000115	intron_variant
1_100621475	0.2	0.927083	ENSAPLG00020000088	ENSAPLT00020000099	intron_variant
1_100621475	0.2	0.927083	ENSAPLG00020000088	ENSAPLT00020000115	intron_variant
1_100622025	0.2875	0.927083	ENSAPLG00020000088	ENSAPLT00020000099	intron_variant
1_100622025	0.2875	0.927083	ENSAPLG00020000088	ENSAPLT00020000115	intron_variant
1_100622600	0.2125	0.916667	ENSAPLG00020000088	ENSAPLT00020000099	intron_variant
1_100622600	0.2125	0.916667	ENSAPLG00020000088	ENSAPLT00020000115	intron_variant
1_100622720	0.2	0.916667	ENSAPLG00020000088	ENSAPLT00020000099	intron_variant
1_100622720	0.2	0.916667	ENSAPLG00020000088	ENSAPLT00020000115	intron_variant
1_100623066	0.2	0.927083	ENSAPLG00020000088	ENSAPLT00020000099	intron_variant
1_100623066	0.2	0.927083	ENSAPLG00020000088	ENSAPLT00020000115	intron_variant
1_100623192	0.2	0.952381	ENSAPLG00020000088	ENSAPLT00020000099	intron_variant
1_100623192	0.2	0.952381	ENSAPLG00020000088	ENSAPLT00020000115	intron_variant
1_100623524	0.2125	0.916667	ENSAPLG00020000088	ENSAPLT00020000099	intron_variant
1_100623524	0.2125	0.916667	ENSAPLG00020000088	ENSAPLT00020000115	intron_variant
1_100629999	0.25	0.885417	ENSAPLG00020000088	ENSAPLT00020000099	intron_variant
1_100629999	0.25	0.885417	ENSAPLG00020000088	ENSAPLT00020000115	intron_variant
1_100630024	0.25	0.864583	ENSAPLG00020000088	ENSAPLT00020000099	intron_variant
1_100630024	0.25	0.864583	ENSAPLG00020000088	ENSAPLT00020000115	intron_variant
1_100630464	0.225	0.875	ENSAPLG00020000088	ENSAPLT00020000099	intron_variant
1_100630464	0.225	0.875	ENSAPLG00020000088	ENSAPLT00020000115	intron_variant
1_100630999	0.2125	0.895833	ENSAPLG00020000088	ENSAPLT00020000099	intron_variant
1_100630999	0.2125	0.895833	ENSAPLG00020000088	ENSAPLT00020000115	intron_variant
1_100631350	0.2375	0.875	ENSAPLG00020000088	ENSAPLT00020000099	intron_variant
1_100631350	0.2375	0.875	ENSAPLG00020000088	ENSAPLT00020000115	intron_variant
1_100631598	0.25	0.864583	ENSAPLG00020000088	ENSAPLT00020000099	intron_variant
1_100631598	0.25	0.864583	ENSAPLG00020000088	ENSAPLT00020000115	intron_variant
1_100634038	0.1875	0.885417	ENSAPLG00020000088	ENSAPLT00020000099	intron_variant
1_100634038	0.1875	0.885417	ENSAPLG00020000088	ENSAPLT00020000115	intron_variant
1_100634075	0.2375	0.895833	ENSAPLG00020000088	ENSAPLT00020000099	intron_variant
1_100634075	0.2375	0.895833	ENSAPLG00020000088	ENSAPLT00020000115	intron_variant
1_100634086	0.25	0.895833	ENSAPLG00020000088	ENSAPLT00020000099	intron_variant
1_100634086	0.25	0.895833	ENSAPLG00020000088	ENSAPLT00020000115	intron_variant
1_100634115	0.25	0.895833	ENSAPLG00020000088	ENSAPLT00020000099	intron_variant
1_100634115	0.25	0.895833	ENSAPLG00020000088	ENSAPLT00020000115	intron_variant
1_100634353	0.2875	0.895833	ENSAPLG00020000088	ENSAPLT00020000099	intron_variant
1_100634353	0.2875	0.895833	ENSAPLG00020000088	ENSAPLT00020000115	intron_variant
1_100634364	0.2875	0.895833	ENSAPLG00020000088	ENSAPLT00020000099	intron_variant
1_100634364	0.2875	0.895833	ENSAPLG00020000088	ENSAPLT00020000115	intron_variant
1_100634495	0.25	0.895833	ENSAPLG00020000088	ENSAPLT00020000099	intron_variant
1_100634495	0.25	0.895833	ENSAPLG00020000088	ENSAPLT00020000115	intron_variant
1_100634526	0.2625	0.895833	ENSAPLG00020000088	ENSAPLT00020000099	intron_variant
1_100634526	0.2625	0.895833	ENSAPLG00020000088	ENSAPLT00020000115	intron_variant
1_100635131	0.25	0.895833	ENSAPLG00020000088	ENSAPLT00020000099	intron_variant
1_100635131	0.25	0.895833	ENSAPLG00020000088	ENSAPLT00020000115	intron_variant
1_10063962	0.275	0.943182	ENSAPLG00020001463	ENSAPLT00020002149	intron_variant
1_10063962	0.275	0.943182	ENSAPLG00020001463	ENSAPLT00020002159	intron_variant
1_10063962	0.275	0.943182	ENSAPLG00020001463	ENSAPLT00020002170	intron_variant
1_100642235	0.184211	0.885417	ENSAPLG00020000088	ENSAPLT00020000099	intron_variant
1_100642235	0.184211	0.885417	ENSAPLG00020000088	ENSAPLT00020000115	intron_variant
1_100645996	0.180556	0.77551	ENSAPLG00020000088	ENSAPLT00020000099	intron_variant
1_100645996	0.180556	0.77551	ENSAPLG00020000088	ENSAPLT00020000115	intron_variant
1_10064680	0.2625	0.946809	ENSAPLG00020001463	ENSAPLT00020002149	intron_variant
1_10064680	0.2625	0.946809	ENSAPLG00020001463	ENSAPLT00020002159	intron_variant
1_10064680	0.2625	0.946809	ENSAPLG00020001463	ENSAPLT00020002170	intron_variant
1_100651066	0.266667	0.852459	ENSAPLG00020000088	ENSAPLT00020000099	intron_variant
1_100651066	0.266667	0.852459	ENSAPLG00020000088	ENSAPLT00020000115	intron_variant
1_10065710	0.275	0.947917	ENSAPLG00020001463	ENSAPLT00020002149	intron_variant
1_10065710	0.275	0.947917	ENSAPLG00020001463	ENSAPLT00020002159	intron_variant
1_10065710	0.275	0.947917	ENSAPLG00020001463	ENSAPLT00020002170	intron_variant
1_100659004	0.275	0.931818	ENSAPLG00020000088	ENSAPLT00020000099	intron_variant
1_100659004	0.275	0.931818	ENSAPLG00020000088	ENSAPLT00020000115	intron_variant
1_100660612	0.225	0.880435	ENSAPLG00020000088	ENSAPLT00020000099	intron_variant
1_100660612	0.225	0.880435	ENSAPLG00020000088	ENSAPLT00020000115	intron_variant
1_100661479	0.2375	0.888889	ENSAPLG00020000088	ENSAPLT00020000099	intron_variant
1_100661479	0.2375	0.888889	ENSAPLG00020000088	ENSAPLT00020000115	intron_variant
1_100661628	0.2	0.892857	ENSAPLG00020000088	ENSAPLT00020000099	intron_variant
1_100661628	0.2	0.892857	ENSAPLG00020000088	ENSAPLT00020000115	intron_variant
1_10066188	0.2375	0.955556	ENSAPLG00020001463	ENSAPLT00020002149	intron_variant
1_10066188	0.2375	0.955556	ENSAPLG00020001463	ENSAPLT00020002159	intron_variant
1_10066188	0.2375	0.955556	ENSAPLG00020001463	ENSAPLT00020002170	intron_variant
1_100661893	0.225	0.914634	ENSAPLG00020000088	ENSAPLT00020000099	intron_variant
1_100661893	0.225	0.914634	ENSAPLG00020000088	ENSAPLT00020000099	intron_variant
1_100661893	0.225	0.914634	ENSAPLG00020000088	ENSAPLT00020000115	intron_variant
1_100661893	0.225	0.914634	ENSAPLG00020000088	ENSAPLT00020000115	intron_variant
1_100662142	0.225	0.892857	ENSAPLG00020000088	ENSAPLT00020000099	intron_variant
1_100662142	0.225	0.892857	ENSAPLG00020000088	ENSAPLT00020000115	intron_variant
1_100662286	0.169014	0.775	ENSAPLG00020000088	ENSAPLT00020000099	intron_variant
1_100662286	0.169014	0.775	ENSAPLG00020000088	ENSAPLT00020000115	intron_variant
1_100665291	0.2125	0.927083	ENSAPLG00020000088	ENSAPLT00020000099	intron_variant
1_100665291	0.2125	0.927083	ENSAPLG00020000088	ENSAPLT00020000115	intron_variant
1_10067108	0.117647	0.705882	ENSAPLG00020001463	ENSAPLT00020002149	intron_variant
1_10067108	0.117647	0.705882	ENSAPLG00020001463	ENSAPLT00020002149	intron_variant
1_10067108	0.117647	0.705882	ENSAPLG00020001463	ENSAPLT00020002159	intron_variant
1_10067108	0.117647	0.705882	ENSAPLG00020001463	ENSAPLT00020002159	intron_variant
1_10067108	0.117647	0.705882	ENSAPLG00020001463	ENSAPLT00020002170	intron_variant
1_10067108	0.117647	0.705882	ENSAPLG00020001463	ENSAPLT00020002170	intron_variant
1_100685581	0.2625	0.723404	ENSAPLG00020000088	ENSAPLT00020000099	intron_variant
1_100685581	0.2625	0.723404	ENSAPLG00020000088	ENSAPLT00020000115	intron_variant
1_100685678	0.141026	0.875	ENSAPLG00020000088	ENSAPLT00020000099	intron_variant
1_100685678	0.141026	0.875	ENSAPLG00020000088	ENSAPLT00020000115	intron_variant
1_100686243	0.2875	0.891304	ENSAPLG00020000088	ENSAPLT00020000099	intron_variant
1_100686243	0.2875	0.891304	ENSAPLG00020000088	ENSAPLT00020000115	intron_variant
1_100689344	0.0512821	0.729167	ENSAPLG00020000088	ENSAPLT00020000099	intron_variant
1_100689344	0.0512821	0.729167	ENSAPLG00020000088	ENSAPLT00020000115	intron_variant
1_100689595	0.09375	0.855556	ENSAPLG00020000088	ENSAPLT00020000099	intron_variant
1_100689595	0.09375	0.855556	ENSAPLG00020000088	ENSAPLT00020000115	intron_variant
1_100689698	0.111111	0.797872	ENSAPLG00020000088	ENSAPLT00020000099	intron_variant
1_100689698	0.111111	0.797872	ENSAPLG00020000088	ENSAPLT00020000115	intron_variant
1_100689887	0.14	0.848837	ENSAPLG00020000088	ENSAPLT00020000099	intron_variant
1_100689887	0.14	0.848837	ENSAPLG00020000088	ENSAPLT00020000115	intron_variant
1_100689979	0.269231	0.954545	ENSAPLG00020000088	ENSAPLT00020000099	intron_variant
1_100689979	0.269231	0.954545	ENSAPLG00020000088	ENSAPLT00020000115	intron_variant
1_100691756	0.05	0.7	ENSAPLG00020000088	ENSAPLT00020000099	intron_variant
1_100691756	0.05	0.7	ENSAPLG00020000088	ENSAPLT00020000115	intron_variant
1_100698074	0.275	0.869048	ENSAPLG00020000088	ENSAPLT00020000099	intron_variant
1_100698074	0.275	0.869048	ENSAPLG00020000088	ENSAPLT00020000115	intron_variant
1_100698829	0.3	0.883721	ENSAPLG00020000088	ENSAPLT00020000099	intron_variant
1_100698829	0.3	0.883721	ENSAPLG00020000088	ENSAPLT00020000115	intron_variant
1_100699006	0.2625	0.916667	ENSAPLG00020000088	ENSAPLT00020000099	intron_variant
1_100699006	0.2625	0.916667	ENSAPLG00020000088	ENSAPLT00020000115	intron_variant
1_100699023	0.0625	0.72619	ENSAPLG00020000088	ENSAPLT00020000099	intron_variant
1_100699023	0.0625	0.72619	ENSAPLG00020000088	ENSAPLT00020000115	intron_variant
1_100699137	0.275	0.9125	ENSAPLG00020000088	ENSAPLT00020000099	intron_variant
1_100699137	0.275	0.9125	ENSAPLG00020000088	ENSAPLT00020000115	intron_variant
1_100699279	0.2625	0.904762	ENSAPLG00020000088	ENSAPLT00020000099	intron_variant
1_100699279	0.2625	0.904762	ENSAPLG00020000088	ENSAPLT00020000115	intron_variant
1_100699419	0.275	0.878049	ENSAPLG00020000088	ENSAPLT00020000099	intron_variant
1_100699419	0.275	0.878049	ENSAPLG00020000088	ENSAPLT00020000115	intron_variant
1_100699689	0.2625	0.863636	ENSAPLG00020000088	ENSAPLT00020000099	intron_variant
1_100699689	0.2625	0.863636	ENSAPLG00020000088	ENSAPLT00020000115	intron_variant
1_100699848	0.275	0.891304	ENSAPLG00020000088	ENSAPLT00020000099	intron_variant
1_100699848	0.275	0.891304	ENSAPLG00020000088	ENSAPLT00020000115	intron_variant
1_100700023	0.3	0.902174	ENSAPLG00020000088	ENSAPLT00020000099	intron_variant
1_100700023	0.3	0.902174	ENSAPLG00020000088	ENSAPLT00020000115	intron_variant
1_100700187	0.2625	0.883721	ENSAPLG00020000088	ENSAPLT00020000099	intron_variant
1_100700187	0.2625	0.883721	ENSAPLG00020000088	ENSAPLT00020000115	intron_variant
1_100701750	0.1	0.7125	ENSAPLG00020000088	ENSAPLT00020000099	intron_variant
1_100701750	0.1	0.7125	ENSAPLG00020000088	ENSAPLT00020000115	intron_variant
1_100702122	0.275	0.717391	ENSAPLG00020000088	ENSAPLT00020000099	intron_variant
1_100702122	0.275	0.717391	ENSAPLG00020000088	ENSAPLT00020000115	intron_variant
1_100702416	0.0897436	0.702381	ENSAPLG00020000088	ENSAPLT00020000099	intron_variant
1_100702416	0.0897436	0.702381	ENSAPLG00020000088	ENSAPLT00020000115	intron_variant
1_100703026	0.1375	0.729167	ENSAPLG00020000088	ENSAPLT00020000099	intron_variant
1_100703026	0.1375	0.729167	ENSAPLG00020000088	ENSAPLT00020000115	intron_variant
1_100703824	0.15	0.727273	ENSAPLG00020000088	ENSAPLT00020000099	intron_variant
1_100703824	0.15	0.727273	ENSAPLG00020000088	ENSAPLT00020000115	intron_variant
1_100703839	0.15	0.715909	ENSAPLG00020000088	ENSAPLT00020000099	intron_variant
1_100703839	0.15	0.715909	ENSAPLG00020000088	ENSAPLT00020000115	intron_variant
1_100704282	0.125	0.712766	ENSAPLG00020000088	ENSAPLT00020000099	intron_variant
1_100704282	0.125	0.712766	ENSAPLG00020000088	ENSAPLT00020000115	intron_variant
1_100704443	0.1125	0.73913	ENSAPLG00020000088	ENSAPLT00020000099	intron_variant
1_100704443	0.1125	0.73913	ENSAPLG00020000088	ENSAPLT00020000115	intron_variant
1_100709353	0.05	0.702381	ENSAPLG00020000088	ENSAPLT00020000099	intron_variant
1_100709353	0.05	0.702381	ENSAPLG00020000088	ENSAPLT00020000115	intron_variant
1_100709954	0.0625	0.704545	ENSAPLG00020000088	ENSAPLT00020000099	intron_variant
1_100709954	0.0625	0.704545	ENSAPLG00020000088	ENSAPLT00020000115	intron_variant
1_100711304	0.2875	0.739583	ENSAPLG00020000088	ENSAPLT00020000099	intron_variant
1_100711304	0.2875	0.739583	ENSAPLG00020000088	ENSAPLT00020000115	intron_variant
1_100711309	0.2875	0.739583	ENSAPLG00020000088	ENSAPLT00020000099	intron_variant
1_100711309	0.2875	0.739583	ENSAPLG00020000088	ENSAPLT00020000115	intron_variant
1_100711663	0.3	0.78125	ENSAPLG00020000088	ENSAPLT00020000099	intron_variant
1_100711663	0.3	0.78125	ENSAPLG00020000088	ENSAPLT00020000115	intron_variant
1_100712722	0.2875	0.738095	ENSAPLG00020000088	ENSAPLT00020000099	intron_variant
1_100712722	0.2875	0.738095	ENSAPLG00020000088	ENSAPLT00020000115	intron_variant
1_100713397	0.2375	0.722222	ENSAPLG00020000088	ENSAPLT00020000099	intron_variant
1_100713397	0.2375	0.722222	ENSAPLG00020000088	ENSAPLT00020000115	intron_variant
1_100714805	0.205128	0.90625	ENSAPLG00020000088	ENSAPLT00020000099	intron_variant
1_100714805	0.205128	0.90625	ENSAPLG00020000088	ENSAPLT00020000099	intron_variant
1_100714805	0.205128	0.90625	ENSAPLG00020000088	ENSAPLT00020000115	intron_variant
1_100714805	0.205128	0.90625	ENSAPLG00020000088	ENSAPLT00020000115	intron_variant
1_100718166	0.205128	0.709302	ENSAPLG00020000088	ENSAPLT00020000099	intron_variant
1_100718166	0.205128	0.709302	ENSAPLG00020000088	ENSAPLT00020000115	intron_variant
1_100720785	0.0923077	0.7	ENSAPLG00020000088	ENSAPLT00020000099	intron_variant
1_100720785	0.0923077	0.7	ENSAPLG00020000088	ENSAPLT00020000099	intron_variant
1_100720785	0.0923077	0.7	ENSAPLG00020000088	ENSAPLT00020000115	intron_variant
1_100720785	0.0923077	0.7	ENSAPLG00020000088	ENSAPLT00020000115	intron_variant
1_100721907	0.1875	0.717949	ENSAPLG00020000088	ENSAPLT00020000099	intron_variant
1_100721907	0.1875	0.717949	ENSAPLG00020000088	ENSAPLT00020000115	intron_variant
1_100722604	0.2625	0.885417	ENSAPLG00020000088	ENSAPLT00020000099	intron_variant
1_100722604	0.2625	0.885417	ENSAPLG00020000088	ENSAPLT00020000115	intron_variant
1_100722931	0.2625	0.875	ENSAPLG00020000088	ENSAPLT00020000099	intron_variant
1_100722931	0.2625	0.875	ENSAPLG00020000088	ENSAPLT00020000115	intron_variant
1_100723042	0.2375	0.895833	ENSAPLG00020000088	ENSAPLT00020000099	intron_variant
1_100723042	0.2375	0.895833	ENSAPLG00020000088	ENSAPLT00020000115	intron_variant
1_100723068	0.2625	0.885417	ENSAPLG00020000088	ENSAPLT00020000099	intron_variant
1_100723068	0.2625	0.885417	ENSAPLG00020000088	ENSAPLT00020000115	intron_variant
1_10072337	0.25641	0.95	ENSAPLG00020001463	ENSAPLT00020002149	downstream_gene_variant
1_10072337	0.25641	0.95	ENSAPLG00020001463	ENSAPLT00020002159	downstream_gene_variant
1_10072337	0.25641	0.95	ENSAPLG00020001463	ENSAPLT00020002170	downstream_gene_variant
1_100723559	0.1875	0.891304	ENSAPLG00020000088	ENSAPLT00020000099	intron_variant
1_100723559	0.1875	0.891304	ENSAPLG00020000088	ENSAPLT00020000115	intron_variant
1_100723879	0.225	0.875	ENSAPLG00020000088	ENSAPLT00020000099	intron_variant
1_100723879	0.225	0.875	ENSAPLG00020000088	ENSAPLT00020000115	intron_variant
1_100724681	0.2625	0.902174	ENSAPLG00020000088	ENSAPLT00020000099	intron_variant
1_100724681	0.2625	0.902174	ENSAPLG00020000088	ENSAPLT00020000115	intron_variant
1_100724785	0.1375	0.9	ENSAPLG00020000088	ENSAPLT00020000099	intron_variant
1_100724785	0.1375	0.9	ENSAPLG00020000088	ENSAPLT00020000115	intron_variant
1_100728060	0.2	0.712766	ENSAPLG00020000088	ENSAPLT00020000099	intron_variant
1_100728060	0.2	0.712766	ENSAPLG00020000088	ENSAPLT00020000115	intron_variant
1_100741957	0.1625	0.712766	ENSAPLG00020000088	ENSAPLT00020000099	intron_variant
1_100741957	0.1625	0.712766	ENSAPLG00020000088	ENSAPLT00020000115	intron_variant
1_100744069	0.1375	0.87234	ENSAPLG00020000088	ENSAPLT00020000099	intron_variant
1_100744069	0.1375	0.87234	ENSAPLG00020000088	ENSAPLT00020000115	intron_variant
1_100749964	0.0875	0.72093	ENSAPLG00020000088	ENSAPLT00020000099	intron_variant
1_100749964	0.0875	0.72093	ENSAPLG00020000088	ENSAPLT00020000115	intron_variant
1_100758203	0.115385	0.7	ENSAPLG00020000088	ENSAPLT00020000099	intron_variant
1_100758203	0.115385	0.7	ENSAPLG00020000088	ENSAPLT00020000115	intron_variant
1_100760922	0.0972222	0.712644	ENSAPLG00020000088	ENSAPLT00020000099	intron_variant
1_100760922	0.0972222	0.712644	ENSAPLG00020000088	ENSAPLT00020000115	intron_variant
1_100765041	0.1125	0.702381	ENSAPLG00020000088	ENSAPLT00020000099	intron_variant
1_100765041	0.1125	0.702381	ENSAPLG00020000088	ENSAPLT00020000115	intron_variant
1_1007740	0.2	0.708333	ENSAPLG00020012103	ENSAPLT00020018189	intron_variant
1_1007740	0.2	0.708333	ENSAPLG00020012103	ENSAPLT00020018192	intron_variant
1_1007740	0.2	0.708333	ENSAPLG00020012108	ENSAPLT00020018201	downstream_gene_variant
1_100780332	0.2125	0.931818	ENSAPLG00020000088	ENSAPLT00020000099	intron_variant
1_100780332	0.2125	0.931818	ENSAPLG00020000088	ENSAPLT00020000115	intron_variant
1_100790055	0.2875	0.927083	-	-	intergenic_variant
1_100799448	0.275	0.934783	-	-	intergenic_variant
1_100800074	0.2875	0.930233	-	-	intergenic_variant
1_100906811	0.26087	0.878788	-	-	intergenic_variant
1_100906828	0.15	0.875	-	-	intergenic_variant
1_100914650	0.285714	0.875	-	-	intergenic_variant
1_100914650	0.285714	0.875	-	-	intergenic_variant
1_10118721	0.184211	0.794872	-	-	intergenic_variant
1_101384094	0.0714286	0.727273	-	-	intergenic_variant
1_101387201	0.0138889	0.733333	-	-	intergenic_variant
1_101389849	0.0689655	0.847826	-	-	intergenic_variant
1_101394191	0.277778	1	-	-	intergenic_variant
1_101401482	0.285714	1	-	-	intergenic_variant
1_101410370	0.275862	1	-	-	intergenic_variant
1_101412825	0.121212	0.759259	-	-	intergenic_variant
1_101413330	0.0588235	0.857143	-	-	intergenic_variant
1_101423637	0.271429	0.909091	-	-	intergenic_variant
1_101423644	0.228571	0.909091	-	-	intergenic_variant
1_101423706	0.257143	0.8	-	-	intergenic_variant
1_101424766	0.230769	1	-	-	intergenic_variant
1_101425753	0.28	0.9	-	-	intergenic_variant
1_101428400	0.225	1	-	-	intergenic_variant
1_101428476	0.258621	0.909091	-	-	intergenic_variant
1_101435374	0.0714286	1	-	-	intergenic_variant
1_101435524	0.285714	1	-	-	intergenic_variant
1_101435991	0.0769231	1	-	-	intergenic_variant
1_101436056	0.0740741	1	-	-	intergenic_variant
1_101436258	0.0714286	1	-	-	intergenic_variant
1_101436917	0.05	1	-	-	intergenic_variant
1_101436973	0	1	-	-	intergenic_variant
1_101438455	0.0769231	1	-	-	intergenic_variant
1_101438631	0.0740741	1	-	-	intergenic_variant
1_101440061	0.075	1	-	-	intergenic_variant
1_101442900	0.0384615	0.78	-	-	intergenic_variant
1_101442982	0.05	0.777778	-	-	intergenic_variant
1_101447400	0.1	0.8	-	-	intergenic_variant
1_101453175	0.0416667	0.71875	-	-	intergenic_variant
1_101455307	0.21875	0.71875	-	-	intergenic_variant
1_101457538	0	0.796875	-	-	intergenic_variant
1_101459477	0.22	0.75	-	-	intergenic_variant
1_101459734	0.0925926	0.82	-	-	intergenic_variant
1_101463898	0.222222	0.711538	-	-	intergenic_variant
1_101471123	0.027027	0.757576	-	-	intergenic_variant
1_1018262	0.166667	0.733333	ENSAPLG00020012108	ENSAPLT00020018201	upstream_gene_variant
1_1018262	0.166667	0.733333	ENSAPLG00020012113	ENSAPLT00020018206	downstream_gene_variant
1_1018262	0.166667	0.733333	ENSAPLG00020012116	ENSAPLT00020018208	upstream_gene_variant
1_1018262	0.166667	0.733333	ENSAPLG00020012119	ENSAPLT00020018220	upstream_gene_variant
1_1018262	0.166667	0.733333	ENSAPLG00020012119	ENSAPLT00020018222	upstream_gene_variant
1_101866795	0	0.913043	ENSAPLG00020000168	ENSAPLT00020000199	intron_variant
1_101866795	0	0.913043	ENSAPLG00020000168	ENSAPLT00020000246	intron_variant
1_101866795	0	0.913043	ENSAPLG00020000168	ENSAPLT00020000256	intron_variant
1_101866795	0	0.913043	ENSAPLG00020000168	ENSAPLT00020000285	intron_variant
1_101866795	0	0.913043	ENSAPLG00020000168	ENSAPLT00020000310	intron_variant
1_101902529	0.2	1	ENSAPLG00020000168	ENSAPLT00020000199	intron_variant
1_101902529	0.2	1	ENSAPLG00020000168	ENSAPLT00020000246	intron_variant
1_101902529	0.2	1	ENSAPLG00020000168	ENSAPLT00020000256	intron_variant
1_101902529	0.2	1	ENSAPLG00020000168	ENSAPLT00020000285	intron_variant
1_101902529	0.2	1	ENSAPLG00020000168	ENSAPLT00020000310	intron_variant
1_1019890	0	0.714286	ENSAPLG00020012108	ENSAPLT00020018201	upstream_gene_variant
1_1019890	0	0.714286	ENSAPLG00020012113	ENSAPLT00020018206	downstream_gene_variant
1_1019890	0	0.714286	ENSAPLG00020012116	ENSAPLT00020018208	upstream_gene_variant
1_1019890	0	0.714286	ENSAPLG00020012119	ENSAPLT00020018220	intron_variant
1_1019890	0	0.714286	ENSAPLG00020012119	ENSAPLT00020018222	intron_variant
1_102263791	0.163934	0.766667	-	-	intergenic_variant
1_102277989	0.2375	0.861702	-	-	intergenic_variant
1_102278509	0.275	0.875	-	-	intergenic_variant
1_102279866	0.2625	0.858696	-	-	intergenic_variant
1_102279956	0.2625	0.875	-	-	intergenic_variant
1_102282896	0.2375	0.864583	-	-	intergenic_variant
1_102283035	0.2375	0.864583	-	-	intergenic_variant
1_102283177	0.25	0.864583	-	-	intergenic_variant
1_102284268	0.2375	0.84375	-	-	intergenic_variant
1_102284367	0.2375	0.864583	-	-	intergenic_variant
1_102285060	0.2375	0.855556	-	-	intergenic_variant
1_102285881	0.2625	0.864583	-	-	intergenic_variant
1_102287707	0.225	0.840909	-	-	intergenic_variant
1_102287707	0.225	0.840909	-	-	intergenic_variant
1_102288122	0.25	0.869048	-	-	intergenic_variant
1_102288157	0.2375	0.869048	-	-	intergenic_variant
1_102288336	0.24359	0.846154	-	-	intergenic_variant
1_102288844	0.2375	0.869048	-	-	intergenic_variant
1_102292581	0.25	0.860465	-	-	intergenic_variant
1_102292771	0.25641	0.851351	-	-	intergenic_variant
1_102294770	0.2375	0.882979	-	-	intergenic_variant
1_102295846	0.25641	0.863636	-	-	intergenic_variant
1_102297307	0.2375	0.877778	-	-	intergenic_variant
1_102297946	0.3	0.914894	-	-	intergenic_variant
1_102299530	0.25	0.877778	-	-	intergenic_variant
1_102299885	0.2625	0.877778	-	-	intergenic_variant
1_102299885	0.2625	0.877778	-	-	intergenic_variant
1_102300619	0.2625	0.875	-	-	intergenic_variant
1_102301812	0.225	0.847826	-	-	intergenic_variant
1_102302459	0.2375	0.863636	-	-	intergenic_variant
1_102304374	0.2375	0.875	-	-	intergenic_variant
1_102304753	0.2375	0.858696	-	-	intergenic_variant
1_102305982	0.25	0.866667	-	-	intergenic_variant
1_102306842	0.2625	0.865854	-	-	intergenic_variant
1_102307664	0.25	0.869048	-	-	intergenic_variant
1_102309933	0.2875	0.864583	-	-	intergenic_variant
1_102310074	0.275	0.864583	-	-	intergenic_variant
1_102311564	0.25641	0.895833	-	-	intergenic_variant
1_102314497	0.275	0.864583	-	-	intergenic_variant
1_102315206	0.2625	0.851064	-	-	intergenic_variant
1_102315747	0.225	0.87234	-	-	intergenic_variant
1_102316765	0.25	0.847826	-	-	intergenic_variant
1_102320700	0.2625	0.869048	-	-	intergenic_variant
1_102324581	0.25	0.864583	-	-	intergenic_variant
1_102327925	0.25	0.847826	-	-	intergenic_variant
1_102329281	0.25	0.854167	-	-	intergenic_variant
1_102334861	0.25	0.845238	-	-	intergenic_variant
1_102335247	0.2375	0.872093	-	-	intergenic_variant
1_102335475	0.25	0.840909	-	-	intergenic_variant
1_102336582	0.25	0.857143	-	-	intergenic_variant
1_102337125	0.283333	0.755556	-	-	intergenic_variant
1_102337379	0.2625	0.877778	-	-	intergenic_variant
1_102337523	0.25641	0.877778	-	-	intergenic_variant
1_102339444	0.25	0.857143	-	-	intergenic_variant
1_102340288	0.2625	0.855556	-	-	intergenic_variant
1_102340715	0.2625	0.844444	-	-	intergenic_variant
1_102343437	0.2625	0.854167	-	-	intergenic_variant
1_102343470	0.25	0.854167	-	-	intergenic_variant
1_102344412	0.2625	0.852273	-	-	intergenic_variant
1_102344979	0.25	0.865854	-	-	intergenic_variant
1_102345336	0.25	0.869048	-	-	intergenic_variant
1_102346999	0.2625	0.861702	-	-	intergenic_variant
1_102354361	0.2625	0.864583	-	-	intergenic_variant
1_102360969	0.25	0.857143	-	-	intergenic_variant
1_102361993	0.25	0.864583	-	-	intergenic_variant
1_102363354	0.285714	0.858696	-	-	intergenic_variant
1_102365150	0.282051	0.864583	-	-	intergenic_variant
1_102366503	0.2875	0.840426	-	-	intergenic_variant
1_102366880	0.25	0.869048	-	-	intergenic_variant
1_102368503	0.2625	0.858696	-	-	intergenic_variant
1_102371206	0.25	0.875	-	-	intergenic_variant
1_102371376	0.25	0.875	-	-	intergenic_variant
1_102372736	0.25	0.861702	-	-	intergenic_variant
1_102374236	0.2625	0.847826	-	-	intergenic_variant
1_102374300	0.25	0.864583	-	-	intergenic_variant
1_102374607	0.25	0.847826	-	-	intergenic_variant
1_102376341	0.25	0.861702	-	-	intergenic_variant
1_102380538	0.2875	0.864583	-	-	intergenic_variant
1_102383580	0.2375	0.886364	-	-	intergenic_variant
1_102387279	0.2375	0.877778	-	-	intergenic_variant
1_102389184	0.2625	0.872093	-	-	intergenic_variant
1_102390855	0.25	0.846154	-	-	intergenic_variant
1_102396880	0.2375	0.883721	-	-	intergenic_variant
1_102398620	0.2375	0.875	-	-	intergenic_variant
1_102399186	0.2625	0.864583	-	-	intergenic_variant
1_102401786	0.2875	0.864583	-	-	intergenic_variant
1_102403661	0.2625	0.864583	-	-	intergenic_variant
1_102404116	0.225	0.864583	-	-	intergenic_variant
1_102405922	0.2625	0.858696	-	-	intergenic_variant
1_102407218	0.2625	0.864583	-	-	intergenic_variant
1_102407218	0.2625	0.864583	-	-	intergenic_variant
1_102408037	0.25	0.864583	-	-	intergenic_variant
1_102408581	0.275	0.864583	-	-	intergenic_variant
1_102408883	0.275	0.854167	-	-	intergenic_variant
1_102409675	0.25	0.865854	-	-	intergenic_variant
1_102410274	0.2625	0.861702	-	-	intergenic_variant
1_102411892	0.275	0.858696	-	-	intergenic_variant
1_102412235	0.2625	0.864583	-	-	intergenic_variant
1_102412333	0.2625	0.864583	-	-	intergenic_variant
1_102416259	0.2625	0.87234	-	-	intergenic_variant
1_102419655	0.2375	0.875	-	-	intergenic_variant
1_102420161	0.25	0.875	-	-	intergenic_variant
1_102421675	0.2375	0.864583	-	-	intergenic_variant
1_102421695	0.2625	0.864583	-	-	intergenic_variant
1_102422123	0.25	0.865854	-	-	intergenic_variant
1_102422559	0.25	0.8625	-	-	intergenic_variant
1_102423137	0.2875	0.875	-	-	intergenic_variant
1_102424514	0.275	0.87234	-	-	intergenic_variant
1_102424894	0.25	0.913043	-	-	intergenic_variant
1_102425796	0.2375	0.822917	-	-	intergenic_variant
1_102426062	0.2625	0.875	-	-	intergenic_variant
1_102426684	0.223881	0.842105	-	-	intergenic_variant
1_102427250	0.2625	0.877778	-	-	intergenic_variant
1_102428104	0.2875	0.861702	-	-	intergenic_variant
1_102435226	0.22	1	-	-	intergenic_variant
1_102436609	0.2875	0.855556	-	-	intergenic_variant
1_102439147	0.289474	0.869048	-	-	intergenic_variant
1_102439178	0.276316	0.855263	-	-	intergenic_variant
1_102439710	0.3	0.851064	-	-	intergenic_variant
1_102442307	0.3	0.858696	-	-	intergenic_variant
1_102445687	0.3	0.877778	-	-	intergenic_variant
1_102448632	0.2875	0.863636	-	-	intergenic_variant
1_102450585	0.25	0.8125	-	-	intergenic_variant
1_102452053	0.2875	0.822917	-	-	intergenic_variant
1_102453486	0.24359	0.8	-	-	intergenic_variant
1_102454007	0.25	0.837209	-	-	intergenic_variant
1_102455132	0.2875	0.808511	-	-	intergenic_variant
1_102455471	0.3	0.8125	-	-	intergenic_variant
1_102455779	0.3	0.8125	-	-	intergenic_variant
1_102462010	0.2875	0.802083	-	-	intergenic_variant
1_102463106	0.3	0.809524	-	-	intergenic_variant
1_102466154	0.3	0.8125	-	-	intergenic_variant
1_102474598	0.2625	0.808511	-	-	intergenic_variant
1_102478748	0.2375	0.8125	-	-	intergenic_variant
1_102479489	0.275	0.793478	-	-	intergenic_variant
1_102482283	0.225	0.760417	-	-	intergenic_variant
1_102482782	0.223684	0.744681	-	-	intergenic_variant
1_102482859	0.24359	0.8125	-	-	intergenic_variant
1_102483230	0.152174	0.931034	-	-	intergenic_variant
1_102483948	0.25	0.734043	-	-	intergenic_variant
1_102485149	0.25	0.770833	-	-	intergenic_variant
1_102486210	0.2375	0.837838	-	-	intergenic_variant
1_102489243	0.0909091	0.7	-	-	intergenic_variant
1_102489908	0.25	0.8	-	-	intergenic_variant
1_102490780	0.25	0.829787	-	-	intergenic_variant
1_102491563	0.2625	0.8125	-	-	intergenic_variant
1_102493086	0.2875	0.806818	-	-	intergenic_variant
1_102494104	0.25	0.8125	-	-	intergenic_variant
1_102494253	0.2625	0.791667	-	-	intergenic_variant
1_102495144	0.25	0.813953	-	-	intergenic_variant
1_102496004	0.25	0.833333	-	-	intergenic_variant
1_102496236	0.2375	0.8125	-	-	intergenic_variant
1_102496948	0.2625	0.802083	-	-	intergenic_variant
1_102497823	0.25	0.8125	-	-	intergenic_variant
1_102500169	0.25	0.802083	-	-	intergenic_variant
1_102502006	0.25	0.808511	-	-	intergenic_variant
1_102502458	0.2625	0.833333	-	-	intergenic_variant
1_102502709	0.25	0.818182	-	-	intergenic_variant
1_102502968	0.275	0.822917	-	-	intergenic_variant
1_102503212	0.275	0.8125	-	-	intergenic_variant
1_102503685	0.25	0.8125	-	-	intergenic_variant
1_102504395	0.22973	0.804348	-	-	intergenic_variant
1_102505433	0.269231	0.845238	-	-	intergenic_variant
1_102508431	0.25	0.8125	-	-	intergenic_variant
1_102508690	0.25641	0.825	-	-	intergenic_variant
1_102509088	0.25	0.833333	-	-	intergenic_variant
1_102511762	0.25	0.793478	-	-	intergenic_variant
1_102512510	0.24359	0.809524	-	-	intergenic_variant
1_102512822	0.25	0.8	-	-	intergenic_variant
1_102513506	0.2375	0.802083	-	-	intergenic_variant
1_102513818	0.25	0.802083	-	-	intergenic_variant
1_102513979	0.2625	0.802083	-	-	intergenic_variant
1_102514487	0.291139	0.797872	-	-	intergenic_variant
1_102515643	0.2375	0.804348	-	-	intergenic_variant
1_102516455	0.2375	0.817073	-	-	intergenic_variant
1_102516524	0.25	0.829268	-	-	intergenic_variant
1_102516772	0.2625	0.808511	-	-	intergenic_variant
1_102517424	0.2625	0.8125	-	-	intergenic_variant
1_102518244	0.2625	0.822917	-	-	intergenic_variant
1_102518422	0.275	0.8125	-	-	intergenic_variant
1_102518464	0.2625	0.802083	-	-	intergenic_variant
1_102518676	0.25	0.8125	-	-	intergenic_variant
1_102518917	0.2625	0.8125	-	-	intergenic_variant
1_102521609	0.275	0.829545	-	-	intergenic_variant
1_102525130	0.2375	0.8125	-	-	intergenic_variant
1_102526833	0.294872	0.791667	-	-	intergenic_variant
1_102527424	0.2375	0.829787	-	-	intergenic_variant
1_102528110	0.275	0.802083	-	-	intergenic_variant
1_102528902	0.2625	0.797872	-	-	intergenic_variant
1_102529589	0.2875	0.802083	-	-	intergenic_variant
1_102529606	0.2625	0.802083	-	-	intergenic_variant
1_102529747	0.275	0.802083	-	-	intergenic_variant
1_102529812	0.2875	0.802083	-	-	intergenic_variant
1_102530461	0.2625	0.808511	-	-	intergenic_variant
1_102530585	0.2625	0.793478	-	-	intergenic_variant
1_102530694	0.192308	0.815217	-	-	intergenic_variant
1_102531171	0.275	0.791667	-	-	intergenic_variant
1_102531402	0.25	0.815217	-	-	intergenic_variant
1_102531660	0.2875	0.802083	-	-	intergenic_variant
1_102531691	0.275	0.8125	-	-	intergenic_variant
1_102533566	0.3	0.802083	-	-	intergenic_variant
1_102534548	0.3	0.8125	-	-	intergenic_variant
1_102535322	0.230769	0.802083	-	-	intergenic_variant
1_102535328	0.25	0.802083	-	-	intergenic_variant
1_102535374	0.2875	0.802083	-	-	intergenic_variant
1_102535384	0.2875	0.802083	-	-	intergenic_variant
1_102536164	0.2625	0.808511	-	-	intergenic_variant
1_102536780	0.275	0.793478	-	-	intergenic_variant
1_102537953	0.3	0.802083	-	-	intergenic_variant
1_102538022	0.263158	0.797872	-	-	intergenic_variant
1_102538032	0.25641	0.797872	-	-	intergenic_variant
1_102538257	0.25	0.808511	-	-	intergenic_variant
1_102538353	0.2625	0.770833	-	-	intergenic_variant
1_102538736	0.230769	0.707317	-	-	intergenic_variant
1_102539613	0.25	0.822917	-	-	intergenic_variant
1_102540037	0.25	0.755556	-	-	intergenic_variant
1_102541948	0.25	0.802083	-	-	intergenic_variant
1_102545705	0.025	0.802083	ENSAPLG00020000315	ENSAPLT00020000421	downstream_gene_variant
1_102545898	0.0375	0.8125	ENSAPLG00020000315	ENSAPLT00020000421	downstream_gene_variant
1_102546006	0.05	0.802083	ENSAPLG00020000315	ENSAPLT00020000421	downstream_gene_variant
1_102546383	0.0375	0.791667	ENSAPLG00020000315	ENSAPLT00020000421	downstream_gene_variant
1_102546474	0.0375	0.78125	ENSAPLG00020000315	ENSAPLT00020000421	downstream_gene_variant
1_102546669	0.0394737	0.788889	ENSAPLG00020000315	ENSAPLT00020000421	downstream_gene_variant
1_102550299	0.075	0.809524	ENSAPLG00020000315	ENSAPLT00020000421	downstream_gene_variant
1_102550700	0.0625	0.797872	ENSAPLG00020000315	ENSAPLT00020000421	intron_variant
1_102551181	0.05	0.782609	ENSAPLG00020000315	ENSAPLT00020000421	intron_variant
1_102553323	0.0375	0.791667	ENSAPLG00020000315	ENSAPLT00020000421	intron_variant
1_102554785	0.0625	0.797872	ENSAPLG00020000315	ENSAPLT00020000421	intron_variant
1_102555178	0.0375	0.817073	ENSAPLG00020000315	ENSAPLT00020000421	intron_variant
1_102556658	0.0375	0.791667	ENSAPLG00020000315	ENSAPLT00020000421	intron_variant
1_102556819	0.15	0.782609	ENSAPLG00020000315	ENSAPLT00020000421	intron_variant
1_102557674	0.275	0.8625	ENSAPLG00020000315	ENSAPLT00020000421	intron_variant
1_102557778	0.15	0.817073	ENSAPLG00020000315	ENSAPLT00020000421	intron_variant
1_102557836	0.15	0.840909	ENSAPLG00020000315	ENSAPLT00020000421	intron_variant
1_102558041	0.275	0.860465	ENSAPLG00020000315	ENSAPLT00020000421	intron_variant
1_102558097	0.1375	0.837209	ENSAPLG00020000315	ENSAPLT00020000421	intron_variant
1_102558409	0.15	0.841463	ENSAPLG00020000315	ENSAPLT00020000421	intron_variant
1_102558698	0.1375	0.77907	ENSAPLG00020000315	ENSAPLT00020000421	intron_variant
1_102558784	0.1375	0.788889	ENSAPLG00020000315	ENSAPLT00020000421	intron_variant
1_102559451	0.179487	0.705882	ENSAPLG00020000315	ENSAPLT00020000421	intron_variant
1_102559746	0.1375	0.797872	ENSAPLG00020000315	ENSAPLT00020000421	intron_variant
1_102559868	0.1375	0.797872	ENSAPLG00020000315	ENSAPLT00020000421	intron_variant
1_102560150	0.1375	0.802083	ENSAPLG00020000315	ENSAPLT00020000421	intron_variant
1_102561637	0.3	0.793478	ENSAPLG00020000315	ENSAPLT00020000421	intron_variant
1_102561667	0.275	0.804348	ENSAPLG00020000315	ENSAPLT00020000421	intron_variant
1_102562295	0.0375	0.782609	ENSAPLG00020000315	ENSAPLT00020000421	intron_variant
1_102563310	0.05	0.802083	ENSAPLG00020000315	ENSAPLT00020000421	intron_variant
1_102564837	0.0375	0.8125	ENSAPLG00020000315	ENSAPLT00020000421	intron_variant
1_102565306	0.1875	0.822917	ENSAPLG00020000315	ENSAPLT00020000421	intron_variant
1_102565650	0.0375	0.802083	ENSAPLG00020000315	ENSAPLT00020000421	intron_variant
1_102565842	0.0625	0.802083	ENSAPLG00020000315	ENSAPLT00020000421	intron_variant
1_102566235	0.148649	0.953488	ENSAPLG00020000315	ENSAPLT00020000421	intron_variant
1_102566631	0.0375	0.802083	ENSAPLG00020000315	ENSAPLT00020000421	intron_variant
1_102567086	0.0375	0.802083	ENSAPLG00020000315	ENSAPLT00020000421	intron_variant
1_102567774	0.141026	0.853659	ENSAPLG00020000315	ENSAPLT00020000421	intron_variant
1_102567940	0.05	0.872093	ENSAPLG00020000315	ENSAPLT00020000421	intron_variant
1_102568223	0.217949	0.8875	ENSAPLG00020000315	ENSAPLT00020000421	intron_variant
1_102568434	0.0384615	0.820513	ENSAPLG00020000315	ENSAPLT00020000421	intron_variant
1_102568791	0.0375	0.804348	ENSAPLG00020000315	ENSAPLT00020000421	intron_variant
1_102569988	0.1875	0.782609	ENSAPLG00020000315	ENSAPLT00020000421	intron_variant
1_102570339	0.075	0.802083	ENSAPLG00020000315	ENSAPLT00020000421	intron_variant
1_102570773	0.075	0.782609	ENSAPLG00020000315	ENSAPLT00020000421	intron_variant
1_102570939	0.0625	0.782609	ENSAPLG00020000315	ENSAPLT00020000421	intron_variant
1_102571111	0.075	0.776596	ENSAPLG00020000315	ENSAPLT00020000421	intron_variant
1_102574966	0.0547945	0.85	ENSAPLG00020000315	ENSAPLT00020000421	intron_variant
1_102575645	0.0375	0.8125	ENSAPLG00020000315	ENSAPLT00020000421	intron_variant
1_102575665	0.0375	0.8125	ENSAPLG00020000315	ENSAPLT00020000421	intron_variant
1_102575948	0.0375	0.77381	ENSAPLG00020000315	ENSAPLT00020000421	intron_variant
1_102576709	0.025641	0.855556	ENSAPLG00020000315	ENSAPLT00020000421	intron_variant
1_102578210	0.0875	0.8125	ENSAPLG00020000315	ENSAPLT00020000421	intron_variant
1_102579835	0.05	0.826087	ENSAPLG00020000315	ENSAPLT00020000421	intron_variant
1_102581517	0.0375	0.802083	ENSAPLG00020000315	ENSAPLT00020000421	intron_variant
1_102583319	0.075	0.797872	ENSAPLG00020000315	ENSAPLT00020000421	intron_variant
1_102583988	0.075	0.833333	ENSAPLG00020000315	ENSAPLT00020000421	intron_variant
1_102583988	0.075	0.833333	ENSAPLG00020000315	ENSAPLT00020000421	intron_variant
1_102584008	0.0375	0.822222	ENSAPLG00020000315	ENSAPLT00020000421	intron_variant
1_102584328	0.075	0.837209	ENSAPLG00020000315	ENSAPLT00020000421	intron_variant
1_102584511	0.0875	0.829545	ENSAPLG00020000315	ENSAPLT00020000421	intron_variant
1_102584619	0.05	0.833333	ENSAPLG00020000315	ENSAPLT00020000421	intron_variant
1_102584629	0.05	0.833333	ENSAPLG00020000315	ENSAPLT00020000421	intron_variant
1_102584830	0.101266	0.813953	ENSAPLG00020000315	ENSAPLT00020000421	intron_variant
1_102585184	0.0625	0.840909	ENSAPLG00020000315	ENSAPLT00020000421	intron_variant
1_102585221	0.0625	0.806818	ENSAPLG00020000315	ENSAPLT00020000421	intron_variant
1_102585419	0.0625	0.826087	ENSAPLG00020000315	ENSAPLT00020000421	intron_variant
1_102585476	0.0625	0.811111	ENSAPLG00020000315	ENSAPLT00020000421	intron_variant
1_102585551	0.0625	0.806818	ENSAPLG00020000315	ENSAPLT00020000421	intron_variant
1_102585819	0.0625	0.846154	ENSAPLG00020000315	ENSAPLT00020000421	intron_variant
1_102586119	0.0625	0.825581	ENSAPLG00020000315	ENSAPLT00020000421	intron_variant
1_102586211	0.0625	0.811111	ENSAPLG00020000315	ENSAPLT00020000421	intron_variant
1_102586621	0.0625	0.8	ENSAPLG00020000315	ENSAPLT00020000421	intron_variant
1_102586649	0.0625	0.8125	ENSAPLG00020000315	ENSAPLT00020000421	intron_variant
1_102586709	0.0625	0.794872	ENSAPLG00020000315	ENSAPLT00020000421	intron_variant
1_102586977	0.0625	0.817073	ENSAPLG00020000315	ENSAPLT00020000421	intron_variant
1_102588174	0.0704225	0.790698	ENSAPLG00020000315	ENSAPLT00020000421	intron_variant
1_102588325	0.0512821	0.797619	ENSAPLG00020000315	ENSAPLT00020000421	intron_variant
1_102588663	0.0625	0.793478	ENSAPLG00020000315	ENSAPLT00020000421	intron_variant
1_102589357	0.0625	0.8125	ENSAPLG00020000315	ENSAPLT00020000421	intron_variant
1_102589386	0.0625	0.8125	ENSAPLG00020000315	ENSAPLT00020000421	intron_variant
1_102590165	0.075	0.802083	ENSAPLG00020000315	ENSAPLT00020000421	intron_variant
1_102591178	0.075	0.822917	ENSAPLG00020000315	ENSAPLT00020000421	intron_variant
1_102591427	0.0625	0.813953	ENSAPLG00020000315	ENSAPLT00020000421	intron_variant
1_102591477	0.0625	0.818182	ENSAPLG00020000315	ENSAPLT00020000421	intron_variant
1_102593942	0.0625	0.804348	ENSAPLG00020000315	ENSAPLT00020000421	intron_variant
1_102594465	0.1375	0.8125	ENSAPLG00020000315	ENSAPLT00020000421	intron_variant
1_102595370	0.25	0.8125	ENSAPLG00020000315	ENSAPLT00020000421	intron_variant
1_102595528	0.3	0.8125	ENSAPLG00020000315	ENSAPLT00020000421	intron_variant
1_102595607	0.25	0.8125	ENSAPLG00020000315	ENSAPLT00020000421	intron_variant
1_102595994	0.2625	0.8125	ENSAPLG00020000315	ENSAPLT00020000421	intron_variant
1_102596173	0.3	0.8125	ENSAPLG00020000315	ENSAPLT00020000421	intron_variant
1_102596896	0.0625	0.793478	ENSAPLG00020000315	ENSAPLT00020000421	intron_variant
1_102597721	0.1125	0.840909	ENSAPLG00020000315	ENSAPLT00020000421	intron_variant
1_102600059	0.175	0.833333	ENSAPLG00020000315	ENSAPLT00020000421	intron_variant
1_102600225	0.075	0.8	ENSAPLG00020000315	ENSAPLT00020000421	intron_variant
1_102600228	0.0735294	0.848837	ENSAPLG00020000315	ENSAPLT00020000421	intron_variant
1_102600834	0.0875	0.8125	ENSAPLG00020000315	ENSAPLT00020000421	intron_variant
1_102601135	0.225	0.822917	ENSAPLG00020000315	ENSAPLT00020000421	intron_variant
1_102604557	0.0875	0.826087	ENSAPLG00020000315	ENSAPLT00020000421	intron_variant
1_102605775	0.15	0.8375	ENSAPLG00020000315	ENSAPLT00020000421	intron_variant
1_102606062	0.2375	0.770833	ENSAPLG00020000315	ENSAPLT00020000421	intron_variant
1_102606130	0.25	0.8125	ENSAPLG00020000315	ENSAPLT00020000421	intron_variant
1_102606170	0.2375	0.8125	ENSAPLG00020000315	ENSAPLT00020000421	intron_variant
1_102606281	0.2375	0.8125	ENSAPLG00020000315	ENSAPLT00020000421	intron_variant
1_102607147	0.2375	0.822222	ENSAPLG00020000315	ENSAPLT00020000421	intron_variant
1_102607737	0.25	0.8125	ENSAPLG00020000315	ENSAPLT00020000421	intron_variant
1_102608124	0.2	0.802083	ENSAPLG00020000315	ENSAPLT00020000421	intron_variant
1_102608145	0.2	0.802083	ENSAPLG00020000315	ENSAPLT00020000421	intron_variant
1_102608825	0.131579	0.791667	ENSAPLG00020000315	ENSAPLT00020000421	intron_variant
1_102609103	0.276316	0.8125	ENSAPLG00020000315	ENSAPLT00020000421	intron_variant
1_102609146	0.216216	0.822917	ENSAPLG00020000315	ENSAPLT00020000421	intron_variant
1_102609286	0.2875	0.791667	ENSAPLG00020000315	ENSAPLT00020000421	intron_variant
1_102609521	0.225	0.793478	ENSAPLG00020000315	ENSAPLT00020000421	intron_variant
1_102609561	0.225	0.782609	ENSAPLG00020000315	ENSAPLT00020000421	intron_variant
1_102609610	0.1125	0.782609	ENSAPLG00020000315	ENSAPLT00020000421	intron_variant
1_102609629	0.225	0.782609	ENSAPLG00020000315	ENSAPLT00020000421	intron_variant
1_102609643	0.225	0.782609	ENSAPLG00020000315	ENSAPLT00020000421	intron_variant
1_102610378	0.15	0.791667	ENSAPLG00020000315	ENSAPLT00020000421	intron_variant
1_102611420	0.0625	0.818182	ENSAPLG00020000315	ENSAPLT00020000421	intron_variant
1_102611476	0.075	0.825581	ENSAPLG00020000315	ENSAPLT00020000421	intron_variant
1_102611726	0.0625	0.802083	ENSAPLG00020000315	ENSAPLT00020000421	intron_variant
1_102611754	0.0625	0.802083	ENSAPLG00020000315	ENSAPLT00020000421	intron_variant
1_102611822	0.0625	0.791667	ENSAPLG00020000315	ENSAPLT00020000421	intron_variant
1_102614823	0.189655	0.791667	ENSAPLG00020000315	ENSAPLT00020000421	intron_variant
1_102614823	0.189655	0.791667	ENSAPLG00020000315	ENSAPLT00020000421	intron_variant
1_102615393	0.075	0.782609	ENSAPLG00020000315	ENSAPLT00020000421	intron_variant
1_102616435	0.1375	0.8125	ENSAPLG00020000315	ENSAPLT00020000421	splice_region_variant,synonymous_variant
1_102616732	0.0625	0.777778	ENSAPLG00020000315	ENSAPLT00020000421	intron_variant
1_102617139	0.15	0.784091	ENSAPLG00020000315	ENSAPLT00020000421	intron_variant
1_102617539	0.075	0.787234	ENSAPLG00020000315	ENSAPLT00020000421	intron_variant
1_102618254	0.075	0.793478	ENSAPLG00020000315	ENSAPLT00020000421	intron_variant
1_102618387	0.0625	0.791667	ENSAPLG00020000315	ENSAPLT00020000421	intron_variant
1_102619143	0.075	0.802083	ENSAPLG00020000315	ENSAPLT00020000421	intron_variant
1_102619184	0.1875	0.822917	ENSAPLG00020000315	ENSAPLT00020000421	intron_variant
1_102619701	0.179487	0.793478	ENSAPLG00020000315	ENSAPLT00020000421	intron_variant
1_102621218	0.125	0.791667	ENSAPLG00020000315	ENSAPLT00020000421	intron_variant
1_102621865	0.2125	0.806818	ENSAPLG00020000315	ENSAPLT00020000421	intron_variant
1_102624052	0.0625	0.755814	ENSAPLG00020000315	ENSAPLT00020000421	intron_variant
1_102627010	0.0625	0.787234	ENSAPLG00020000315	ENSAPLT00020000421	intron_variant
1_102627277	0.0625	0.787234	ENSAPLG00020000315	ENSAPLT00020000421	intron_variant
1_102627603	0.0625	0.791667	ENSAPLG00020000315	ENSAPLT00020000421	intron_variant
1_102627915	0.075	0.797872	ENSAPLG00020000315	ENSAPLT00020000421	intron_variant
1_102628108	0.1	0.765957	ENSAPLG00020000315	ENSAPLT00020000421	intron_variant
1_102628114	0.1	0.765957	ENSAPLG00020000315	ENSAPLT00020000421	intron_variant
1_102628141	0.0625	0.765957	ENSAPLG00020000315	ENSAPLT00020000421	intron_variant
1_102628246	0.0625	0.797872	ENSAPLG00020000315	ENSAPLT00020000421	intron_variant
1_102628308	0.0625	0.787234	ENSAPLG00020000315	ENSAPLT00020000421	intron_variant
1_102628367	0.0625	0.776596	ENSAPLG00020000315	ENSAPLT00020000421	intron_variant
1_102628376	0.0625	0.765957	ENSAPLG00020000315	ENSAPLT00020000421	intron_variant
1_102628773	0.0625	0.791667	ENSAPLG00020000315	ENSAPLT00020000421	intron_variant
1_102628818	0.15	0.78125	ENSAPLG00020000315	ENSAPLT00020000421	intron_variant
1_102629016	0.0625	0.78125	ENSAPLG00020000315	ENSAPLT00020000421	intron_variant
1_102629059	0.0625	0.770833	ENSAPLG00020000315	ENSAPLT00020000421	intron_variant
1_102629059	0.0625	0.770833	ENSAPLG00020000315	ENSAPLT00020000421	intron_variant
1_102629502	0.0625	0.791667	ENSAPLG00020000315	ENSAPLT00020000421	intron_variant
1_102629984	0.075	0.817073	ENSAPLG00020000315	ENSAPLT00020000421	intron_variant
1_102630193	0.05	0.802326	ENSAPLG00020000315	ENSAPLT00020000421	intron_variant
1_102631189	0.0625	0.765957	ENSAPLG00020000315	ENSAPLT00020000421	intron_variant
1_102631417	0.0625	0.770833	ENSAPLG00020000315	ENSAPLT00020000421	intron_variant
1_102633111	0.0625	0.802326	ENSAPLG00020000315	ENSAPLT00020000421	intron_variant
1_102634468	0.0625	0.802083	ENSAPLG00020000315	ENSAPLT00020000421	intron_variant
1_102635214	0.075	0.836957	ENSAPLG00020000315	ENSAPLT00020000421	intron_variant
1_102635487	0.0625	0.797872	ENSAPLG00020000315	ENSAPLT00020000421	intron_variant
1_102636031	0.0641026	0.804348	ENSAPLG00020000315	ENSAPLT00020000421	intron_variant
1_102636802	0.294872	0.842105	ENSAPLG00020000315	ENSAPLT00020000421	intron_variant
1_102636968	0.0641026	0.815789	ENSAPLG00020000315	ENSAPLT00020000421	intron_variant
1_102637200	0.125	0.853659	ENSAPLG00020000315	ENSAPLT00020000421	intron_variant
1_102637286	0.0875	0.829545	ENSAPLG00020000315	ENSAPLT00020000421	intron_variant
1_102637555	0.1375	0.822917	ENSAPLG00020000315	ENSAPLT00020000421	intron_variant
1_102637872	0.0875	0.78125	ENSAPLG00020000315	ENSAPLT00020000421	intron_variant
1_102638150	0.075	0.78125	ENSAPLG00020000315	ENSAPLT00020000421	intron_variant
1_102638351	0.0625	0.8125	ENSAPLG00020000315	ENSAPLT00020000421	missense_variant
1_102638531	0.0875	0.84375	ENSAPLG00020000315	ENSAPLT00020000421	intron_variant
1_102638830	0.2875	0.978723	ENSAPLG00020000315	ENSAPLT00020000421	intron_variant
1_102642427	0.0625	0.802083	ENSAPLG00020000315	ENSAPLT00020000421	intron_variant
1_102643145	0.25	0.90625	ENSAPLG00020000315	ENSAPLT00020000421	intron_variant
1_102643381	0.075	0.771739	ENSAPLG00020000315	ENSAPLT00020000421	intron_variant
1_102643617	0.175	0.90625	ENSAPLG00020000315	ENSAPLT00020000421	intron_variant
1_102644095	0.1875	0.907895	ENSAPLG00020000315	ENSAPLT00020000421	intron_variant
1_102644121	0.1875	0.910256	ENSAPLG00020000315	ENSAPLT00020000421	intron_variant
1_102644362	0.0675676	0.828947	ENSAPLG00020000315	ENSAPLT00020000421	intron_variant
1_102644362	0.0675676	0.828947	ENSAPLG00020000315	ENSAPLT00020000421	intron_variant
1_102644521	0.1	0.842105	ENSAPLG00020000315	ENSAPLT00020000421	intron_variant
1_102647840	0.1	0.802083	ENSAPLG00020000315	ENSAPLT00020000421	intron_variant
1_102649098	0.290323	0.95122	ENSAPLG00020000315	ENSAPLT00020000421	intron_variant
1_102650363	0.0875	0.797872	ENSAPLG00020000315	ENSAPLT00020000421	intron_variant
1_102650700	0.0625	0.791667	ENSAPLG00020000315	ENSAPLT00020000421	intron_variant
1_102651170	0.0875	0.791667	ENSAPLG00020000315	ENSAPLT00020000421	intron_variant
1_102657993	0.0625	0.791667	ENSAPLG00020000315	ENSAPLT00020000421	intron_variant
1_102658778	0.0625	0.802083	ENSAPLG00020000315	ENSAPLT00020000421	intron_variant
1_102660996	0.275	0.864583	ENSAPLG00020000315	ENSAPLT00020000421	intron_variant
1_102661503	0.0625	0.833333	ENSAPLG00020000315	ENSAPLT00020000421	intron_variant
1_102662509	0.2875	0.793478	ENSAPLG00020000315	ENSAPLT00020000421	intron_variant
1_102664443	0.0625	0.797619	ENSAPLG00020000315	ENSAPLT00020000421	intron_variant
1_102664587	0.0625	0.77907	ENSAPLG00020000315	ENSAPLT00020000421	intron_variant
1_102664651	0.2	0.895349	ENSAPLG00020000315	ENSAPLT00020000421	intron_variant
1_102664760	0.0625	0.77381	ENSAPLG00020000315	ENSAPLT00020000421	intron_variant
1_102664930	0.0625	0.8	ENSAPLG00020000315	ENSAPLT00020000421	intron_variant
1_102665381	0.075	0.815789	ENSAPLG00020000315	ENSAPLT00020000421	intron_variant
1_102667053	0.0625	0.78125	ENSAPLG00020000315	ENSAPLT00020000421	intron_variant
1_102669409	0.075	0.797872	ENSAPLG00020000315	ENSAPLT00020000421	intron_variant
1_102671009	0.25	0.861702	ENSAPLG00020000315	ENSAPLT00020000421	intron_variant
1_102671680	0.115385	0.817073	ENSAPLG00020000315	ENSAPLT00020000421	intron_variant
1_102673214	0.1125	0.821429	ENSAPLG00020000315	ENSAPLT00020000421	intron_variant
1_102673485	0.1125	0.825581	ENSAPLG00020000315	ENSAPLT00020000421	intron_variant
1_102673873	0.0875	0.809524	ENSAPLG00020000315	ENSAPLT00020000421	intron_variant
1_102674244	0.0875	0.802083	ENSAPLG00020000315	ENSAPLT00020000421	intron_variant
1_102674462	0.0875	0.791667	ENSAPLG00020000315	ENSAPLT00020000421	intron_variant
1_102676005	0.0875	0.791667	ENSAPLG00020000315	ENSAPLT00020000421	intron_variant
1_102676451	0.075	0.806818	ENSAPLG00020000315	ENSAPLT00020000421	intron_variant
1_102676614	0.128571	0.802469	ENSAPLG00020000315	ENSAPLT00020000421	intron_variant
1_102678259	0.0625	0.771739	ENSAPLG00020000315	ENSAPLT00020000421	intron_variant
1_102678399	0.3	0.847826	ENSAPLG00020000315	ENSAPLT00020000421	intron_variant
1_102679076	0.0625	0.845238	ENSAPLG00020000315	ENSAPLT00020000421	intron_variant
1_102679420	0.0625	0.818182	ENSAPLG00020000315	ENSAPLT00020000421	intron_variant
1_102681043	0.2	0.891304	ENSAPLG00020000315	ENSAPLT00020000421	intron_variant
1_102682150	0.2375	0.90625	ENSAPLG00020000315	ENSAPLT00020000421	intron_variant
1_102682512	0.2	0.9375	ENSAPLG00020000315	ENSAPLT00020000421	intron_variant
1_102683263	0.2	0.902174	ENSAPLG00020000315	ENSAPLT00020000421	intron_variant
1_102683634	0.2	0.895349	ENSAPLG00020000315	ENSAPLT00020000421	intron_variant
1_102688974	0.1875	0.895833	ENSAPLG00020000315	ENSAPLT00020000421	intron_variant
1_102689022	0.175	0.90625	ENSAPLG00020000315	ENSAPLT00020000421	intron_variant
1_102689580	0.179487	0.90625	ENSAPLG00020000315	ENSAPLT00020000421	intron_variant
1_102692132	0.175	0.885417	ENSAPLG00020000315	ENSAPLT00020000421	intron_variant
1_102692441	0.175	0.909091	ENSAPLG00020000315	ENSAPLT00020000421	intron_variant
1_102695565	0.175	0.914894	ENSAPLG00020000315	ENSAPLT00020000421	intron_variant
1_102695692	0.175	0.913043	ENSAPLG00020000315	ENSAPLT00020000421	intron_variant
1_102697460	0.175	0.902174	ENSAPLG00020000315	ENSAPLT00020000421	intron_variant
1_102697632	0.1625	0.880435	ENSAPLG00020000315	ENSAPLT00020000421	intron_variant
1_102697911	0.2	0.904255	ENSAPLG00020000315	ENSAPLT00020000421	intron_variant
1_102697955	0.1875	0.902174	ENSAPLG00020000315	ENSAPLT00020000421	intron_variant
1_102698174	0.2	0.893617	ENSAPLG00020000315	ENSAPLT00020000421	intron_variant
1_102699406	0.3	0.976744	ENSAPLG00020000315	ENSAPLT00020000421	intron_variant
1_102703952	0.294872	0.90625	ENSAPLG00020000315	ENSAPLT00020000421	intron_variant
1_102704896	0.2125	0.90625	ENSAPLG00020000315	ENSAPLT00020000421	intron_variant
1_102705740	0.192308	0.90625	ENSAPLG00020000315	ENSAPLT00020000421	intron_variant
1_102706824	0.1875	0.916667	ENSAPLG00020000315	ENSAPLT00020000421	intron_variant
1_102706920	0.179487	0.90625	ENSAPLG00020000315	ENSAPLT00020000421	intron_variant
1_102706966	0.225	0.916667	ENSAPLG00020000315	ENSAPLT00020000421	intron_variant
1_102707793	0.175	0.888889	ENSAPLG00020000315	ENSAPLT00020000421	intron_variant
1_102708775	0.175	0.875	ENSAPLG00020000315	ENSAPLT00020000421	intron_variant
1_102709265	0.175	0.90625	ENSAPLG00020000315	ENSAPLT00020000421	intron_variant
1_102710375	0.175	0.90625	ENSAPLG00020000315	ENSAPLT00020000421	intron_variant
1_102710612	0.1625	0.916667	ENSAPLG00020000315	ENSAPLT00020000421	intron_variant
1_102710827	0.175	0.90625	ENSAPLG00020000315	ENSAPLT00020000421	intron_variant
1_102710868	0.175	0.902174	ENSAPLG00020000315	ENSAPLT00020000421	intron_variant
1_102711148	0.1625	0.892857	ENSAPLG00020000315	ENSAPLT00020000421	intron_variant
1_102713724	0.265625	0.777778	ENSAPLG00020000315	ENSAPLT00020000421	intron_variant
1_102713724	0.265625	0.777778	ENSAPLG00020000315	ENSAPLT00020000421	intron_variant
1_102713870	0.15	0.916667	ENSAPLG00020000315	ENSAPLT00020000421	intron_variant
1_102715770	0.296296	0.75	ENSAPLG00020000315	ENSAPLT00020000421	intron_variant
1_102716447	0.1875	0.913043	ENSAPLG00020000315	ENSAPLT00020000421	intron_variant
1_102716478	0.1625	0.869565	ENSAPLG00020000315	ENSAPLT00020000421	intron_variant
1_102717652	0.1625	0.90625	ENSAPLG00020000315	ENSAPLT00020000421	intron_variant
1_102717834	0.190476	0.977528	ENSAPLG00020000315	ENSAPLT00020000421	intron_variant
1_102725983	0.225	0.893617	ENSAPLG00020000315	ENSAPLT00020000421	intron_variant
1_102787459	0	0.93617	ENSAPLG00020000315	ENSAPLT00020000421	intron_variant
1_102827927	0.117647	0.802632	ENSAPLG00020000315	ENSAPLT00020000421	intron_variant
1_102833784	0.22	0.83871	ENSAPLG00020000315	ENSAPLT00020000421	intron_variant
1_102996545	0.25	1	-	-	intergenic_variant
1_103014004	0	0.83871	ENSAPLG00020000348	ENSAPLT00020000454	downstream_gene_variant
1_103018566	0.3	0.882979	ENSAPLG00020000348	ENSAPLT00020000454	upstream_gene_variant
1_103034705	0.25	0.910256	-	-	intergenic_variant
1_103061834	0.224138	0.892857	-	-	intergenic_variant
1_10306676	0.190476	1	ENSAPLG00020001490	ENSAPLT00020002192	intron_variant
1_10306676	0.190476	1	ENSAPLG00020001490	ENSAPLT00020002207	intron_variant
1_10307079	0.2875	0.797297	ENSAPLG00020001490	ENSAPLT00020002192	intron_variant
1_10307079	0.2875	0.797297	ENSAPLG00020001490	ENSAPLT00020002207	intron_variant
1_103078919	0.275	0.893617	-	-	intergenic_variant
1_103082868	0.3	0.926829	-	-	intergenic_variant
1_103083307	0.3	0.9375	-	-	intergenic_variant
1_103090825	0.142857	1	-	-	intergenic_variant
1_103096343	0.210526	1	-	-	intergenic_variant
1_103102935	0.133333	0.774194	-	-	intergenic_variant
1_103105080	0.230769	0.883721	-	-	intergenic_variant
1_103105092	0.25	0.883721	-	-	intergenic_variant
1_103108328	0.166667	0.95082	-	-	intergenic_variant
1_103118221	0.226415	0.707317	-	-	intergenic_variant
1_103118221	0.226415	0.707317	-	-	intergenic_variant
1_103146604	0.156863	0.888889	-	-	intergenic_variant
1_103147800	0.264706	0.704545	-	-	intergenic_variant
1_103147800	0.264706	0.704545	-	-	intergenic_variant
1_103169400	0.294118	0.727273	-	-	intergenic_variant
1_103184451	0.15	0.895833	-	-	intergenic_variant
1_103213490	0.225352	0.975	-	-	intergenic_variant
1_103266179	0.2625	0.904255	-	-	intergenic_variant
1_103266246	0.2875	0.885417	-	-	intergenic_variant
1_103266261	0.25	0.861702	-	-	intergenic_variant
1_103266584	0.2125	0.893617	-	-	intergenic_variant
1_103272325	0.0909091	0.819672	-	-	intergenic_variant
1_103286635	0.157895	0.927083	-	-	intergenic_variant
1_103286635	0.157895	0.927083	-	-	intergenic_variant
1_103287442	0.15	0.933333	-	-	intergenic_variant
1_103288508	0.125	0.9	-	-	intergenic_variant
1_103289104	0.1375	0.869565	-	-	intergenic_variant
1_103289617	0.1375	0.877778	-	-	intergenic_variant
1_103290023	0.1375	0.87234	-	-	intergenic_variant
1_103291323	0.1375	0.904762	-	-	intergenic_variant
1_103293380	0.1375	0.885417	-	-	intergenic_variant
1_103293536	0.1375	0.885417	-	-	intergenic_variant
1_103293935	0.1375	0.875	-	-	intergenic_variant
1_103293944	0.1375	0.875	-	-	intergenic_variant
1_103294099	0.1375	0.90625	-	-	intergenic_variant
1_103307846	0.3	0.989362	-	-	intergenic_variant
1_103317231	0.192308	0.97619	-	-	intergenic_variant
1_103317306	0.225	0.97619	-	-	intergenic_variant
1_103318359	#NAME?	1	-	-	intergenic_variant
1_103318815	0.125	0.927083	-	-	intergenic_variant
1_103319842	0.1125	0.885417	-	-	intergenic_variant
1_103322206	0.1	0.877778	-	-	intergenic_variant
1_103323116	0.1125	0.885417	-	-	intergenic_variant
1_103323413	0.275	0.90625	-	-	intergenic_variant
1_103323619	0.1875	0.979167	-	-	intergenic_variant
1_103323681	0.0875	0.895833	-	-	intergenic_variant
1_103323757	0.2125	0.895833	-	-	intergenic_variant
1_103323850	0.144737	0.770833	-	-	intergenic_variant
1_103326491	0.0875	0.882979	-	-	intergenic_variant
1_103326671	0.1375	0.885417	-	-	intergenic_variant
1_103326733	0.125	0.875	-	-	intergenic_variant
1_103326772	0.115385	0.875	-	-	intergenic_variant
1_103327038	0.1	0.885417	-	-	intergenic_variant
1_103327390	0.125	0.885417	-	-	intergenic_variant
1_103327813	0.1375	0.875	-	-	intergenic_variant
1_103327885	0.153846	0.892857	-	-	intergenic_variant
1_103328536	0.175	0.885417	-	-	intergenic_variant
1_103328988	0.225	0.927083	-	-	intergenic_variant
1_103330152	0.2	0.920455	-	-	intergenic_variant
1_103338326	0	0.88	-	-	intergenic_variant
1_103346032	0.115385	0.861702	-	-	intergenic_variant
1_103347575	0.075	0.880952	-	-	intergenic_variant
1_103350955	0.0625	0.854167	-	-	intergenic_variant
1_103350971	0.1	0.854167	-	-	intergenic_variant
1_103352633	0.2125	0.875	-	-	intergenic_variant
1_103352691	0.0641026	0.872093	-	-	intergenic_variant
1_103353553	0.1625	0.877778	-	-	intergenic_variant
1_103353997	0.0875	0.87234	-	-	intergenic_variant
1_103356689	0.0875	0.864583	-	-	intergenic_variant
1_103357291	0.1625	0.866667	-	-	intergenic_variant
1_103357309	0.1625	0.880435	-	-	intergenic_variant
1_103357411	0.1625	0.875	-	-	intergenic_variant
1_103362114	0.0625	0.885417	-	-	intergenic_variant
1_103363552	0.0625	0.875	-	-	intergenic_variant
1_103364681	0.0625	0.875	-	-	intergenic_variant
1_103364839	0.2125	0.885417	-	-	intergenic_variant
1_103366016	0.0625	0.890244	-	-	intergenic_variant
1_103367835	0.0625	0.880435	-	-	intergenic_variant
1_103367880	0.125	0.840426	-	-	intergenic_variant
1_103368351	0.0375	0.840909	-	-	intergenic_variant
1_103368458	0.0625	0.87234	-	-	intergenic_variant
1_103370063	0.075	0.884615	-	-	intergenic_variant
1_103372423	0.0625	0.886364	-	-	intergenic_variant
1_103374745	0.1625	0.927083	-	-	intergenic_variant
1_103374967	0.05	0.875	-	-	intergenic_variant
1_103375163	0.175	0.916667	-	-	intergenic_variant
1_103376011	0.0625	0.875	-	-	intergenic_variant
1_103377619	0.125	0.880435	-	-	intergenic_variant
1_103380362	0.1625	0.9375	-	-	intergenic_variant
1_103381333	0.0625	0.861702	-	-	intergenic_variant
1_103382317	0.0625	0.875	-	-	intergenic_variant
1_103383664	0.1125	0.885417	-	-	intergenic_variant
1_103384904	0.225	0.880435	-	-	intergenic_variant
1_103385138	0.1125	0.877778	-	-	intergenic_variant
1_103385549	0.125	0.893617	-	-	intergenic_variant
1_103385814	0.125	0.9	-	-	intergenic_variant
1_103386020	0.125	0.916667	-	-	intergenic_variant
1_103386690	0.125	0.860465	-	-	intergenic_variant
1_103386858	0.2875	0.939024	-	-	intergenic_variant
1_103387255	0.2875	0.960526	-	-	intergenic_variant
1_103387957	0.2875	0.946809	-	-	intergenic_variant
1_103389742	0.1125	0.864583	-	-	intergenic_variant
1_103391538	0.2	0.917647	-	-	intergenic_variant
1_103391585	0.075	0.886364	-	-	intergenic_variant
1_103391633	0.2375	0.913043	-	-	intergenic_variant
1_103391689	0.2625	0.925532	-	-	intergenic_variant
1_103391874	0.25	0.93617	-	-	intergenic_variant
1_103391952	0.2375	0.93617	-	-	intergenic_variant
1_103392735	0.2125	0.928571	-	-	intergenic_variant
1_103393449	0.1875	0.885417	-	-	intergenic_variant
1_103393514	0.1875	0.882979	-	-	intergenic_variant
1_103393774	0.075	0.886364	-	-	intergenic_variant
1_103393978	0.175	0.90625	-	-	intergenic_variant
1_103394340	0.175	0.895833	-	-	intergenic_variant
1_103395460	0.175	0.885417	-	-	intergenic_variant
1_103395598	0.3	0.927083	-	-	intergenic_variant
1_103396295	0.246154	0.913043	-	-	intergenic_variant
1_103401767	0.0985915	0.897727	-	-	intergenic_variant
1_103401877	0.075	0.860465	-	-	intergenic_variant
1_103402015	0.0769231	0.875	-	-	intergenic_variant
1_103402037	0.0769231	0.875	-	-	intergenic_variant
1_103402208	0.0875	0.911111	-	-	intergenic_variant
1_103402325	0.2625	0.885417	-	-	intergenic_variant
1_103402526	0.0625	0.875	-	-	intergenic_variant
1_103404030	0.0625	0.904762	-	-	intergenic_variant
1_103404171	0.275	0.888889	-	-	intergenic_variant
1_103404301	0.2875	0.875	-	-	intergenic_variant
1_103405570	0.282051	0.891304	-	-	intergenic_variant
1_103405741	0.0512821	0.861702	-	-	intergenic_variant
1_103405913	0.075	0.875	-	-	intergenic_variant
1_103407822	0.0625	0.888889	-	-	intergenic_variant
1_103408079	0.0625	0.87234	-	-	intergenic_variant
1_103408214	0.0625	0.87234	-	-	intergenic_variant
1_103409800	0.1625	0.880435	-	-	intergenic_variant
1_103410314	0.15	0.877778	-	-	intergenic_variant
1_103411067	0.1625	0.882979	-	-	intergenic_variant
1_103411877	0.15	0.855556	-	-	intergenic_variant
1_103411877	0.15	0.855556	-	-	intergenic_variant
1_103412611	0.075	0.869565	-	-	intergenic_variant
1_103413926	0.204082	0.921875	-	-	intergenic_variant
1_103413926	0.204082	0.921875	-	-	intergenic_variant
1_103414751	0.0625	0.875	-	-	intergenic_variant
1_103414821	0.0897436	0.885417	-	-	intergenic_variant
1_103415136	0.0875	0.875	-	-	intergenic_variant
1_103415860	0.0875	0.885417	-	-	intergenic_variant
1_103416093	0.1125	0.855556	-	-	intergenic_variant
1_103417394	0.0875	0.875	-	-	intergenic_variant
1_103418882	0.0625	0.875	-	-	intergenic_variant
1_103420460	0.0875	0.875	-	-	intergenic_variant
1_103420637	0.075	0.875	-	-	intergenic_variant
1_103420970	0.0875	0.875	-	-	intergenic_variant
1_103420984	0.0875	0.875	-	-	intergenic_variant
1_103421218	0.075	0.875	-	-	intergenic_variant
1_103421265	0.25	0.885417	-	-	intergenic_variant
1_103423436	0.294872	0.928571	-	-	intergenic_variant
1_103423531	0.0625	0.865854	-	-	intergenic_variant
1_103423611	0.0875	0.8875	-	-	intergenic_variant
1_103426306	0.0875	0.885417	-	-	intergenic_variant
1_103426318	0.0769231	0.885417	-	-	intergenic_variant
1_103426323	0.166667	0.925532	-	-	intergenic_variant
1_103427404	0.0875	0.875	-	-	intergenic_variant
1_103427562	0.0875	0.885417	-	-	intergenic_variant
1_103427937	0.102564	0.84375	-	-	intergenic_variant
1_103428387	0.0714286	0.916667	-	-	intergenic_variant
1_103428657	0.0172414	0.7875	-	-	intergenic_variant
1_103428704	0.185185	0.923077	-	-	intergenic_variant
1_103428753	0.28125	0.885714	-	-	intergenic_variant
1_103429082	0.225	0.702381	-	-	intergenic_variant
1_103429134	0.115385	0.822222	-	-	intergenic_variant
1_103429260	0.0641026	0.854167	-	-	intergenic_variant
1_103430137	0.0625	0.885417	-	-	intergenic_variant
1_103430723	0.0875	0.878049	-	-	intergenic_variant
1_103431812	0.0625	0.875	-	-	intergenic_variant
1_103432044	0.1	0.875	-	-	intergenic_variant
1_103432286	0.0875	0.875	-	-	intergenic_variant
1_103436286	0.1125	0.875	-	-	intergenic_variant
1_103437208	0.275	0.927083	-	-	intergenic_variant
1_103437425	0.109375	0.912088	-	-	intergenic_variant
1_103438388	0.0875	0.892857	-	-	intergenic_variant
1_103438388	0.0875	0.892857	-	-	intergenic_variant
1_103439051	0.0897436	0.869048	-	-	intergenic_variant
1_103441731	0.1	0.861702	-	-	intergenic_variant
1_103441969	0.0972222	0.866667	-	-	intergenic_variant
1_103442283	0.0875	0.866667	-	-	intergenic_variant
1_103442840	0.1	0.877778	-	-	intergenic_variant
1_103443789	0.0875	0.875	-	-	intergenic_variant
1_103443816	0.0875	0.875	-	-	intergenic_variant
1_103443833	0.0875	0.875	-	-	intergenic_variant
1_103444239	0.0875	0.885417	-	-	intergenic_variant
1_103444278	0.0875	0.875	-	-	intergenic_variant
1_103444766	0.0933333	0.910112	-	-	intergenic_variant
1_103444771	0.0875	0.882979	-	-	intergenic_variant
1_103446228	0.0875	0.875	-	-	intergenic_variant
1_103447922	0.0875	0.875	-	-	intergenic_variant
1_103450702	0.175	0.907895	-	-	intergenic_variant
1_103450791	0.15	0.923077	-	-	intergenic_variant
1_103451249	0.075	0.875	-	-	intergenic_variant
1_103451615	0.15	0.875	-	-	intergenic_variant
1_103453915	0.1	0.918605	-	-	intergenic_variant
1_103454257	0.0875	0.902439	-	-	intergenic_variant
1_103454411	0.075	0.84375	-	-	intergenic_variant
1_103456067	0.125	0.886364	-	-	intergenic_variant
1_103456647	0.0875	0.902439	-	-	intergenic_variant
1_103457846	0.1	0.87234	-	-	intergenic_variant
1_103458386	0.0875	0.875	-	-	intergenic_variant
1_103460212	0.0875	0.87234	-	-	intergenic_variant
1_103462927	0.0677966	0.893617	-	-	intergenic_variant
1_103463420	0.210526	0.96875	-	-	intergenic_variant
1_103463439	0.242857	0.96875	-	-	intergenic_variant
1_103463557	0.236842	0.875	-	-	intergenic_variant
1_103463741	0.0714286	0.875	-	-	intergenic_variant
1_103464077	0.103896	0.922222	-	-	intergenic_variant
1_103464383	0.2	0.769231	-	-	intergenic_variant
1_103465110	0.0875	0.895349	-	-	intergenic_variant
1_103470019	0.0875	0.875	-	-	intergenic_variant
1_103470099	0.1875	0.916667	-	-	intergenic_variant
1_103471515	0.1	0.875	-	-	intergenic_variant
1_103471543	0.075	0.875	-	-	intergenic_variant
1_103472050	0.0875	0.895833	-	-	intergenic_variant
1_103472586	0.2125	0.916667	-	-	intergenic_variant
1_103475772	0.0875	0.883721	-	-	intergenic_variant
1_103476234	0.1875	0.854167	-	-	intergenic_variant
1_103476678	0.125	0.885417	-	-	intergenic_variant
1_103476902	0.0875	0.880435	-	-	intergenic_variant
1_103477736	0.0875	0.886364	-	-	intergenic_variant
1_103478618	0.2875	0.864583	-	-	intergenic_variant
1_103479697	0.275	0.880435	-	-	intergenic_variant
1_103481235	0.0625	0.875	-	-	intergenic_variant
1_103482491	0.1125	0.875	-	-	intergenic_variant
1_103482732	0.125	0.875	-	-	intergenic_variant
1_103482813	0.269231	0.885417	-	-	intergenic_variant
1_103482958	0.0625	0.875	-	-	intergenic_variant
1_103483223	0.075	0.864583	-	-	intergenic_variant
1_103484330	0.05	0.880952	-	-	intergenic_variant
1_103485703	0.075	0.891304	-	-	intergenic_variant
1_103486353	0.075	0.864583	-	-	intergenic_variant
1_103486412	0.0625	0.875	-	-	intergenic_variant
1_103487989	0.0625	0.847826	-	-	intergenic_variant
1_103487989	0.0625	0.847826	-	-	intergenic_variant
1_103488085	0.0625	0.864583	-	-	intergenic_variant
1_103488608	0.0625	0.895833	-	-	intergenic_variant
1_103488975	0.175	0.927083	-	-	intergenic_variant
1_103489719	0.0625	0.875	-	-	intergenic_variant
1_103489735	0.0625	0.875	-	-	intergenic_variant
1_103491617	0.0384615	0.866667	-	-	intergenic_variant
1_103491623	0.15873	0.866667	-	-	intergenic_variant
1_103491749	0.075	0.869565	-	-	intergenic_variant
1_103492028	0.0625	0.851064	-	-	intergenic_variant
1_103492885	0.0625	0.882979	-	-	intergenic_variant
1_103493372	0.0625	0.902174	-	-	intergenic_variant
1_103493600	0.175	0.931034	-	-	intergenic_variant
1_103493610	0.2125	0.933333	-	-	intergenic_variant
1_103494005	0.0625	0.875	-	-	intergenic_variant
1_103494077	0.2125	0.923913	-	-	intergenic_variant
1_103494570	0.125	0.9	-	-	intergenic_variant
1_103496638	0.0625	0.875	-	-	intergenic_variant
1_103496668	0.15	0.902174	-	-	intergenic_variant
1_103497803	0.1375	0.866667	-	-	intergenic_variant
1_103499021	0.1625	0.925532	-	-	intergenic_variant
1_103499355	0.279412	0.927083	-	-	intergenic_variant
1_103499452	0.0875	0.875	-	-	intergenic_variant
1_103499564	0.0641026	0.864583	-	-	intergenic_variant
1_103500096	0.125	0.860465	-	-	intergenic_variant
1_103500136	0.1625	0.869048	-	-	intergenic_variant
1_103500277	0.125	0.895349	-	-	intergenic_variant
1_103500403	0.1875	0.880435	-	-	intergenic_variant
1_103500443	0.0625	0.869565	-	-	intergenic_variant
1_103500565	0.125	0.866667	-	-	intergenic_variant
1_103501142	0.105263	0.875	-	-	intergenic_variant
1_103501142	0.105263	0.875	-	-	intergenic_variant
1_103501226	0.0875	0.882979	-	-	intergenic_variant
1_103501513	0.0875	0.866667	-	-	intergenic_variant
1_103502099	0.1375	0.904762	-	-	intergenic_variant
1_103502157	0.175	0.916667	-	-	intergenic_variant
1_103503784	0.0625	0.9	-	-	intergenic_variant
1_103503817	0.0625	0.902174	-	-	intergenic_variant
1_103504382	0.1625	0.928571	-	-	intergenic_variant
1_103504879	0.0625	0.890244	-	-	intergenic_variant
1_103505045	0.25	0.925	-	-	intergenic_variant
1_103505503	0.192308	0.863636	-	-	intergenic_variant
1_103505865	0.0625	0.869565	-	-	intergenic_variant
1_103506095	0.0625	0.875	-	-	intergenic_variant
1_103506398	0.1125	0.869565	-	-	intergenic_variant
1_103506659	0.25	0.858696	-	-	intergenic_variant
1_103507207	0.0625	0.888889	-	-	intergenic_variant
1_103508952	0.0625	0.904762	-	-	intergenic_variant
1_103509237	0.1125	0.880435	-	-	intergenic_variant
1_103509910	0.0625	0.895349	-	-	intergenic_variant
1_103510485	0.0625	0.895349	-	-	intergenic_variant
1_103513102	0.2125	0.914894	-	-	intergenic_variant
1_103513231	0.175	0.893617	-	-	intergenic_variant
1_103513629	0.175	0.914894	-	-	intergenic_variant
1_103514014	0.3	0.96875	-	-	intergenic_variant
1_103514106	0.175	0.927083	-	-	intergenic_variant
1_103514122	0.175	0.927083	-	-	intergenic_variant
1_103514450	0.1625	0.913043	-	-	intergenic_variant
1_103514772	0.1625	0.925532	-	-	intergenic_variant
1_103514859	0.1625	0.956522	-	-	intergenic_variant
1_103515107	0.162162	0.918919	-	-	intergenic_variant
1_103515129	0.153846	0.907895	-	-	intergenic_variant
1_103515191	0.166667	0.925	-	-	intergenic_variant
1_103515207	0.144737	0.926829	-	-	intergenic_variant
1_103515525	0.0625	0.895349	-	-	intergenic_variant
1_103516909	0.2625	0.90625	-	-	intergenic_variant
1_103517075	0.1625	0.851064	-	-	intergenic_variant
1_103517717	0.1125	0.864583	-	-	intergenic_variant
1_103517906	0.141026	0.904762	-	-	intergenic_variant
1_103517927	0.141026	0.892857	-	-	intergenic_variant
1_103518025	0.118421	0.891892	-	-	intergenic_variant
1_103519361	0.2125	0.883721	-	-	intergenic_variant
1_103519851	0.1625	0.902439	-	-	intergenic_variant
1_103520797	0.1125	0.885417	-	-	intergenic_variant
1_103521236	0.1625	0.875	-	-	intergenic_variant
1_103521532	0.2875	0.973684	-	-	intergenic_variant
1_103522089	0.1	0.885417	-	-	intergenic_variant
1_103524042	0.1125	0.885417	-	-	intergenic_variant
1_103525690	0.1125	0.880952	-	-	intergenic_variant
1_103527399	0.1	0.875	-	-	intergenic_variant
1_103527721	0.0625	0.875	-	-	intergenic_variant
1_103529141	0.1	0.895349	-	-	intergenic_variant
1_103530103	0.115385	0.858696	-	-	intergenic_variant
1_103530367	0.0875	0.861702	-	-	intergenic_variant
1_103530461	0.1875	0.885417	-	-	intergenic_variant
1_103531192	0.275	0.9	-	-	intergenic_variant
1_103531210	0.2125	0.888889	-	-	intergenic_variant
1_103531293	0.1125	0.883721	-	-	intergenic_variant
1_103531982	0.2125	0.875	-	-	intergenic_variant
1_103532146	0.1125	0.875	-	-	intergenic_variant
1_103532166	0.2125	0.875	-	-	intergenic_variant
1_103532786	0.0625	0.875	-	-	intergenic_variant
1_103536413	0.08	0.893617	-	-	intergenic_variant
1_103537585	0.125	0.90625	-	-	intergenic_variant
1_103537609	0.1375	0.916667	-	-	intergenic_variant
1_103540165	0.1625	0.918605	-	-	intergenic_variant
1_103540901	0.2375	0.893617	-	-	intergenic_variant
1_103542274	0.175	0.927083	-	-	intergenic_variant
1_103542497	0.0875	0.875	-	-	intergenic_variant
1_103542706	0.1875	0.914894	-	-	intergenic_variant
1_103544407	0.2	0.916667	-	-	intergenic_variant
1_103545566	0.125	0.928571	-	-	intergenic_variant
1_103546897	0.175	0.927083	-	-	intergenic_variant
1_103547162	0.276316	0.858696	-	-	intergenic_variant
1_103547363	0.225	0.9375	-	-	intergenic_variant
1_103547669	0.15	0.90625	-	-	intergenic_variant
1_103547911	0.1625	0.90625	-	-	intergenic_variant
1_103548226	0.175	0.90625	-	-	intergenic_variant
1_103548466	0.184211	0.916667	-	-	intergenic_variant
1_103548499	0.153846	0.916667	-	-	intergenic_variant
1_103549761	0.0625	0.882979	-	-	intergenic_variant
1_103551212	0.0875	0.881579	-	-	intergenic_variant
1_103551439	0.125	0.925	-	-	intergenic_variant
1_103552453	0.0657895	0.855556	-	-	intergenic_variant
1_103554006	0.05	0.875	-	-	intergenic_variant
1_103555992	0.219512	0.942857	-	-	intergenic_variant
1_103569401	0.107692	0.809524	-	-	intergenic_variant
1_103571009	0.3	0.906977	-	-	intergenic_variant
1_103574440	0.153846	0.944444	-	-	intergenic_variant
1_103579833	0.0727273	0.785714	-	-	intergenic_variant
1_103580957	0.2875	0.864583	-	-	intergenic_variant
1_103580980	0.2875	0.875	-	-	intergenic_variant
1_103582277	0.294872	0.863636	-	-	intergenic_variant
1_103582486	0.184615	0.865385	-	-	intergenic_variant
1_103585165	0	0.75	-	-	intergenic_variant
1_103585738	0.0535714	0.90625	-	-	intergenic_variant
1_103587130	0.3	0.90625	-	-	intergenic_variant
1_103588571	0.28125	0.73913	-	-	intergenic_variant
1_103593722	0.1625	0.895349	-	-	intergenic_variant
1_103603285	0.0289855	0.809524	-	-	intergenic_variant
1_103603469	0.173913	0.866667	-	-	intergenic_variant
1_103604775	0	0.75	-	-	intergenic_variant
1_103611650	0.297872	0.92	-	-	intergenic_variant
1_103620483	0.057971	0.868852	-	-	intergenic_variant
1_103653712	0.2	0.742424	-	-	intergenic_variant
1_103653756	0.148148	0.724138	-	-	intergenic_variant
1_103653823	0.115385	0.846154	-	-	intergenic_variant
1_103654256	0.115385	0.907895	-	-	intergenic_variant
1_103654280	0.0740741	0.776316	-	-	intergenic_variant
1_103654522	0.104167	0.878378	-	-	intergenic_variant
1_103666731	0.025	0.711111	-	-	intergenic_variant
1_103669006	0.175	0.702381	-	-	intergenic_variant
1_103669451	0.1625	0.7125	-	-	intergenic_variant
1_103670600	0.025	0.715909	-	-	intergenic_variant
1_103674620	0.025	0.709302	-	-	intergenic_variant
1_103676048	0.2375	0.728261	-	-	intergenic_variant
1_103677504	0.2625	0.770833	-	-	intergenic_variant
1_103677547	0.2625	0.791667	-	-	intergenic_variant
1_103677761	0.175	0.729167	-	-	intergenic_variant
1_103679760	0.025	0.704545	-	-	intergenic_variant
1_103681370	0.225	0.880952	-	-	intergenic_variant
1_103683320	0.025	0.702381	-	-	intergenic_variant
1_103685642	0.1875	0.739583	-	-	intergenic_variant
1_103687441	0.2125	0.760417	-	-	intergenic_variant
1_103688336	0.2625	0.75	-	-	intergenic_variant
1_103689071	0.2375	0.760417	-	-	intergenic_variant
1_103689071	0.2375	0.760417	-	-	intergenic_variant
1_103689676	0.025	0.722222	-	-	intergenic_variant
1_103689692	0.25	0.744444	-	-	intergenic_variant
1_103689907	0.225	0.806818	-	-	intergenic_variant
1_103690071	0.25	0.765957	-	-	intergenic_variant
1_103690415	0.25	0.75	-	-	intergenic_variant
1_103696133	0.1	0.706522	ENSAPLG00020000355	ENSAPLT00020000471	downstream_gene_variant
1_103697260	0.025641	0.709302	ENSAPLG00020000355	ENSAPLT00020000471	downstream_gene_variant
1_103697451	0.113636	0.964912	ENSAPLG00020000355	ENSAPLT00020000471	downstream_gene_variant
1_103697657	0.1	0.715909	ENSAPLG00020000355	ENSAPLT00020000471	downstream_gene_variant
1_103699599	0.225	0.847826	ENSAPLG00020000355	ENSAPLT00020000471	intron_variant
1_103700472	0.1375	0.76087	ENSAPLG00020000355	ENSAPLT00020000471	intron_variant
1_103701296	0.225	0.744681	ENSAPLG00020000355	ENSAPLT00020000471	intron_variant
1_103701852	0.025	0.7	ENSAPLG00020000355	ENSAPLT00020000471	intron_variant
1_103701937	0.1625	0.704545	ENSAPLG00020000355	ENSAPLT00020000471	intron_variant
1_103701937	0.1625	0.704545	ENSAPLG00020000355	ENSAPLT00020000471	intron_variant
1_103705818	0.2125	0.723404	ENSAPLG00020000355	ENSAPLT00020000471	intron_variant
1_103706362	0.025	0.7	ENSAPLG00020000355	ENSAPLT00020000471	intron_variant
1_103715467	0.275	0.75	ENSAPLG00020000355	ENSAPLT00020000471	intron_variant
1_103715650	0.277778	0.733333	ENSAPLG00020000355	ENSAPLT00020000471	splice_region_variant,intron_variant
1_103717796	0.2125	0.875	ENSAPLG00020000355	ENSAPLT00020000471	intron_variant
1_103720214	0.1875	0.891304	ENSAPLG00020000355	ENSAPLT00020000471	intron_variant
1_103720362	0.025	0.7	ENSAPLG00020000355	ENSAPLT00020000471	intron_variant
1_103722486	0.0375	0.717391	ENSAPLG00020000355	ENSAPLT00020000471	intron_variant
1_103722891	0.282051	0.829268	ENSAPLG00020000355	ENSAPLT00020000471	intron_variant
1_103726241	0.2375	0.916667	ENSAPLG00020000355	ENSAPLT00020000471	upstream_gene_variant
1_103727099	0.294872	0.734043	ENSAPLG00020000355	ENSAPLT00020000471	upstream_gene_variant
1_103727176	0.025	0.708333	ENSAPLG00020000355	ENSAPLT00020000471	upstream_gene_variant
1_103727941	0.25	1	ENSAPLG00020000355	ENSAPLT00020000471	upstream_gene_variant
1_103727947	0.25	1	ENSAPLG00020000355	ENSAPLT00020000471	upstream_gene_variant
1_103729435	0.225	0.90625	-	-	intergenic_variant
1_103731243	0.0375	0.731707	-	-	intergenic_variant
1_103736603	0.0375	0.719512	-	-	intergenic_variant
1_103764092	0	1	ENSAPLG00020000375	ENSAPLT00020000499	intron_variant
1_103764092	0	1	ENSAPLG00020000385	ENSAPLT00020000512	downstream_gene_variant
1_103776839	0.2	0.75	ENSAPLG00020000395	ENSAPLT00020000523	upstream_gene_variant
1_103776852	0.1875	0.708333	ENSAPLG00020000395	ENSAPLT00020000523	upstream_gene_variant
1_103777490	0.1625	0.73913	ENSAPLG00020000395	ENSAPLT00020000523	upstream_gene_variant
1_103777708	0.1875	0.76087	ENSAPLG00020000395	ENSAPLT00020000523	upstream_gene_variant
1_103777841	0.1875	0.729167	ENSAPLG00020000395	ENSAPLT00020000523	upstream_gene_variant
1_103778027	0.175	0.76087	ENSAPLG00020000395	ENSAPLT00020000523	upstream_gene_variant
1_103778210	0.2625	0.846154	ENSAPLG00020000395	ENSAPLT00020000523	upstream_gene_variant
1_103778236	0.1875	0.828125	ENSAPLG00020000395	ENSAPLT00020000523	upstream_gene_variant
1_103778481	0.217949	0.76087	ENSAPLG00020000395	ENSAPLT00020000523	upstream_gene_variant
1_103778556	0.2125	0.76087	ENSAPLG00020000395	ENSAPLT00020000523	upstream_gene_variant
1_103778605	0.1875	0.76087	ENSAPLG00020000395	ENSAPLT00020000523	upstream_gene_variant
1_103778703	0.2	0.76087	ENSAPLG00020000395	ENSAPLT00020000523	upstream_gene_variant
1_103779970	0.217949	0.76087	-	-	intergenic_variant
1_103781216	0.2875	0.770833	-	-	intergenic_variant
1_103781233	0.1875	0.708333	-	-	intergenic_variant
1_103781233	0.1875	0.708333	-	-	intergenic_variant
1_103781617	0.1875	0.76087	-	-	intergenic_variant
1_103781628	0.2625	0.76087	-	-	intergenic_variant
1_103781750	0.1625	0.76087	-	-	intergenic_variant
1_103782553	0.175	0.76087	-	-	intergenic_variant
1_103782998	0.179487	0.76087	-	-	intergenic_variant
1_103784574	0.230769	0.885714	ENSAPLG00020000402	ENSAPLT00020000527	upstream_gene_variant
1_103784610	0.236842	0.885714	ENSAPLG00020000402	ENSAPLT00020000527	upstream_gene_variant
1_103785744	0.2375	0.729167	ENSAPLG00020000402	ENSAPLT00020000527	upstream_gene_variant
1_103785744	0.2375	0.729167	ENSAPLG00020000402	ENSAPLT00020000527	upstream_gene_variant
1_103788819	0.230769	0.760417	ENSAPLG00020000402	ENSAPLT00020000527	upstream_gene_variant
1_103788819	0.230769	0.760417	ENSAPLG00020000454	ENSAPLT00020000949	upstream_gene_variant
1_103788819	0.230769	0.760417	ENSAPLG00020000454	ENSAPLT00020000963	upstream_gene_variant
1_103788926	0	0.702128	ENSAPLG00020000402	ENSAPLT00020000527	non_coding_transcript_exon_variant
1_103788926	0	0.702128	ENSAPLG00020000454	ENSAPLT00020000949	upstream_gene_variant
1_103788926	0	0.702128	ENSAPLG00020000454	ENSAPLT00020000963	upstream_gene_variant
1_103788980	0	0.958333	ENSAPLG00020000402	ENSAPLT00020000527	intron_variant,non_coding_transcript_variant
1_103788980	0	0.958333	ENSAPLG00020000454	ENSAPLT00020000949	upstream_gene_variant
1_103788980	0	0.958333	ENSAPLG00020000454	ENSAPLT00020000963	upstream_gene_variant
1_103789056	0.0666667	0.904255	ENSAPLG00020000402	ENSAPLT00020000527	intron_variant,non_coding_transcript_variant
1_103789056	0.0666667	0.904255	ENSAPLG00020000454	ENSAPLT00020000949	upstream_gene_variant
1_103789056	0.0666667	0.904255	ENSAPLG00020000454	ENSAPLT00020000963	upstream_gene_variant
1_103789092	0.26087	0.90625	ENSAPLG00020000402	ENSAPLT00020000527	intron_variant,non_coding_transcript_variant
1_103789092	0.26087	0.90625	ENSAPLG00020000402	ENSAPLT00020000527	intron_variant,non_coding_transcript_variant
1_103789092	0.26087	0.90625	ENSAPLG00020000454	ENSAPLT00020000949	upstream_gene_variant
1_103789092	0.26087	0.90625	ENSAPLG00020000454	ENSAPLT00020000949	upstream_gene_variant
1_103789092	0.26087	0.90625	ENSAPLG00020000454	ENSAPLT00020000963	upstream_gene_variant
1_103789092	0.26087	0.90625	ENSAPLG00020000454	ENSAPLT00020000963	upstream_gene_variant
1_103789686	0.1625	0.770833	ENSAPLG00020000402	ENSAPLT00020000527	intron_variant,non_coding_transcript_variant
1_103789686	0.1625	0.770833	ENSAPLG00020000454	ENSAPLT00020000949	upstream_gene_variant
1_103789686	0.1625	0.770833	ENSAPLG00020000454	ENSAPLT00020000963	upstream_gene_variant
1_103790379	0.0483871	0.72619	ENSAPLG00020000402	ENSAPLT00020000527	intron_variant,non_coding_transcript_variant
1_103790379	0.0483871	0.72619	ENSAPLG00020000454	ENSAPLT00020000949	upstream_gene_variant
1_103790379	0.0483871	0.72619	ENSAPLG00020000454	ENSAPLT00020000963	upstream_gene_variant
1_103794134	0.1	0.719512	ENSAPLG00020000402	ENSAPLT00020000527	downstream_gene_variant
1_103794134	0.1	0.719512	ENSAPLG00020000454	ENSAPLT00020000949	intron_variant
1_103794134	0.1	0.719512	ENSAPLG00020000454	ENSAPLT00020000963	intron_variant
1_103794134	0.1	0.719512	ENSAPLG00020000454	ENSAPLT00020001000	upstream_gene_variant
1_103794134	0.1	0.719512	ENSAPLG00020000454	ENSAPLT00020001016	upstream_gene_variant
1_103794402	0.05	0.704545	ENSAPLG00020000402	ENSAPLT00020000527	downstream_gene_variant
1_103794402	0.05	0.704545	ENSAPLG00020000454	ENSAPLT00020000949	intron_variant
1_103794402	0.05	0.704545	ENSAPLG00020000454	ENSAPLT00020000963	intron_variant
1_103794402	0.05	0.704545	ENSAPLG00020000454	ENSAPLT00020001000	upstream_gene_variant
1_103794402	0.05	0.704545	ENSAPLG00020000454	ENSAPLT00020001016	upstream_gene_variant
1_103795455	0.075	0.702381	ENSAPLG00020000402	ENSAPLT00020000527	downstream_gene_variant
1_103795455	0.075	0.702381	ENSAPLG00020000454	ENSAPLT00020000949	intron_variant
1_103795455	0.075	0.702381	ENSAPLG00020000454	ENSAPLT00020000963	intron_variant
1_103795455	0.075	0.702381	ENSAPLG00020000454	ENSAPLT00020001000	upstream_gene_variant
1_103795455	0.075	0.702381	ENSAPLG00020000454	ENSAPLT00020001016	upstream_gene_variant
1_103795619	0.253333	0.784091	ENSAPLG00020000402	ENSAPLT00020000527	downstream_gene_variant
1_103795619	0.253333	0.784091	ENSAPLG00020000454	ENSAPLT00020000949	intron_variant
1_103795619	0.253333	0.784091	ENSAPLG00020000454	ENSAPLT00020000963	intron_variant
1_103795619	0.253333	0.784091	ENSAPLG00020000454	ENSAPLT00020001000	upstream_gene_variant
1_103795619	0.253333	0.784091	ENSAPLG00020000454	ENSAPLT00020001016	upstream_gene_variant
1_103795668	0.2	0.784091	ENSAPLG00020000402	ENSAPLT00020000527	downstream_gene_variant
1_103795668	0.2	0.784091	ENSAPLG00020000454	ENSAPLT00020000949	intron_variant
1_103795668	0.2	0.784091	ENSAPLG00020000454	ENSAPLT00020000963	intron_variant
1_103795668	0.2	0.784091	ENSAPLG00020000454	ENSAPLT00020001000	upstream_gene_variant
1_103795668	0.2	0.784091	ENSAPLG00020000454	ENSAPLT00020001016	upstream_gene_variant
1_103796016	0.25	0.770833	ENSAPLG00020000402	ENSAPLT00020000527	downstream_gene_variant
1_103796016	0.25	0.770833	ENSAPLG00020000454	ENSAPLT00020000949	intron_variant
1_103796016	0.25	0.770833	ENSAPLG00020000454	ENSAPLT00020000963	intron_variant
1_103796016	0.25	0.770833	ENSAPLG00020000454	ENSAPLT00020001000	upstream_gene_variant
1_103796016	0.25	0.770833	ENSAPLG00020000454	ENSAPLT00020001016	upstream_gene_variant
1_103796039	0.2875	0.78125	ENSAPLG00020000402	ENSAPLT00020000527	downstream_gene_variant
1_103796039	0.2875	0.78125	ENSAPLG00020000454	ENSAPLT00020000949	intron_variant
1_103796039	0.2875	0.78125	ENSAPLG00020000454	ENSAPLT00020000963	intron_variant
1_103796039	0.2875	0.78125	ENSAPLG00020000454	ENSAPLT00020001000	upstream_gene_variant
1_103796039	0.2875	0.78125	ENSAPLG00020000454	ENSAPLT00020001016	upstream_gene_variant
1_103796159	0.25	0.760417	ENSAPLG00020000402	ENSAPLT00020000527	downstream_gene_variant
1_103796159	0.25	0.760417	ENSAPLG00020000454	ENSAPLT00020000949	intron_variant
1_103796159	0.25	0.760417	ENSAPLG00020000454	ENSAPLT00020000963	intron_variant
1_103796159	0.25	0.760417	ENSAPLG00020000454	ENSAPLT00020001000	upstream_gene_variant
1_103796159	0.25	0.760417	ENSAPLG00020000454	ENSAPLT00020001016	upstream_gene_variant
1_103797027	0.241935	0.73494	ENSAPLG00020000402	ENSAPLT00020000527	downstream_gene_variant
1_103797027	0.241935	0.73494	ENSAPLG00020000454	ENSAPLT00020000949	intron_variant
1_103797027	0.241935	0.73494	ENSAPLG00020000454	ENSAPLT00020000963	intron_variant
1_103797027	0.241935	0.73494	ENSAPLG00020000454	ENSAPLT00020001000	intron_variant
1_103797027	0.241935	0.73494	ENSAPLG00020000454	ENSAPLT00020001016	intron_variant
1_103797990	0.264706	0.9375	ENSAPLG00020000454	ENSAPLT00020000949	intron_variant
1_103797990	0.264706	0.9375	ENSAPLG00020000454	ENSAPLT00020000963	intron_variant
1_103797990	0.264706	0.9375	ENSAPLG00020000454	ENSAPLT00020001000	intron_variant
1_103797990	0.264706	0.9375	ENSAPLG00020000454	ENSAPLT00020001016	intron_variant
1_103798358	0.171875	0.702128	ENSAPLG00020000454	ENSAPLT00020000949	intron_variant
1_103798358	0.171875	0.702128	ENSAPLG00020000454	ENSAPLT00020000949	intron_variant
1_103798358	0.171875	0.702128	ENSAPLG00020000454	ENSAPLT00020000963	intron_variant
1_103798358	0.171875	0.702128	ENSAPLG00020000454	ENSAPLT00020000963	intron_variant
1_103798358	0.171875	0.702128	ENSAPLG00020000454	ENSAPLT00020001000	intron_variant
1_103798358	0.171875	0.702128	ENSAPLG00020000454	ENSAPLT00020001000	intron_variant
1_103798358	0.171875	0.702128	ENSAPLG00020000454	ENSAPLT00020001016	intron_variant
1_103798358	0.171875	0.702128	ENSAPLG00020000454	ENSAPLT00020001016	intron_variant
1_103799081	0.1375	0.725	ENSAPLG00020000454	ENSAPLT00020000949	intron_variant
1_103799081	0.1375	0.725	ENSAPLG00020000454	ENSAPLT00020000963	intron_variant
1_103799081	0.1375	0.725	ENSAPLG00020000454	ENSAPLT00020001000	intron_variant
1_103799081	0.1375	0.725	ENSAPLG00020000454	ENSAPLT00020001016	intron_variant
1_103799106	0.1375	0.707317	ENSAPLG00020000454	ENSAPLT00020000949	intron_variant
1_103799106	0.1375	0.707317	ENSAPLG00020000454	ENSAPLT00020000963	intron_variant
1_103799106	0.1375	0.707317	ENSAPLG00020000454	ENSAPLT00020001000	intron_variant
1_103799106	0.1375	0.707317	ENSAPLG00020000454	ENSAPLT00020001016	intron_variant
1_103799153	0.125	0.72093	ENSAPLG00020000454	ENSAPLT00020000949	intron_variant
1_103799153	0.125	0.72093	ENSAPLG00020000454	ENSAPLT00020000963	intron_variant
1_103799153	0.125	0.72093	ENSAPLG00020000454	ENSAPLT00020001000	intron_variant
1_103799153	0.125	0.72093	ENSAPLG00020000454	ENSAPLT00020001016	intron_variant
1_103799272	0.125	0.707317	ENSAPLG00020000454	ENSAPLT00020000949	intron_variant
1_103799272	0.125	0.707317	ENSAPLG00020000454	ENSAPLT00020000963	intron_variant
1_103799272	0.125	0.707317	ENSAPLG00020000454	ENSAPLT00020001000	intron_variant
1_103799272	0.125	0.707317	ENSAPLG00020000454	ENSAPLT00020001016	intron_variant
1_103799347	0.125	0.725	ENSAPLG00020000454	ENSAPLT00020000949	intron_variant
1_103799347	0.125	0.725	ENSAPLG00020000454	ENSAPLT00020000963	intron_variant
1_103799347	0.125	0.725	ENSAPLG00020000454	ENSAPLT00020001000	intron_variant
1_103799347	0.125	0.725	ENSAPLG00020000454	ENSAPLT00020001016	intron_variant
1_103799372	0	0.7375	ENSAPLG00020000454	ENSAPLT00020000949	intron_variant
1_103799372	0	0.7375	ENSAPLG00020000454	ENSAPLT00020000963	intron_variant
1_103799372	0	0.7375	ENSAPLG00020000454	ENSAPLT00020001000	intron_variant
1_103799372	0	0.7375	ENSAPLG00020000454	ENSAPLT00020001016	intron_variant
1_103799407	0.075	0.719512	ENSAPLG00020000454	ENSAPLT00020000949	intron_variant
1_103799407	0.075	0.719512	ENSAPLG00020000454	ENSAPLT00020000949	intron_variant
1_103799407	0.075	0.719512	ENSAPLG00020000454	ENSAPLT00020000963	intron_variant
1_103799407	0.075	0.719512	ENSAPLG00020000454	ENSAPLT00020000963	intron_variant
1_103799407	0.075	0.719512	ENSAPLG00020000454	ENSAPLT00020001000	intron_variant
1_103799407	0.075	0.719512	ENSAPLG00020000454	ENSAPLT00020001000	intron_variant
1_103799407	0.075	0.719512	ENSAPLG00020000454	ENSAPLT00020001016	intron_variant
1_103799407	0.075	0.719512	ENSAPLG00020000454	ENSAPLT00020001016	intron_variant
1_103799433	0.125	0.714286	ENSAPLG00020000454	ENSAPLT00020000949	intron_variant
1_103799433	0.125	0.714286	ENSAPLG00020000454	ENSAPLT00020000963	intron_variant
1_103799433	0.125	0.714286	ENSAPLG00020000454	ENSAPLT00020001000	intron_variant
1_103799433	0.125	0.714286	ENSAPLG00020000454	ENSAPLT00020001016	intron_variant
1_103799505	0.1125	0.74359	ENSAPLG00020000454	ENSAPLT00020000949	intron_variant
1_103799505	0.1125	0.74359	ENSAPLG00020000454	ENSAPLT00020000963	intron_variant
1_103799505	0.1125	0.74359	ENSAPLG00020000454	ENSAPLT00020001000	intron_variant
1_103799505	0.1125	0.74359	ENSAPLG00020000454	ENSAPLT00020001016	intron_variant
1_103799548	0	0.730769	ENSAPLG00020000454	ENSAPLT00020000949	intron_variant
1_103799548	0	0.730769	ENSAPLG00020000454	ENSAPLT00020000963	intron_variant
1_103799548	0	0.730769	ENSAPLG00020000454	ENSAPLT00020001000	intron_variant
1_103799548	0	0.730769	ENSAPLG00020000454	ENSAPLT00020001016	intron_variant
1_103799741	0.1125	0.716216	ENSAPLG00020000454	ENSAPLT00020000949	intron_variant
1_103799741	0.1125	0.716216	ENSAPLG00020000454	ENSAPLT00020000963	intron_variant
1_103799741	0.1125	0.716216	ENSAPLG00020000454	ENSAPLT00020001000	intron_variant
1_103799741	0.1125	0.716216	ENSAPLG00020000454	ENSAPLT00020001016	intron_variant
1_103800656	0.1625	0.702128	ENSAPLG00020000454	ENSAPLT00020000949	intron_variant
1_103800656	0.1625	0.702128	ENSAPLG00020000454	ENSAPLT00020000963	intron_variant
1_103800656	0.1625	0.702128	ENSAPLG00020000454	ENSAPLT00020001000	intron_variant
1_103800656	0.1625	0.702128	ENSAPLG00020000454	ENSAPLT00020001016	intron_variant
1_103800771	0.1875	0.733333	ENSAPLG00020000454	ENSAPLT00020000949	intron_variant
1_103800771	0.1875	0.733333	ENSAPLG00020000454	ENSAPLT00020000963	intron_variant
1_103800771	0.1875	0.733333	ENSAPLG00020000454	ENSAPLT00020001000	intron_variant
1_103800771	0.1875	0.733333	ENSAPLG00020000454	ENSAPLT00020001016	intron_variant
1_103803351	0.15493	0.729412	ENSAPLG00020000454	ENSAPLT00020000949	intron_variant
1_103803351	0.15493	0.729412	ENSAPLG00020000454	ENSAPLT00020000963	intron_variant
1_103803351	0.15493	0.729412	ENSAPLG00020000454	ENSAPLT00020001000	intron_variant
1_103803351	0.15493	0.729412	ENSAPLG00020000454	ENSAPLT00020001016	intron_variant
1_103803486	0.025	0.71875	ENSAPLG00020000454	ENSAPLT00020000949	intron_variant
1_103803486	0.025	0.71875	ENSAPLG00020000454	ENSAPLT00020000963	intron_variant
1_103803486	0.025	0.71875	ENSAPLG00020000454	ENSAPLT00020001000	intron_variant
1_103803486	0.025	0.71875	ENSAPLG00020000454	ENSAPLT00020001016	intron_variant
1_103803537	0.030303	0.706522	ENSAPLG00020000454	ENSAPLT00020000949	intron_variant
1_103803537	0.030303	0.706522	ENSAPLG00020000454	ENSAPLT00020000963	intron_variant
1_103803537	0.030303	0.706522	ENSAPLG00020000454	ENSAPLT00020001000	intron_variant
1_103803537	0.030303	0.706522	ENSAPLG00020000454	ENSAPLT00020001016	intron_variant
1_103809321	0.0875	0.734043	ENSAPLG00020000454	ENSAPLT00020000949	intron_variant
1_103809321	0.0875	0.734043	ENSAPLG00020000454	ENSAPLT00020000963	intron_variant
1_103809321	0.0875	0.734043	ENSAPLG00020000454	ENSAPLT00020001000	intron_variant
1_103809321	0.0875	0.734043	ENSAPLG00020000454	ENSAPLT00020001016	intron_variant
1_103811769	0.1	0.707317	ENSAPLG00020000454	ENSAPLT00020000949	intron_variant
1_103811769	0.1	0.707317	ENSAPLG00020000454	ENSAPLT00020000963	intron_variant
1_103811769	0.1	0.707317	ENSAPLG00020000454	ENSAPLT00020001000	intron_variant
1_103811769	0.1	0.707317	ENSAPLG00020000454	ENSAPLT00020001016	intron_variant
1_103811985	0.129032	0.752809	ENSAPLG00020000454	ENSAPLT00020000949	intron_variant
1_103811985	0.129032	0.752809	ENSAPLG00020000454	ENSAPLT00020000963	intron_variant
1_103811985	0.129032	0.752809	ENSAPLG00020000454	ENSAPLT00020001000	intron_variant
1_103811985	0.129032	0.752809	ENSAPLG00020000454	ENSAPLT00020001016	intron_variant
1_103812256	0.193548	0.733333	ENSAPLG00020000454	ENSAPLT00020000949	intron_variant
1_103812256	0.193548	0.733333	ENSAPLG00020000454	ENSAPLT00020000963	intron_variant
1_103812256	0.193548	0.733333	ENSAPLG00020000454	ENSAPLT00020001000	intron_variant
1_103812256	0.193548	0.733333	ENSAPLG00020000454	ENSAPLT00020001016	intron_variant
1_103812951	0.0140845	0.72043	ENSAPLG00020000454	ENSAPLT00020000949	intron_variant
1_103812951	0.0140845	0.72043	ENSAPLG00020000454	ENSAPLT00020000963	intron_variant
1_103812951	0.0140845	0.72043	ENSAPLG00020000454	ENSAPLT00020001000	intron_variant
1_103812951	0.0140845	0.72043	ENSAPLG00020000454	ENSAPLT00020001016	intron_variant
1_103813475	0.230769	0.966667	ENSAPLG00020000454	ENSAPLT00020000949	intron_variant
1_103813475	0.230769	0.966667	ENSAPLG00020000454	ENSAPLT00020000963	intron_variant
1_103813475	0.230769	0.966667	ENSAPLG00020000454	ENSAPLT00020001000	intron_variant
1_103813475	0.230769	0.966667	ENSAPLG00020000454	ENSAPLT00020001016	intron_variant
1_103814646	0.025	0.731707	ENSAPLG00020000454	ENSAPLT00020000949	intron_variant
1_103814646	0.025	0.731707	ENSAPLG00020000454	ENSAPLT00020000963	intron_variant
1_103814646	0.025	0.731707	ENSAPLG00020000454	ENSAPLT00020001000	intron_variant
1_103814646	0.025	0.731707	ENSAPLG00020000454	ENSAPLT00020001016	intron_variant
1_103815103	0.0875	0.709302	ENSAPLG00020000454	ENSAPLT00020000949	intron_variant
1_103815103	0.0875	0.709302	ENSAPLG00020000454	ENSAPLT00020000963	intron_variant
1_103815103	0.0875	0.709302	ENSAPLG00020000454	ENSAPLT00020001000	intron_variant
1_103815103	0.0875	0.709302	ENSAPLG00020000454	ENSAPLT00020001016	intron_variant
1_103815130	0.0875	0.709302	ENSAPLG00020000454	ENSAPLT00020000949	intron_variant
1_103815130	0.0875	0.709302	ENSAPLG00020000454	ENSAPLT00020000963	intron_variant
1_103815130	0.0875	0.709302	ENSAPLG00020000454	ENSAPLT00020001000	intron_variant
1_103815130	0.0875	0.709302	ENSAPLG00020000454	ENSAPLT00020001016	intron_variant
1_103816675	0.0875	0.75	ENSAPLG00020000454	ENSAPLT00020000949	missense_variant
1_103816675	0.0875	0.75	ENSAPLG00020000454	ENSAPLT00020000963	missense_variant
1_103816675	0.0875	0.75	ENSAPLG00020000454	ENSAPLT00020001000	missense_variant
1_103816675	0.0875	0.75	ENSAPLG00020000454	ENSAPLT00020001016	missense_variant
1_103818168	0.025	0.738095	ENSAPLG00020000454	ENSAPLT00020000949	intron_variant
1_103818168	0.025	0.738095	ENSAPLG00020000454	ENSAPLT00020000963	intron_variant
1_103818168	0.025	0.738095	ENSAPLG00020000454	ENSAPLT00020001000	intron_variant
1_103818168	0.025	0.738095	ENSAPLG00020000454	ENSAPLT00020001016	intron_variant
1_103818208	0.025	0.738095	ENSAPLG00020000454	ENSAPLT00020000949	intron_variant
1_103818208	0.025	0.738095	ENSAPLG00020000454	ENSAPLT00020000963	intron_variant
1_103818208	0.025	0.738095	ENSAPLG00020000454	ENSAPLT00020001000	intron_variant
1_103818208	0.025	0.738095	ENSAPLG00020000454	ENSAPLT00020001016	intron_variant
1_103821899	0.261905	1	ENSAPLG00020000454	ENSAPLT00020000949	intron_variant
1_103821899	0.261905	1	ENSAPLG00020000454	ENSAPLT00020000963	intron_variant
1_103821899	0.261905	1	ENSAPLG00020000454	ENSAPLT00020001000	intron_variant
1_103821899	0.261905	1	ENSAPLG00020000454	ENSAPLT00020001016	intron_variant
1_103822082	0.138889	0.823529	ENSAPLG00020000454	ENSAPLT00020000949	intron_variant
1_103822082	0.138889	0.823529	ENSAPLG00020000454	ENSAPLT00020000963	intron_variant
1_103822082	0.138889	0.823529	ENSAPLG00020000454	ENSAPLT00020001000	intron_variant
1_103822082	0.138889	0.823529	ENSAPLG00020000454	ENSAPLT00020001016	intron_variant
1_103822153	0.15	0.75	ENSAPLG00020000454	ENSAPLT00020000949	intron_variant
1_103822153	0.15	0.75	ENSAPLG00020000454	ENSAPLT00020000963	intron_variant
1_103822153	0.15	0.75	ENSAPLG00020000454	ENSAPLT00020001000	intron_variant
1_103822153	0.15	0.75	ENSAPLG00020000454	ENSAPLT00020001016	intron_variant
1_103822390	0.075	0.727273	ENSAPLG00020000454	ENSAPLT00020000949	intron_variant
1_103822390	0.075	0.727273	ENSAPLG00020000454	ENSAPLT00020000963	intron_variant
1_103822390	0.075	0.727273	ENSAPLG00020000454	ENSAPLT00020001000	intron_variant
1_103822390	0.075	0.727273	ENSAPLG00020000454	ENSAPLT00020001016	intron_variant
1_103822635	0.25	0.890244	ENSAPLG00020000454	ENSAPLT00020000949	intron_variant
1_103822635	0.25	0.890244	ENSAPLG00020000454	ENSAPLT00020000963	intron_variant
1_103822635	0.25	0.890244	ENSAPLG00020000454	ENSAPLT00020001000	intron_variant
1_103822635	0.25	0.890244	ENSAPLG00020000454	ENSAPLT00020001016	intron_variant
1_103823807	0.0875	0.702128	ENSAPLG00020000454	ENSAPLT00020000949	intron_variant
1_103823807	0.0875	0.702128	ENSAPLG00020000454	ENSAPLT00020000963	intron_variant
1_103823807	0.0875	0.702128	ENSAPLG00020000454	ENSAPLT00020001000	intron_variant
1_103823807	0.0875	0.702128	ENSAPLG00020000454	ENSAPLT00020001016	intron_variant
1_103824356	0.1125	0.722222	ENSAPLG00020000454	ENSAPLT00020000949	intron_variant
1_103824356	0.1125	0.722222	ENSAPLG00020000454	ENSAPLT00020000963	intron_variant
1_103824356	0.1125	0.722222	ENSAPLG00020000454	ENSAPLT00020001000	intron_variant
1_103824356	0.1125	0.722222	ENSAPLG00020000454	ENSAPLT00020001016	intron_variant
1_103825221	0.1625	0.770833	ENSAPLG00020000454	ENSAPLT00020000949	intron_variant
1_103825221	0.1625	0.770833	ENSAPLG00020000454	ENSAPLT00020000963	intron_variant
1_103825221	0.1625	0.770833	ENSAPLG00020000454	ENSAPLT00020001000	intron_variant
1_103825221	0.1625	0.770833	ENSAPLG00020000454	ENSAPLT00020001016	intron_variant
1_103825272	0.15	0.765957	ENSAPLG00020000454	ENSAPLT00020000949	missense_variant
1_103825272	0.15	0.765957	ENSAPLG00020000454	ENSAPLT00020000963	missense_variant
1_103825272	0.15	0.765957	ENSAPLG00020000454	ENSAPLT00020001000	missense_variant
1_103825272	0.15	0.765957	ENSAPLG00020000454	ENSAPLT00020001016	missense_variant
1_103825382	0.175	0.770833	ENSAPLG00020000454	ENSAPLT00020000949	synonymous_variant
1_103825382	0.175	0.770833	ENSAPLG00020000454	ENSAPLT00020000963	synonymous_variant
1_103825382	0.175	0.770833	ENSAPLG00020000454	ENSAPLT00020001000	synonymous_variant
1_103825382	0.175	0.770833	ENSAPLG00020000454	ENSAPLT00020001016	synonymous_variant
1_103825453	0.1625	0.760417	ENSAPLG00020000454	ENSAPLT00020000949	intron_variant
1_103825453	0.1625	0.760417	ENSAPLG00020000454	ENSAPLT00020000963	intron_variant
1_103825453	0.1625	0.760417	ENSAPLG00020000454	ENSAPLT00020001000	intron_variant
1_103825453	0.1625	0.760417	ENSAPLG00020000454	ENSAPLT00020001016	intron_variant
1_103825662	0.2125	0.75	ENSAPLG00020000454	ENSAPLT00020000949	intron_variant
1_103825662	0.2125	0.75	ENSAPLG00020000454	ENSAPLT00020000963	intron_variant
1_103825662	0.2125	0.75	ENSAPLG00020000454	ENSAPLT00020001000	intron_variant
1_103825662	0.2125	0.75	ENSAPLG00020000454	ENSAPLT00020001016	intron_variant
1_103825662	0.2125	0.75	ENSAPLG00020000712	ENSAPLT00020001024	downstream_gene_variant
1_103825708	0.225	0.75	ENSAPLG00020000454	ENSAPLT00020000949	intron_variant
1_103825708	0.225	0.75	ENSAPLG00020000454	ENSAPLT00020000963	intron_variant
1_103825708	0.225	0.75	ENSAPLG00020000454	ENSAPLT00020001000	intron_variant
1_103825708	0.225	0.75	ENSAPLG00020000454	ENSAPLT00020001016	intron_variant
1_103825708	0.225	0.75	ENSAPLG00020000712	ENSAPLT00020001024	downstream_gene_variant
1_103825728	0.225	0.760417	ENSAPLG00020000454	ENSAPLT00020000949	intron_variant
1_103825728	0.225	0.760417	ENSAPLG00020000454	ENSAPLT00020000963	intron_variant
1_103825728	0.225	0.760417	ENSAPLG00020000454	ENSAPLT00020001000	intron_variant
1_103825728	0.225	0.760417	ENSAPLG00020000454	ENSAPLT00020001016	intron_variant
1_103825728	0.225	0.760417	ENSAPLG00020000712	ENSAPLT00020001024	downstream_gene_variant
1_103825809	0.1875	0.770833	ENSAPLG00020000454	ENSAPLT00020000949	intron_variant
1_103825809	0.1875	0.770833	ENSAPLG00020000454	ENSAPLT00020000963	intron_variant
1_103825809	0.1875	0.770833	ENSAPLG00020000454	ENSAPLT00020001000	intron_variant
1_103825809	0.1875	0.770833	ENSAPLG00020000454	ENSAPLT00020001016	intron_variant
1_103825809	0.1875	0.770833	ENSAPLG00020000712	ENSAPLT00020001024	downstream_gene_variant
1_103825902	0.225	0.802083	ENSAPLG00020000454	ENSAPLT00020000949	intron_variant
1_103825902	0.225	0.802083	ENSAPLG00020000454	ENSAPLT00020000963	intron_variant
1_103825902	0.225	0.802083	ENSAPLG00020000454	ENSAPLT00020001000	intron_variant
1_103825902	0.225	0.802083	ENSAPLG00020000454	ENSAPLT00020001016	intron_variant
1_103825902	0.225	0.802083	ENSAPLG00020000712	ENSAPLT00020001024	downstream_gene_variant
1_103825982	0.2	0.770833	ENSAPLG00020000454	ENSAPLT00020000949	intron_variant
1_103825982	0.2	0.770833	ENSAPLG00020000454	ENSAPLT00020000963	intron_variant
1_103825982	0.2	0.770833	ENSAPLG00020000454	ENSAPLT00020001000	intron_variant
1_103825982	0.2	0.770833	ENSAPLG00020000454	ENSAPLT00020001016	intron_variant
1_103825982	0.2	0.770833	ENSAPLG00020000712	ENSAPLT00020001024	downstream_gene_variant
1_103826189	0.225	0.78125	ENSAPLG00020000454	ENSAPLT00020000949	intron_variant
1_103826189	0.225	0.78125	ENSAPLG00020000454	ENSAPLT00020000963	intron_variant
1_103826189	0.225	0.78125	ENSAPLG00020000454	ENSAPLT00020001000	intron_variant
1_103826189	0.225	0.78125	ENSAPLG00020000454	ENSAPLT00020001016	intron_variant
1_103826189	0.225	0.78125	ENSAPLG00020000712	ENSAPLT00020001024	downstream_gene_variant
1_103826202	0.225	0.78125	ENSAPLG00020000454	ENSAPLT00020000949	intron_variant
1_103826202	0.225	0.78125	ENSAPLG00020000454	ENSAPLT00020000963	intron_variant
1_103826202	0.225	0.78125	ENSAPLG00020000454	ENSAPLT00020001000	intron_variant
1_103826202	0.225	0.78125	ENSAPLG00020000454	ENSAPLT00020001016	intron_variant
1_103826202	0.225	0.78125	ENSAPLG00020000712	ENSAPLT00020001024	downstream_gene_variant
1_103826601	0.2375	0.75	ENSAPLG00020000454	ENSAPLT00020000949	intron_variant
1_103826601	0.2375	0.75	ENSAPLG00020000454	ENSAPLT00020000963	intron_variant
1_103826601	0.2375	0.75	ENSAPLG00020000454	ENSAPLT00020001000	intron_variant
1_103826601	0.2375	0.75	ENSAPLG00020000454	ENSAPLT00020001016	intron_variant
1_103826601	0.2375	0.75	ENSAPLG00020000712	ENSAPLT00020001024	downstream_gene_variant
1_103826623	0.2375	0.776596	ENSAPLG00020000454	ENSAPLT00020000949	intron_variant
1_103826623	0.2375	0.776596	ENSAPLG00020000454	ENSAPLT00020000963	intron_variant
1_103826623	0.2375	0.776596	ENSAPLG00020000454	ENSAPLT00020001000	intron_variant
1_103826623	0.2375	0.776596	ENSAPLG00020000454	ENSAPLT00020001016	intron_variant
1_103826623	0.2375	0.776596	ENSAPLG00020000712	ENSAPLT00020001024	downstream_gene_variant
1_103826655	0.2375	0.766667	ENSAPLG00020000454	ENSAPLT00020000949	intron_variant
1_103826655	0.2375	0.766667	ENSAPLG00020000454	ENSAPLT00020000963	intron_variant
1_103826655	0.2375	0.766667	ENSAPLG00020000454	ENSAPLT00020001000	intron_variant
1_103826655	0.2375	0.766667	ENSAPLG00020000454	ENSAPLT00020001016	intron_variant
1_103826655	0.2375	0.766667	ENSAPLG00020000712	ENSAPLT00020001024	downstream_gene_variant
1_103826715	0.2375	0.75	ENSAPLG00020000454	ENSAPLT00020000949	intron_variant
1_103826715	0.2375	0.75	ENSAPLG00020000454	ENSAPLT00020000963	intron_variant
1_103826715	0.2375	0.75	ENSAPLG00020000454	ENSAPLT00020001000	intron_variant
1_103826715	0.2375	0.75	ENSAPLG00020000454	ENSAPLT00020001016	intron_variant
1_103826715	0.2375	0.75	ENSAPLG00020000712	ENSAPLT00020001024	downstream_gene_variant
1_103826852	0.2375	0.817073	ENSAPLG00020000454	ENSAPLT00020000949	intron_variant
1_103826852	0.2375	0.817073	ENSAPLG00020000454	ENSAPLT00020000963	intron_variant
1_103826852	0.2375	0.817073	ENSAPLG00020000454	ENSAPLT00020001000	intron_variant
1_103826852	0.2375	0.817073	ENSAPLG00020000454	ENSAPLT00020001016	intron_variant
1_103826852	0.2375	0.817073	ENSAPLG00020000712	ENSAPLT00020001024	downstream_gene_variant
1_103826965	0.2375	0.794872	ENSAPLG00020000454	ENSAPLT00020000949	intron_variant
1_103826965	0.2375	0.794872	ENSAPLG00020000454	ENSAPLT00020000963	intron_variant
1_103826965	0.2375	0.794872	ENSAPLG00020000454	ENSAPLT00020001000	intron_variant
1_103826965	0.2375	0.794872	ENSAPLG00020000454	ENSAPLT00020001016	intron_variant
1_103826965	0.2375	0.794872	ENSAPLG00020000712	ENSAPLT00020001024	downstream_gene_variant
1_103827109	0.0625	0.780488	ENSAPLG00020000454	ENSAPLT00020000949	missense_variant
1_103827109	0.0625	0.780488	ENSAPLG00020000454	ENSAPLT00020000963	missense_variant
1_103827109	0.0625	0.780488	ENSAPLG00020000454	ENSAPLT00020001000	missense_variant
1_103827109	0.0625	0.780488	ENSAPLG00020000454	ENSAPLT00020001016	missense_variant
1_103827109	0.0625	0.780488	ENSAPLG00020000712	ENSAPLT00020001024	downstream_gene_variant
1_103827171	0.075	0.77381	ENSAPLG00020000454	ENSAPLT00020000949	3_prime_UTR_variant
1_103827171	0.075	0.77381	ENSAPLG00020000454	ENSAPLT00020000963	3_prime_UTR_variant
1_103827171	0.075	0.77381	ENSAPLG00020000454	ENSAPLT00020001000	3_prime_UTR_variant
1_103827171	0.075	0.77381	ENSAPLG00020000454	ENSAPLT00020001016	3_prime_UTR_variant
1_103827171	0.075	0.77381	ENSAPLG00020000712	ENSAPLT00020001024	downstream_gene_variant
1_103827199	0.206349	0.888889	ENSAPLG00020000454	ENSAPLT00020000949	downstream_gene_variant
1_103827199	0.206349	0.888889	ENSAPLG00020000454	ENSAPLT00020000963	downstream_gene_variant
1_103827199	0.206349	0.888889	ENSAPLG00020000454	ENSAPLT00020001000	downstream_gene_variant
1_103827199	0.206349	0.888889	ENSAPLG00020000454	ENSAPLT00020001016	downstream_gene_variant
1_103827199	0.206349	0.888889	ENSAPLG00020000712	ENSAPLT00020001024	downstream_gene_variant
1_103827370	0.2125	0.8125	ENSAPLG00020000454	ENSAPLT00020000949	downstream_gene_variant
1_103827370	0.2125	0.8125	ENSAPLG00020000454	ENSAPLT00020000963	downstream_gene_variant
1_103827370	0.2125	0.8125	ENSAPLG00020000454	ENSAPLT00020001000	downstream_gene_variant
1_103827370	0.2125	0.8125	ENSAPLG00020000454	ENSAPLT00020001016	downstream_gene_variant
1_103827370	0.2125	0.8125	ENSAPLG00020000712	ENSAPLT00020001024	downstream_gene_variant
1_103827502	0.225	0.820513	ENSAPLG00020000454	ENSAPLT00020000949	downstream_gene_variant
1_103827502	0.225	0.820513	ENSAPLG00020000454	ENSAPLT00020000963	downstream_gene_variant
1_103827502	0.225	0.820513	ENSAPLG00020000454	ENSAPLT00020001000	downstream_gene_variant
1_103827502	0.225	0.820513	ENSAPLG00020000454	ENSAPLT00020001016	downstream_gene_variant
1_103827502	0.225	0.820513	ENSAPLG00020000712	ENSAPLT00020001024	downstream_gene_variant
1_103827524	0.2125	0.8	ENSAPLG00020000454	ENSAPLT00020000949	downstream_gene_variant
1_103827524	0.2125	0.8	ENSAPLG00020000454	ENSAPLT00020000963	downstream_gene_variant
1_103827524	0.2125	0.8	ENSAPLG00020000454	ENSAPLT00020001000	downstream_gene_variant
1_103827524	0.2125	0.8	ENSAPLG00020000454	ENSAPLT00020001016	downstream_gene_variant
1_103827524	0.2125	0.8	ENSAPLG00020000712	ENSAPLT00020001024	downstream_gene_variant
1_103827609	0.2	0.797619	ENSAPLG00020000454	ENSAPLT00020000949	downstream_gene_variant
1_103827609	0.2	0.797619	ENSAPLG00020000454	ENSAPLT00020000963	downstream_gene_variant
1_103827609	0.2	0.797619	ENSAPLG00020000454	ENSAPLT00020001000	downstream_gene_variant
1_103827609	0.2	0.797619	ENSAPLG00020000454	ENSAPLT00020001016	downstream_gene_variant
1_103827609	0.2	0.797619	ENSAPLG00020000712	ENSAPLT00020001024	downstream_gene_variant
1_103827625	0.2625	0.77907	ENSAPLG00020000454	ENSAPLT00020000949	downstream_gene_variant
1_103827625	0.2625	0.77907	ENSAPLG00020000454	ENSAPLT00020000963	downstream_gene_variant
1_103827625	0.2625	0.77907	ENSAPLG00020000454	ENSAPLT00020001000	downstream_gene_variant
1_103827625	0.2625	0.77907	ENSAPLG00020000454	ENSAPLT00020001016	downstream_gene_variant
1_103827625	0.2625	0.77907	ENSAPLG00020000712	ENSAPLT00020001024	downstream_gene_variant
1_103827770	0.125	0.765957	ENSAPLG00020000454	ENSAPLT00020000949	downstream_gene_variant
1_103827770	0.125	0.765957	ENSAPLG00020000454	ENSAPLT00020000963	downstream_gene_variant
1_103827770	0.125	0.765957	ENSAPLG00020000454	ENSAPLT00020001000	downstream_gene_variant
1_103827770	0.125	0.765957	ENSAPLG00020000454	ENSAPLT00020001016	downstream_gene_variant
1_103827770	0.125	0.765957	ENSAPLG00020000712	ENSAPLT00020001024	downstream_gene_variant
1_103827861	0.2625	0.78125	ENSAPLG00020000454	ENSAPLT00020000949	downstream_gene_variant
1_103827861	0.2625	0.78125	ENSAPLG00020000454	ENSAPLT00020000963	downstream_gene_variant
1_103827861	0.2625	0.78125	ENSAPLG00020000454	ENSAPLT00020001000	downstream_gene_variant
1_103827861	0.2625	0.78125	ENSAPLG00020000454	ENSAPLT00020001016	downstream_gene_variant
1_103827861	0.2625	0.78125	ENSAPLG00020000712	ENSAPLT00020001024	downstream_gene_variant
1_103827918	0.2	0.770833	ENSAPLG00020000454	ENSAPLT00020000949	downstream_gene_variant
1_103827918	0.2	0.770833	ENSAPLG00020000454	ENSAPLT00020000963	downstream_gene_variant
1_103827918	0.2	0.770833	ENSAPLG00020000454	ENSAPLT00020001000	downstream_gene_variant
1_103827918	0.2	0.770833	ENSAPLG00020000454	ENSAPLT00020001016	downstream_gene_variant
1_103827918	0.2	0.770833	ENSAPLG00020000712	ENSAPLT00020001024	downstream_gene_variant
1_103828098	0.15	0.895833	ENSAPLG00020000454	ENSAPLT00020000949	downstream_gene_variant
1_103828098	0.15	0.895833	ENSAPLG00020000454	ENSAPLT00020000963	downstream_gene_variant
1_103828098	0.15	0.895833	ENSAPLG00020000454	ENSAPLT00020001000	downstream_gene_variant
1_103828098	0.15	0.895833	ENSAPLG00020000454	ENSAPLT00020001016	downstream_gene_variant
1_103828098	0.15	0.895833	ENSAPLG00020000712	ENSAPLT00020001024	downstream_gene_variant
1_103828581	0	0.708333	ENSAPLG00020000454	ENSAPLT00020000949	downstream_gene_variant
1_103828581	0	0.708333	ENSAPLG00020000454	ENSAPLT00020000963	downstream_gene_variant
1_103828581	0	0.708333	ENSAPLG00020000454	ENSAPLT00020001000	downstream_gene_variant
1_103828581	0	0.708333	ENSAPLG00020000454	ENSAPLT00020001016	downstream_gene_variant
1_103828581	0	0.708333	ENSAPLG00020000712	ENSAPLT00020001024	downstream_gene_variant
1_103830176	0	0.709302	ENSAPLG00020000454	ENSAPLT00020000949	downstream_gene_variant
1_103830176	0	0.709302	ENSAPLG00020000454	ENSAPLT00020000963	downstream_gene_variant
1_103830176	0	0.709302	ENSAPLG00020000454	ENSAPLT00020001000	downstream_gene_variant
1_103830176	0	0.709302	ENSAPLG00020000454	ENSAPLT00020001016	downstream_gene_variant
1_103830176	0	0.709302	ENSAPLG00020000712	ENSAPLT00020001024	downstream_gene_variant
1_103830600	0.25	0.772727	ENSAPLG00020000454	ENSAPLT00020000949	downstream_gene_variant
1_103830600	0.25	0.772727	ENSAPLG00020000454	ENSAPLT00020000949	downstream_gene_variant
1_103830600	0.25	0.772727	ENSAPLG00020000454	ENSAPLT00020000963	downstream_gene_variant
1_103830600	0.25	0.772727	ENSAPLG00020000454	ENSAPLT00020000963	downstream_gene_variant
1_103830600	0.25	0.772727	ENSAPLG00020000454	ENSAPLT00020001000	downstream_gene_variant
1_103830600	0.25	0.772727	ENSAPLG00020000454	ENSAPLT00020001000	downstream_gene_variant
1_103830600	0.25	0.772727	ENSAPLG00020000454	ENSAPLT00020001016	downstream_gene_variant
1_103830600	0.25	0.772727	ENSAPLG00020000454	ENSAPLT00020001016	downstream_gene_variant
1_103830600	0.25	0.772727	ENSAPLG00020000712	ENSAPLT00020001024	3_prime_UTR_variant
1_103830600	0.25	0.772727	ENSAPLG00020000712	ENSAPLT00020001024	3_prime_UTR_variant
1_103832403	0.15	0.706522	ENSAPLG00020000712	ENSAPLT00020001024	3_prime_UTR_variant
1_103833998	0.153846	0.738636	ENSAPLG00020000712	ENSAPLT00020001024	intron_variant
1_103834143	0.1875	0.826087	ENSAPLG00020000712	ENSAPLT00020001024	intron_variant
1_103834350	0.1875	0.739583	ENSAPLG00020000712	ENSAPLT00020001024	intron_variant
1_103834360	0.2	0.739583	ENSAPLG00020000712	ENSAPLT00020001024	intron_variant
1_103835232	0.123288	0.723404	ENSAPLG00020000712	ENSAPLT00020001024	synonymous_variant
1_103835232	0.123288	0.723404	ENSAPLG00020000712	ENSAPLT00020001024	synonymous_variant
1_103835335	0.1	0.734043	ENSAPLG00020000712	ENSAPLT00020001024	intron_variant
1_103835426	0.0625	0.729167	ENSAPLG00020000712	ENSAPLT00020001024	intron_variant
1_103835433	0.0375	0.729167	ENSAPLG00020000712	ENSAPLT00020001024	intron_variant
1_103835517	0.1375	0.791667	ENSAPLG00020000712	ENSAPLT00020001024	intron_variant
1_103835523	0.0625	0.729167	ENSAPLG00020000712	ENSAPLT00020001024	intron_variant
1_103835528	0.0375	0.729167	ENSAPLG00020000712	ENSAPLT00020001024	intron_variant
1_103835547	0.0625	0.702128	ENSAPLG00020000712	ENSAPLT00020001024	intron_variant
1_103835810	0	0.708333	ENSAPLG00020000712	ENSAPLT00020001024	intron_variant
1_103836692	0.016129	0.839506	ENSAPLG00020000712	ENSAPLT00020001024	intron_variant
1_103836692	0.016129	0.839506	ENSAPLG00020000712	ENSAPLT00020001024	intron_variant
1_103837077	0.147059	0.708333	ENSAPLG00020000712	ENSAPLT00020001024	synonymous_variant
1_103837082	0.0294118	0.708333	ENSAPLG00020000712	ENSAPLT00020001024	missense_variant
1_103837377	0	0.719512	ENSAPLG00020000712	ENSAPLT00020001024	intron_variant
1_103837570	0	0.782609	ENSAPLG00020000712	ENSAPLT00020001024	5_prime_UTR_variant
1_103837682	0	0.782051	ENSAPLG00020000712	ENSAPLT00020001024	upstream_gene_variant
1_103838160	0.125	0.804878	ENSAPLG00020000712	ENSAPLT00020001024	upstream_gene_variant
1_103839177	0.225	0.71875	ENSAPLG00020000712	ENSAPLT00020001024	upstream_gene_variant
1_103845243	0.2375	0.84375	-	-	intergenic_variant
1_103848211	0.0125	0.733333	-	-	intergenic_variant
1_103848287	0	0.733333	-	-	intergenic_variant
1_103849215	0.1625	0.833333	-	-	intergenic_variant
1_10385072	0.3	0.7125	-	-	intergenic_variant
1_103855599	0	0.759036	-	-	intergenic_variant
1_103867520	0.0125	0.717391	ENSAPLG00020000719	ENSAPLT00020001037	downstream_gene_variant
1_103867520	0.0125	0.717391	ENSAPLG00020000719	ENSAPLT00020001048	downstream_gene_variant
1_103868419	0.0125	0.738095	ENSAPLG00020000719	ENSAPLT00020001037	downstream_gene_variant
1_103868419	0.0125	0.738095	ENSAPLG00020000719	ENSAPLT00020001048	downstream_gene_variant
1_103870309	0.175	0.833333	ENSAPLG00020000719	ENSAPLT00020001037	intron_variant
1_103870309	0.175	0.833333	ENSAPLG00020000719	ENSAPLT00020001048	intron_variant
1_103870627	0.3	0.760417	ENSAPLG00020000719	ENSAPLT00020001037	intron_variant
1_103870627	0.3	0.760417	ENSAPLG00020000719	ENSAPLT00020001048	intron_variant
1_103871192	0.22	0.855263	ENSAPLG00020000719	ENSAPLT00020001037	intron_variant
1_103871192	0.22	0.855263	ENSAPLG00020000719	ENSAPLT00020001048	intron_variant
1_103871847	0.0375	0.730769	ENSAPLG00020000719	ENSAPLT00020001037	intron_variant
1_103871847	0.0375	0.730769	ENSAPLG00020000719	ENSAPLT00020001048	intron_variant
1_103871889	0	0.731707	ENSAPLG00020000719	ENSAPLT00020001037	intron_variant
1_103871889	0	0.731707	ENSAPLG00020000719	ENSAPLT00020001048	intron_variant
[truncated: 482,618+ more rows]

## Sheet: Shaoxing_snp_freq
Pos	Mallard_snp_freq	Shaoxing_snp_freq	GeneID	TranscriptID	Effect
1_100000874	0.2875	0.982143	-	-	intergenic_variant
1_100000882	0.2375	0.982143	-	-	intergenic_variant
1_100017535	0.207792	0.732143	-	-	intergenic_variant
1_100017535	0.207792	0.732143	-	-	intergenic_variant
1_1000509	0.28125	0.732143	ENSAPLG00020012103	ENSAPLT00020018189	intron_variant
1_1000509	0.28125	0.732143	ENSAPLG00020012103	ENSAPLT00020018192	intron_variant
1_100055940	0.257576	0.94	-	-	intergenic_variant
1_100056061	0.25	0.903846	-	-	intergenic_variant
1_100057690	0.229508	0.974359	-	-	intergenic_variant
1_100057690	0.229508	0.974359	-	-	intergenic_variant
1_100081429	0.181818	0.933333	-	-	intergenic_variant
1_100092851	0.2625	0.839286	-	-	intergenic_variant
1_100117820	0.132353	0.911765	-	-	intergenic_variant
1_100122188	0.3	0.946429	-	-	intergenic_variant
1_100123349	0.25	0.72	-	-	intergenic_variant
1_100127295	0.297297	0.892857	-	-	intergenic_variant
1_100196424	0.0888889	0.969697	-	-	intergenic_variant
1_100197089	0.183333	0.965517	-	-	intergenic_variant
1_100203687	0.2	0.75	-	-	intergenic_variant
1_100215978	0.266667	1	-	-	intergenic_variant
1_100215978	0.266667	1	-	-	intergenic_variant
1_100218741	0.269231	0.75	-	-	intergenic_variant
1_100220134	0.2875	0.75	-	-	intergenic_variant
1_100221491	0.2625	0.75	-	-	intergenic_variant
1_100221935	0.25	0.732143	-	-	intergenic_variant
1_100224672	0.2625	0.75	-	-	intergenic_variant
1_100225268	0.2875	0.75	-	-	intergenic_variant
1_100225527	0.2875	0.75	-	-	intergenic_variant
1_100225884	0.2875	0.75	-	-	intergenic_variant
1_100225994	0.176471	1	-	-	intergenic_variant
1_100226706	0.2875	0.75	-	-	intergenic_variant
1_100229857	0.2875	0.75	-	-	intergenic_variant
1_100230905	0.275	0.75	-	-	intergenic_variant
1_100231147	0.192308	1	-	-	intergenic_variant
1_100236933	0.275	0.75	-	-	intergenic_variant
1_100238386	0.2875	0.75	-	-	intergenic_variant
1_100241335	0.2875	0.75	-	-	intergenic_variant
1_100242038	0.275	0.75	-	-	intergenic_variant
1_100243664	0.2625	0.714286	-	-	intergenic_variant
1_100243733	0.275	0.714286	-	-	intergenic_variant
1_100243863	0.2875	0.714286	-	-	intergenic_variant
1_100244030	0.3	0.714286	-	-	intergenic_variant
1_100244198	0.275	0.732143	-	-	intergenic_variant
1_100246348	0.28125	1	-	-	intergenic_variant
1_100246746	0.27027	1	-	-	intergenic_variant
1_100246960	0.3	0.714286	-	-	intergenic_variant
1_100248588	0.2	0.714286	-	-	intergenic_variant
1_100249520	0.294872	0.732143	-	-	intergenic_variant
1_100249778	0.208333	1	-	-	intergenic_variant
1_100250127	0.1	0.818182	-	-	intergenic_variant
1_100251325	0.161765	1	-	-	intergenic_variant
1_100253532	0.2625	0.714286	-	-	intergenic_variant
1_100253854	0.294872	0.785714	-	-	intergenic_variant
1_100258051	0.2625	0.714286	-	-	intergenic_variant
1_100259235	0.25	0.785714	-	-	intergenic_variant
1_100259416	0.234375	0.75	-	-	intergenic_variant
1_100265647	0.2875	0.732143	-	-	intergenic_variant
1_100266385	0.269231	0.732143	-	-	intergenic_variant
1_100266666	0.2625	0.732143	-	-	intergenic_variant
1_100267212	0.2875	0.732143	-	-	intergenic_variant
1_100272566	0.275	0.759259	-	-	intergenic_variant
1_100275756	0.2625	0.732143	-	-	intergenic_variant
1_100275892	0.1875	0.732143	-	-	intergenic_variant
1_100276797	0.0322581	0.766667	-	-	intergenic_variant
1_100294077	0.235294	0.75	-	-	intergenic_variant
1_100301563	0.225806	0.769231	-	-	intergenic_variant
1_100317053	0.227273	1	-	-	intergenic_variant
1_100330701	0	0.888889	-	-	intergenic_variant
1_100330706	0	0.888889	-	-	intergenic_variant
1_100339412	0.25	1	-	-	intergenic_variant
1_100339999	0	1	-	-	intergenic_variant
1_100344089	0.125	0.8	-	-	intergenic_variant
1_100345494	0.233333	0.75	-	-	intergenic_variant
1_100353355	0.181818	0.923077	ENSAPLG00020000049	ENSAPLT00020000055	downstream_gene_variant
1_100355228	0	1	ENSAPLG00020000049	ENSAPLT00020000055	downstream_gene_variant
1_100355251	0	1	ENSAPLG00020000049	ENSAPLT00020000055	downstream_gene_variant
1_100355364	0	1	ENSAPLG00020000049	ENSAPLT00020000055	downstream_gene_variant
1_100358447	0	1	ENSAPLG00020000049	ENSAPLT00020000055	intron_variant
1_100363679	0.2	1	ENSAPLG00020000049	ENSAPLT00020000055	intron_variant
1_100363687	0	0.916667	ENSAPLG00020000049	ENSAPLT00020000055	intron_variant
1_100363692	0	0.916667	ENSAPLG00020000049	ENSAPLT00020000055	intron_variant
1_100363722	0.2	1	ENSAPLG00020000049	ENSAPLT00020000055	intron_variant
1_100363749	0.2	0.96875	ENSAPLG00020000049	ENSAPLT00020000055	intron_variant
1_100363758	0.0833333	0.763158	ENSAPLG00020000049	ENSAPLT00020000055	intron_variant
1_100366936	0.0833333	1	ENSAPLG00020000049	ENSAPLT00020000055	intron_variant
1_100368821	0.166667	0.9	ENSAPLG00020000049	ENSAPLT00020000055	missense_variant
1_100369999	0.25	1	ENSAPLG00020000049	ENSAPLT00020000055	upstream_gene_variant
1_100375713	0.205882	0.8	-	-	intergenic_variant
1_100384799	0.181818	1	-	-	intergenic_variant
1_100384814	0.0909091	1	-	-	intergenic_variant
1_100387427	0.125	0.722222	-	-	intergenic_variant
1_100387622	0.016129	0.74	-	-	intergenic_variant
1_100391448	0.25	0.815789	ENSAPLG00020000057	ENSAPLT00020000063	upstream_gene_variant
1_100391785	0.259259	0.777778	ENSAPLG00020000057	ENSAPLT00020000063	upstream_gene_variant
1_100393403	0	0.75	ENSAPLG00020000057	ENSAPLT00020000063	upstream_gene_variant
1_100393408	0	0.7	ENSAPLG00020000057	ENSAPLT00020000063	upstream_gene_variant
1_100401207	0.117647	0.928571	-	-	intergenic_variant
1_100405236	0.263158	0.82	-	-	intergenic_variant
1_100500011	0.2	0.714286	-	-	intergenic_variant
1_100505050	0.25	1	-	-	intergenic_variant
1_100520329	0	1	ENSAPLG00020000063	ENSAPLT00020000071	downstream_gene_variant
1_100523549	0.227273	0.75	ENSAPLG00020000063	ENSAPLT00020000071	upstream_gene_variant
1_100524737	0.275	0.94	ENSAPLG00020000063	ENSAPLT00020000071	upstream_gene_variant
1_100527280	0.138889	0.7	ENSAPLG00020000063	ENSAPLT00020000071	upstream_gene_variant
1_100539276	0	0.76087	-	-	intergenic_variant
1_100543914	0.3	0.732143	-	-	intergenic_variant
1_100543938	0.217391	0.732143	-	-	intergenic_variant
1_100543943	0.217391	0.732143	-	-	intergenic_variant
1_100544335	0.125	1	-	-	intergenic_variant
1_100547452	0.0441176	1	-	-	intergenic_variant
1_100553665	0.192308	1	-	-	intergenic_variant
1_100556858	0.28125	1	-	-	intergenic_variant
1_100557470	0.2	0.875	-	-	intergenic_variant
1_100558164	0.0625	1	-	-	intergenic_variant
1_100559836	0.0740741	1	-	-	intergenic_variant
1_100559916	0.0714286	1	-	-	intergenic_variant
1_100567298	0.236111	0.732143	-	-	intergenic_variant
1_100569174	0.217949	0.7	-	-	intergenic_variant
1_100569995	0.210526	0.75	-	-	intergenic_variant
1_100570370	0.2375	0.732143	-	-	intergenic_variant
1_100570611	0.225	0.732143	-	-	intergenic_variant
1_100578413	0.171053	0.732143	-	-	intergenic_variant
1_100578442	0.27027	0.964286	-	-	intergenic_variant
1_100578993	0.166667	0.777778	-	-	intergenic_variant
1_100584650	0.2625	0.732143	-	-	intergenic_variant
1_100584987	0.2125	0.75	-	-	intergenic_variant
1_100585757	0.2375	0.777778	-	-	intergenic_variant
1_100590861	0.2	0.732143	-	-	intergenic_variant
1_100590866	0.2	0.732143	-	-	intergenic_variant
1_100591228	0.225	0.732143	-	-	intergenic_variant
1_100591976	0.2125	0.732143	-	-	intergenic_variant
1_100593715	0.2375	0.732143	-	-	intergenic_variant
1_100597616	0.25	0.767857	-	-	intergenic_variant
1_100597649	0.25	0.732143	-	-	intergenic_variant
1_100598055	0.2875	0.732143	-	-	intergenic_variant
1_100598248	0.275	0.767857	-	-	intergenic_variant
1_100599375	0.2125	0.732143	-	-	intergenic_variant
1_100599566	0.2125	0.732143	-	-	intergenic_variant
1_100599924	0.2625	0.732143	-	-	intergenic_variant
1_100600073	0.2875	0.732143	-	-	intergenic_variant
1_100600584	0.2875	0.767857	-	-	intergenic_variant
1_100600884	0.275	0.732143	-	-	intergenic_variant
1_100601786	0.2125	0.732143	-	-	intergenic_variant
1_100602003	0.225	0.732143	-	-	intergenic_variant
1_100602122	0.2125	0.732143	-	-	intergenic_variant
1_100602229	0.2125	0.732143	-	-	intergenic_variant
1_100603874	0.225	0.732143	-	-	intergenic_variant
1_100605261	0.2375	0.732143	-	-	intergenic_variant
1_100605397	0.2125	0.732143	-	-	intergenic_variant
1_100605986	0.275	0.767857	-	-	intergenic_variant
1_100608750	0.209302	1	ENSAPLG00020000088	ENSAPLT00020000099	upstream_gene_variant
1_100608750	0.209302	1	ENSAPLG00020000088	ENSAPLT00020000115	upstream_gene_variant
1_100609091	0.2875	0.767857	ENSAPLG00020000088	ENSAPLT00020000099	upstream_gene_variant
1_100609091	0.2875	0.767857	ENSAPLG00020000088	ENSAPLT00020000115	upstream_gene_variant
1_100609145	0.2625	0.767857	ENSAPLG00020000088	ENSAPLT00020000099	upstream_gene_variant
1_100609145	0.2625	0.767857	ENSAPLG00020000088	ENSAPLT00020000099	upstream_gene_variant
1_100609145	0.2625	0.767857	ENSAPLG00020000088	ENSAPLT00020000115	upstream_gene_variant
1_100609145	0.2625	0.767857	ENSAPLG00020000088	ENSAPLT00020000115	upstream_gene_variant
1_100609272	0.2125	0.732143	ENSAPLG00020000088	ENSAPLT00020000099	upstream_gene_variant
1_100609272	0.2125	0.732143	ENSAPLG00020000088	ENSAPLT00020000115	upstream_gene_variant
1_100609484	0.225	0.732143	ENSAPLG00020000088	ENSAPLT00020000099	upstream_gene_variant
1_100609484	0.225	0.732143	ENSAPLG00020000088	ENSAPLT00020000115	upstream_gene_variant
1_100610021	0.3	0.767857	ENSAPLG00020000088	ENSAPLT00020000099	upstream_gene_variant
1_100610021	0.3	0.767857	ENSAPLG00020000088	ENSAPLT00020000115	upstream_gene_variant
1_100611010	0.2375	0.767857	ENSAPLG00020000088	ENSAPLT00020000099	upstream_gene_variant
1_100611010	0.2375	0.767857	ENSAPLG00020000088	ENSAPLT00020000115	upstream_gene_variant
1_100611353	0.2875	0.714286	ENSAPLG00020000088	ENSAPLT00020000099	upstream_gene_variant
1_100611353	0.2875	0.714286	ENSAPLG00020000088	ENSAPLT00020000115	upstream_gene_variant
1_100611655	0.275	0.714286	ENSAPLG00020000088	ENSAPLT00020000099	upstream_gene_variant
1_100611655	0.275	0.714286	ENSAPLG00020000088	ENSAPLT00020000115	upstream_gene_variant
1_100613481	0.166667	0.725	ENSAPLG00020000088	ENSAPLT00020000099	synonymous_variant
1_100613481	0.166667	0.725	ENSAPLG00020000088	ENSAPLT00020000115	synonymous_variant
1_100615147	0.275	0.732143	ENSAPLG00020000088	ENSAPLT00020000099	intron_variant
1_100615147	0.275	0.732143	ENSAPLG00020000088	ENSAPLT00020000115	intron_variant
1_100615175	0.275	0.732143	ENSAPLG00020000088	ENSAPLT00020000099	intron_variant
1_100615175	0.275	0.732143	ENSAPLG00020000088	ENSAPLT00020000115	intron_variant
1_100615318	0.25641	0.732143	ENSAPLG00020000088	ENSAPLT00020000099	intron_variant
1_100615318	0.25641	0.732143	ENSAPLG00020000088	ENSAPLT00020000115	intron_variant
1_100615788	0.272727	0.933333	ENSAPLG00020000088	ENSAPLT00020000099	intron_variant
1_100615788	0.272727	0.933333	ENSAPLG00020000088	ENSAPLT00020000115	intron_variant
1_100622025	0.2875	0.732143	ENSAPLG00020000088	ENSAPLT00020000099	intron_variant
1_100622025	0.2875	0.732143	ENSAPLG00020000088	ENSAPLT00020000115	intron_variant
1_100659004	0.275	0.732143	ENSAPLG00020000088	ENSAPLT00020000099	intron_variant
1_100659004	0.275	0.732143	ENSAPLG00020000088	ENSAPLT00020000115	intron_variant
1_100665291	0.2125	0.75	ENSAPLG00020000088	ENSAPLT00020000099	intron_variant
1_100665291	0.2125	0.75	ENSAPLG00020000088	ENSAPLT00020000115	intron_variant
1_100686243	0.2875	0.892857	ENSAPLG00020000088	ENSAPLT00020000099	intron_variant
1_100686243	0.2875	0.892857	ENSAPLG00020000088	ENSAPLT00020000115	intron_variant
1_100689979	0.269231	0.962963	ENSAPLG00020000088	ENSAPLT00020000099	intron_variant
1_100689979	0.269231	0.962963	ENSAPLG00020000088	ENSAPLT00020000115	intron_variant
1_100700251	0.103448	1	ENSAPLG00020000088	ENSAPLT00020000099	intron_variant
1_100700251	0.103448	1	ENSAPLG00020000088	ENSAPLT00020000115	intron_variant
1_100720785	0.0923077	0.727273	ENSAPLG00020000088	ENSAPLT00020000099	intron_variant
1_100720785	0.0923077	0.727273	ENSAPLG00020000088	ENSAPLT00020000099	intron_variant
1_100720785	0.0923077	0.727273	ENSAPLG00020000088	ENSAPLT00020000115	intron_variant
1_100720785	0.0923077	0.727273	ENSAPLG00020000088	ENSAPLT00020000115	intron_variant
1_100780332	0.2125	0.785714	ENSAPLG00020000088	ENSAPLT00020000099	intron_variant
1_100780332	0.2125	0.785714	ENSAPLG00020000088	ENSAPLT00020000115	intron_variant
1_100906811	0.26087	0.708333	-	-	intergenic_variant
1_101115232	0.107143	0.7	-	-	intergenic_variant
1_101393080	0.133333	1	-	-	intergenic_variant
1_101393184	0	1	-	-	intergenic_variant
1_101394191	0.277778	0.94	-	-	intergenic_variant
1_101432516	0.238095	0.75	-	-	intergenic_variant
1_101435524	0.285714	1	-	-	intergenic_variant
1_101436973	0	0.909091	-	-	intergenic_variant
1_101445422	0.115385	0.714286	-	-	intergenic_variant
1_101460104	0	1	-	-	intergenic_variant
1_101637681	0	1	-	-	intergenic_variant
1_101708153	0.266667	0.777778	ENSAPLG00020000168	ENSAPLT00020000199	upstream_gene_variant
1_101708153	0.266667	0.777778	ENSAPLG00020000168	ENSAPLT00020000246	upstream_gene_variant
1_101710296	0.15	0.75	ENSAPLG00020000168	ENSAPLT00020000199	intron_variant
1_101710296	0.15	0.75	ENSAPLG00020000168	ENSAPLT00020000246	intron_variant
1_101711241	0.1875	0.75	ENSAPLG00020000168	ENSAPLT00020000199	intron_variant
1_101711241	0.1875	0.75	ENSAPLG00020000168	ENSAPLT00020000246	intron_variant
1_101712018	0.275	0.803571	ENSAPLG00020000168	ENSAPLT00020000199	intron_variant
1_101712018	0.275	0.803571	ENSAPLG00020000168	ENSAPLT00020000246	intron_variant
1_101712524	0.125	0.75	ENSAPLG00020000168	ENSAPLT00020000199	intron_variant
1_101712524	0.125	0.75	ENSAPLG00020000168	ENSAPLT00020000246	intron_variant
1_101713043	0.282051	0.839286	ENSAPLG00020000168	ENSAPLT00020000199	intron_variant
1_101713043	0.282051	0.839286	ENSAPLG00020000168	ENSAPLT00020000246	intron_variant
1_101713265	0.282051	0.839286	ENSAPLG00020000168	ENSAPLT00020000199	intron_variant
1_101713265	0.282051	0.839286	ENSAPLG00020000168	ENSAPLT00020000246	intron_variant
1_101713590	0.157895	0.75	ENSAPLG00020000168	ENSAPLT00020000199	intron_variant
1_101713590	0.157895	0.75	ENSAPLG00020000168	ENSAPLT00020000246	intron_variant
1_101714798	0.2625	0.892857	ENSAPLG00020000168	ENSAPLT00020000199	intron_variant
1_101714798	0.2625	0.892857	ENSAPLG00020000168	ENSAPLT00020000246	intron_variant
1_101714819	0.125	0.75	ENSAPLG00020000168	ENSAPLT00020000199	intron_variant
1_101714819	0.125	0.75	ENSAPLG00020000168	ENSAPLT00020000246	intron_variant
1_101714993	0.2125	0.839286	ENSAPLG00020000168	ENSAPLT00020000199	intron_variant
1_101714993	0.2125	0.839286	ENSAPLG00020000168	ENSAPLT00020000246	intron_variant
1_101715171	0.175	0.767857	ENSAPLG00020000168	ENSAPLT00020000199	intron_variant
1_101715171	0.175	0.767857	ENSAPLG00020000168	ENSAPLT00020000246	intron_variant
1_101715285	0.275	0.892857	ENSAPLG00020000168	ENSAPLT00020000199	intron_variant
1_101715285	0.275	0.892857	ENSAPLG00020000168	ENSAPLT00020000246	intron_variant
1_101715424	0.2	0.767857	ENSAPLG00020000168	ENSAPLT00020000199	intron_variant
1_101715424	0.2	0.767857	ENSAPLG00020000168	ENSAPLT00020000246	intron_variant
1_101715638	0.1375	0.75	ENSAPLG00020000168	ENSAPLT00020000199	intron_variant
1_101715638	0.1375	0.75	ENSAPLG00020000168	ENSAPLT00020000246	intron_variant
1_101716453	0.1125	0.75	ENSAPLG00020000168	ENSAPLT00020000199	intron_variant
1_101716453	0.1125	0.75	ENSAPLG00020000168	ENSAPLT00020000246	intron_variant
1_101716525	0.1875	0.767857	ENSAPLG00020000168	ENSAPLT00020000199	intron_variant
1_101716525	0.1875	0.767857	ENSAPLG00020000168	ENSAPLT00020000246	intron_variant
1_101716635	0.125	0.75	ENSAPLG00020000168	ENSAPLT00020000199	intron_variant
1_101716635	0.125	0.75	ENSAPLG00020000168	ENSAPLT00020000246	intron_variant
1_101716849	0.1625	0.75	ENSAPLG00020000168	ENSAPLT00020000199	intron_variant
1_101716849	0.1625	0.75	ENSAPLG00020000168	ENSAPLT00020000246	intron_variant
1_101717308	0.15	0.75	ENSAPLG00020000168	ENSAPLT00020000199	intron_variant
1_101717308	0.15	0.75	ENSAPLG00020000168	ENSAPLT00020000246	intron_variant
1_101718205	0.1875	0.75	ENSAPLG00020000168	ENSAPLT00020000199	intron_variant
1_101718205	0.1875	0.75	ENSAPLG00020000168	ENSAPLT00020000246	intron_variant
1_101718486	0.1875	0.75	ENSAPLG00020000168	ENSAPLT00020000199	intron_variant
1_101718486	0.1875	0.75	ENSAPLG00020000168	ENSAPLT00020000246	intron_variant
1_101719386	0.1875	0.75	ENSAPLG00020000168	ENSAPLT00020000199	intron_variant
1_101719386	0.1875	0.75	ENSAPLG00020000168	ENSAPLT00020000246	intron_variant
1_101719399	0.175	0.75	ENSAPLG00020000168	ENSAPLT00020000199	intron_variant
1_101719399	0.175	0.75	ENSAPLG00020000168	ENSAPLT00020000246	intron_variant
1_101719493	0.1875	0.75	ENSAPLG00020000168	ENSAPLT00020000199	intron_variant
1_101719493	0.1875	0.75	ENSAPLG00020000168	ENSAPLT00020000246	intron_variant
1_101719905	0.1875	0.75	ENSAPLG00020000168	ENSAPLT00020000199	intron_variant
1_101719905	0.1875	0.75	ENSAPLG00020000168	ENSAPLT00020000246	intron_variant
1_101720601	0.1875	0.75	ENSAPLG00020000168	ENSAPLT00020000199	intron_variant
1_101720601	0.1875	0.75	ENSAPLG00020000168	ENSAPLT00020000246	intron_variant
1_101720852	0.2125	0.75	ENSAPLG00020000168	ENSAPLT00020000199	intron_variant
1_101720852	0.2125	0.75	ENSAPLG00020000168	ENSAPLT00020000246	intron_variant
1_101720949	0.225	0.75	ENSAPLG00020000168	ENSAPLT00020000199	intron_variant
1_101720949	0.225	0.75	ENSAPLG00020000168	ENSAPLT00020000246	intron_variant
1_101721646	0.230769	0.75	ENSAPLG00020000168	ENSAPLT00020000199	intron_variant
1_101721646	0.230769	0.75	ENSAPLG00020000168	ENSAPLT00020000246	intron_variant
1_101722554	0.2125	0.75	ENSAPLG00020000168	ENSAPLT00020000199	intron_variant
1_101722554	0.2125	0.75	ENSAPLG00020000168	ENSAPLT00020000246	intron_variant
1_101722562	0.2625	0.75	ENSAPLG00020000168	ENSAPLT00020000199	intron_variant
1_101722562	0.2625	0.75	ENSAPLG00020000168	ENSAPLT00020000246	intron_variant
1_101722581	0.1875	0.767857	ENSAPLG00020000168	ENSAPLT00020000199	intron_variant
1_101722581	0.1875	0.767857	ENSAPLG00020000168	ENSAPLT00020000246	intron_variant
1_101722617	0.2	0.75	ENSAPLG00020000168	ENSAPLT00020000199	intron_variant
1_101722617	0.2	0.75	ENSAPLG00020000168	ENSAPLT00020000246	intron_variant
1_101722719	0.225	0.75	ENSAPLG00020000168	ENSAPLT00020000199	intron_variant
1_101722719	0.225	0.75	ENSAPLG00020000168	ENSAPLT00020000246	intron_variant
1_101722979	0.192308	0.75	ENSAPLG00020000168	ENSAPLT00020000199	intron_variant
1_101722979	0.192308	0.75	ENSAPLG00020000168	ENSAPLT00020000246	intron_variant
1_101723081	0.15	0.839286	ENSAPLG00020000168	ENSAPLT00020000199	intron_variant
1_101723081	0.15	0.839286	ENSAPLG00020000168	ENSAPLT00020000246	intron_variant
1_101723628	0.125	0.75	ENSAPLG00020000168	ENSAPLT00020000199	intron_variant
1_101723628	0.125	0.75	ENSAPLG00020000168	ENSAPLT00020000246	intron_variant
1_101725890	0.128205	0.75	ENSAPLG00020000168	ENSAPLT00020000199	intron_variant
1_101725890	0.128205	0.75	ENSAPLG00020000168	ENSAPLT00020000246	intron_variant
1_101725995	0.2375	0.75	ENSAPLG00020000168	ENSAPLT00020000199	intron_variant
1_101725995	0.2375	0.75	ENSAPLG00020000168	ENSAPLT00020000246	intron_variant
1_101726001	0.125	0.75	ENSAPLG00020000168	ENSAPLT00020000199	intron_variant
1_101726001	0.125	0.75	ENSAPLG00020000168	ENSAPLT00020000199	intron_variant
1_101726001	0.125	0.75	ENSAPLG00020000168	ENSAPLT00020000246	intron_variant
1_101726001	0.125	0.75	ENSAPLG00020000168	ENSAPLT00020000246	intron_variant
1_101727025	0.15	0.75	ENSAPLG00020000168	ENSAPLT00020000199	intron_variant
1_101727025	0.15	0.75	ENSAPLG00020000168	ENSAPLT00020000246	intron_variant
1_101729448	0.15	0.75	ENSAPLG00020000168	ENSAPLT00020000199	intron_variant
1_101729448	0.15	0.75	ENSAPLG00020000168	ENSAPLT00020000246	intron_variant
1_101729500	0.125	0.75	ENSAPLG00020000168	ENSAPLT00020000199	intron_variant
1_101729500	0.125	0.75	ENSAPLG00020000168	ENSAPLT00020000246	intron_variant
1_101729792	0.125	0.75	ENSAPLG00020000168	ENSAPLT00020000199	intron_variant
1_101729792	0.125	0.75	ENSAPLG00020000168	ENSAPLT00020000246	intron_variant
1_101731646	0.125	0.75	ENSAPLG00020000168	ENSAPLT00020000199	intron_variant
1_101731646	0.125	0.75	ENSAPLG00020000168	ENSAPLT00020000246	intron_variant
1_101731738	0.125	0.75	ENSAPLG00020000168	ENSAPLT00020000199	intron_variant
1_101731738	0.125	0.75	ENSAPLG00020000168	ENSAPLT00020000246	intron_variant
1_101732831	0.1125	0.75	ENSAPLG00020000168	ENSAPLT00020000199	intron_variant
1_101732831	0.1125	0.75	ENSAPLG00020000168	ENSAPLT00020000246	intron_variant
1_101735603	0.1375	0.75	ENSAPLG00020000168	ENSAPLT00020000199	intron_variant
1_101735603	0.1375	0.75	ENSAPLG00020000168	ENSAPLT00020000246	intron_variant
1_101736696	0.1625	0.767857	ENSAPLG00020000168	ENSAPLT00020000199	intron_variant
1_101736696	0.1625	0.767857	ENSAPLG00020000168	ENSAPLT00020000246	intron_variant
1_101736884	0.1875	0.803571	ENSAPLG00020000168	ENSAPLT00020000199	intron_variant
1_101736884	0.1875	0.803571	ENSAPLG00020000168	ENSAPLT00020000246	intron_variant
1_101737040	0.125	0.767857	ENSAPLG00020000168	ENSAPLT00020000199	intron_variant
1_101737040	0.125	0.767857	ENSAPLG00020000168	ENSAPLT00020000246	intron_variant
1_101737351	0.2375	0.803571	ENSAPLG00020000168	ENSAPLT00020000199	intron_variant
1_101737351	0.2375	0.803571	ENSAPLG00020000168	ENSAPLT00020000246	intron_variant
1_101737367	0.2375	0.803571	ENSAPLG00020000168	ENSAPLT00020000199	intron_variant
1_101737367	0.2375	0.803571	ENSAPLG00020000168	ENSAPLT00020000246	intron_variant
1_101738091	0.125	0.767857	ENSAPLG00020000168	ENSAPLT00020000199	intron_variant
1_101738091	0.125	0.767857	ENSAPLG00020000168	ENSAPLT00020000246	intron_variant
1_101742009	0.125	0.785714	ENSAPLG00020000168	ENSAPLT00020000199	intron_variant
1_101742009	0.125	0.785714	ENSAPLG00020000168	ENSAPLT00020000246	intron_variant
1_101742009	0.125	0.785714	ENSAPLG00020000304	ENSAPLT00020000395	downstream_gene_variant
1_101745237	0.125	0.767857	ENSAPLG00020000168	ENSAPLT00020000199	intron_variant
1_101745237	0.125	0.767857	ENSAPLG00020000168	ENSAPLT00020000246	intron_variant
1_101745237	0.125	0.767857	ENSAPLG00020000304	ENSAPLT00020000395	downstream_gene_variant
1_101745380	0.269231	0.857143	ENSAPLG00020000168	ENSAPLT00020000199	intron_variant
1_101745380	0.269231	0.857143	ENSAPLG00020000168	ENSAPLT00020000246	intron_variant
1_101745380	0.269231	0.857143	ENSAPLG00020000304	ENSAPLT00020000395	downstream_gene_variant
1_101746429	0.15	0.767857	ENSAPLG00020000168	ENSAPLT00020000199	intron_variant
1_101746429	0.15	0.767857	ENSAPLG00020000168	ENSAPLT00020000246	intron_variant
1_101746429	0.15	0.767857	ENSAPLG00020000304	ENSAPLT00020000395	missense_variant
1_101746849	0.25	0.875	ENSAPLG00020000168	ENSAPLT00020000199	intron_variant
1_101746849	0.25	0.875	ENSAPLG00020000168	ENSAPLT00020000246	intron_variant
1_101746849	0.25	0.875	ENSAPLG00020000304	ENSAPLT00020000395	upstream_gene_variant
1_101747032	0.2625	0.857143	ENSAPLG00020000168	ENSAPLT00020000199	intron_variant
1_101747032	0.2625	0.857143	ENSAPLG00020000168	ENSAPLT00020000246	intron_variant
1_101747032	0.2625	0.857143	ENSAPLG00020000304	ENSAPLT00020000395	upstream_gene_variant
1_101748199	0.2375	0.857143	ENSAPLG00020000168	ENSAPLT00020000199	intron_variant
1_101748199	0.2375	0.857143	ENSAPLG00020000168	ENSAPLT00020000246	intron_variant
1_101748199	0.2375	0.857143	ENSAPLG00020000304	ENSAPLT00020000395	upstream_gene_variant
1_101748318	0.2625	0.857143	ENSAPLG00020000168	ENSAPLT00020000199	intron_variant
1_101748318	0.2625	0.857143	ENSAPLG00020000168	ENSAPLT00020000246	intron_variant
1_101748318	0.2625	0.857143	ENSAPLG00020000304	ENSAPLT00020000395	upstream_gene_variant
1_101749297	0.1125	0.767857	ENSAPLG00020000168	ENSAPLT00020000199	intron_variant
1_101749297	0.1125	0.767857	ENSAPLG00020000168	ENSAPLT00020000246	intron_variant
1_101749297	0.1125	0.767857	ENSAPLG00020000304	ENSAPLT00020000395	upstream_gene_variant
1_101750559	0.1375	0.767857	ENSAPLG00020000168	ENSAPLT00020000199	intron_variant
1_101750559	0.1375	0.767857	ENSAPLG00020000168	ENSAPLT00020000246	intron_variant
1_101750559	0.1375	0.767857	ENSAPLG00020000304	ENSAPLT00020000395	upstream_gene_variant
1_101751084	0.2625	0.857143	ENSAPLG00020000168	ENSAPLT00020000199	intron_variant
1_101751084	0.2625	0.857143	ENSAPLG00020000168	ENSAPLT00020000246	intron_variant
1_101751084	0.2625	0.857143	ENSAPLG00020000304	ENSAPLT00020000395	upstream_gene_variant
1_101751410	0.15	0.767857	ENSAPLG00020000168	ENSAPLT00020000199	intron_variant
1_101751410	0.15	0.767857	ENSAPLG00020000168	ENSAPLT00020000246	intron_variant
1_101751410	0.15	0.767857	ENSAPLG00020000304	ENSAPLT00020000395	upstream_gene_variant
1_101751641	0.2625	0.875	ENSAPLG00020000168	ENSAPLT00020000199	intron_variant
1_101751641	0.2625	0.875	ENSAPLG00020000168	ENSAPLT00020000246	intron_variant
1_101751760	0.2625	0.857143	ENSAPLG00020000168	ENSAPLT00020000199	intron_variant
1_101751760	0.2625	0.857143	ENSAPLG00020000168	ENSAPLT00020000246	intron_variant
1_101751816	0.125	0.767857	ENSAPLG00020000168	ENSAPLT00020000199	intron_variant
1_101751816	0.125	0.767857	ENSAPLG00020000168	ENSAPLT00020000246	intron_variant
1_101753675	0.2625	0.821429	ENSAPLG00020000168	ENSAPLT00020000199	intron_variant
1_101753675	0.2625	0.821429	ENSAPLG00020000168	ENSAPLT00020000246	intron_variant
1_101753747	0.25	0.803571	ENSAPLG00020000168	ENSAPLT00020000199	intron_variant
1_101753747	0.25	0.803571	ENSAPLG00020000168	ENSAPLT00020000246	intron_variant
1_101753825	0.191781	0.814815	ENSAPLG00020000168	ENSAPLT00020000199	intron_variant
1_101753825	0.191781	0.814815	ENSAPLG00020000168	ENSAPLT00020000246	intron_variant
1_101753959	0.2625	0.821429	ENSAPLG00020000168	ENSAPLT00020000199	intron_variant
1_101753959	0.2625	0.821429	ENSAPLG00020000168	ENSAPLT00020000246	intron_variant
1_101755325	0.1375	0.767857	ENSAPLG00020000168	ENSAPLT00020000199	intron_variant
1_101755325	0.1375	0.767857	ENSAPLG00020000168	ENSAPLT00020000246	intron_variant
1_101757365	0.153846	0.767857	ENSAPLG00020000168	ENSAPLT00020000199	intron_variant
1_101757365	0.153846	0.767857	ENSAPLG00020000168	ENSAPLT00020000246	intron_variant
1_101758357	0.1375	0.767857	ENSAPLG00020000168	ENSAPLT00020000199	intron_variant
1_101758357	0.1375	0.767857	ENSAPLG00020000168	ENSAPLT00020000246	intron_variant
1_101758778	0.1375	0.767857	ENSAPLG00020000168	ENSAPLT00020000199	intron_variant
1_101758778	0.1375	0.767857	ENSAPLG00020000168	ENSAPLT00020000246	intron_variant
1_101759007	0.125	0.767857	ENSAPLG00020000168	ENSAPLT00020000199	intron_variant
1_101759007	0.125	0.767857	ENSAPLG00020000168	ENSAPLT00020000246	intron_variant
1_101759278	0.1375	0.75	ENSAPLG00020000168	ENSAPLT00020000199	intron_variant
1_101759278	0.1375	0.75	ENSAPLG00020000168	ENSAPLT00020000246	intron_variant
1_101759784	0.15	0.767857	ENSAPLG00020000168	ENSAPLT00020000199	intron_variant
1_101759784	0.15	0.767857	ENSAPLG00020000168	ENSAPLT00020000246	intron_variant
1_101760111	0.2	0.767857	ENSAPLG00020000168	ENSAPLT00020000199	intron_variant
1_101760111	0.2	0.767857	ENSAPLG00020000168	ENSAPLT00020000246	intron_variant
1_101760379	0.2125	0.767857	ENSAPLG00020000168	ENSAPLT00020000199	intron_variant
1_101760379	0.2125	0.767857	ENSAPLG00020000168	ENSAPLT00020000246	intron_variant
1_101761973	0.125	0.767857	ENSAPLG00020000168	ENSAPLT00020000199	intron_variant
1_101761973	0.125	0.767857	ENSAPLG00020000168	ENSAPLT00020000246	intron_variant
1_101762111	0.125	0.767857	ENSAPLG00020000168	ENSAPLT00020000199	intron_variant
1_101762111	0.125	0.767857	ENSAPLG00020000168	ENSAPLT00020000246	intron_variant
1_101762409	0.1375	0.767857	ENSAPLG00020000168	ENSAPLT00020000199	intron_variant
1_101762409	0.1375	0.767857	ENSAPLG00020000168	ENSAPLT00020000246	intron_variant
1_101762591	0.15	0.767857	ENSAPLG00020000168	ENSAPLT00020000199	intron_variant
1_101762591	0.15	0.767857	ENSAPLG00020000168	ENSAPLT00020000246	intron_variant
1_101762611	0.2625	0.767857	ENSAPLG00020000168	ENSAPLT00020000199	intron_variant
1_101762611	0.2625	0.767857	ENSAPLG00020000168	ENSAPLT00020000246	intron_variant
1_101763616	0.125	0.767857	ENSAPLG00020000168	ENSAPLT00020000199	intron_variant
1_101763616	0.125	0.767857	ENSAPLG00020000168	ENSAPLT00020000246	intron_variant
1_101763781	0.125	0.767857	ENSAPLG00020000168	ENSAPLT00020000199	intron_variant
1_101763781	0.125	0.767857	ENSAPLG00020000168	ENSAPLT00020000246	intron_variant
1_101763920	0.125	0.767857	ENSAPLG00020000168	ENSAPLT00020000199	intron_variant
1_101763920	0.125	0.767857	ENSAPLG00020000168	ENSAPLT00020000246	intron_variant
1_101763954	0.128205	0.781818	ENSAPLG00020000168	ENSAPLT00020000199	intron_variant
1_101763954	0.128205	0.781818	ENSAPLG00020000168	ENSAPLT00020000246	intron_variant
1_101764267	0.1125	0.767857	ENSAPLG00020000168	ENSAPLT00020000199	intron_variant
1_101764267	0.1125	0.767857	ENSAPLG00020000168	ENSAPLT00020000246	intron_variant
1_101764811	0.175	0.767857	ENSAPLG00020000168	ENSAPLT00020000199	intron_variant
1_101764811	0.175	0.767857	ENSAPLG00020000168	ENSAPLT00020000246	intron_variant
1_101767762	0.1375	0.767857	ENSAPLG00020000168	ENSAPLT00020000199	intron_variant
1_101767762	0.1375	0.767857	ENSAPLG00020000168	ENSAPLT00020000246	intron_variant
1_101768588	0.125	0.767857	ENSAPLG00020000168	ENSAPLT00020000199	intron_variant
1_101768588	0.125	0.767857	ENSAPLG00020000168	ENSAPLT00020000246	intron_variant
1_101768594	0.125	0.767857	ENSAPLG00020000168	ENSAPLT00020000199	intron_variant
1_101768594	0.125	0.767857	ENSAPLG00020000168	ENSAPLT00020000246	intron_variant
1_101770364	0.125	0.767857	ENSAPLG00020000168	ENSAPLT00020000199	intron_variant
1_101770364	0.125	0.767857	ENSAPLG00020000168	ENSAPLT00020000246	intron_variant
1_101770712	0.1875	0.785714	ENSAPLG00020000168	ENSAPLT00020000199	intron_variant
1_101770712	0.1875	0.785714	ENSAPLG00020000168	ENSAPLT00020000246	intron_variant
1_101772116	0.148649	0.785714	ENSAPLG00020000168	ENSAPLT00020000199	intron_variant
1_101772116	0.148649	0.785714	ENSAPLG00020000168	ENSAPLT00020000246	intron_variant
1_101772570	0.125	0.767857	ENSAPLG00020000168	ENSAPLT00020000199	intron_variant
1_101772570	0.125	0.767857	ENSAPLG00020000168	ENSAPLT00020000246	intron_variant
1_10178526	0.288136	0.864865	-	-	intergenic_variant
1_101791690	0.125	0.767857	ENSAPLG00020000168	ENSAPLT00020000199	intron_variant
1_101791690	0.125	0.767857	ENSAPLG00020000168	ENSAPLT00020000246	intron_variant
1_101810471	0.2	0.767857	ENSAPLG00020000168	ENSAPLT00020000199	intron_variant
1_101810471	0.2	0.767857	ENSAPLG00020000168	ENSAPLT00020000246	intron_variant
1_101832192	0.2875	0.732143	ENSAPLG00020000168	ENSAPLT00020000199	intron_variant
1_101832192	0.2875	0.732143	ENSAPLG00020000168	ENSAPLT00020000246	intron_variant
1_101832281	0.275	0.732143	ENSAPLG00020000168	ENSAPLT00020000199	intron_variant
1_101832281	0.275	0.732143	ENSAPLG00020000168	ENSAPLT00020000246	intron_variant
1_101832582	0.2875	0.732143	ENSAPLG00020000168	ENSAPLT00020000199	intron_variant
1_101832582	0.2875	0.732143	ENSAPLG00020000168	ENSAPLT00020000246	intron_variant
1_101832698	0.24359	0.732143	ENSAPLG00020000168	ENSAPLT00020000199	intron_variant
1_101832698	0.24359	0.732143	ENSAPLG00020000168	ENSAPLT00020000246	intron_variant
1_101833952	0.289474	0.732143	ENSAPLG00020000168	ENSAPLT00020000199	intron_variant
1_101833952	0.289474	0.732143	ENSAPLG00020000168	ENSAPLT00020000246	intron_variant
1_101836295	0.2875	0.75	ENSAPLG00020000168	ENSAPLT00020000199	intron_variant
1_101836295	0.2875	0.75	ENSAPLG00020000168	ENSAPLT00020000246	intron_variant
1_101837279	0.275	0.732143	ENSAPLG00020000168	ENSAPLT00020000199	intron_variant
1_101837279	0.275	0.732143	ENSAPLG00020000168	ENSAPLT00020000246	intron_variant
1_101844304	0.162162	0.77551	ENSAPLG00020000168	ENSAPLT00020000199	intron_variant
1_101844304	0.162162	0.77551	ENSAPLG00020000168	ENSAPLT00020000246	intron_variant
1_101860676	0.2875	0.75	ENSAPLG00020000168	ENSAPLT00020000199	intron_variant
1_101860676	0.2875	0.75	ENSAPLG00020000168	ENSAPLT00020000246	intron_variant
1_101860676	0.2875	0.75	ENSAPLG00020000168	ENSAPLT00020000256	upstream_gene_variant
1_101860676	0.2875	0.75	ENSAPLG00020000168	ENSAPLT00020000285	upstream_gene_variant
1_101860676	0.2875	0.75	ENSAPLG00020000168	ENSAPLT00020000310	upstream_gene_variant
1_101866316	0.1875	0.75	ENSAPLG00020000168	ENSAPLT00020000199	intron_variant
1_101866316	0.1875	0.75	ENSAPLG00020000168	ENSAPLT00020000246	intron_variant
1_101866316	0.1875	0.75	ENSAPLG00020000168	ENSAPLT00020000256	intron_variant
1_101866316	0.1875	0.75	ENSAPLG00020000168	ENSAPLT00020000285	intron_variant
1_101866316	0.1875	0.75	ENSAPLG00020000168	ENSAPLT00020000310	intron_variant
1_101869976	0.1875	0.75	ENSAPLG00020000168	ENSAPLT00020000199	intron_variant
1_101869976	0.1875	0.75	ENSAPLG00020000168	ENSAPLT00020000246	intron_variant
1_101869976	0.1875	0.75	ENSAPLG00020000168	ENSAPLT00020000256	intron_variant
1_101869976	0.1875	0.75	ENSAPLG00020000168	ENSAPLT00020000285	intron_variant
1_101869976	0.1875	0.75	ENSAPLG00020000168	ENSAPLT00020000310	intron_variant
1_101870791	0.225	0.75	ENSAPLG00020000168	ENSAPLT00020000199	intron_variant
1_101870791	0.225	0.75	ENSAPLG00020000168	ENSAPLT00020000246	intron_variant
1_101870791	0.225	0.75	ENSAPLG00020000168	ENSAPLT00020000256	intron_variant
1_101870791	0.225	0.75	ENSAPLG00020000168	ENSAPLT00020000285	intron_variant
1_101870791	0.225	0.75	ENSAPLG00020000168	ENSAPLT00020000310	intron_variant
1_101871143	0.1875	0.75	ENSAPLG00020000168	ENSAPLT00020000199	intron_variant
1_101871143	0.1875	0.75	ENSAPLG00020000168	ENSAPLT00020000246	intron_variant
1_101871143	0.1875	0.75	ENSAPLG00020000168	ENSAPLT00020000256	intron_variant
1_101871143	0.1875	0.75	ENSAPLG00020000168	ENSAPLT00020000285	intron_variant
1_101871143	0.1875	0.75	ENSAPLG00020000168	ENSAPLT00020000310	intron_variant
1_101875369	0.2125	0.75	ENSAPLG00020000168	ENSAPLT00020000199	intron_variant
1_101875369	0.2125	0.75	ENSAPLG00020000168	ENSAPLT00020000246	intron_variant
1_101875369	0.2125	0.75	ENSAPLG00020000168	ENSAPLT00020000256	intron_variant
1_101875369	0.2125	0.75	ENSAPLG00020000168	ENSAPLT00020000285	intron_variant
1_101875369	0.2125	0.75	ENSAPLG00020000168	ENSAPLT00020000310	intron_variant
1_101878986	0.25	0.75	ENSAPLG00020000168	ENSAPLT00020000199	intron_variant
1_101878986	0.25	0.75	ENSAPLG00020000168	ENSAPLT00020000246	intron_variant
1_101878986	0.25	0.75	ENSAPLG00020000168	ENSAPLT00020000256	intron_variant
1_101878986	0.25	0.75	ENSAPLG00020000168	ENSAPLT00020000285	intron_variant
1_101878986	0.25	0.75	ENSAPLG00020000168	ENSAPLT00020000310	intron_variant
1_101879119	0.225	0.75	ENSAPLG00020000168	ENSAPLT00020000199	intron_variant
1_101879119	0.225	0.75	ENSAPLG00020000168	ENSAPLT00020000246	intron_variant
1_101879119	0.225	0.75	ENSAPLG00020000168	ENSAPLT00020000256	intron_variant
1_101879119	0.225	0.75	ENSAPLG00020000168	ENSAPLT00020000285	intron_variant
1_101879119	0.225	0.75	ENSAPLG00020000168	ENSAPLT00020000310	intron_variant
1_101883572	0.225	0.75	ENSAPLG00020000168	ENSAPLT00020000199	intron_variant
1_101883572	0.225	0.75	ENSAPLG00020000168	ENSAPLT00020000246	intron_variant
1_101883572	0.225	0.75	ENSAPLG00020000168	ENSAPLT00020000256	intron_variant
1_101883572	0.225	0.75	ENSAPLG00020000168	ENSAPLT00020000285	intron_variant
1_101883572	0.225	0.75	ENSAPLG00020000168	ENSAPLT00020000310	intron_variant
1_101883729	0.1875	0.75	ENSAPLG00020000168	ENSAPLT00020000199	intron_variant
1_101883729	0.1875	0.75	ENSAPLG00020000168	ENSAPLT00020000246	intron_variant
1_101883729	0.1875	0.75	ENSAPLG00020000168	ENSAPLT00020000256	intron_variant
1_101883729	0.1875	0.75	ENSAPLG00020000168	ENSAPLT00020000285	intron_variant
1_101883729	0.1875	0.75	ENSAPLG00020000168	ENSAPLT00020000310	intron_variant
1_101883749	0.25	0.75	ENSAPLG00020000168	ENSAPLT00020000199	intron_variant
1_101883749	0.25	0.75	ENSAPLG00020000168	ENSAPLT00020000246	intron_variant
1_101883749	0.25	0.75	ENSAPLG00020000168	ENSAPLT00020000256	intron_variant
1_101883749	0.25	0.75	ENSAPLG00020000168	ENSAPLT00020000285	intron_variant
1_101883749	0.25	0.75	ENSAPLG00020000168	ENSAPLT00020000310	intron_variant
1_101883999	0.1875	0.75	ENSAPLG00020000168	ENSAPLT00020000199	intron_variant
1_101883999	0.1875	0.75	ENSAPLG00020000168	ENSAPLT00020000246	intron_variant
1_101883999	0.1875	0.75	ENSAPLG00020000168	ENSAPLT00020000256	intron_variant
1_101883999	0.1875	0.75	ENSAPLG00020000168	ENSAPLT00020000285	intron_variant
1_101883999	0.1875	0.75	ENSAPLG00020000168	ENSAPLT00020000310	intron_variant
1_101884751	0.1875	0.75	ENSAPLG00020000168	ENSAPLT00020000199	intron_variant
1_101884751	0.1875	0.75	ENSAPLG00020000168	ENSAPLT00020000246	intron_variant
1_101884751	0.1875	0.75	ENSAPLG00020000168	ENSAPLT00020000256	intron_variant
1_101884751	0.1875	0.75	ENSAPLG00020000168	ENSAPLT00020000285	intron_variant
1_101884751	0.1875	0.75	ENSAPLG00020000168	ENSAPLT00020000310	intron_variant
1_101885038	0.1875	0.75	ENSAPLG00020000168	ENSAPLT00020000199	intron_variant
1_101885038	0.1875	0.75	ENSAPLG00020000168	ENSAPLT00020000246	intron_variant
1_101885038	0.1875	0.75	ENSAPLG00020000168	ENSAPLT00020000256	intron_variant
1_101885038	0.1875	0.75	ENSAPLG00020000168	ENSAPLT00020000285	intron_variant
1_101885038	0.1875	0.75	ENSAPLG00020000168	ENSAPLT00020000310	intron_variant
1_101885056	0.1875	0.75	ENSAPLG00020000168	ENSAPLT00020000199	intron_variant
1_101885056	0.1875	0.75	ENSAPLG00020000168	ENSAPLT00020000246	intron_variant
1_101885056	0.1875	0.75	ENSAPLG00020000168	ENSAPLT00020000256	intron_variant
1_101885056	0.1875	0.75	ENSAPLG00020000168	ENSAPLT00020000285	intron_variant
1_101885056	0.1875	0.75	ENSAPLG00020000168	ENSAPLT00020000310	intron_variant
1_101885070	0.1875	0.75	ENSAPLG00020000168	ENSAPLT00020000199	intron_variant
1_101885070	0.1875	0.75	ENSAPLG00020000168	ENSAPLT00020000246	intron_variant
1_101885070	0.1875	0.75	ENSAPLG00020000168	ENSAPLT00020000256	intron_variant
1_101885070	0.1875	0.75	ENSAPLG00020000168	ENSAPLT00020000285	intron_variant
1_101885070	0.1875	0.75	ENSAPLG00020000168	ENSAPLT00020000310	intron_variant
1_101885157	0.1875	0.75	ENSAPLG00020000168	ENSAPLT00020000199	intron_variant
1_101885157	0.1875	0.75	ENSAPLG00020000168	ENSAPLT00020000246	intron_variant
1_101885157	0.1875	0.75	ENSAPLG00020000168	ENSAPLT00020000256	intron_variant
1_101885157	0.1875	0.75	ENSAPLG00020000168	ENSAPLT00020000285	intron_variant
1_101885157	0.1875	0.75	ENSAPLG00020000168	ENSAPLT00020000310	intron_variant
1_101885184	0.1875	0.75	ENSAPLG00020000168	ENSAPLT00020000199	intron_variant
1_101885184	0.1875	0.75	ENSAPLG00020000168	ENSAPLT00020000246	intron_variant
1_101885184	0.1875	0.75	ENSAPLG00020000168	ENSAPLT00020000256	intron_variant
1_101885184	0.1875	0.75	ENSAPLG00020000168	ENSAPLT00020000285	intron_variant
1_101885184	0.1875	0.75	ENSAPLG00020000168	ENSAPLT00020000310	intron_variant
1_101885414	0.2	0.75	ENSAPLG00020000168	ENSAPLT00020000199	intron_variant
1_101885414	0.2	0.75	ENSAPLG00020000168	ENSAPLT00020000246	intron_variant
1_101885414	0.2	0.75	ENSAPLG00020000168	ENSAPLT00020000256	intron_variant
1_101885414	0.2	0.75	ENSAPLG00020000168	ENSAPLT00020000285	intron_variant
1_101885414	0.2	0.75	ENSAPLG00020000168	ENSAPLT00020000310	intron_variant
1_101885450	0.2	0.75	ENSAPLG00020000168	ENSAPLT00020000199	intron_variant
1_101885450	0.2	0.75	ENSAPLG00020000168	ENSAPLT00020000246	intron_variant
1_101885450	0.2	0.75	ENSAPLG00020000168	ENSAPLT00020000256	intron_variant
1_101885450	0.2	0.75	ENSAPLG00020000168	ENSAPLT00020000285	intron_variant
1_101885450	0.2	0.75	ENSAPLG00020000168	ENSAPLT00020000310	intron_variant
1_101886824	0.1875	0.75	ENSAPLG00020000168	ENSAPLT00020000199	intron_variant
1_101886824	0.1875	0.75	ENSAPLG00020000168	ENSAPLT00020000246	intron_variant
1_101886824	0.1875	0.75	ENSAPLG00020000168	ENSAPLT00020000256	intron_variant
1_101886824	0.1875	0.75	ENSAPLG00020000168	ENSAPLT00020000285	intron_variant
1_101886824	0.1875	0.75	ENSAPLG00020000168	ENSAPLT00020000310	intron_variant
1_101886938	0.2375	0.75	ENSAPLG00020000168	ENSAPLT00020000199	intron_variant
1_101886938	0.2375	0.75	ENSAPLG00020000168	ENSAPLT00020000246	intron_variant
1_101886938	0.2375	0.75	ENSAPLG00020000168	ENSAPLT00020000256	intron_variant
1_101886938	0.2375	0.75	ENSAPLG00020000168	ENSAPLT00020000285	intron_variant
1_101886938	0.2375	0.75	ENSAPLG00020000168	ENSAPLT00020000310	intron_variant
1_101888013	0.1875	0.767857	ENSAPLG00020000168	ENSAPLT00020000199	intron_variant
1_101888013	0.1875	0.767857	ENSAPLG00020000168	ENSAPLT00020000246	intron_variant
1_101888013	0.1875	0.767857	ENSAPLG00020000168	ENSAPLT00020000256	intron_variant
1_101888013	0.1875	0.767857	ENSAPLG00020000168	ENSAPLT00020000285	intron_variant
1_101888013	0.1875	0.767857	ENSAPLG00020000168	ENSAPLT00020000310	intron_variant
1_101888370	0.175	0.767857	ENSAPLG00020000168	ENSAPLT00020000199	intron_variant
1_101888370	0.175	0.767857	ENSAPLG00020000168	ENSAPLT00020000246	intron_variant
1_101888370	0.175	0.767857	ENSAPLG00020000168	ENSAPLT00020000256	intron_variant
1_101888370	0.175	0.767857	ENSAPLG00020000168	ENSAPLT00020000285	intron_variant
1_101888370	0.175	0.767857	ENSAPLG00020000168	ENSAPLT00020000310	intron_variant
1_101888513	0.223684	0.75	ENSAPLG00020000168	ENSAPLT00020000199	intron_variant
1_101888513	0.223684	0.75	ENSAPLG00020000168	ENSAPLT00020000199	intron_variant
1_101888513	0.223684	0.75	ENSAPLG00020000168	ENSAPLT00020000246	intron_variant
1_101888513	0.223684	0.75	ENSAPLG00020000168	ENSAPLT00020000246	intron_variant
1_101888513	0.223684	0.75	ENSAPLG00020000168	ENSAPLT00020000256	intron_variant
1_101888513	0.223684	0.75	ENSAPLG00020000168	ENSAPLT00020000256	intron_variant
1_101888513	0.223684	0.75	ENSAPLG00020000168	ENSAPLT00020000285	intron_variant
1_101888513	0.223684	0.75	ENSAPLG00020000168	ENSAPLT00020000285	intron_variant
1_101888513	0.223684	0.75	ENSAPLG00020000168	ENSAPLT00020000310	intron_variant
1_101888513	0.223684	0.75	ENSAPLG00020000168	ENSAPLT00020000310	intron_variant
1_101888523	0.246575	0.78	ENSAPLG00020000168	ENSAPLT00020000199	intron_variant
1_101888523	0.246575	0.78	ENSAPLG00020000168	ENSAPLT00020000246	intron_variant
1_101888523	0.246575	0.78	ENSAPLG00020000168	ENSAPLT00020000256	intron_variant
1_101888523	0.246575	0.78	ENSAPLG00020000168	ENSAPLT00020000285	intron_variant
1_101888523	0.246575	0.78	ENSAPLG00020000168	ENSAPLT00020000310	intron_variant
1_101888556	0.24359	0.767857	ENSAPLG00020000168	ENSAPLT00020000199	intron_variant
1_101888556	0.24359	0.767857	ENSAPLG00020000168	ENSAPLT00020000246	intron_variant
1_101888556	0.24359	0.767857	ENSAPLG00020000168	ENSAPLT00020000256	intron_variant
1_101888556	0.24359	0.767857	ENSAPLG00020000168	ENSAPLT00020000285	intron_variant
1_101888556	0.24359	0.767857	ENSAPLG00020000168	ENSAPLT00020000310	intron_variant
1_101888722	0.2125	0.767857	ENSAPLG00020000168	ENSAPLT00020000199	intron_variant
1_101888722	0.2125	0.767857	ENSAPLG00020000168	ENSAPLT00020000246	intron_variant
1_101888722	0.2125	0.767857	ENSAPLG00020000168	ENSAPLT00020000256	intron_variant
1_101888722	0.2125	0.767857	ENSAPLG00020000168	ENSAPLT00020000285	intron_variant
1_101888722	0.2125	0.767857	ENSAPLG00020000168	ENSAPLT00020000310	intron_variant
1_101888954	0.192308	0.767857	ENSAPLG00020000168	ENSAPLT00020000199	intron_variant
1_101888954	0.192308	0.767857	ENSAPLG00020000168	ENSAPLT00020000246	intron_variant
1_101888954	0.192308	0.767857	ENSAPLG00020000168	ENSAPLT00020000256	intron_variant
1_101888954	0.192308	0.767857	ENSAPLG00020000168	ENSAPLT00020000285	intron_variant
1_101888954	0.192308	0.767857	ENSAPLG00020000168	ENSAPLT00020000310	intron_variant
1_101889153	0.2125	0.767857	ENSAPLG00020000168	ENSAPLT00020000199	intron_variant
1_101889153	0.2125	0.767857	ENSAPLG00020000168	ENSAPLT00020000246	intron_variant
1_101889153	0.2125	0.767857	ENSAPLG00020000168	ENSAPLT00020000256	intron_variant
1_101889153	0.2125	0.767857	ENSAPLG00020000168	ENSAPLT00020000285	intron_variant
1_101889153	0.2125	0.767857	ENSAPLG00020000168	ENSAPLT00020000310	intron_variant
1_101889225	0.2375	0.767857	ENSAPLG00020000168	ENSAPLT00020000199	intron_variant
1_101889225	0.2375	0.767857	ENSAPLG00020000168	ENSAPLT00020000246	intron_variant
1_101889225	0.2375	0.767857	ENSAPLG00020000168	ENSAPLT00020000256	intron_variant
1_101889225	0.2375	0.767857	ENSAPLG00020000168	ENSAPLT00020000285	intron_variant
1_101889225	0.2375	0.767857	ENSAPLG00020000168	ENSAPLT00020000310	intron_variant
1_101889492	0.1875	0.767857	ENSAPLG00020000168	ENSAPLT00020000199	intron_variant
1_101889492	0.1875	0.767857	ENSAPLG00020000168	ENSAPLT00020000246	intron_variant
1_101889492	0.1875	0.767857	ENSAPLG00020000168	ENSAPLT00020000256	intron_variant
1_101889492	0.1875	0.767857	ENSAPLG00020000168	ENSAPLT00020000285	intron_variant
1_101889492	0.1875	0.767857	ENSAPLG00020000168	ENSAPLT00020000310	intron_variant
1_101890083	0.225	0.767857	ENSAPLG00020000168	ENSAPLT00020000199	intron_variant
1_101890083	0.225	0.767857	ENSAPLG00020000168	ENSAPLT00020000246	intron_variant
1_101890083	0.225	0.767857	ENSAPLG00020000168	ENSAPLT00020000256	intron_variant
1_101890083	0.225	0.767857	ENSAPLG00020000168	ENSAPLT00020000285	intron_variant
1_101890083	0.225	0.767857	ENSAPLG00020000168	ENSAPLT00020000310	intron_variant
1_101890203	0.225	0.767857	ENSAPLG00020000168	ENSAPLT00020000199	intron_variant
1_101890203	0.225	0.767857	ENSAPLG00020000168	ENSAPLT00020000246	intron_variant
1_101890203	0.225	0.767857	ENSAPLG00020000168	ENSAPLT00020000256	intron_variant
1_101890203	0.225	0.767857	ENSAPLG00020000168	ENSAPLT00020000285	intron_variant
1_101890203	0.225	0.767857	ENSAPLG00020000168	ENSAPLT00020000310	intron_variant
1_101890210	0.225	0.767857	ENSAPLG00020000168	ENSAPLT00020000199	intron_variant
1_101890210	0.225	0.767857	ENSAPLG00020000168	ENSAPLT00020000246	intron_variant
1_101890210	0.225	0.767857	ENSAPLG00020000168	ENSAPLT00020000256	intron_variant
1_101890210	0.225	0.767857	ENSAPLG00020000168	ENSAPLT00020000285	intron_variant
1_101890210	0.225	0.767857	ENSAPLG00020000168	ENSAPLT00020000310	intron_variant
1_101891602	0.3	0.821429	ENSAPLG00020000168	ENSAPLT00020000199	intron_variant
1_101891602	0.3	0.821429	ENSAPLG00020000168	ENSAPLT00020000246	intron_variant
1_101891602	0.3	0.821429	ENSAPLG00020000168	ENSAPLT00020000256	intron_variant
1_101891602	0.3	0.821429	ENSAPLG00020000168	ENSAPLT00020000285	intron_variant
1_101891602	0.3	0.821429	ENSAPLG00020000168	ENSAPLT00020000310	intron_variant
1_101892460	0.2625	0.803571	ENSAPLG00020000168	ENSAPLT00020000199	intron_variant
1_101892460	0.2625	0.803571	ENSAPLG00020000168	ENSAPLT00020000246	intron_variant
1_101892460	0.2625	0.803571	ENSAPLG00020000168	ENSAPLT00020000256	intron_variant
1_101892460	0.2625	0.803571	ENSAPLG00020000168	ENSAPLT00020000285	intron_variant
1_101892460	0.2625	0.803571	ENSAPLG00020000168	ENSAPLT00020000310	intron_variant
1_101893378	0.2	0.767857	ENSAPLG00020000168	ENSAPLT00020000199	intron_variant
1_101893378	0.2	0.767857	ENSAPLG00020000168	ENSAPLT00020000246	intron_variant
1_101893378	0.2	0.767857	ENSAPLG00020000168	ENSAPLT00020000256	intron_variant
1_101893378	0.2	0.767857	ENSAPLG00020000168	ENSAPLT00020000285	intron_variant
1_101893378	0.2	0.767857	ENSAPLG00020000168	ENSAPLT00020000310	intron_variant
1_1023724	0.16	0.75	ENSAPLG00020012119	ENSAPLT00020018220	intron_variant
1_1023724	0.16	0.75	ENSAPLG00020012119	ENSAPLT00020018222	intron_variant
1_1024599	0.125	0.767857	ENSAPLG00020012119	ENSAPLT00020018220	synonymous_variant
1_1024599	0.125	0.767857	ENSAPLG00020012119	ENSAPLT00020018222	synonymous_variant
1_102483230	0.152174	0.708333	-	-	intergenic_variant
1_102483948	0.25	0.767857	-	-	intergenic_variant
1_102638830	0.2875	0.928571	ENSAPLG00020000315	ENSAPLT00020000421	intron_variant
1_102643145	0.25	0.964286	ENSAPLG00020000315	ENSAPLT00020000421	intron_variant
1_102643617	0.175	0.964286	ENSAPLG00020000315	ENSAPLT00020000421	intron_variant
1_102644095	0.1875	0.964286	ENSAPLG00020000315	ENSAPLT00020000421	intron_variant
1_102644121	0.1875	0.964286	ENSAPLG00020000315	ENSAPLT00020000421	intron_variant
1_102649098	0.290323	0.716981	ENSAPLG00020000315	ENSAPLT00020000421	intron_variant
1_102664651	0.2	0.928571	ENSAPLG00020000315	ENSAPLT00020000421	intron_variant
1_102681043	0.2	0.928571	ENSAPLG00020000315	ENSAPLT00020000421	intron_variant
1_102682150	0.2375	0.928571	ENSAPLG00020000315	ENSAPLT00020000421	intron_variant
1_102682512	0.2	0.928571	ENSAPLG00020000315	ENSAPLT00020000421	intron_variant
1_102683263	0.2	0.928571	ENSAPLG00020000315	ENSAPLT00020000421	intron_variant
1_102683634	0.2	0.928571	ENSAPLG00020000315	ENSAPLT00020000421	intron_variant
1_102688974	0.1875	0.928571	ENSAPLG00020000315	ENSAPLT00020000421	intron_variant
1_102689022	0.175	0.803571	ENSAPLG00020000315	ENSAPLT00020000421	intron_variant
1_102689580	0.179487	0.821429	ENSAPLG00020000315	ENSAPLT00020000421	intron_variant
1_102692132	0.175	0.821429	ENSAPLG00020000315	ENSAPLT00020000421	intron_variant
1_102692441	0.175	0.821429	ENSAPLG00020000315	ENSAPLT00020000421	intron_variant
1_102695565	0.175	0.821429	ENSAPLG00020000315	ENSAPLT00020000421	intron_variant
1_102695692	0.175	0.821429	ENSAPLG00020000315	ENSAPLT00020000421	intron_variant
1_102697460	0.175	0.821429	ENSAPLG00020000315	ENSAPLT00020000421	intron_variant
1_102697632	0.1625	0.821429	ENSAPLG00020000315	ENSAPLT00020000421	intron_variant
1_102697911	0.2	0.821429	ENSAPLG00020000315	ENSAPLT00020000421	intron_variant
1_102697955	0.1875	0.821429	ENSAPLG00020000315	ENSAPLT00020000421	intron_variant
1_102698174	0.2	0.821429	ENSAPLG00020000315	ENSAPLT00020000421	intron_variant
1_102699406	0.3	0.821429	ENSAPLG00020000315	ENSAPLT00020000421	intron_variant
1_102703952	0.294872	0.821429	ENSAPLG00020000315	ENSAPLT00020000421	intron_variant
1_102704896	0.2125	0.821429	ENSAPLG00020000315	ENSAPLT00020000421	intron_variant
1_102705740	0.192308	0.821429	ENSAPLG00020000315	ENSAPLT00020000421	intron_variant
1_102706824	0.1875	0.821429	ENSAPLG00020000315	ENSAPLT00020000421	intron_variant
1_102706920	0.179487	0.821429	ENSAPLG00020000315	ENSAPLT00020000421	intron_variant
1_102706966	0.225	0.821429	ENSAPLG00020000315	ENSAPLT00020000421	intron_variant
1_102707793	0.175	0.821429	ENSAPLG00020000315	ENSAPLT00020000421	intron_variant
1_102708775	0.175	0.821429	ENSAPLG00020000315	ENSAPLT00020000421	intron_variant
1_102709265	0.175	0.821429	ENSAPLG00020000315	ENSAPLT00020000421	intron_variant
1_102710375	0.175	0.821429	ENSAPLG00020000315	ENSAPLT00020000421	intron_variant
1_102710612	0.1625	0.821429	ENSAPLG00020000315	ENSAPLT00020000421	intron_variant
1_102710827	0.175	0.821429	ENSAPLG00020000315	ENSAPLT00020000421	intron_variant
1_102710868	0.175	0.821429	ENSAPLG00020000315	ENSAPLT00020000421	intron_variant
1_102711148	0.1625	0.821429	ENSAPLG00020000315	ENSAPLT00020000421	intron_variant
1_102713724	0.265625	0.733333	ENSAPLG00020000315	ENSAPLT00020000421	intron_variant
1_102713724	0.265625	0.733333	ENSAPLG00020000315	ENSAPLT00020000421	intron_variant
1_102713870	0.15	0.732143	ENSAPLG00020000315	ENSAPLT00020000421	intron_variant
1_102715770	0.296296	0.733333	ENSAPLG00020000315	ENSAPLT00020000421	intron_variant
1_102716447	0.1875	0.732143	ENSAPLG00020000315	ENSAPLT00020000421	intron_variant
1_102716478	0.1625	0.732143	ENSAPLG00020000315	ENSAPLT00020000421	intron_variant
1_102717652	0.1625	0.732143	ENSAPLG00020000315	ENSAPLT00020000421	intron_variant
1_102717834	0.190476	0.911111	ENSAPLG00020000315	ENSAPLT00020000421	intron_variant
1_102720907	0.225	0.732143	ENSAPLG00020000315	ENSAPLT00020000421	intron_variant
1_102721367	0.225	0.732143	ENSAPLG00020000315	ENSAPLT00020000421	intron_variant
1_102721497	0.292308	0.745455	ENSAPLG00020000315	ENSAPLT00020000421	intron_variant
1_102725983	0.225	0.75	ENSAPLG00020000315	ENSAPLT00020000421	intron_variant
1_102768180	0.2875	0.714286	ENSAPLG00020000315	ENSAPLT00020000421	intron_variant
1_102787459	0	0.8	ENSAPLG00020000315	ENSAPLT00020000421	intron_variant
1_102799778	0.265306	0.787879	ENSAPLG00020000315	ENSAPLT00020000421	intron_variant
1_102833784	0.22	0.833333	ENSAPLG00020000315	ENSAPLT00020000421	intron_variant
1_103062438	0.1875	0.714286	-	-	intergenic_variant
1_103062642	0.1875	0.714286	-	-	intergenic_variant
1_103063976	0.175	0.714286	-	-	intergenic_variant
1_103064145	0.175	0.714286	-	-	intergenic_variant
1_103064208	0.175	0.714286	-	-	intergenic_variant
1_103064631	0.15	0.714286	-	-	intergenic_variant
1_103064691	0.1875	0.714286	-	-	intergenic_variant
1_103065129	0.2	0.714286	-	-	intergenic_variant
1_103065542	0.1875	0.714286	-	-	intergenic_variant
1_103065937	0.175	0.714286	-	-	intergenic_variant
1_103066105	0.175	0.714286	-	-	intergenic_variant
1_103066243	0.175	0.714286	-	-	intergenic_variant
1_103066796	0.166667	0.714286	-	-	intergenic_variant
1_103075560	0.2	0.785714	-	-	intergenic_variant
1_103075560	0.2	0.785714	-	-	intergenic_variant
1_103105080	0.230769	0.821429	-	-	intergenic_variant
1_103105092	0.25	0.821429	-	-	intergenic_variant
1_103108328	0.166667	0.861111	-	-	intergenic_variant
1_103129543	0.275	0.714286	-	-	intergenic_variant
1_103178915	0.175676	0.714286	-	-	intergenic_variant
1_103235275	0.25	0.722222	-	-	intergenic_variant
1_103272325	0.0909091	1	-	-	intergenic_variant
1_103307846	0.3	0.732143	-	-	intergenic_variant
1_103317231	0.192308	0.785714	-	-	intergenic_variant
1_103317306	0.225	0.785714	-	-	intergenic_variant
1_103318815	0.125	0.785714	-	-	intergenic_variant
1_103346032	0.115385	0.75	-	-	intergenic_variant
1_103384904	0.225	0.75	-	-	intergenic_variant
1_103395598	0.3	0.714286	-	-	intergenic_variant
1_103396295	0.246154	0.814815	-	-	intergenic_variant
1_103402325	0.2625	0.732143	-	-	intergenic_variant
1_103404171	0.275	0.75	-	-	intergenic_variant
1_103404301	0.2875	0.75	-	-	intergenic_variant
1_103405570	0.282051	0.75	-	-	intergenic_variant
1_103409800	0.1625	0.714286	-	-	intergenic_variant
1_103410314	0.15	0.714286	-	-	intergenic_variant
1_103411067	0.1625	0.714286	-	-	intergenic_variant
1_103413926	0.204082	0.780488	-	-	intergenic_variant
1_103413926	0.204082	0.780488	-	-	intergenic_variant
1_103421265	0.25	0.714286	-	-	intergenic_variant
1_103423436	0.294872	0.767857	-	-	intergenic_variant
1_103426306	0.0875	0.714286	-	-	intergenic_variant
1_103426318	0.0769231	0.714286	-	-	intergenic_variant
1_103426323	0.166667	0.75	-	-	intergenic_variant
1_103428387	0.0714286	0.75	-	-	intergenic_variant
1_103428704	0.185185	0.708333	-	-	intergenic_variant
1_103428753	0.28125	0.794118	-	-	intergenic_variant
1_103429082	0.225	0.75	-	-	intergenic_variant
1_103462927	0.0677966	0.790698	-	-	intergenic_variant
1_103463439	0.242857	0.803571	-	-	intergenic_variant
1_103463557	0.236842	0.767857	-	-	intergenic_variant
1_103502157	0.175	0.714286	-	-	intergenic_variant
1_103513950	0.163265	0.8	-	-	intergenic_variant
1_103514014	0.3	0.714286	-	-	intergenic_variant
1_103521532	0.2875	0.839286	-	-	intergenic_variant
1_103555992	0.219512	0.83871	-	-	intergenic_variant
1_103574440	0.153846	0.928571	-	-	intergenic_variant
1_103582277	0.294872	0.821429	-	-	intergenic_variant
1_103585738	0.0535714	0.814815	-	-	intergenic_variant
1_103587130	0.3	0.72	-	-	intergenic_variant
1_103603469	0.173913	0.875	-	-	intergenic_variant
1_103604775	0	0.8	-	-	intergenic_variant
1_103611650	0.297872	0.846154	-	-	intergenic_variant
1_103622614	0.257576	0.75	-	-	intergenic_variant
1_1036342	0.228571	0.766667	ENSAPLG00020012119	ENSAPLT00020018220	downstream_gene_variant
1_1036342	0.228571	0.766667	ENSAPLG00020012119	ENSAPLT00020018222	downstream_gene_variant
1_1036342	0.228571	0.766667	ENSAPLG00020012133	ENSAPLT00020018240	downstream_gene_variant
1_1036342	0.228571	0.766667	ENSAPLG00020012133	ENSAPLT00020018241	downstream_gene_variant
1_103696805	0.25	0.785714	ENSAPLG00020000355	ENSAPLT00020000471	downstream_gene_variant
1_103697894	0.2375	0.785714	ENSAPLG00020000355	ENSAPLT00020000471	downstream_gene_variant
1_103702393	0.275	0.803571	ENSAPLG00020000355	ENSAPLT00020000471	intron_variant
1_103716001	0.2	0.732143	ENSAPLG00020000355	ENSAPLT00020000471	intron_variant
1_103717010	0.2	0.732143	ENSAPLG00020000355	ENSAPLT00020000471	intron_variant
1_103718513	0.2	0.732143	ENSAPLG00020000355	ENSAPLT00020000471	intron_variant
1_103722891	0.282051	0.785714	ENSAPLG00020000355	ENSAPLT00020000471	intron_variant
1_103726241	0.2375	0.767857	ENSAPLG00020000355	ENSAPLT00020000471	upstream_gene_variant
1_103727941	0.25	0.944444	ENSAPLG00020000355	ENSAPLT00020000471	upstream_gene_variant
1_103727947	0.25	0.946429	ENSAPLG00020000355	ENSAPLT00020000471	upstream_gene_variant
1_103729309	0.1375	0.785714	-	-	intergenic_variant
1_103729435	0.225	0.892857	-	-	intergenic_variant
1_103731148	0.1875	0.839286	-	-	intergenic_variant
1_103731747	0.15	0.785714	-	-	intergenic_variant
1_103763172	#NAME?	1	ENSAPLG00020000375	ENSAPLT00020000499	missense_variant
1_103764092	0	0.727273	ENSAPLG00020000375	ENSAPLT00020000499	intron_variant
1_103764092	0	0.727273	ENSAPLG00020000385	ENSAPLT00020000512	downstream_gene_variant
1_103776839	0.2	0.759259	ENSAPLG00020000395	ENSAPLT00020000523	upstream_gene_variant
1_103776852	0.1875	0.759259	ENSAPLG00020000395	ENSAPLT00020000523	upstream_gene_variant
1_103777490	0.1625	0.759259	ENSAPLG00020000395	ENSAPLT00020000523	upstream_gene_variant
1_103777708	0.1875	0.759259	ENSAPLG00020000395	ENSAPLT00020000523	upstream_gene_variant
1_103777841	0.1875	0.759259	ENSAPLG00020000395	ENSAPLT00020000523	upstream_gene_variant
1_103778027	0.175	0.759259	ENSAPLG00020000395	ENSAPLT00020000523	upstream_gene_variant
1_103778210	0.2625	0.759259	ENSAPLG00020000395	ENSAPLT00020000523	upstream_gene_variant
1_103778236	0.1875	0.759259	ENSAPLG00020000395	ENSAPLT00020000523	upstream_gene_variant
1_103778481	0.217949	0.759259	ENSAPLG00020000395	ENSAPLT00020000523	upstream_gene_variant
1_103778556	0.2125	0.759259	ENSAPLG00020000395	ENSAPLT00020000523	upstream_gene_variant
1_103778605	0.1875	0.759259	ENSAPLG00020000395	ENSAPLT00020000523	upstream_gene_variant
1_103778703	0.2	0.759259	ENSAPLG00020000395	ENSAPLT00020000523	upstream_gene_variant
1_103779234	0.1875	0.714286	ENSAPLG00020000395	ENSAPLT00020000523	upstream_gene_variant
1_103779970	0.217949	0.722222	-	-	intergenic_variant
1_103780199	0.2	0.759259	-	-	intergenic_variant
1_103781186	0.175	0.732143	-	-	intergenic_variant
1_103781216	0.2875	0.944444	-	-	intergenic_variant
1_103781233	0.1875	0.759259	-	-	intergenic_variant
1_103781233	0.1875	0.759259	-	-	intergenic_variant
1_103781617	0.1875	0.759259	-	-	intergenic_variant
1_103781628	0.2625	0.759259	-	-	intergenic_variant
1_103781750	0.1625	0.759259	-	-	intergenic_variant
1_103782553	0.175	0.759259	-	-	intergenic_variant
1_103782998	0.179487	0.759259	-	-	intergenic_variant
1_103783303	0.175	0.732143	-	-	intergenic_variant
1_103783378	0.192308	0.875	-	-	intergenic_variant
1_103783936	0.1375	0.732143	ENSAPLG00020000402	ENSAPLT00020000527	upstream_gene_variant
1_103784574	0.230769	0.907407	ENSAPLG00020000402	ENSAPLT00020000527	upstream_gene_variant
1_103784610	0.236842	0.907407	ENSAPLG00020000402	ENSAPLT00020000527	upstream_gene_variant
1_103788927	0	0.75	ENSAPLG00020000402	ENSAPLT00020000527	non_coding_transcript_exon_variant
1_103788927	0	0.75	ENSAPLG00020000454	ENSAPLT00020000949	upstream_gene_variant
1_103788927	0	0.75	ENSAPLG00020000454	ENSAPLT00020000963	upstream_gene_variant
1_103788980	0	0.888889	ENSAPLG00020000402	ENSAPLT00020000527	intron_variant,non_coding_transcript_variant
1_103788980	0	0.888889	ENSAPLG00020000454	ENSAPLT00020000949	upstream_gene_variant
1_103788980	0	0.888889	ENSAPLG00020000454	ENSAPLT00020000963	upstream_gene_variant
1_103789056	0.0666667	0.767857	ENSAPLG00020000402	ENSAPLT00020000527	intron_variant,non_coding_transcript_variant
1_103789056	0.0666667	0.767857	ENSAPLG00020000454	ENSAPLT00020000949	upstream_gene_variant
1_103789056	0.0666667	0.767857	ENSAPLG00020000454	ENSAPLT00020000963	upstream_gene_variant
1_103797990	0.264706	0.88	ENSAPLG00020000454	ENSAPLT00020000949	intron_variant
1_103797990	0.264706	0.88	ENSAPLG00020000454	ENSAPLT00020000963	intron_variant
1_103797990	0.264706	0.88	ENSAPLG00020000454	ENSAPLT00020001000	intron_variant
1_103797990	0.264706	0.88	ENSAPLG00020000454	ENSAPLT00020001016	intron_variant
1_103798092	0.214286	0.777778	ENSAPLG00020000454	ENSAPLT00020000949	intron_variant
1_103798092	0.214286	0.777778	ENSAPLG00020000454	ENSAPLT00020000949	intron_variant
1_103798092	0.214286	0.777778	ENSAPLG00020000454	ENSAPLT00020000963	intron_variant
1_103798092	0.214286	0.777778	ENSAPLG00020000454	ENSAPLT00020000963	intron_variant
1_103798092	0.214286	0.777778	ENSAPLG00020000454	ENSAPLT00020001000	intron_variant
1_103798092	0.214286	0.777778	ENSAPLG00020000454	ENSAPLT00020001000	intron_variant
1_103798092	0.214286	0.777778	ENSAPLG00020000454	ENSAPLT00020001016	intron_variant
1_103798092	0.214286	0.777778	ENSAPLG00020000454	ENSAPLT00020001016	intron_variant
1_103814654	0.3	0.821429	ENSAPLG00020000454	ENSAPLT00020000949	intron_variant
1_103814654	0.3	0.821429	ENSAPLG00020000454	ENSAPLT00020000963	intron_variant
1_103814654	0.3	0.821429	ENSAPLG00020000454	ENSAPLT00020001000	intron_variant
1_103814654	0.3	0.821429	ENSAPLG00020000454	ENSAPLT00020001016	intron_variant
1_103827199	0.206349	0.756098	ENSAPLG00020000454	ENSAPLT00020000949	downstream_gene_variant
1_103827199	0.206349	0.756098	ENSAPLG00020000454	ENSAPLT00020000963	downstream_gene_variant
1_103827199	0.206349	0.756098	ENSAPLG00020000454	ENSAPLT00020001000	downstream_gene_variant
1_103827199	0.206349	0.756098	ENSAPLG00020000454	ENSAPLT00020001016	downstream_gene_variant
1_103827199	0.206349	0.756098	ENSAPLG00020000712	ENSAPLT00020001024	downstream_gene_variant
1_103837630	0.166667	0.75	ENSAPLG00020000712	ENSAPLT00020001024	5_prime_UTR_variant
1_103838782	0.277778	0.914286	ENSAPLG00020000712	ENSAPLT00020001024	upstream_gene_variant
1_103897549	0.2625	0.714286	ENSAPLG00020000719	ENSAPLT00020001037	intron_variant
1_103897549	0.2625	0.714286	ENSAPLG00020000719	ENSAPLT00020001048	intron_variant
1_103897798	0.272727	0.716981	ENSAPLG00020000719	ENSAPLT00020001037	intron_variant
1_103897798	0.272727	0.716981	ENSAPLG00020000719	ENSAPLT00020001048	intron_variant
1_103928883	0.166667	0.72	ENSAPLG00020000719	ENSAPLT00020001037	intron_variant
1_104095273	0.24	0.731707	-	-	intergenic_variant
1_104095273	0.24	0.731707	-	-	intergenic_variant
1_104114943	0.2875	0.714286	-	-	intergenic_variant
1_104125492	0.2	0.767857	-	-	intergenic_variant
1_104171504	0.2625	0.767857	-	-	intergenic_variant
1_104181028	0.192308	0.75	-	-	intergenic_variant
1_104197092	0.3	0.803571	-	-	intergenic_variant
1_104206709	0.25	0.803571	-	-	intergenic_variant
1_104217244	0.2875	0.767857	-	-	intergenic_variant
1_104217318	0.275	0.767857	-	-	intergenic_variant
1_104217701	0.2875	0.75	-	-	intergenic_variant
1_104218132	0.25	0.75	-	-	intergenic_variant
1_104220334	0.2625	0.75	-	-	intergenic_variant
1_104220978	0.2125	0.732143	-	-	intergenic_variant
1_104221130	0.275	0.767857	-	-	intergenic_variant
1_104221405	0.2125	0.75	-	-	intergenic_variant
1_104221418	0.2625	0.767857	-	-	intergenic_variant
1_104221526	0.275	0.767857	-	-	intergenic_variant
1_104222025	0.275	0.767857	-	-	intergenic_variant
1_104222093	0.25	0.767857	-	-	intergenic_variant
1_104222103	0.2625	0.767857	-	-	intergenic_variant
1_104222123	0.2625	0.767857	-	-	intergenic_variant
1_104222863	0.2125	0.75	-	-	intergenic_variant
1_104225247	0.2125	0.75	-	-	intergenic_variant
1_104225736	0.2375	0.946429	-	-	intergenic_variant
1_104225978	0.225	0.946429	-	-	intergenic_variant
1_104226023	0.2375	0.946429	-	-	intergenic_variant
1_104226374	0.2125	0.75	-	-	intergenic_variant
1_104227129	0.2375	0.946429	-	-	intergenic_variant
1_104227160	0.25	0.946429	-	-	intergenic_variant
1_104227254	0.25	0.946429	-	-	intergenic_variant
1_104227271	0.2625	0.946429	-	-	intergenic_variant
1_104228183	0.2375	0.946429	-	-	intergenic_variant
1_104228720	0.225	0.75	-	-	intergenic_variant
1_104228854	0.2375	0.946429	-	-	intergenic_variant
1_104229165	0.225	0.946429	-	-	intergenic_variant
1_104229792	0.2125	0.75	-	-	intergenic_variant
1_104230267	0.225	0.946429	-	-	intergenic_variant
1_104231066	0.275	0.732143	-	-	intergenic_variant
1_104231290	0.2625	0.75	-	-	intergenic_variant
1_104231501	0.2375	0.732143	-	-	intergenic_variant
1_104233825	0.2125	0.732143	-	-	intergenic_variant
1_104234044	0.275	0.928571	-	-	intergenic_variant
1_104234072	0.2625	0.928571	-	-	intergenic_variant
1_104234416	0.225	0.732143	-	-	intergenic_variant
1_104243584	0.245283	0.765957	-	-	intergenic_variant
1_104250554	0.2625	0.803571	-	-	intergenic_variant
1_104250594	0.25	0.785714	-	-	intergenic_variant
1_104250676	0.2375	0.803571	-	-	intergenic_variant
1_104252033	0.2625	0.803571	-	-	intergenic_variant
1_104263604	0.275	0.803571	-	-	intergenic_variant
1_104313044	0.275	0.857143	-	-	intergenic_variant
1_104325257	0.3	0.803571	-	-	intergenic_variant
1_104328320	0.2625	0.732143	-	-	intergenic_variant
1_104338309	0.2	0.875	-	-	intergenic_variant
1_104339642	0.240506	0.829787	-	-	intergenic_variant
1_104340109	0.3	0.75	-	-	intergenic_variant
1_104350671	0.142857	0.833333	-	-	intergenic_variant
1_104366241	0.2625	0.821429	-	-	intergenic_variant
1_104366688	0.275	0.821429	-	-	intergenic_variant
1_104366884	0.2625	0.821429	-	-	intergenic_variant
1_104367126	0.2875	0.821429	-	-	intergenic_variant
1_104367433	0.3	0.821429	-	-	intergenic_variant
1_104369734	0.25	0.821429	-	-	intergenic_variant
1_104382147	0.2	0.75	ENSAPLG00020000749	ENSAPLT00020001067	intron_variant
1_104382147	0.2	0.75	ENSAPLG00020000749	ENSAPLT00020001080	intron_variant
1_104382147	0.2	0.75	ENSAPLG00020000749	ENSAPLT00020001129	intron_variant
1_104382448	0.175	0.75	ENSAPLG00020000749	ENSAPLT00020001067	intron_variant
1_104382448	0.175	0.75	ENSAPLG00020000749	ENSAPLT00020001080	intron_variant
1_104382448	0.175	0.75	ENSAPLG00020000749	ENSAPLT00020001129	intron_variant
1_104382460	0.1875	0.75	ENSAPLG00020000749	ENSAPLT00020001067	intron_variant
1_104382460	0.1875	0.75	ENSAPLG00020000749	ENSAPLT00020001080	intron_variant
1_104382460	0.1875	0.75	ENSAPLG00020000749	ENSAPLT00020001129	intron_variant
1_104382519	0.1875	0.75	ENSAPLG00020000749	ENSAPLT00020001067	intron_variant
1_104382519	0.1875	0.75	ENSAPLG00020000749	ENSAPLT00020001080	intron_variant
1_104382519	0.1875	0.75	ENSAPLG00020000749	ENSAPLT00020001129	intron_variant
1_104382534	0.2	0.75	ENSAPLG00020000749	ENSAPLT00020001067	intron_variant
1_104382534	0.2	0.75	ENSAPLG00020000749	ENSAPLT00020001080	intron_variant
1_104382534	0.2	0.75	ENSAPLG00020000749	ENSAPLT00020001129	intron_variant
1_104382580	0.1875	0.75	ENSAPLG00020000749	ENSAPLT00020001067	intron_variant
1_104382580	0.1875	0.75	ENSAPLG00020000749	ENSAPLT00020001080	intron_variant
1_104382580	0.1875	0.75	ENSAPLG00020000749	ENSAPLT00020001129	intron_variant
1_104382660	0.25	0.75	ENSAPLG00020000749	ENSAPLT00020001067	intron_variant
1_104382660	0.25	0.75	ENSAPLG00020000749	ENSAPLT00020001080	intron_variant
1_104382660	0.25	0.75	ENSAPLG00020000749	ENSAPLT00020001129	intron_variant
1_104401836	0.3	0.803571	ENSAPLG00020000749	ENSAPLT00020001067	intron_variant
1_104401836	0.3	0.803571	ENSAPLG00020000749	ENSAPLT00020001080	intron_variant
1_104401836	0.3	0.803571	ENSAPLG00020000749	ENSAPLT00020001129	intron_variant
1_104401843	0.3	0.803571	ENSAPLG00020000749	ENSAPLT00020001067	intron_variant
1_104401843	0.3	0.803571	ENSAPLG00020000749	ENSAPLT00020001067	intron_variant
1_104401843	0.3	0.803571	ENSAPLG00020000749	ENSAPLT00020001080	intron_variant
1_104401843	0.3	0.803571	ENSAPLG00020000749	ENSAPLT00020001080	intron_variant
1_104401843	0.3	0.803571	ENSAPLG00020000749	ENSAPLT00020001129	intron_variant
1_104401843	0.3	0.803571	ENSAPLG00020000749	ENSAPLT00020001129	intron_variant
1_104402045	0.3	0.821429	ENSAPLG00020000749	ENSAPLT00020001067	intron_variant
1_104402045	0.3	0.821429	ENSAPLG00020000749	ENSAPLT00020001080	intron_variant
1_104402045	0.3	0.821429	ENSAPLG00020000749	ENSAPLT00020001129	intron_variant
1_104406804	0.3	0.785714	ENSAPLG00020000749	ENSAPLT00020001067	intron_variant
1_104406804	0.3	0.785714	ENSAPLG00020000749	ENSAPLT00020001080	intron_variant
1_104406804	0.3	0.785714	ENSAPLG00020000749	ENSAPLT00020001129	intron_variant
1_104407820	0.289474	0.785714	ENSAPLG00020000749	ENSAPLT00020001067	intron_variant
1_104407820	0.289474	0.785714	ENSAPLG00020000749	ENSAPLT00020001080	intron_variant
1_104407820	0.289474	0.785714	ENSAPLG00020000749	ENSAPLT00020001129	intron_variant
1_104412543	0.2	0.785714	ENSAPLG00020000749	ENSAPLT00020001067	intron_variant
1_104412543	0.2	0.785714	ENSAPLG00020000749	ENSAPLT00020001080	intron_variant
1_104412543	0.2	0.785714	ENSAPLG00020000749	ENSAPLT00020001129	intron_variant
1_104416217	0.2875	0.803571	ENSAPLG00020000749	ENSAPLT00020001067	intron_variant
1_104416217	0.2875	0.803571	ENSAPLG00020000749	ENSAPLT00020001080	intron_variant
1_104416217	0.2875	0.803571	ENSAPLG00020000749	ENSAPLT00020001129	intron_variant
1_104417331	0.2875	0.803571	ENSAPLG00020000749	ENSAPLT00020001067	intron_variant
1_104417331	0.2875	0.803571	ENSAPLG00020000749	ENSAPLT00020001080	intron_variant
1_104417331	0.2875	0.803571	ENSAPLG00020000749	ENSAPLT00020001129	intron_variant
1_104418363	0.3	0.803571	ENSAPLG00020000749	ENSAPLT00020001067	intron_variant
1_104418363	0.3	0.803571	ENSAPLG00020000749	ENSAPLT00020001080	intron_variant
1_104418363	0.3	0.803571	ENSAPLG00020000749	ENSAPLT00020001129	intron_variant
1_104418758	0.3	0.803571	ENSAPLG00020000749	ENSAPLT00020001067	intron_variant
1_104418758	0.3	0.803571	ENSAPLG00020000749	ENSAPLT00020001080	intron_variant
1_104418758	0.3	0.803571	ENSAPLG00020000749	ENSAPLT00020001129	intron_variant
1_104418909	0.2875	0.803571	ENSAPLG00020000749	ENSAPLT00020001067	intron_variant
1_104418909	0.2875	0.803571	ENSAPLG00020000749	ENSAPLT00020001080	intron_variant
1_104418909	0.2875	0.803571	ENSAPLG00020000749	ENSAPLT00020001129	intron_variant
1_104420898	0.275	0.803571	ENSAPLG00020000749	ENSAPLT00020001067	intron_variant
1_104420898	0.275	0.803571	ENSAPLG00020000749	ENSAPLT00020001080	intron_variant
1_104420898	0.275	0.803571	ENSAPLG00020000749	ENSAPLT00020001129	intron_variant
1_104421467	0.225	0.75	ENSAPLG00020000749	ENSAPLT00020001067	intron_variant
1_104421467	0.225	0.75	ENSAPLG00020000749	ENSAPLT00020001080	intron_variant
1_104421467	0.225	0.75	ENSAPLG00020000749	ENSAPLT00020001129	intron_variant
1_104421512	0.2625	0.75	ENSAPLG00020000749	ENSAPLT00020001067	intron_variant
1_104421512	0.2625	0.75	ENSAPLG00020000749	ENSAPLT00020001080	intron_variant
1_104421512	0.2625	0.75	ENSAPLG00020000749	ENSAPLT00020001129	intron_variant
1_104421527	0.2625	0.75	ENSAPLG00020000749	ENSAPLT00020001067	intron_variant
1_104421527	0.2625	0.75	ENSAPLG00020000749	ENSAPLT00020001080	intron_variant
1_104421527	0.2625	0.75	ENSAPLG00020000749	ENSAPLT00020001129	intron_variant
1_104421629	0.25	0.732143	ENSAPLG00020000749	ENSAPLT00020001067	intron_variant
1_104421629	0.25	0.732143	ENSAPLG00020000749	ENSAPLT00020001080	intron_variant
1_104421629	0.25	0.732143	ENSAPLG00020000749	ENSAPLT00020001129	intron_variant
1_104421660	0.275	0.732143	ENSAPLG00020000749	ENSAPLT00020001067	intron_variant
1_104421660	0.275	0.732143	ENSAPLG00020000749	ENSAPLT00020001080	intron_variant
1_104421660	0.275	0.732143	ENSAPLG00020000749	ENSAPLT00020001129	intron_variant
1_104421764	0.2625	0.732143	ENSAPLG00020000749	ENSAPLT00020001067	intron_variant
1_104421764	0.2625	0.732143	ENSAPLG00020000749	ENSAPLT00020001080	intron_variant
1_104421764	0.2625	0.732143	ENSAPLG00020000749	ENSAPLT00020001129	intron_variant
1_104421949	0.25	0.732143	ENSAPLG00020000749	ENSAPLT00020001067	intron_variant
1_104421949	0.25	0.732143	ENSAPLG00020000749	ENSAPLT00020001080	intron_variant
1_104421949	0.25	0.732143	ENSAPLG00020000749	ENSAPLT00020001129	intron_variant
1_104421979	0.2625	0.732143	ENSAPLG00020000749	ENSAPLT00020001067	intron_variant
1_104421979	0.2625	0.732143	ENSAPLG00020000749	ENSAPLT00020001080	intron_variant
1_104421979	0.2625	0.732143	ENSAPLG00020000749	ENSAPLT00020001129	intron_variant
1_104422066	0.2625	0.732143	ENSAPLG00020000749	ENSAPLT00020001067	intron_variant
1_104422066	0.2625	0.732143	ENSAPLG00020000749	ENSAPLT00020001080	intron_variant
1_104422066	0.2625	0.732143	ENSAPLG00020000749	ENSAPLT00020001129	intron_variant
1_104422114	0.2625	0.732143	ENSAPLG00020000749	ENSAPLT00020001067	intron_variant
1_104422114	0.2625	0.732143	ENSAPLG00020000749	ENSAPLT00020001080	intron_variant
1_104422114	0.2625	0.732143	ENSAPLG00020000749	ENSAPLT00020001129	intron_variant
1_104422201	0.225	0.732143	ENSAPLG00020000749	ENSAPLT00020001067	intron_variant
1_104422201	0.225	0.732143	ENSAPLG00020000749	ENSAPLT00020001080	intron_variant
1_104422201	0.225	0.732143	ENSAPLG00020000749	ENSAPLT00020001129	intron_variant
1_104422406	0.225	0.714286	ENSAPLG00020000749	ENSAPLT00020001067	intron_variant
1_104422406	0.225	0.714286	ENSAPLG00020000749	ENSAPLT00020001080	intron_variant
1_104422406	0.225	0.714286	ENSAPLG00020000749	ENSAPLT00020001129	intron_variant
1_104424443	0.1875	0.714286	ENSAPLG00020000749	ENSAPLT00020001067	intron_variant
1_104424443	0.1875	0.714286	ENSAPLG00020000749	ENSAPLT00020001080	intron_variant
1_104424443	0.1875	0.714286	ENSAPLG00020000749	ENSAPLT00020001129	intron_variant
1_104424900	0.1875	0.714286	ENSAPLG00020000749	ENSAPLT00020001067	intron_variant
1_104424900	0.1875	0.714286	ENSAPLG00020000749	ENSAPLT00020001080	intron_variant
1_104424900	0.1875	0.714286	ENSAPLG00020000749	ENSAPLT00020001129	intron_variant
1_104426541	0.2125	0.732143	ENSAPLG00020000749	ENSAPLT00020001067	intron_variant
1_104426541	0.2125	0.732143	ENSAPLG00020000749	ENSAPLT00020001080	intron_variant
1_104426541	0.2125	0.732143	ENSAPLG00020000749	ENSAPLT00020001129	intron_variant
1_104428502	0.225	0.732143	ENSAPLG00020000749	ENSAPLT00020001067	intron_variant
1_104428502	0.225	0.732143	ENSAPLG00020000749	ENSAPLT00020001080	intron_variant
1_104428502	0.225	0.732143	ENSAPLG00020000749	ENSAPLT00020001129	intron_variant
1_104428691	0.2875	0.732143	ENSAPLG00020000749	ENSAPLT00020001067	intron_variant
1_104428691	0.2875	0.732143	ENSAPLG00020000749	ENSAPLT00020001080	intron_variant
1_104428691	0.2875	0.732143	ENSAPLG00020000749	ENSAPLT00020001129	intron_variant
1_104428822	0.25	0.732143	ENSAPLG00020000749	ENSAPLT00020001067	intron_variant
1_104428822	0.25	0.732143	ENSAPLG00020000749	ENSAPLT00020001080	intron_variant
1_104428822	0.25	0.732143	ENSAPLG00020000749	ENSAPLT00020001129	intron_variant
1_104428882	0.2875	0.732143	ENSAPLG00020000749	ENSAPLT00020001067	intron_variant
1_104428882	0.2875	0.732143	ENSAPLG00020000749	ENSAPLT00020001080	intron_variant
1_104428882	0.2875	0.732143	ENSAPLG00020000749	ENSAPLT00020001129	intron_variant
1_104429183	0.2375	0.732143	ENSAPLG00020000749	ENSAPLT00020001067	intron_variant
1_104429183	0.2375	0.732143	ENSAPLG00020000749	ENSAPLT00020001080	intron_variant
1_104429183	0.2375	0.732143	ENSAPLG00020000749	ENSAPLT00020001129	intron_variant
1_104429232	0.2375	0.732143	ENSAPLG00020000749	ENSAPLT00020001067	intron_variant
1_104429232	0.2375	0.732143	ENSAPLG00020000749	ENSAPLT00020001080	intron_variant
1_104429232	0.2375	0.732143	ENSAPLG00020000749	ENSAPLT00020001129	intron_variant
1_104429252	0.2375	0.732143	ENSAPLG00020000749	ENSAPLT00020001067	intron_variant
1_104429252	0.2375	0.732143	ENSAPLG00020000749	ENSAPLT00020001080	intron_variant
1_104429252	0.2375	0.732143	ENSAPLG00020000749	ENSAPLT00020001129	intron_variant
1_104429304	0.2625	0.732143	ENSAPLG00020000749	ENSAPLT00020001067	intron_variant
1_104429304	0.2625	0.732143	ENSAPLG00020000749	ENSAPLT00020001080	intron_variant
1_104429304	0.2625	0.732143	ENSAPLG00020000749	ENSAPLT00020001129	intron_variant
1_104429872	0.2625	0.732143	ENSAPLG00020000749	ENSAPLT00020001067	intron_variant
1_104429872	0.2625	0.732143	ENSAPLG00020000749	ENSAPLT00020001080	intron_variant
1_104429872	0.2625	0.732143	ENSAPLG00020000749	ENSAPLT00020001129	intron_variant
1_104429882	0.2375	0.732143	ENSAPLG00020000749	ENSAPLT00020001067	intron_variant
1_104429882	0.2375	0.732143	ENSAPLG00020000749	ENSAPLT00020001080	intron_variant
1_104429882	0.2375	0.732143	ENSAPLG00020000749	ENSAPLT00020001129	intron_variant
1_104441951	0.25	0.785714	ENSAPLG00020000749	ENSAPLT00020001067	intron_variant
1_104441951	0.25	0.785714	ENSAPLG00020000749	ENSAPLT00020001080	intron_variant
1_104441951	0.25	0.785714	ENSAPLG00020000749	ENSAPLT00020001129	intron_variant
1_104461845	0.202703	0.785714	ENSAPLG00020000749	ENSAPLT00020001067	intron_variant
1_104461845	0.202703	0.785714	ENSAPLG00020000749	ENSAPLT00020001067	intron_variant
1_104461845	0.202703	0.785714	ENSAPLG00020000749	ENSAPLT00020001080	intron_variant
1_104461845	0.202703	0.785714	ENSAPLG00020000749	ENSAPLT00020001080	intron_variant
1_104461845	0.202703	0.785714	ENSAPLG00020000749	ENSAPLT00020001129	intron_variant
1_104461845	0.202703	0.785714	ENSAPLG00020000749	ENSAPLT00020001129	intron_variant
1_104462753	0.2125	0.785714	ENSAPLG00020000749	ENSAPLT00020001067	intron_variant
1_104462753	0.2125	0.785714	ENSAPLG00020000749	ENSAPLT00020001080	intron_variant
1_104462753	0.2125	0.785714	ENSAPLG00020000749	ENSAPLT00020001129	intron_variant
1_104463204	0.2	0.785714	ENSAPLG00020000749	ENSAPLT00020001067	intron_variant
1_104463204	0.2	0.785714	ENSAPLG00020000749	ENSAPLT00020001080	intron_variant
1_104463204	0.2	0.785714	ENSAPLG00020000749	ENSAPLT00020001129	intron_variant
1_104464727	0.1875	0.785714	ENSAPLG00020000749	ENSAPLT00020001067	intron_variant
1_104464727	0.1875	0.785714	ENSAPLG00020000749	ENSAPLT00020001080	intron_variant
1_104464727	0.1875	0.785714	ENSAPLG00020000749	ENSAPLT00020001129	intron_variant
1_104465936	0.2125	0.785714	ENSAPLG00020000749	ENSAPLT00020001067	intron_variant
1_104465936	0.2125	0.785714	ENSAPLG00020000749	ENSAPLT00020001080	intron_variant
1_104465936	0.2125	0.785714	ENSAPLG00020000749	ENSAPLT00020001129	intron_variant
1_104472757	0.2625	0.732143	ENSAPLG00020000749	ENSAPLT00020001067	splice_region_variant,intron_variant
1_104472757	0.2625	0.732143	ENSAPLG00020000749	ENSAPLT00020001080	splice_region_variant,intron_variant
1_104472757	0.2625	0.732143	ENSAPLG00020000749	ENSAPLT00020001129	splice_region_variant,intron_variant
1_104474977	0.1875	0.714286	ENSAPLG00020000749	ENSAPLT00020001067	downstream_gene_variant
1_104474977	0.1875	0.714286	ENSAPLG00020000749	ENSAPLT00020001080	downstream_gene_variant
1_104474977	0.1875	0.714286	ENSAPLG00020000749	ENSAPLT00020001129	downstream_gene_variant
1_104477640	0.25	0.732143	ENSAPLG00020000749	ENSAPLT00020001067	downstream_gene_variant
1_104477640	0.25	0.732143	ENSAPLG00020000749	ENSAPLT00020001080	downstream_gene_variant
1_104477640	0.25	0.732143	ENSAPLG00020000749	ENSAPLT00020001129	downstream_gene_variant
1_104480189	0.2875	0.857143	-	-	intergenic_variant
1_104483401	0.25	0.803571	-	-	intergenic_variant
1_104483523	0.225	0.875	-	-	intergenic_variant
1_104483602	0.2	0.875	-	-	intergenic_variant
1_104484322	0.2125	0.875	-	-	intergenic_variant
1_104485080	0.2125	0.875	-	-	intergenic_variant
1_104486583	0.2125	0.875	-	-	intergenic_variant
1_104486744	0.2125	0.875	-	-	intergenic_variant
1_104487259	0.2	0.821429	-	-	intergenic_variant
1_104487528	0.2125	0.839286	-	-	intergenic_variant
1_104487828	0.225	0.839286	-	-	intergenic_variant
1_104488709	0.2	0.839286	-	-	intergenic_variant
1_104489593	0.2	0.839286	-	-	intergenic_variant
1_104489954	0.225	0.839286	-	-	intergenic_variant
1_104493499	0.1875	0.892857	-	-	intergenic_variant
1_104493835	0.2125	0.839286	-	-	intergenic_variant
1_104496472	0.2	0.839286	-	-	intergenic_variant
1_104498605	0.2375	0.892857	-	-	intergenic_variant
1_104499169	0.2125	0.839286	-	-	intergenic_variant
1_104499179	0.225	0.839286	-	-	intergenic_variant
1_104500928	0.2125	0.875	-	-	intergenic_variant
1_104501190	0.2375	0.875	-	-	intergenic_variant
1_104501195	0.2375	0.875	-	-	intergenic_variant
1_104502464	0.2875	0.839286	-	-	intergenic_variant
1_104502472	0.2875	0.839286	-	-	intergenic_variant
1_104502472	0.2875	0.839286	-	-	intergenic_variant
1_104504871	0.2375	0.875	-	-	intergenic_variant
1_104504960	0.2375	0.875	-	-	intergenic_variant
1_104505519	0.2125	0.839286	-	-	intergenic_variant
1_104506892	0.2625	0.839286	-	-	intergenic_variant
1_104507772	0.3	0.892857	-	-	intergenic_variant
1_104508173	0.2125	0.839286	-	-	intergenic_variant
1_104508814	0.175	0.803571	-	-	intergenic_variant
1_104509254	0.2125	0.839286	-	-	intergenic_variant
1_104511639	0.225	0.839286	-	-	intergenic_variant
1_104511993	0.2375	0.839286	-	-	intergenic_variant
1_104512153	0.25	0.839286	-	-	intergenic_variant
1_104516755	0.2125	0.839286	-	-	intergenic_variant
1_104517257	0.275	0.839286	-	-	intergenic_variant
1_104518503	0.2	0.839286	-	-	intergenic_variant
1_104518973	0.1875	0.839286	-	-	intergenic_variant
1_104519541	0.192308	0.839286	-	-	intergenic_variant
1_104522511	0.2125	0.839286	-	-	intergenic_variant
1_104523603	0.2125	0.839286	-	-	intergenic_variant
1_104523937	0.2625	0.839286	-	-	intergenic_variant
1_104527325	0.175	0.839286	-	-	intergenic_variant
1_104527935	0.225	0.839286	-	-	intergenic_variant
1_104528658	0.2	0.839286	-	-	intergenic_variant
1_104531182	0.2125	0.839286	-	-	intergenic_variant
1_104532714	0.2125	0.839286	-	-	intergenic_variant
1_104534292	0.2125	0.839286	-	-	intergenic_variant
1_104534536	0.2	0.839286	-	-	intergenic_variant
1_104535199	0.25	0.839286	-	-	intergenic_variant
1_104535524	0.25	0.892857	-	-	intergenic_variant
1_104535644	0.25	0.892857	-	-	intergenic_variant
1_104535655	0.2625	0.892857	-	-	intergenic_variant
1_104535808	0.25	0.839286	-	-	intergenic_variant
1_104535918	0.25	0.839286	-	-	intergenic_variant
1_104536955	0.275	0.839286	-	-	intergenic_variant
1_104538471	0.25	0.857143	-	-	intergenic_variant
1_104543473	0.2	0.892857	-	-	intergenic_variant
1_104544039	0.2	0.892857	-	-	intergenic_variant
1_104547855	0.2125	0.892857	-	-	intergenic_variant
1_104548263	0.2125	0.892857	-	-	intergenic_variant
1_104548824	0.2	0.892857	-	-	intergenic_variant
1_104549295	0.225	0.892857	-	-	intergenic_variant
1_104550440	0.2	0.892857	-	-	intergenic_variant
1_104550565	0.2	0.892857	-	-	intergenic_variant
1_104552672	0.2	0.892857	-	-	intergenic_variant
1_104554376	0.2	0.892857	-	-	intergenic_variant
1_104556195	0.1875	0.892857	-	-	intergenic_variant
1_104556540	0.1875	0.892857	-	-	intergenic_variant
1_104556953	0.217949	0.892857	-	-	intergenic_variant
1_104556953	0.217949	0.892857	-	-	intergenic_variant
1_104557973	0.2	0.892857	-	-	intergenic_variant
1_104558631	0.2	0.928571	-	-	intergenic_variant
1_104559609	0.1875	0.928571	-	-	intergenic_variant
1_104559641	0.1875	0.928571	-	-	intergenic_variant
1_104560221	0.2125	0.892857	-	-	intergenic_variant
1_104560443	0.2625	0.928571	-	-	intergenic_variant
1_104561096	0.225	0.892857	-	-	intergenic_variant
1_104561122	0.275	0.928571	-	-	intergenic_variant
1_104561241	0.2	0.892857	-	-	intergenic_variant
1_104561412	0.25641	0.910714	-	-	intergenic_variant
1_104561542	0.275	0.928571	-	-	intergenic_variant
1_104563422	0.2	0.892857	-	-	intergenic_variant
1_104563850	0.2375	0.892857	-	-	intergenic_variant
1_104565310	0.25	0.892857	-	-	intergenic_variant
1_104565715	0.2375	0.892857	-	-	intergenic_variant
1_104567354	0.2125	0.892857	-	-	intergenic_variant
1_104568112	0.2	0.892857	-	-	intergenic_variant
1_104568564	0.2	0.892857	-	-	intergenic_variant
1_104568708	0.2125	0.892857	-	-	intergenic_variant
1_104569691	0.1875	0.892857	-	-	intergenic_variant
1_104570268	0.2375	0.892857	-	-	intergenic_variant
1_104570455	0.25	0.892857	-	-	intergenic_variant
1_104570780	0.269231	0.892857	-	-	intergenic_variant
1_104571720	0.2625	0.892857	-	-	intergenic_variant
1_104572148	0.2	0.892857	-	-	intergenic_variant
1_104573162	0.25	0.892857	-	-	intergenic_variant
1_104573186	0.25	0.892857	-	-	intergenic_variant
1_104573212	0.25	0.892857	-	-	intergenic_variant
1_104573250	0.2625	0.892857	-	-	intergenic_variant
1_104573275	0.2375	0.892857	-	-	intergenic_variant
1_104573325	0.25	0.892857	-	-	intergenic_variant
1_104573401	0.25	0.892857	-	-	intergenic_variant
1_104573562	0.2	0.892857	-	-	intergenic_variant
1_104573589	0.2	0.892857	-	-	intergenic_variant
1_104573827	0.25	0.892857	-	-	intergenic_variant
1_104574154	0.2125	0.892857	-	-	intergenic_variant
1_104574826	0.2375	0.892857	-	-	intergenic_variant
1_104577646	0.2125	0.892857	-	-	intergenic_variant
1_104577912	0.210526	0.892857	-	-	intergenic_variant
1_104577972	0.210526	0.892857	-	-	intergenic_variant
1_104578733	0.192308	0.821429	-	-	intergenic_variant
1_104579810	0.230769	0.875	-	-	intergenic_variant
1_104580873	0.2125	0.875	-	-	intergenic_variant
1_104583821	0.225	0.892857	-	-	intergenic_variant
1_104585465	0.25	0.892857	-	-	intergenic_variant
1_104599469	0.2125	0.839286	-	-	intergenic_variant
1_104600554	0.2125	0.839286	-	-	intergenic_variant
1_104603214	0.25	0.839286	-	-	intergenic_variant
1_104605378	0.1875	0.839286	-	-	intergenic_variant
1_104606920	0.2125	0.839286	-	-	intergenic_variant
1_104607693	0.1875	0.839286	-	-	intergenic_variant
1_104608006	0.2	0.839286	-	-	intergenic_variant
1_104609833	0.2125	0.839286	-	-	intergenic_variant
1_104610501	0.2	0.839286	-	-	intergenic_variant
1_104610543	0.2	0.839286	-	-	intergenic_variant
1_104611269	0.2	0.839286	-	-	intergenic_variant
1_104611823	0.2125	0.839286	-	-	intergenic_variant
1_104612714	0.2	0.839286	-	-	intergenic_variant
1_104612831	0.225	0.910714	-	-	intergenic_variant
1_104614024	0.1875	0.839286	-	-	intergenic_variant
1_104614131	0.2125	0.839286	-	-	intergenic_variant
1_104614178	0.2625	0.821429	-	-	intergenic_variant
1_104614563	0.2	0.839286	-	-	intergenic_variant
1_104614581	0.2	0.839286	-	-	intergenic_variant
1_104615208	0.1875	0.839286	-	-	intergenic_variant
1_104615646	0.1875	0.839286	-	-	intergenic_variant
1_104616815	0.2	0.839286	-	-	intergenic_variant
1_104617520	0.225	0.839286	-	-	intergenic_variant
1_104617616	0.2	0.839286	-	-	intergenic_variant
1_104619269	0.2	0.839286	-	-	intergenic_variant
1_104619315	0.2	0.839286	-	-	intergenic_variant
1_104619966	0.2125	0.839286	-	-	intergenic_variant
1_104620306	0.179487	0.839286	-	-	intergenic_variant
1_104621378	0.1875	0.857143	-	-	intergenic_variant
1_104621578	0.2	0.857143	-	-	intergenic_variant
1_104621808	0.25	0.857143	-	-	intergenic_variant
1_104623142	0.2	0.857143	-	-	intergenic_variant
1_104624399	0.2	0.857143	-	-	intergenic_variant
1_104625063	0.2	0.839286	-	-	intergenic_variant
1_104627312	0.25	0.839286	-	-	intergenic_variant
1_104628631	0.2	0.839286	-	-	intergenic_variant
1_104628871	0.1875	0.839286	-	-	intergenic_variant
1_104628916	0.2125	0.839286	-	-	intergenic_variant
1_104629674	0.25	0.839286	-	-	intergenic_variant
1_104630522	0.2625	0.839286	-	-	intergenic_variant
1_104630583	0.225	0.875	-	-	intergenic_variant
1_104631373	0.225	0.839286	-	-	intergenic_variant
1_104631977	0.2	0.839286	-	-	intergenic_variant
1_104632245	0.2	0.839286	-	-	intergenic_variant
1_104632293	0.2	0.839286	-	-	intergenic_variant
1_104633959	0.275	0.785714	-	-	intergenic_variant
1_104638606	0.2125	0.714286	-	-	intergenic_variant
1_104733932	0.25	0.732143	-	-	intergenic_variant
1_104734464	0.275	0.732143	-	-	intergenic_variant
1_104734575	0.2625	0.732143	-	-	intergenic_variant
1_104734599	0.2875	0.732143	-	-	intergenic_variant
1_104735769	0.2625	0.732143	-	-	intergenic_variant
1_104736063	0.275	0.732143	-	-	intergenic_variant
1_104757641	0.269231	0.714286	-	-	intergenic_variant
1_1047656	0.275	0.803571	ENSAPLG00020012133	ENSAPLT00020018240	intron_variant
1_1047656	0.275	0.803571	ENSAPLG00020012133	ENSAPLT00020018241	intron_variant
1_104805169	0.2375	0.785714	ENSAPLG00020000793	ENSAPLT00020001146	downstream_gene_variant
1_104871658	0.2875	0.714286	-	-	intergenic_variant
1_105066889	0.203125	0.767857	-	-	intergenic_variant
1_105154065	0.225	0.857143	-	-	intergenic_variant
1_105165162	0.2875	0.803571	-	-	intergenic_variant
1_105169926	0.275	0.732143	ENSAPLG00020000808	ENSAPLT00020001172	downstream_gene_variant
1_105169926	0.275	0.732143	ENSAPLG00020000808	ENSAPLT00020001176	downstream_gene_variant
1_105184840	0.275	0.803571	ENSAPLG00020000808	ENSAPLT00020001172	intron_variant
1_105184840	0.275	0.803571	ENSAPLG00020000808	ENSAPLT00020001176	upstream_gene_variant
1_105184930	0.2625	0.803571	ENSAPLG00020000808	ENSAPLT00020001172	intron_variant
1_105184930	0.2625	0.803571	ENSAPLG00020000808	ENSAPLT00020001176	upstream_gene_variant
1_105184936	0.2625	0.803571	ENSAPLG00020000808	ENSAPLT00020001172	intron_variant
1_105184936	0.2625	0.803571	ENSAPLG00020000808	ENSAPLT00020001176	upstream_gene_variant
1_105184970	0.2625	0.803571	ENSAPLG00020000808	ENSAPLT00020001172	intron_variant
1_105184970	0.2625	0.803571	ENSAPLG00020000808	ENSAPLT00020001176	upstream_gene_variant
1_105185063	0.2375	0.803571	ENSAPLG00020000808	ENSAPLT00020001172	intron_variant
1_105185063	0.2375	0.803571	ENSAPLG00020000808	ENSAPLT00020001176	upstream_gene_variant
1_105186348	0.225	0.803571	ENSAPLG00020000808	ENSAPLT00020001172	intron_variant
1_105186348	0.225	0.803571	ENSAPLG00020000808	ENSAPLT00020001176	upstream_gene_variant
1_105187614	0.2875	0.75	ENSAPLG00020000808	ENSAPLT00020001172	intron_variant
1_105187614	0.2875	0.75	ENSAPLG00020000808	ENSAPLT00020001176	upstream_gene_variant
1_105188152	0.3	0.910714	ENSAPLG00020000808	ENSAPLT00020001172	intron_variant
1_106557776	#NAME?	1	-	-	intergenic_variant
1_107732244	0.3	0.75	-	-	intergenic_variant
1_107744232	0.275	0.75	-	-	intergenic_variant
1_107745726	0.275	0.75	-	-	intergenic_variant
1_107750937	0.2875	0.75	-	-	intergenic_variant
1_107755046	0.3	0.75	-	-	intergenic_variant
1_107787911	0.3	0.75	-	-	intergenic_variant
1_107789325	0.2875	0.75	-	-	intergenic_variant
1_107802658	0.2875	0.75	-	-	intergenic_variant
1_107803313	0.2875	0.75	-	-	intergenic_variant
1_107806652	0.3	0.75	-	-	intergenic_variant
1_107808196	0.2625	0.732143	-	-	intergenic_variant
1_107838680	0.2875	0.75	-	-	intergenic_variant
1_107859629	0.3	0.803571	-	-	intergenic_variant
1_107861143	0.3	0.75	-	-	intergenic_variant
1_107868090	0.3	0.75	-	-	intergenic_variant
1_107868826	0.2875	0.75	-	-	intergenic_variant
1_107873433	0.3	0.75	-	-	intergenic_variant
1_107878563	0.275	0.75	-	-	intergenic_variant
1_107899771	0.3	0.75	-	-	intergenic_variant
1_107902833	0.289474	0.75	-	-	intergenic_variant
1_107904954	0.3	0.75	-	-	intergenic_variant
1_107917132	0.3	0.75	-	-	intergenic_variant
1_107918566	0.2875	0.87037	-	-	intergenic_variant
1_107923402	0.3	0.75	-	-	intergenic_variant
1_107923849	0.3	0.75	-	-	intergenic_variant
1_107925434	0.3	0.75	-	-	intergenic_variant
1_107936220	0.3	0.75	ENSAPLG00020000911	ENSAPLT00020001334	upstream_gene_variant
1_107971516	0.2875	0.75	-	-	intergenic_variant
1_107976851	0.3	0.75	-	-	intergenic_variant
1_107978814	0.2875	0.75	-	-	intergenic_variant
1_107981571	0.289474	0.75	-	-	intergenic_variant
1_107996371	0.3	0.732143	-	-	intergenic_variant
1_108013074	0.139535	0.866667	-	-	intergenic_variant
1_108013820	0.2875	0.75	-	-	intergenic_variant
1_108015759	0.3	0.75	-	-	intergenic_variant
1_108016466	0.2875	0.75	-	-	intergenic_variant
1_108018595	0.19403	0.723404	-	-	intergenic_variant
1_108018595	0.19403	0.723404	-	-	intergenic_variant
1_108020264	0.275	0.75	-	-	intergenic_variant
1_108022176	0.275	0.75	-	-	intergenic_variant
1_108022333	0.2875	0.75	-	-	intergenic_variant
1_108024976	0.3	0.75	-	-	intergenic_variant
1_108028350	0.2875	0.75	-	-	intergenic_variant
1_108029382	0.275	0.75	-	-	intergenic_variant
1_108030848	0.3	0.75	-	-	intergenic_variant
1_108031497	0.2375	0.767857	-	-	intergenic_variant
1_108035271	0.2875	0.732143	-	-	intergenic_variant
1_108039477	0.3	0.732143	-	-	intergenic_variant
1_108050428	0.3	0.732143	-	-	intergenic_variant
1_108051327	0.2875	0.732143	-	-	intergenic_variant
1_108051346	0.2875	0.732143	-	-	intergenic_variant
1_108053851	0.275	0.714286	-	-	intergenic_variant
1_108053915	0.3	0.714286	-	-	intergenic_variant
1_108054225	0.3	0.732143	-	-	intergenic_variant
1_108055104	0.289474	0.875	-	-	intergenic_variant
1_108057856	0.2375	0.732143	-	-	intergenic_variant
1_108061196	0.2875	0.732143	-	-	intergenic_variant
1_108061282	0.3	0.732143	-	-	intergenic_variant
1_108063788	0.3	0.732143	-	-	intergenic_variant
1_108064306	0.2875	0.732143	-	-	intergenic_variant
1_108064306	0.2875	0.732143	-	-	intergenic_variant
1_108064331	0.2875	0.732143	-	-	intergenic_variant
1_108068792	0.2875	0.732143	-	-	intergenic_variant
1_108070232	0.2875	0.732143	-	-	intergenic_variant
1_108072108	0.275	0.75	-	-	intergenic_variant
1_108073746	0.3	0.732143	-	-	intergenic_variant
1_108078160	0.166667	0.727273	-	-	intergenic_variant
1_108079161	0.2875	0.732143	-	-	intergenic_variant
1_108100996	0.275	0.946429	-	-	intergenic_variant
1_108101549	0.2875	0.803571	-	-	intergenic_variant
1_108102800	0.2875	0.785714	-	-	intergenic_variant
1_108103201	0.2875	0.732143	-	-	intergenic_variant
1_108107862	0.3	0.732143	-	-	intergenic_variant
1_108111157	0.275	0.714286	-	-	intergenic_variant
1_108119387	0.275	0.714286	-	-	intergenic_variant
1_108124640	0.289474	0.714286	-	-	intergenic_variant
1_108124640	0.289474	0.714286	-	-	intergenic_variant
1_108124814	0.2875	0.714286	-	-	intergenic_variant
1_108127772	0.297297	0.767857	-	-	intergenic_variant
1_108127925	0.25	0.714286	-	-	intergenic_variant
1_108127985	0.2625	0.767857	-	-	intergenic_variant
1_108129218	0.275	0.714286	-	-	intergenic_variant
1_108130045	0.275	0.714286	-	-	intergenic_variant
1_108131595	0.25641	0.714286	-	-	intergenic_variant
1_108131698	0.275	0.714286	-	-	intergenic_variant
1_108132773	0.275	0.714286	-	-	intergenic_variant
1_108140615	0.275	0.714286	-	-	intergenic_variant
1_108141817	0.275	0.714286	-	-	intergenic_variant
1_108143622	0.25	0.714286	-	-	intergenic_variant
1_108159339	0.282051	0.714286	-	-	intergenic_variant
1_108181231	0.275	0.714286	-	-	intergenic_variant
1_108181365	0.2875	0.714286	-	-	intergenic_variant
1_108184140	0.275	0.714286	-	-	intergenic_variant
1_108215225	0.275	0.714286	-	-	intergenic_variant
1_108242959	0.275	0.714286	-	-	intergenic_variant
1_108270130	0.2875	0.714286	-	-	intergenic_variant
1_108272741	0.2625	0.714286	-	-	intergenic_variant
1_108279985	0.275	0.714286	-	-	intergenic_variant
1_108284044	0.2375	0.714286	-	-	intergenic_variant
1_108290801	0.3	0.767857	-	-	intergenic_variant
1_108302754	0.147059	0.75	-	-	intergenic_variant
1_108533942	0.266667	0.717391	ENSAPLG00020000981	ENSAPLT00020001439	intron_variant
1_108533942	0.266667	0.717391	ENSAPLG00020000981	ENSAPLT00020001448	intron_variant
1_108548466	0.272727	0.74359	ENSAPLG00020000981	ENSAPLT00020001439	intron_variant
1_108548466	0.272727	0.74359	ENSAPLG00020000981	ENSAPLT00020001448	intron_variant
1_108548466	0.272727	0.74359	ENSAPLG00020001005	ENSAPLT00020001475	downstream_gene_variant
1_108560668	0.2375	0.839286	ENSAPLG00020000981	ENSAPLT00020001439	intron_variant
1_108560668	0.2375	0.839286	ENSAPLG00020000981	ENSAPLT00020001448	intron_variant
1_108561019	0.2375	0.839286	ENSAPLG00020000981	ENSAPLT00020001439	intron_variant
1_108561019	0.2375	0.839286	ENSAPLG00020000981	ENSAPLT00020001448	intron_variant
1_108577502	0.222222	0.714286	ENSAPLG00020000981	ENSAPLT00020001439	intron_variant
1_108577502	0.222222	0.714286	ENSAPLG00020000981	ENSAPLT00020001448	intron_variant
1_108587811	0.175	0.785714	ENSAPLG00020000981	ENSAPLT00020001439	intron_variant
1_108587811	0.175	0.785714	ENSAPLG00020000981	ENSAPLT00020001448	intron_variant
1_108935085	0.2875	0.75	-	-	intergenic_variant
1_108945433	0.291667	0.767857	ENSAPLG00020001587	ENSAPLT00020002321	intron_variant
1_108950243	0.2375	0.732143	ENSAPLG00020001587	ENSAPLT00020002321	intron_variant
1_108979253	0.2625	0.714286	ENSAPLG00020001587	ENSAPLT00020002321	intron_variant
1_108980886	0.2625	0.714286	ENSAPLG00020001587	ENSAPLT00020002321	intron_variant
1_108983509	0.0909091	0.714286	ENSAPLG00020001587	ENSAPLT00020002321	upstream_gene_variant
1_108983700	0.166667	0.714286	ENSAPLG00020001587	ENSAPLT00020002321	upstream_gene_variant
1_108983775	0.131579	0.714286	ENSAPLG00020001587	ENSAPLT00020002321	upstream_gene_variant
1_108986100	0.125	0.714286	ENSAPLG00020001587	ENSAPLT00020002321	upstream_gene_variant
1_108990884	0.1	0.714286	-	-	intergenic_variant
1_108991997	0.15	0.714286	-	-	intergenic_variant
1_108992738	0.15	0.714286	-	-	intergenic_variant
1_108993679	0.15	0.714286	-	-	intergenic_variant
1_108996042	0.175	0.75	-	-	intergenic_variant
1_109008605	0.275	0.75	-	-	intergenic_variant
1_109012389	0.230769	0.714286	-	-	intergenic_variant
1_109012418	0.210526	0.857143	-	-	intergenic_variant
1_109012867	0.2875	0.75	-	-	intergenic_variant
1_109013261	0.2875	0.75	-	-	intergenic_variant
1_109040766	0.275	0.75	-	-	intergenic_variant
1_109052795	0.2875	0.75	-	-	intergenic_variant
1_109054139	0.275	0.75	-	-	intergenic_variant
1_109059600	0.275	0.75	-	-	intergenic_variant
1_109060546	0.278481	0.75	-	-	intergenic_variant
1_109061381	0.275	0.75	-	-	intergenic_variant
1_109062826	0.2875	0.75	-	-	intergenic_variant
1_109063373	0.2875	0.75	-	-	intergenic_variant
1_109064411	0.275	0.75	-	-	intergenic_variant
1_109064509	0.282051	0.75	-	-	intergenic_variant
1_109065010	0.2875	0.75	-	-	intergenic_variant
1_109068735	0.2875	0.75	-	-	intergenic_variant
1_109069183	0.2875	0.75	-	-	intergenic_variant
1_109069618	0.2625	0.75	-	-	intergenic_variant
1_109069915	0.275	0.75	-	-	intergenic_variant
1_109070471	0.25641	0.75	-	-	intergenic_variant
1_109070642	0.27027	0.75	-	-	intergenic_variant
1_109071752	0.2625	0.75	-	-	intergenic_variant
1_109071778	0.275	0.75	-	-	intergenic_variant
1_109072464	0.275	0.75	-	-	intergenic_variant
1_109072635	0.278481	0.75	-	-	intergenic_variant
1_109072845	0.3	0.75	-	-	intergenic_variant
1_109074527	0.2625	0.75	-	-	intergenic_variant
1_109075560	0.275	0.75	-	-	intergenic_variant
1_109077214	0.275	0.75	-	-	intergenic_variant
1_109085471	0.25	0.803571	-	-	intergenic_variant
1_109087574	0.2875	0.75	-	-	intergenic_variant
1_109096498	0.2625	0.75	-	-	intergenic_variant
1_109108064	0.2625	0.732143	-	-	intergenic_variant
1_109139615	0.3	0.75	-	-	intergenic_variant
1_109143446	0.3	0.732143	-	-	intergenic_variant
1_109145556	0.2875	0.75	-	-	intergenic_variant
1_109145794	0.2875	0.75	-	-	intergenic_variant
1_109153748	0.2875	0.732143	-	-	intergenic_variant
1_109153910	0.3	0.732143	-	-	intergenic_variant
1_109154478	0.3	0.732143	-	-	intergenic_variant
1_109155066	0.24359	0.732143	-	-	intergenic_variant
1_109157542	0.3	0.732143	-	-	intergenic_variant
1_109189642	0.2875	0.732143	-	-	intergenic_variant
1_109192807	0.275	0.732143	-	-	intergenic_variant
1_109196954	0.3	0.732143	-	-	intergenic_variant
1_109197453	0.3	0.732143	-	-	intergenic_variant
1_109200868	0.3	0.732143	-	-	intergenic_variant
1_109202480	0.3	0.732143	-	-	intergenic_variant
1_109202688	0.282051	0.732143	-	-	intergenic_variant
1_109205625	0.3	0.732143	-	-	intergenic_variant
1_109216490	0.2875	0.75	-	-	intergenic_variant
1_109233837	0.3	0.75	-	-	intergenic_variant
1_109238216	0.265625	0.704545	-	-	intergenic_variant
1_109240283	0.3	0.732143	-	-	intergenic_variant
1_109256449	0.2875	0.732143	-	-	intergenic_variant
1_109257648	0.294872	0.732143	-	-	intergenic_variant
1_109311155	0.3	0.875	-	-	intergenic_variant
1_109334991	0.3	0.767857	-	-	intergenic_variant
1_109336134	0.2625	0.767857	-	-	intergenic_variant
1_109341328	0.282051	0.785714	-	-	intergenic_variant
1_109344111	0.275	0.767857	-	-	intergenic_variant
1_109344257	0.275	0.767857	-	-	intergenic_variant
1_109346093	0.2875	0.767857	-	-	intergenic_variant
1_109347655	0.3	0.767857	-	-	intergenic_variant
1_109348822	0.275	0.767857	-	-	intergenic_variant
1_109352116	0.275	0.767857	-	-	intergenic_variant
1_109353459	0.2875	0.767857	-	-	intergenic_variant
1_109355719	0.230769	0.767857	-	-	intergenic_variant
1_109356584	0.275	0.767857	-	-	intergenic_variant
1_109357647	0.25	0.767857	-	-	intergenic_variant
1_109358259	0.2875	0.767857	-	-	intergenic_variant
1_109361709	0.2625	0.767857	-	-	intergenic_variant
1_109362220	0.3	0.767857	-	-	intergenic_variant
1_109388882	0.275	0.767857	-	-	intergenic_variant
1_109391652	0.25641	0.767857	-	-	intergenic_variant
1_109426883	0.3	0.767857	-	-	intergenic_variant
1_109435783	0.3	0.767857	-	-	intergenic_variant
1_109443405	0.275	0.767857	-	-	intergenic_variant
1_109443998	0.25	0.767857	-	-	intergenic_variant
1_109479978	0.275	0.875	-	-	intergenic_variant
1_109480667	0.275	0.875	-	-	intergenic_variant
1_109482651	0.3	0.875	-	-	intergenic_variant
1_109483366	0.25641	0.875	-	-	intergenic_variant
1_109487065	0.275	0.875	-	-	intergenic_variant
1_109488212	0.291667	0.907407	-	-	intergenic_variant
1_109489143	0.2875	0.767857	-	-	intergenic_variant
1_109490271	0.2875	0.875	-	-	intergenic_variant
1_109490361	0.3	0.875	-	-	intergenic_variant
1_109490708	0.3	0.875	-	-	intergenic_variant
1_109490987	0.2625	0.875	-	-	intergenic_variant
1_109491563	0.2625	0.767857	-	-	intergenic_variant
1_109498595	0.269231	0.875	-	-	intergenic_variant
1_109498988	0.2875	0.875	-	-	intergenic_variant
1_109499704	0.25641	0.714286	-	-	intergenic_variant
1_109499985	0.2625	0.875	-	-	intergenic_variant
1_109500834	0.2875	0.875	-	-	intergenic_variant
1_109500983	0.3	0.875	-	-	intergenic_variant
1_109503668	0.275	0.875	-	-	intergenic_variant
1_109504766	0.275	0.875	-	-	intergenic_variant
1_109504890	0.275	0.875	-	-	intergenic_variant
1_109505519	0.243243	0.875	-	-	intergenic_variant
1_109505519	0.243243	0.875	-	-	intergenic_variant
1_109506414	0.25	0.875	-	-	intergenic_variant
1_109506647	0.275	0.875	-	-	intergenic_variant
1_109507521	0.3	0.875	-	-	intergenic_variant
1_109507826	0.2875	0.875	-	-	intergenic_variant
1_109507900	0.275	0.767857	-	-	intergenic_variant
1_109509090	0.275	0.875	-	-	intergenic_variant
1_109510124	0.275	0.875	-	-	intergenic_variant
1_109598640	0.3	0.714286	-	-	intergenic_variant
1_109737847	0.275	0.732143	-	-	intergenic_variant
1_109738852	0.2875	0.732143	-	-	intergenic_variant
1_109741448	0.2875	0.732143	-	-	intergenic_variant
1_109741905	0.275	0.732143	-	-	intergenic_variant
1_109746112	0.2875	0.732143	-	-	intergenic_variant
1_109746150	0.2875	0.732143	-	-	intergenic_variant
1_109746947	0.25	0.732143	-	-	intergenic_variant
1_10977197	0.222222	0.717949	-	-	intergenic_variant
1_109806009	0.2875	0.714286	-	-	intergenic_variant
1_109843979	0.275	0.857143	-	-	intergenic_variant
1_109844011	0.2875	0.714286	-	-	intergenic_variant
1_109845376	0.3	0.714286	-	-	intergenic_variant
1_109847114	0.3	0.714286	-	-	intergenic_variant
1_109864627	0.2875	0.732143	ENSAPLG00020001596	ENSAPLT00020002333	intron_variant
1_109864627	0.2875	0.732143	ENSAPLG00020001605	ENSAPLT00020002353	downstream_gene_variant
1_109872667	0.2875	0.716981	ENSAPLG00020001605	ENSAPLT00020002353	intron_variant
1_109873171	0.3	0.732143	ENSAPLG00020001605	ENSAPLT00020002353	synonymous_variant
1_109873603	0.2875	0.732143	ENSAPLG00020001605	ENSAPLT00020002353	intron_variant
1_109874884	0.2875	0.732143	ENSAPLG00020001605	ENSAPLT00020002353	intron_variant
1_109875211	0.2875	0.732143	ENSAPLG00020001605	ENSAPLT00020002353	synonymous_variant
1_109877894	0.2875	0.732143	ENSAPLG00020001605	ENSAPLT00020002353	intron_variant
1_109878317	0.2875	0.732143	ENSAPLG00020001605	ENSAPLT00020002353	intron_variant
1_109878622	0.2875	0.732143	ENSAPLG00020001605	ENSAPLT00020002353	synonymous_variant
1_109879759	0.3	0.732143	ENSAPLG00020001605	ENSAPLT00020002353	intron_variant
1_109879820	0.2875	0.732143	ENSAPLG00020001605	ENSAPLT00020002353	intron_variant
1_109880590	0.2875	0.732143	ENSAPLG00020001605	ENSAPLT00020002353	splice_region_variant,intron_variant
1_109917829	0.25	0.818182	-	-	intergenic_variant
1_109936086	0.3	0.722222	-	-	intergenic_variant
1_110036068	0.112903	0.733333	ENSAPLG00020001642	ENSAPLT00020002411	intron_variant
1_110036068	0.112903	0.733333	ENSAPLG00020001642	ENSAPLT00020002411	intron_variant
1_110047204	0.275	0.857143	-	-	intergenic_variant
1_110052215	0.275	0.732143	-	-	intergenic_variant
1_110053762	0.3	0.875	-	-	intergenic_variant
1_110061241	0.25	0.732143	ENSAPLG00020001647	ENSAPLT00020002418	intron_variant
1_110064698	0.2	0.791667	ENSAPLG00020001647	ENSAPLT00020002418	intron_variant
1_110067925	0.2	0.767857	ENSAPLG00020001647	ENSAPLT00020002418	intron_variant
1_1101229	0.179104	0.775	ENSAPLG00020012133	ENSAPLT00020018240	intron_variant
1_1101229	0.179104	0.775	ENSAPLG00020012133	ENSAPLT00020018241	intron_variant
1_1101265	0.276316	0.775	ENSAPLG00020012133	ENSAPLT00020018240	intron_variant
1_1101265	0.276316	0.775	ENSAPLG00020012133	ENSAPLT00020018241	intron_variant
1_1101297	0.276316	0.7	ENSAPLG00020012133	ENSAPLT00020018240	intron_variant
1_1101297	0.276316	0.7	ENSAPLG00020012133	ENSAPLT00020018241	intron_variant
1_1101344	0.243243	0.775	ENSAPLG00020012133	ENSAPLT00020018240	intron_variant
1_1101344	0.243243	0.775	ENSAPLG00020012133	ENSAPLT00020018241	intron_variant
1_110214727	0.15	0.714286	ENSAPLG00020001658	ENSAPLT00020002439	upstream_gene_variant
1_110214727	0.15	0.714286	ENSAPLG00020001658	ENSAPLT00020002454	upstream_gene_variant
1_110214727	0.15	0.714286	ENSAPLG00020001658	ENSAPLT00020002471	upstream_gene_variant
1_110215923	0.15	0.714286	ENSAPLG00020001658	ENSAPLT00020002439	upstream_gene_variant
1_110215923	0.15	0.714286	ENSAPLG00020001658	ENSAPLT00020002454	upstream_gene_variant
1_110215923	0.15	0.714286	ENSAPLG00020001658	ENSAPLT00020002471	upstream_gene_variant
1_110217027	0.179487	0.714286	ENSAPLG00020001658	ENSAPLT00020002439	upstream_gene_variant
1_110217027	0.179487	0.714286	ENSAPLG00020001658	ENSAPLT00020002439	upstream_gene_variant
1_110217027	0.179487	0.714286	ENSAPLG00020001658	ENSAPLT00020002454	upstream_gene_variant
1_110217027	0.179487	0.714286	ENSAPLG00020001658	ENSAPLT00020002454	upstream_gene_variant
1_110217027	0.179487	0.714286	ENSAPLG00020001658	ENSAPLT00020002471	upstream_gene_variant
1_110217027	0.179487	0.714286	ENSAPLG00020001658	ENSAPLT00020002471	upstream_gene_variant
1_110217348	0.175	0.714286	ENSAPLG00020001658	ENSAPLT00020002439	upstream_gene_variant
1_110217348	0.175	0.714286	ENSAPLG00020001658	ENSAPLT00020002454	upstream_gene_variant
1_110217348	0.175	0.714286	ENSAPLG00020001658	ENSAPLT00020002471	upstream_gene_variant
1_110218828	0.1875	0.732143	-	-	intergenic_variant
1_110218839	0.2	0.732143	-	-	intergenic_variant
1_110219217	0.1625	0.714286	-	-	intergenic_variant
1_110219300	0.175	0.75	-	-	intergenic_variant
1_110219477	0.1625	0.714286	-	-	intergenic_variant
1_110219477	0.1625	0.714286	-	-	intergenic_variant
1_110219795	0.192308	0.754717	-	-	intergenic_variant
1_110219795	0.192308	0.754717	-	-	intergenic_variant
1_110220869	0.2	0.767857	-	-	intergenic_variant
1_110221483	0.2125	0.714286	-	-	intergenic_variant
1_110221617	0.175	0.714286	-	-	intergenic_variant
1_110222535	0.1875	0.714286	-	-	intergenic_variant
1_110226760	0.3	0.714286	-	-	intergenic_variant
1_110226942	0.2625	0.714286	-	-	intergenic_variant
1_110227022	0.225	0.75	-	-	intergenic_variant
1_110228107	0.1875	0.714286	-	-	intergenic_variant
1_110228107	0.1875	0.714286	-	-	intergenic_variant
1_110228596	0.294872	0.714286	-	-	intergenic_variant
1_110233856	0.225	0.714286	-	-	intergenic_variant
1_110289072	0.222222	1	-	-	intergenic_variant
1_110289511	0.3	0.704545	-	-	intergenic_variant
1_110289522	0.291667	0.717391	-	-	intergenic_variant
1_110293437	0.125	0.85	-	-	intergenic_variant
1_110301524	0.25	0.766667	-	-	intergenic_variant
1_110312301	0.25	0.75	-	-	intergenic_variant
1_110323316	0.285714	0.833333	-	-	intergenic_variant
1_110329704	0.191176	0.730769	-	-	intergenic_variant
1_110329773	0.240741	0.791667	-	-	intergenic_variant
1_110331709	0.21875	0.730769	-	-	intergenic_variant
1_110338632	0.160714	1	-	-	intergenic_variant
1_110338722	0.166667	1	-	-	intergenic_variant
1_110345051	0.2625	0.75	-	-	intergenic_variant
1_110345110	0.2375	0.75	-	-	intergenic_variant
1_110355272	0.175	0.767857	-	-	intergenic_variant
1_110355280	0.1625	0.767857	-	-	intergenic_variant
1_110355676	0.2625	0.767857	-	-	intergenic_variant
1_110356328	0.2875	0.767857	-	-	intergenic_variant
1_110356420	0.3	0.767857	-	-	intergenic_variant
1_110359657	0.2375	0.785714	-	-	intergenic_variant
1_110360624	0.2375	0.785714	-	-	intergenic_variant
1_110361301	0.1375	0.732143	-	-	intergenic_variant
1_110364515	0.275	0.75	-	-	intergenic_variant
1_110364605	0.275	0.75	-	-	intergenic_variant
1_110410383	0.2625	0.767857	-	-	intergenic_variant
1_110410383	0.2625	0.767857	-	-	intergenic_variant
1_110410672	0.2375	0.732143	-	-	intergenic_variant
1_110419950	0.225	0.732143	-	-	intergenic_variant
1_110421140	0.2875	0.732143	-	-	intergenic_variant
1_110421209	0.3	0.732143	-	-	intergenic_variant
1_110422092	0.225	0.714286	-	-	intergenic_variant
1_110422119	0.2625	0.767857	-	-	intergenic_variant
1_110424534	0.125	0.714286	-	-	intergenic_variant
1_110426687	0.276316	0.839286	-	-	intergenic_variant
1_110430774	0.2875	0.785714	-	-	intergenic_variant
1_110432765	0.125	0.75	-	-	intergenic_variant
1_110438017	0.2625	0.732143	ENSAPLG00020001699	ENSAPLT00020002515	downstream_gene_variant
1_110447092	0.2875	0.785714	ENSAPLG00020001699	ENSAPLT00020002515	intron_variant
1_110447185	0.25	0.785714	ENSAPLG00020001699	ENSAPLT00020002515	intron_variant
1_110449859	0.2125	0.714286	ENSAPLG00020001699	ENSAPLT00020002515	intron_variant
1_110451388	0.2375	0.821429	ENSAPLG00020001699	ENSAPLT00020002515	synonymous_variant
1_110453240	0.205882	0.711538	ENSAPLG00020001699	ENSAPLT00020002515	intron_variant
1_110453590	0.2	0.732143	ENSAPLG00020001699	ENSAPLT00020002515	intron_variant
1_110463117	0.2875	0.75	ENSAPLG00020001699	ENSAPLT00020002515	intron_variant
1_110464073	0.225	0.75	ENSAPLG00020001699	ENSAPLT00020002515	intron_variant
1_110470254	0.2125	0.714286	ENSAPLG00020001699	ENSAPLT00020002515	intron_variant
1_110470287	0.225	0.714286	ENSAPLG00020001699	ENSAPLT00020002515	intron_variant
1_110470334	0.2	0.714286	ENSAPLG00020001699	ENSAPLT00020002515	intron_variant
1_110680438	0.2625	0.767857	-	-	intergenic_variant
1_110736750	0.134615	0.866667	ENSAPLG00020001733	ENSAPLT00020002549	intron_variant
1_111278810	0.25	0.714286	ENSAPLG00020001827	ENSAPLT00020002697	intron_variant
1_111278810	0.25	0.714286	ENSAPLG00020001827	ENSAPLT00020002697	intron_variant
1_11133621	0.285714	1	ENSAPLG00020001543	ENSAPLT00020002265	intron_variant
1_11133621	0.285714	1	ENSAPLG00020001543	ENSAPLT00020002265	intron_variant
1_11140338	0.243243	1	ENSAPLG00020001543	ENSAPLT00020002265	intron_variant
1_11140338	0.243243	1	ENSAPLG00020001543	ENSAPLT00020002265	intron_variant
1_11140338	0.243243	1	ENSAPLG00020001543	ENSAPLT00020002265	intron_variant
1_11140338	0.243243	1	ENSAPLG00020001543	ENSAPLT00020002265	intron_variant
1_111545111	0.266667	0.782609	ENSAPLG00020001886	ENSAPLT00020002797	intron_variant
1_111545111	0.266667	0.782609	ENSAPLG00020001886	ENSAPLT00020002808	intron_variant
1_111545111	0.266667	0.782609	ENSAPLG00020001886	ENSAPLT00020002824	intron_variant
1_111545111	0.266667	0.782609	ENSAPLG00020001886	ENSAPLT00020002835	intron_variant
1_111559763	0.3	0.821429	ENSAPLG00020001886	ENSAPLT00020002797	intron_variant
1_111559763	0.3	0.821429	ENSAPLG00020001886	ENSAPLT00020002797	intron_variant
1_111559763	0.3	0.821429	ENSAPLG00020001886	ENSAPLT00020002808	intron_variant
1_111559763	0.3	0.821429	ENSAPLG00020001886	ENSAPLT00020002808	intron_variant
1_111559763	0.3	0.821429	ENSAPLG00020001886	ENSAPLT00020002824	intron_variant
1_111559763	0.3	0.821429	ENSAPLG00020001886	ENSAPLT00020002824	intron_variant
1_111559763	0.3	0.821429	ENSAPLG00020001886	ENSAPLT00020002835	intron_variant
1_111559763	0.3	0.821429	ENSAPLG00020001886	ENSAPLT00020002835	intron_variant
1_111577124	0.181818	0.722222	ENSAPLG00020001886	ENSAPLT00020002797	intron_variant
1_111577124	0.181818	0.722222	ENSAPLG00020001886	ENSAPLT00020002808	intron_variant
1_111577124	0.181818	0.722222	ENSAPLG00020001886	ENSAPLT00020002824	intron_variant
1_111577124	0.181818	0.722222	ENSAPLG00020001886	ENSAPLT00020002835	intron_variant
1_111577129	0.113636	0.75	ENSAPLG00020001886	ENSAPLT00020002797	intron_variant
1_111577129	0.113636	0.75	ENSAPLG00020001886	ENSAPLT00020002808	intron_variant
1_111577129	0.113636	0.75	ENSAPLG00020001886	ENSAPLT00020002824	intron_variant
1_111577129	0.113636	0.75	ENSAPLG00020001886	ENSAPLT00020002835	intron_variant
1_111607230	0.166667	1	ENSAPLG00020001918	ENSAPLT00020002844	intron_variant
1_111607541	0.2875	0.714286	ENSAPLG00020001918	ENSAPLT00020002844	intron_variant
1_111609916	0.230769	0.982143	ENSAPLG00020001918	ENSAPLT00020002844	intron_variant
1_111610130	0.290323	0.732143	ENSAPLG00020001918	ENSAPLT00020002844	5_prime_UTR_variant
1_111611623	0.3	0.714286	ENSAPLG00020001918	ENSAPLT00020002844	upstream_gene_variant
1_111611646	0.3	0.714286	ENSAPLG00020001918	ENSAPLT00020002844	upstream_gene_variant
1_111614538	0.3	0.714286	ENSAPLG00020001918	ENSAPLT00020002844	upstream_gene_variant
1_111614667	0.3	0.714286	ENSAPLG00020001918	ENSAPLT00020002844	upstream_gene_variant
1_111616560	0.271429	0.714286	-	-	intergenic_variant
1_111616764	0.25	0.714286	-	-	intergenic_variant
1_111616789	0.2875	0.714286	-	-	intergenic_variant
1_111620129	0.0833333	0.944444	-	-	intergenic_variant
1_111644135	0.116667	1	-	-	intergenic_variant
1_111652365	0.217949	0.902439	-	-	intergenic_variant
1_111652568	0.230769	0.928571	-	-	intergenic_variant
1_111652971	0.25	0.928571	-	-	intergenic_variant
1_111653052	0.2625	0.928571	-	-	intergenic_variant
1_111653113	0.2625	0.928571	-	-	intergenic_variant
1_111653182	0.2875	0.928571	-	-	intergenic_variant
1_111653681	0.2375	0.928571	-	-	intergenic_variant
1_111653695	0.2375	0.928571	-	-	intergenic_variant
1_111655135	0.2125	0.928571	-	-	intergenic_variant
1_111656137	0.2875	1	-	-	intergenic_variant
1_111656148	0.3	0.928571	-	-	intergenic_variant
1_111656328	0.105263	0.892857	-	-	intergenic_variant
1_111656946	0.275	0.946429	-	-	intergenic_variant
1_111657665	0.225	0.946429	-	-	intergenic_variant
1_111659455	0.25	0.921053	-	-	intergenic_variant
1_111659519	0.3	0.946429	-	-	intergenic_variant
1_111659544	0.257143	0.946429	-	-	intergenic_variant
1_111659562	0.275	0.946429	-	-	intergenic_variant
1_111660641	0.3	0.946429	-	-	intergenic_variant
1_111660716	0.225	0.946429	-	-	intergenic_variant
1_111660724	0.225	0.946429	-	-	intergenic_variant
1_111660751	0.2375	0.946429	-	-	intergenic_variant
1_111660773	0.2375	0.946429	-	-	intergenic_variant
1_111660998	0.2375	0.946429	-	-	intergenic_variant
1_111661198	0.2	0.946429	-	-	intergenic_variant
1_111661198	0.2	0.946429	-	-	intergenic_variant
1_111661581	0.2125	0.946429	-	-	intergenic_variant
1_111661589	0.3	0.946429	-	-	intergenic_variant
1_111662633	0.2375	0.946429	-	-	intergenic_variant
1_111662829	0.225	0.946429	-	-	intergenic_variant
1_111664280	0.225	0.946429	ENSAPLG00020001922	ENSAPLT00020002849	upstream_gene_variant
1_111664280	0.225	0.946429	ENSAPLG00020001922	ENSAPLT00020002852	upstream_gene_variant
1_111664280	0.225	0.946429	ENSAPLG00020001922	ENSAPLT00020002853	upstream_gene_variant
1_111666030	0.2125	0.946429	ENSAPLG00020001922	ENSAPLT00020002849	upstream_gene_variant
1_111666030	0.2125	0.946429	ENSAPLG00020001922	ENSAPLT00020002852	upstream_gene_variant
1_111666030	0.2125	0.946429	ENSAPLG00020001922	ENSAPLT00020002853	upstream_gene_variant
1_111666682	0.2	0.964286	ENSAPLG00020001922	ENSAPLT00020002849	upstream_gene_variant
1_111666682	0.2	0.964286	ENSAPLG00020001922	ENSAPLT00020002852	upstream_gene_variant
1_111666682	0.2	0.964286	ENSAPLG00020001922	ENSAPLT00020002853	upstream_gene_variant
1_111667049	0.2	0.964286	ENSAPLG00020001922	ENSAPLT00020002849	upstream_gene_variant
1_111667049	0.2	0.964286	ENSAPLG00020001922	ENSAPLT00020002852	upstream_gene_variant
1_111667049	0.2	0.964286	ENSAPLG00020001922	ENSAPLT00020002853	upstream_gene_variant
1_111667950	0.2875	0.946429	ENSAPLG00020001922	ENSAPLT00020002849	upstream_gene_variant
1_111667950	0.2875	0.946429	ENSAPLG00020001922	ENSAPLT00020002852	upstream_gene_variant
1_111667950	0.2875	0.946429	ENSAPLG00020001922	ENSAPLT00020002853	upstream_gene_variant
1_111668227	0.2625	0.964286	ENSAPLG00020001922	ENSAPLT00020002849	upstream_gene_variant
1_111668227	0.2625	0.964286	ENSAPLG00020001922	ENSAPLT00020002852	upstream_gene_variant
1_111668227	0.2625	0.964286	ENSAPLG00020001922	ENSAPLT00020002853	upstream_gene_variant
1_111669117	0	1	ENSAPLG00020001922	ENSAPLT00020002849	missense_variant
1_111669117	0	1	ENSAPLG00020001922	ENSAPLT00020002852	missense_variant
1_111669117	0	1	ENSAPLG00020001922	ENSAPLT00020002853	missense_variant
1_111669141	0	1	ENSAPLG00020001922	ENSAPLT00020002849	missense_variant
1_111669141	0	1	ENSAPLG00020001922	ENSAPLT00020002852	missense_variant
1_111669141	0	1	ENSAPLG00020001922	ENSAPLT00020002853	missense_variant
1_111669178	0.25	1	ENSAPLG00020001922	ENSAPLT00020002849	missense_variant
1_111669178	0.25	1	ENSAPLG00020001922	ENSAPLT00020002852	missense_variant
1_111669178	0.25	1	ENSAPLG00020001922	ENSAPLT00020002853	missense_variant
1_111669530	0.142857	1	ENSAPLG00020001922	ENSAPLT00020002849	intron_variant
1_111669530	0.142857	1	ENSAPLG00020001922	ENSAPLT00020002852	intron_variant
1_111669530	0.142857	1	ENSAPLG00020001922	ENSAPLT00020002853	intron_variant
1_111669565	0.136364	0.982143	ENSAPLG00020001922	ENSAPLT00020002849	intron_variant
1_111669565	0.136364	0.982143	ENSAPLG00020001922	ENSAPLT00020002852	intron_variant
1_111669565	0.136364	0.982143	ENSAPLG00020001922	ENSAPLT00020002853	intron_variant
1_111669621	0.0952381	1	ENSAPLG00020001922	ENSAPLT00020002849	intron_variant
1_111669621	0.0952381	1	ENSAPLG00020001922	ENSAPLT00020002852	intron_variant
1_111669621	0.0952381	1	ENSAPLG00020001922	ENSAPLT00020002853	intron_variant
1_111670242	0.2375	0.910714	ENSAPLG00020001922	ENSAPLT00020002849	intron_variant
1_111670242	0.2375	0.910714	ENSAPLG00020001922	ENSAPLT00020002852	intron_variant
1_111670242	0.2375	0.910714	ENSAPLG00020001922	ENSAPLT00020002853	intron_variant
1_111670872	0.2	0.910714	ENSAPLG00020001922	ENSAPLT00020002849	intron_variant
1_111670872	0.2	0.910714	ENSAPLG00020001922	ENSAPLT00020002852	intron_variant
1_111670872	0.2	0.910714	ENSAPLG00020001922	ENSAPLT00020002853	intron_variant
1_111672188	0.2125	0.910714	ENSAPLG00020001922	ENSAPLT00020002849	intron_variant
1_111672188	0.2125	0.910714	ENSAPLG00020001922	ENSAPLT00020002852	intron_variant
1_111672188	0.2125	0.910714	ENSAPLG00020001922	ENSAPLT00020002853	intron_variant
1_111673244	0.225	0.910714	ENSAPLG00020001922	ENSAPLT00020002849	intron_variant
1_111673244	0.225	0.910714	ENSAPLG00020001922	ENSAPLT00020002852	intron_variant
1_111673244	0.225	0.910714	ENSAPLG00020001922	ENSAPLT00020002853	intron_variant
1_111674260	0.225	0.910714	ENSAPLG00020001922	ENSAPLT00020002849	intron_variant
1_111674260	0.225	0.910714	ENSAPLG00020001922	ENSAPLT00020002852	intron_variant
1_111674260	0.225	0.910714	ENSAPLG00020001922	ENSAPLT00020002853	intron_variant
1_111674329	0.225	0.910714	ENSAPLG00020001922	ENSAPLT00020002849	intron_variant
1_111674329	0.225	0.910714	ENSAPLG00020001922	ENSAPLT00020002852	intron_variant
1_111674329	0.225	0.910714	ENSAPLG00020001922	ENSAPLT00020002853	intron_variant
1_111674364	0.213115	1	ENSAPLG00020001922	ENSAPLT00020002849	intron_variant
1_111674364	0.213115	1	ENSAPLG00020001922	ENSAPLT00020002852	intron_variant
1_111674364	0.213115	1	ENSAPLG00020001922	ENSAPLT00020002853	intron_variant
1_111676366	0.2	0.910714	ENSAPLG00020001922	ENSAPLT00020002849	intron_variant
1_111676366	0.2	0.910714	ENSAPLG00020001922	ENSAPLT00020002852	intron_variant
1_111676366	0.2	0.910714	ENSAPLG00020001922	ENSAPLT00020002853	intron_variant
1_111677098	0.25	0.910714	ENSAPLG00020001922	ENSAPLT00020002849	intron_variant
1_111677098	0.25	0.910714	ENSAPLG00020001922	ENSAPLT00020002852	intron_variant
1_111677098	0.25	0.910714	ENSAPLG00020001922	ENSAPLT00020002853	intron_variant
1_111677125	0.225	0.910714	ENSAPLG00020001922	ENSAPLT00020002849	intron_variant
1_111677125	0.225	0.910714	ENSAPLG00020001922	ENSAPLT00020002852	intron_variant
1_111677125	0.225	0.910714	ENSAPLG00020001922	ENSAPLT00020002853	intron_variant
1_111677226	0.2125	0.910714	ENSAPLG00020001922	ENSAPLT00020002849	intron_variant
1_111677226	0.2125	0.910714	ENSAPLG00020001922	ENSAPLT00020002852	intron_variant
1_111677226	0.2125	0.910714	ENSAPLG00020001922	ENSAPLT00020002853	intron_variant
1_111678095	0.3	0.910714	ENSAPLG00020001922	ENSAPLT00020002849	intron_variant
1_111678095	0.3	0.910714	ENSAPLG00020001922	ENSAPLT00020002852	intron_variant
1_111678095	0.3	0.910714	ENSAPLG00020001922	ENSAPLT00020002853	intron_variant
1_111679180	0.225	0.910714	ENSAPLG00020001922	ENSAPLT00020002849	intron_variant
1_111679180	0.225	0.910714	ENSAPLG00020001922	ENSAPLT00020002852	intron_variant
1_111679180	0.225	0.910714	ENSAPLG00020001922	ENSAPLT00020002853	intron_variant
1_111679216	0.225	0.910714	ENSAPLG00020001922	ENSAPLT00020002849	intron_variant
1_111679216	0.225	0.910714	ENSAPLG00020001922	ENSAPLT00020002852	intron_variant
1_111679216	0.225	0.910714	ENSAPLG00020001922	ENSAPLT00020002853	intron_variant
1_111679236	0.2125	0.910714	ENSAPLG00020001922	ENSAPLT00020002849	intron_variant
1_111679236	0.2125	0.910714	ENSAPLG00020001922	ENSAPLT00020002852	intron_variant
1_111679236	0.2125	0.910714	ENSAPLG00020001922	ENSAPLT00020002853	intron_variant
1_111680146	0.3	0.910714	ENSAPLG00020001922	ENSAPLT00020002849	intron_variant
1_111680146	0.3	0.910714	ENSAPLG00020001922	ENSAPLT00020002852	intron_variant
1_111680146	0.3	0.910714	ENSAPLG00020001922	ENSAPLT00020002853	intron_variant
1_111681348	0.2125	0.910714	ENSAPLG00020001922	ENSAPLT00020002849	intron_variant
1_111681348	0.2125	0.910714	ENSAPLG00020001922	ENSAPLT00020002852	intron_variant
1_111681348	0.2125	0.910714	ENSAPLG00020001922	ENSAPLT00020002853	intron_variant
1_111681773	0.2375	0.910714	ENSAPLG00020001922	ENSAPLT00020002849	intron_variant
1_111681773	0.2375	0.910714	ENSAPLG00020001922	ENSAPLT00020002852	intron_variant
1_111681773	0.2375	0.910714	ENSAPLG00020001922	ENSAPLT00020002853	intron_variant
1_111682021	0.2125	0.910714	ENSAPLG00020001922	ENSAPLT00020002849	intron_variant
1_111682021	0.2125	0.910714	ENSAPLG00020001922	ENSAPLT00020002852	intron_variant
1_111682021	0.2125	0.910714	ENSAPLG00020001922	ENSAPLT00020002853	intron_variant
1_111682140	0.2125	0.910714	ENSAPLG00020001922	ENSAPLT00020002849	intron_variant
1_111682140	0.2125	0.910714	ENSAPLG00020001922	ENSAPLT00020002852	intron_variant
1_111682140	0.2125	0.910714	ENSAPLG00020001922	ENSAPLT00020002853	intron_variant
1_111682219	0.2125	0.910714	ENSAPLG00020001922	ENSAPLT00020002849	intron_variant
1_111682219	0.2125	0.910714	ENSAPLG00020001922	ENSAPLT00020002852	intron_variant
1_111682219	0.2125	0.910714	ENSAPLG00020001922	ENSAPLT00020002853	intron_variant
1_111682244	0.2125	0.910714	ENSAPLG00020001922	ENSAPLT00020002849	intron_variant
1_111682244	0.2125	0.910714	ENSAPLG00020001922	ENSAPLT00020002852	intron_variant
1_111682244	0.2125	0.910714	ENSAPLG00020001922	ENSAPLT00020002853	intron_variant
1_111682793	0.2125	0.910714	ENSAPLG00020001922	ENSAPLT00020002849	intron_variant
1_111682793	0.2125	0.910714	ENSAPLG00020001922	ENSAPLT00020002852	intron_variant
1_111682793	0.2125	0.910714	ENSAPLG00020001922	ENSAPLT00020002853	intron_variant
1_111686543	0.1875	0.910714	ENSAPLG00020001922	ENSAPLT00020002849	intron_variant
1_111686543	0.1875	0.910714	ENSAPLG00020001922	ENSAPLT00020002852	intron_variant
1_111686543	0.1875	0.910714	ENSAPLG00020001922	ENSAPLT00020002853	intron_variant
1_111686607	0.225	0.910714	ENSAPLG00020001922	ENSAPLT00020002849	intron_variant
1_111686607	0.225	0.910714	ENSAPLG00020001922	ENSAPLT00020002852	intron_variant
1_111686607	0.225	0.910714	ENSAPLG00020001922	ENSAPLT00020002853	intron_variant
1_111687752	0.2	0.910714	ENSAPLG00020001922	ENSAPLT00020002849	intron_variant
1_111687752	0.2	0.910714	ENSAPLG00020001922	ENSAPLT00020002852	intron_variant
1_111687752	0.2	0.910714	ENSAPLG00020001922	ENSAPLT00020002853	intron_variant
1_111688652	0.25	0.910714	ENSAPLG00020001922	ENSAPLT00020002849	intron_variant
1_111688652	0.25	0.910714	ENSAPLG00020001922	ENSAPLT00020002852	intron_variant
1_111688652	0.25	0.910714	ENSAPLG00020001922	ENSAPLT00020002853	intron_variant
1_111691086	0.2625	1	ENSAPLG00020001922	ENSAPLT00020002849	intron_variant
1_111691086	0.2625	1	ENSAPLG00020001922	ENSAPLT00020002852	intron_variant
1_111691086	0.2625	1	ENSAPLG00020001922	ENSAPLT00020002853	intron_variant
1_111693298	0.275	0.964286	ENSAPLG00020001922	ENSAPLT00020002849	intron_variant
1_111693298	0.275	0.964286	ENSAPLG00020001922	ENSAPLT00020002852	intron_variant
1_111693298	0.275	0.964286	ENSAPLG00020001922	ENSAPLT00020002853	intron_variant
1_111693321	0.3	0.964286	ENSAPLG00020001922	ENSAPLT00020002849	intron_variant
1_111693321	0.3	0.964286	ENSAPLG00020001922	ENSAPLT00020002852	intron_variant
1_111693321	0.3	0.964286	ENSAPLG00020001922	ENSAPLT00020002853	intron_variant
1_111695133	0.2125	0.875	ENSAPLG00020001922	ENSAPLT00020002849	intron_variant
1_111695133	0.2125	0.875	ENSAPLG00020001922	ENSAPLT00020002852	intron_variant
1_111695133	0.2125	0.875	ENSAPLG00020001922	ENSAPLT00020002853	intron_variant
1_111697167	0.25	0.857143	ENSAPLG00020001922	ENSAPLT00020002849	intron_variant
1_111697167	0.25	0.857143	ENSAPLG00020001922	ENSAPLT00020002852	intron_variant
1_111697167	0.25	0.857143	ENSAPLG00020001922	ENSAPLT00020002853	intron_variant
1_111697228	0.2125	0.857143	ENSAPLG00020001922	ENSAPLT00020002849	intron_variant
1_111697228	0.2125	0.857143	ENSAPLG00020001922	ENSAPLT00020002852	intron_variant
1_111697228	0.2125	0.857143	ENSAPLG00020001922	ENSAPLT00020002853	intron_variant
1_111697782	0.217949	0.857143	ENSAPLG00020001922	ENSAPLT00020002849	intron_variant
1_111697782	0.217949	0.857143	ENSAPLG00020001922	ENSAPLT00020002852	intron_variant
1_111697782	0.217949	0.857143	ENSAPLG00020001922	ENSAPLT00020002853	intron_variant
1_111698592	0.275	0.857143	ENSAPLG00020001922	ENSAPLT00020002849	intron_variant
1_111698592	0.275	0.857143	ENSAPLG00020001922	ENSAPLT00020002852	intron_variant
1_111698592	0.275	0.857143	ENSAPLG00020001922	ENSAPLT00020002853	intron_variant
1_111698605	0.275	0.857143	ENSAPLG00020001922	ENSAPLT00020002849	intron_variant
1_111698605	0.275	0.857143	ENSAPLG00020001922	ENSAPLT00020002852	intron_variant
1_111698605	0.275	0.857143	ENSAPLG00020001922	ENSAPLT00020002853	intron_variant
1_111703748	0.205128	0.803571	ENSAPLG00020001922	ENSAPLT00020002849	intron_variant
1_111703748	0.205128	0.803571	ENSAPLG00020001922	ENSAPLT00020002852	intron_variant
1_111703748	0.205128	0.803571	ENSAPLG00020001922	ENSAPLT00020002853	intron_variant
1_111704037	0.3	0.803571	ENSAPLG00020001922	ENSAPLT00020002849	intron_variant
1_111704037	0.3	0.803571	ENSAPLG00020001922	ENSAPLT00020002852	intron_variant
1_111704037	0.3	0.803571	ENSAPLG00020001922	ENSAPLT00020002853	intron_variant
1_111704116	0.2375	0.803571	ENSAPLG00020001922	ENSAPLT00020002849	intron_variant
1_111704116	0.2375	0.803571	ENSAPLG00020001922	ENSAPLT00020002852	intron_variant
1_111704116	0.2375	0.803571	ENSAPLG00020001922	ENSAPLT00020002853	intron_variant
1_111704203	0.230769	0.803571	ENSAPLG00020001922	ENSAPLT00020002849	intron_variant
1_111704203	0.230769	0.803571	ENSAPLG00020001922	ENSAPLT00020002852	intron_variant
1_111704203	0.230769	0.803571	ENSAPLG00020001922	ENSAPLT00020002853	intron_variant
1_111704253	0.25	0.803571	ENSAPLG00020001922	ENSAPLT00020002849	intron_variant
1_111704253	0.25	0.803571	ENSAPLG00020001922	ENSAPLT00020002852	intron_variant
1_111704253	0.25	0.803571	ENSAPLG00020001922	ENSAPLT00020002853	intron_variant
1_111704306	0.2625	0.803571	ENSAPLG00020001922	ENSAPLT00020002849	intron_variant
1_111704306	0.2625	0.803571	ENSAPLG00020001922	ENSAPLT00020002852	intron_variant
1_111704306	0.2625	0.803571	ENSAPLG00020001922	ENSAPLT00020002853	intron_variant
1_111704506	0.225	0.803571	ENSAPLG00020001922	ENSAPLT00020002849	intron_variant
1_111704506	0.225	0.803571	ENSAPLG00020001922	ENSAPLT00020002852	intron_variant
1_111704506	0.225	0.803571	ENSAPLG00020001922	ENSAPLT00020002853	intron_variant
1_111704596	0.225	0.803571	ENSAPLG00020001922	ENSAPLT00020002849	intron_variant
1_111704596	0.225	0.803571	ENSAPLG00020001922	ENSAPLT00020002852	intron_variant
1_111704596	0.225	0.803571	ENSAPLG00020001922	ENSAPLT00020002853	intron_variant
1_111704628	0.2375	0.803571	ENSAPLG00020001922	ENSAPLT00020002849	missense_variant
1_111704628	0.2375	0.803571	ENSAPLG00020001922	ENSAPLT00020002852	intron_variant
1_111704628	0.2375	0.803571	ENSAPLG00020001922	ENSAPLT00020002853	intron_variant
1_111704786	0.2375	0.803571	ENSAPLG00020001922	ENSAPLT00020002849	intron_variant
1_111704786	0.2375	0.803571	ENSAPLG00020001922	ENSAPLT00020002852	intron_variant
1_111704786	0.2375	0.803571	ENSAPLG00020001922	ENSAPLT00020002853	intron_variant
1_111704811	0.225	0.803571	ENSAPLG00020001922	ENSAPLT00020002849	intron_variant
1_111704811	0.225	0.803571	ENSAPLG00020001922	ENSAPLT00020002852	intron_variant
1_111704811	0.225	0.803571	ENSAPLG00020001922	ENSAPLT00020002853	intron_variant
1_111704839	0.2375	0.803571	ENSAPLG00020001922	ENSAPLT00020002849	intron_variant
1_111704839	0.2375	0.803571	ENSAPLG00020001922	ENSAPLT00020002852	intron_variant
1_111704839	0.2375	0.803571	ENSAPLG00020001922	ENSAPLT00020002853	intron_variant
1_111704859	0.2375	0.803571	ENSAPLG00020001922	ENSAPLT00020002849	intron_variant
1_111704859	0.2375	0.803571	ENSAPLG00020001922	ENSAPLT00020002852	intron_variant
1_111704859	0.2375	0.803571	ENSAPLG00020001922	ENSAPLT00020002853	intron_variant
1_111704907	0.2375	0.803571	ENSAPLG00020001922	ENSAPLT00020002849	intron_variant
1_111704907	0.2375	0.803571	ENSAPLG00020001922	ENSAPLT00020002852	intron_variant
1_111704907	0.2375	0.803571	ENSAPLG00020001922	ENSAPLT00020002853	intron_variant
1_111704968	0.275	0.803571	ENSAPLG00020001922	ENSAPLT00020002849	intron_variant
1_111704968	0.275	0.803571	ENSAPLG00020001922	ENSAPLT00020002852	intron_variant
1_111704968	0.275	0.803571	ENSAPLG00020001922	ENSAPLT00020002853	intron_variant
1_111705339	0.25	0.803571	ENSAPLG00020001922	ENSAPLT00020002849	intron_variant
1_111705339	0.25	0.803571	ENSAPLG00020001922	ENSAPLT00020002852	intron_variant
1_111705339	0.25	0.803571	ENSAPLG00020001922	ENSAPLT00020002853	intron_variant
1_111705387	0.25	0.803571	ENSAPLG00020001922	ENSAPLT00020002849	intron_variant
1_111705387	0.25	0.803571	ENSAPLG00020001922	ENSAPLT00020002852	intron_variant
1_111705387	0.25	0.803571	ENSAPLG00020001922	ENSAPLT00020002853	intron_variant
1_111705453	0.225	0.803571	ENSAPLG00020001922	ENSAPLT00020002849	intron_variant
1_111705453	0.225	0.803571	ENSAPLG00020001922	ENSAPLT00020002852	intron_variant
1_111705453	0.225	0.803571	ENSAPLG00020001922	ENSAPLT00020002853	intron_variant
1_111705480	0.230769	0.803571	ENSAPLG00020001922	ENSAPLT00020002849	intron_variant
1_111705480	0.230769	0.803571	ENSAPLG00020001922	ENSAPLT00020002852	intron_variant
1_111705480	0.230769	0.803571	ENSAPLG00020001922	ENSAPLT00020002853	intron_variant
1_111705647	0.2125	0.803571	ENSAPLG00020001922	ENSAPLT00020002849	intron_variant
1_111705647	0.2125	0.803571	ENSAPLG00020001922	ENSAPLT00020002852	intron_variant
1_111705647	0.2125	0.803571	ENSAPLG00020001922	ENSAPLT00020002853	intron_variant
1_111705846	0.2	0.785714	ENSAPLG00020001922	ENSAPLT00020002849	intron_variant
1_111705846	0.2	0.785714	ENSAPLG00020001922	ENSAPLT00020002852	intron_variant
1_111705846	0.2	0.785714	ENSAPLG00020001922	ENSAPLT00020002853	intron_variant
1_111706359	0.3	0.785714	ENSAPLG00020001922	ENSAPLT00020002849	intron_variant
1_111706359	0.3	0.785714	ENSAPLG00020001922	ENSAPLT00020002852	intron_variant
1_111706359	0.3	0.785714	ENSAPLG00020001922	ENSAPLT00020002853	intron_variant
1_111706392	0.2875	0.785714	ENSAPLG00020001922	ENSAPLT00020002849	intron_variant
1_111706392	0.2875	0.785714	ENSAPLG00020001922	ENSAPLT00020002852	intron_variant
1_111706392	0.2875	0.785714	ENSAPLG00020001922	ENSAPLT00020002853	intron_variant
1_111706410	0.2875	0.785714	ENSAPLG00020001922	ENSAPLT00020002849	intron_variant
1_111706410	0.2875	0.785714	ENSAPLG00020001922	ENSAPLT00020002852	intron_variant
1_111706410	0.2875	0.785714	ENSAPLG00020001922	ENSAPLT00020002853	intron_variant
1_111706424	0.2875	0.785714	ENSAPLG00020001922	ENSAPLT00020002849	intron_variant
1_111706424	0.2875	0.785714	ENSAPLG00020001922	ENSAPLT00020002852	intron_variant
1_111706424	0.2875	0.785714	ENSAPLG00020001922	ENSAPLT00020002853	intron_variant
1_111706438	0.2875	0.785714	ENSAPLG00020001922	ENSAPLT00020002849	intron_variant
1_111706438	0.2875	0.785714	ENSAPLG00020001922	ENSAPLT00020002852	intron_variant
1_111706438	0.2875	0.785714	ENSAPLG00020001922	ENSAPLT00020002853	intron_variant
1_111706495	0.2125	0.785714	ENSAPLG00020001922	ENSAPLT00020002849	intron_variant
1_111706495	0.2125	0.785714	ENSAPLG00020001922	ENSAPLT00020002852	intron_variant
1_111706495	0.2125	0.785714	ENSAPLG00020001922	ENSAPLT00020002853	intron_variant
1_111706533	0.2	0.785714	ENSAPLG00020001922	ENSAPLT00020002849	intron_variant
1_111706533	0.2	0.785714	ENSAPLG00020001922	ENSAPLT00020002852	intron_variant
1_111706533	0.2	0.785714	ENSAPLG00020001922	ENSAPLT00020002853	intron_variant
1_111706545	0.2125	0.785714	ENSAPLG00020001922	ENSAPLT00020002849	intron_variant
1_111706545	0.2125	0.785714	ENSAPLG00020001922	ENSAPLT00020002852	intron_variant
1_111706545	0.2125	0.785714	ENSAPLG00020001922	ENSAPLT00020002853	intron_variant
1_111706564	0.2625	0.785714	ENSAPLG00020001922	ENSAPLT00020002849	intron_variant
1_111706564	0.2625	0.785714	ENSAPLG00020001922	ENSAPLT00020002852	intron_variant
1_111706564	0.2625	0.785714	ENSAPLG00020001922	ENSAPLT00020002853	intron_variant
1_111706916	0.2	0.785714	ENSAPLG00020001922	ENSAPLT00020002849	intron_variant
1_111706916	0.2	0.785714	ENSAPLG00020001922	ENSAPLT00020002852	intron_variant
1_111706916	0.2	0.785714	ENSAPLG00020001922	ENSAPLT00020002853	intron_variant
1_111707266	0.225	0.785714	ENSAPLG00020001922	ENSAPLT00020002849	intron_variant
1_111707266	0.225	0.785714	ENSAPLG00020001922	ENSAPLT00020002852	intron_variant
1_111707266	0.225	0.785714	ENSAPLG00020001922	ENSAPLT00020002853	intron_variant
1_111707545	0.2375	0.785714	ENSAPLG00020001922	ENSAPLT00020002849	intron_variant
1_111707545	0.2375	0.785714	ENSAPLG00020001922	ENSAPLT00020002852	intron_variant
1_111707545	0.2375	0.785714	ENSAPLG00020001922	ENSAPLT00020002853	intron_variant
1_111707760	0.225	0.785714	ENSAPLG00020001922	ENSAPLT00020002849	intron_variant
1_111707760	0.225	0.785714	ENSAPLG00020001922	ENSAPLT00020002852	intron_variant
1_111707760	0.225	0.785714	ENSAPLG00020001922	ENSAPLT00020002853	intron_variant
1_111708339	0.225	0.785714	ENSAPLG00020001922	ENSAPLT00020002849	intron_variant
1_111708339	0.225	0.785714	ENSAPLG00020001922	ENSAPLT00020002852	intron_variant
1_111708339	0.225	0.785714	ENSAPLG00020001922	ENSAPLT00020002853	intron_variant
1_111710063	0.2125	0.785714	ENSAPLG00020001922	ENSAPLT00020002849	intron_variant
1_111710063	0.2125	0.785714	ENSAPLG00020001922	ENSAPLT00020002852	intron_variant
1_111710063	0.2125	0.785714	ENSAPLG00020001922	ENSAPLT00020002853	intron_variant
1_111710075	0.2125	0.785714	ENSAPLG00020001922	ENSAPLT00020002849	intron_variant
1_111710075	0.2125	0.785714	ENSAPLG00020001922	ENSAPLT00020002852	intron_variant
1_111710075	0.2125	0.785714	ENSAPLG00020001922	ENSAPLT00020002853	intron_variant
1_111711079	0.275	0.875	ENSAPLG00020001922	ENSAPLT00020002849	intron_variant
1_111711079	0.275	0.875	ENSAPLG00020001922	ENSAPLT00020002852	intron_variant
1_111711079	0.275	0.875	ENSAPLG00020001922	ENSAPLT00020002853	intron_variant
1_111711149	0.225	0.785714	ENSAPLG00020001922	ENSAPLT00020002849	intron_variant
1_111711149	0.225	0.785714	ENSAPLG00020001922	ENSAPLT00020002852	intron_variant
1_111711149	0.225	0.785714	ENSAPLG00020001922	ENSAPLT00020002853	intron_variant
1_111711636	0.2125	0.785714	ENSAPLG00020001922	ENSAPLT00020002849	intron_variant
1_111711636	0.2125	0.785714	ENSAPLG00020001922	ENSAPLT00020002852	intron_variant
1_111711636	0.2125	0.785714	ENSAPLG00020001922	ENSAPLT00020002853	intron_variant
1_111711813	0.25	0.785714	ENSAPLG00020001922	ENSAPLT00020002849	intron_variant
1_111711813	0.25	0.785714	ENSAPLG00020001922	ENSAPLT00020002852	intron_variant
1_111711813	0.25	0.785714	ENSAPLG00020001922	ENSAPLT00020002853	intron_variant
1_111712255	0.2	0.785714	ENSAPLG00020001922	ENSAPLT00020002849	intron_variant
1_111712255	0.2	0.785714	ENSAPLG00020001922	ENSAPLT00020002852	intron_variant
1_111712255	0.2	0.785714	ENSAPLG00020001922	ENSAPLT00020002853	intron_variant
1_111712269	0.2125	0.803571	ENSAPLG00020001922	ENSAPLT00020002849	intron_variant
1_111712269	0.2125	0.803571	ENSAPLG00020001922	ENSAPLT00020002852	intron_variant
1_111712269	0.2125	0.803571	ENSAPLG00020001922	ENSAPLT00020002853	intron_variant
1_111712510	0.3	0.803571	ENSAPLG00020001922	ENSAPLT00020002849	intron_variant
1_111712510	0.3	0.803571	ENSAPLG00020001922	ENSAPLT00020002852	intron_variant
1_111712510	0.3	0.803571	ENSAPLG00020001922	ENSAPLT00020002853	intron_variant
1_111712977	0.2125	0.803571	ENSAPLG00020001922	ENSAPLT00020002849	intron_variant
1_111712977	0.2125	0.803571	ENSAPLG00020001922	ENSAPLT00020002852	intron_variant
1_111712977	0.2125	0.803571	ENSAPLG00020001922	ENSAPLT00020002853	intron_variant
1_111713811	0.2125	0.803571	ENSAPLG00020001922	ENSAPLT00020002849	intron_variant
1_111713811	0.2125	0.803571	ENSAPLG00020001922	ENSAPLT00020002852	intron_variant
[truncated: 156,750 more rows]
