# Supplementary material for: Three chromosome-level duck genome assemblies provide insights into genomic variation during domestication
Source: Nat Commun. 2021 Oct 11;12:5932. doi: 10.1038/s41467-021-26272-1 (PMC8505442; doi:10.1038/s41467-021-26272-1)
Supplement: Supplementary file 12 — Supplementary Data 10 [file 41467_2021_26272_MOESM12_ESM.xlsx]

## Sheet: Genome re-sequencing
Genome Re-sequencing
Sample	Breed	Tissues	Platform	Read length(bp)	File type	Data size	Ncbi accession	Data source
Pop1-1_L3_343343	Pekin duck	Blood	Nova-seq6000	150	fq	7.1G	SRR12233039	This study
Pop1-2_344344	Pekin duck	Blood	Nova-seq6000	150	fq	6.9G	SRR13196082	This study
Pop1-3_L1_345345	Pekin duck	Blood	Nova-seq6000	150	fq	6G	SRR12233010	This study
Pop1-4_L4_346346	Pekin duck	Blood	Nova-seq6000	150	fq	5.3G	SRR12233009	This study
Pop1-5_L1_347347	Pekin duck	Blood	Nova-seq6000	150	fq	5.9G	SRR12233008	This study
Pop1-6_348348	Pekin duck	Blood	Nova-seq6000	150	fq	7G	SRR12233007	This study
Pop1-7_L4_349349	Pekin duck	Blood	Nova-seq6000	150	fq	7.2G	SRR12233004	This study
Pop1-8_L1_350350	Pekin duck	Blood	Nova-seq6000	150	fq	5.5G	SRR12233003	This study
Pop1-9_L1_351351	Pekin duck	Blood	Nova-seq6000	150	fq	5.4G	SRR12233002	This study
Pop1-10_L1_352352	Pekin duck	Blood	Nova-seq6000	150	fq	6.1G	SRR12233041	This study
Pop1-11_L1_353353	Pekin duck	Blood	Nova-seq6000	150	fq	6.7G	SRR12233040	This study
Pop1-12_L1_354354	Pekin duck	Blood	Nova-seq6000	150	fq	6.1G	SRR12233012	This study
Pop1-13_L1_355355	Pekin duck	Blood	Nova-seq6000	150	fq	5.4G	SRR12233001	This study
Pop1-14_L1_356356	Pekin duck	Blood	Nova-seq6000	150	fq	6G	SRR12233035	This study
Pop1-15_L3_314314	Pekin duck	Blood	Nova-seq6000	150	fq	6.6G	SRR12233026	This study
Pop1-16_L1_357357	Pekin duck	Blood	Nova-seq6000	150	fq	6.6G	SRR12233025	This study
Pop1-17_L1_358358	Pekin duck	Blood	Nova-seq6000	150	fq	5.8G	SRR12233024	This study
Pop1-18_L1_359359	Pekin duck	Blood	Nova-seq6000	150	fq	6.5G	SRR12233023	This study
Pop1-19_L1_360360	Pekin duck	Blood	Nova-seq6000	150	fq	5.9G	SRR12233021	This study
Pop1-20_L1_361361	Pekin duck	Blood	Nova-seq6000	150	fq	6.6G	SRR12233022	This study
Pop1-21_L1_362362	Pekin duck	Blood	Nova-seq6000	150	fq	5.6G	SRR12233020	This study
Pop1-22_L1_363363	Pekin duck	Blood	Nova-seq6000	150	fq	6G	SRR12233019	This study
Pop1-23_L1_364364	Pekin duck	Blood	Nova-seq6000	150	fq	5.3G	SRR12233018	This study
Pop1-24_L1_365365	Pekin duck	Blood	Nova-seq6000	150	fq	6.9G	SRR12233017	This study
Pop1-25_L1_366366	Pekin duck	Blood	Nova-seq6000	150	fq	6.6G	SRR12233016	This study
Pop1-26_367367	Pekin duck	Blood	Nova-seq6000	150	fq	9.7G	SRR13196081	This study
Pop1-27_L1_368368	Pekin duck	Blood	Nova-seq6000	150	fq	7G	SRR12233015	This study
Pop1-28_L1_369369	Pekin duck	Blood	Nova-seq6000	150	fq	5.1G	SRR12233014	This study
Pop1-29_L1_370370	Pekin duck	Blood	Nova-seq6000	150	fq	5.8G	SRR12233013	This study
Pop2-31_372372	Pekin duck	Blood	Nova-seq6000	150	fq	5.2G	SRR13196080	This study
Pop2-37_L1_378378	Pekin duck	Blood	Nova-seq6000	150	fq	5.3G	SRR12232996	This study
Pop2-38_L1_379379	Pekin duck	Blood	Nova-seq6000	150	fq	6.1G	SRR12232995	This study
Pop2-39_L3_315315	Pekin duck	Blood	Nova-seq6000	150	fq	5.5G	SRR12232994	This study
Pop2-40_L1_380380	Pekin duck	Blood	Nova-seq6000	150	fq	6.9G	SRR12233038	This study
Pop2-41_L1_381381	Pekin duck	Blood	Nova-seq6000	150	fq	5.8G	SRR12233037	This study
Pop2-45_L3_316316	Pekin duck	Blood	Nova-seq6000	150	fq	5.3G	SRR12233032	This study
Pop2-46_L1_385385	Pekin duck	Blood	Nova-seq6000	150	fq	5.5G	SRR12233031	This study
Pop2-49_L1_388388	Pekin duck	Blood	Nova-seq6000	150	fq	5.7G	SRR12233028	This study
Pop2-33_L1_374374	Pekin duck	Blood	Nova-seq6000	150	fq	6.4G	SRR12233000	This study
Pop2-34_L1_375375	Pekin duck	Blood	Nova-seq6000	150	fq	6.7G	SRR12232999	This study
Pop2-35_L1_376376	Pekin duck	Blood	Nova-seq6000	150	fq	6.4G	SRR12232998	This study
Pop2-36_L1_377377	Pekin duck	Blood	Nova-seq6000	150	fq	6.2G	SRR12232997	This study
Pop2-42_L1_382382	Pekin duck	Blood	Nova-seq6000	150	fq	7.2G	SRR12233036	This study
Pop2-43_L1_383383	Pekin duck	Blood	Nova-seq6000	150	fq	6.3G	SRR12233034	This study
Pop2-44_L1_384384	Pekin duck	Blood	Nova-seq6000	150	fq	7G	SRR12233033	This study
Pop2-47_L1_386386	Pekin duck	Blood	Nova-seq6000	150	fq	8G	SRR12233030	This study
Pop2-48_L1_387387	Pekin duck	Blood	Nova-seq6000	150	fq	6.1G	SRR12233029	This study
Pop2-50_L1_389389	Pekin duck	Blood	Nova-seq6000	150	fq	5.9G	SRR12233027	This study
11	Shaoxing Duck	Blood	Nova-seq6000	150	fq	12.9G	SRR12233617	This study
12	Shaoxing Duck	Blood	Nova-seq6000	150	fq	11G	SRR12233618	This study
13	Shaoxing Duck	Blood	Nova-seq6000	150	fq	11G	SRR12233619	This study
14	Shaoxing Duck	Blood	Nova-seq6000	150	fq	11.3G	SRR12233620	This study
15	Shaoxing Duck	Blood	Nova-seq6000	150	fq	11.8G	SRR12233621	This study
16	Shaoxing Duck	Blood	Nova-seq6000	150	fq	15G	SRR12233622	This study
17	Shaoxing Duck	Blood	Nova-seq6000	150	fq	9.4G	SRR12233613	This study
18	Shaoxing Duck	Blood	Nova-seq6000	150	fq	13.2G	SRR12233614	This study
19	Shaoxing Duck	Blood	Nova-seq6000	150	fq	11G	SRR12233615	This study
20	Shaoxing Duck	Blood	Nova-seq6000	150	fq	14.7G	SRR12233616	This study
A	Shaoxing Duck	Blood	Nova-seq6000	150	fq	22G	SRR12233626	This study
B	Shaoxing Duck	Blood	Nova-seq6000	150	fq	31G	SRR12233625	This study
C	Shaoxing Duck	Blood	Nova-seq6000	150	fq	15.3G	SRR12233624	This study
D	Shaoxing Duck	Blood	Nova-seq6000	150	fq	22G	SRR12233623	This study
E	Shaoxing Duck	Blood	Nova-seq6000	150	fq	28G	SRR12233632	This study
F	Shaoxing Duck	Blood	Nova-seq6000	150	fq	14.7G	SRR12233631	This study
G	Shaoxing Duck	Blood	Nova-seq6000	150	fq	14.7G	SRR12233630	This study
H	Shaoxing Duck	Blood	Nova-seq6000	150	fq	13.8G	SRR12233629	This study
I	Shaoxing Duck	Blood	Nova-seq6000	150	fq	20.8G	SRR12233628	This study
J	Shaoxing Duck	Blood	Nova-seq6000	150	fq	17.9G	SRR12233627	This study
8_BDSW190036296-1a	Shaoxing Duck	Blood	Nova-seq6000	150	fq	15.7G	SRR12224691	This study
7_BDSW190036295-1a	Shaoxing Duck	Blood	Nova-seq6000	150	fq	16.7G	SRR12224692	This study
6_BDSW190036294-1a	Shaoxing Duck	Blood	Nova-seq6000	150	fq	17.7G	SRR12224693	This study
5_BDSW190036293-1a	Shaoxing Duck	Blood	Nova-seq6000	150	fq	17.6G	SRR12224694	This study
4_BDSW190036292-1a	Shaoxing Duck	Blood	Nova-seq6000	150	fq	16.4G	SRR12224695	This study
3_BDSW190036291-1a	Shaoxing Duck	Blood	Nova-seq6000	150	fq	23G	SRR12224696	This study
2_BDSW190036290-1a	Shaoxing Duck	Blood	Nova-seq6000	150	fq	21G	SRR12224697	This study
1_BDSW190036289-1a	Shaoxing Duck	Blood	Nova-seq6000	150	fq	15.9G	SRR12224698	This study
6	Mallard	blood	Illumina HiSeq 2000	150	fq	4.91G	SRS3241645	DOI: 10.1038/s41467-018-04868-4
7	Mallard	blood	Illumina HiSeq 2000	150	fq	4.68G	SRS3241646	DOI: 10.1038/s41467-018-04868-5
9	Mallard	blood	Illumina HiSeq 2000	150	fq	4.92G	SRS3241643	DOI: 10.1038/s41467-018-04868-6
10	Mallard	blood	Illumina HiSeq 2000	150	fq	4.98G	SRS3241644	DOI: 10.1038/s41467-018-04868-7
16	Mallard	blood	Illumina HiSeq 2000	150	fq	4.32G	SRS3241641	DOI: 10.1038/s41467-018-04868-8
17	Mallard	blood	Illumina HiSeq 2000	150	fq	4.49G	SRS3241642	DOI: 10.1038/s41467-018-04868-9
18	Mallard	blood	Illumina HiSeq 2000	150	fq	4.59G	SRS3241639	DOI: 10.1038/s41467-018-04868-10
21	Mallard	blood	Illumina HiSeq 2000	150	fq	4.87G	SRS3241640	DOI: 10.1038/s41467-018-04868-11
25	Mallard	blood	Illumina HiSeq 2000	150	fq	4.16G	SRS3241637	DOI: 10.1038/s41467-018-04868-12
26	Mallard	blood	Illumina HiSeq 2000	150	fq	4.52G	SRS3241638	DOI: 10.1038/s41467-018-04868-13
28	Mallard	blood	Illumina HiSeq 2000	150	fq	4.17G	SRS3241679	DOI: 10.1038/s41467-018-04868-14
29	Mallard	blood	Illumina HiSeq 2000	150	fq	4.20G	SRS3241678	DOI: 10.1038/s41467-018-04868-15
32	Mallard	blood	Illumina HiSeq 2000	150	fq	4.30G	SRS3241680	DOI: 10.1038/s41467-018-04868-16
33	Mallard	blood	Illumina HiSeq 2000	150	fq	4.56G	SRS3241681	DOI: 10.1038/s41467-018-04868-17
34	Mallard	blood	Illumina HiSeq 2000	150	fq	4.93G	SRS3241674	DOI: 10.1038/s41467-018-04868-18
45	Mallard	blood	Illumina HiSeq 2000	150	fq	5.04G	SRS3241675	DOI: 10.1038/s41467-018-04868-19
46	Mallard	blood	Illumina HiSeq 2000	150	fq	4.17G	SRS3241676	DOI: 10.1038/s41467-018-04868-20
49	Mallard	blood	Illumina HiSeq 2000	150	fq	4.11G	SRS3241677	DOI: 10.1038/s41467-018-04868-21
51	Mallard	blood	Illumina HiSeq 2000	150	fq	4.62G	SRS3241682	DOI: 10.1038/s41467-018-04868-22
52	Mallard	blood	Illumina HiSeq 2000	150	fq	4.19G	SRS3241683	DOI: 10.1038/s41467-018-04868-23
53	Mallard	blood	Illumina HiSeq 2000	150	fq	4.12G	SRS3241634	DOI: 10.1038/s41467-018-04868-24
58	Mallard	blood	Illumina HiSeq 2000	150	fq	4.49G	SRS3241633	DOI: 10.1038/s41467-018-04868-25
59	Mallard	blood	Illumina HiSeq 2000	150	fq	4.41G	SRS3241636	DOI: 10.1038/s41467-018-04868-26
64	Mallard	blood	Illumina HiSeq 2000	150	fq	4.44G	SRS3241635	DOI: 10.1038/s41467-018-04868-27
65	Mallard	blood	Illumina HiSeq 2000	150	fq	4.56G	SRS3241630	DOI: 10.1038/s41467-018-04868-28
70	Mallard	blood	Illumina HiSeq 2000	150	fq	3.91G	SRS3241629	DOI: 10.1038/s41467-018-04868-29
71	Mallard	blood	Illumina HiSeq 2000	150	fq	3.59G	SRS3241632	DOI: 10.1038/s41467-018-04868-30
76	Mallard	blood	Illumina HiSeq 2000	150	fq	4.26G	SRS3241631	DOI: 10.1038/s41467-018-04868-31
78	Mallard	blood	Illumina HiSeq 2000	150	fq	5.34G	SRS3241628	DOI: 10.1038/s41467-018-04868-32
80	Mallard	blood	Illumina HiSeq 2000	150	fq	4.58G	SRS3241627	DOI: 10.1038/s41467-018-04868-33
82	Mallard	blood	Illumina HiSeq 2000	150	fq	4.58G	SRS3241666	DOI: 10.1038/s41467-018-04868-34
83	Mallard	blood	Illumina HiSeq 2000	150	fq	4.55G	SRS3241667	DOI: 10.1038/s41467-018-04868-35
84	Mallard	blood	Illumina HiSeq 2000	150	fq	4.90G	SRS3241664	DOI: 10.1038/s41467-018-04868-36
90	Mallard	blood	Illumina HiSeq 2000	150	fq	4.55G	SRS3241665	DOI: 10.1038/s41467-018-04868-37
95	Mallard	blood	Illumina HiSeq 2000	150	fq	4.50G	SRS3241661	DOI: 10.1038/s41467-018-04868-38
96	Mallard	blood	Illumina HiSeq 2000	150	fq	4.31G	SRS3241663	DOI: 10.1038/s41467-018-04868-39
102	Mallard	blood	Illumina HiSeq 2000	150	fq	4.41G	SRS3241660	DOI: 10.1038/s41467-018-04868-40
B	Mallard	blood	HiSeq X Ten	150	fq	6.42G	SRS3241662	DOI: 10.1038/s41467-018-04868-41
C	Mallard	blood	HiSeq X Ten	150	fq	6.85G	SRS3241658	DOI: 10.1038/s41467-018-04868-42
D	Mallard	blood	HiSeq X Ten	150	fq	6.92G	SRS3241659	DOI: 10.1038/s41467-018-04868-43

## Sheet: RNA-Seq
RNA-Seq
Sample	Breed	Tissues	Age/Stage	Platform	Read length(bp)	File type	Data size	Ncbi accession	Data source
YY-2-1pizhi	Mallard	Sebum	2 weeks	Nova-seq6000	150	fq	3.5G	SRR12214235	This study
YY-2-2pizhi	Mallard	Sebum	2 weeks	Nova-seq6000	150	fq	3.2G	SRR12214234	This study
YY-2-3pizhi	Mallard	Sebum	2 weeks	Nova-seq6000	150	fq	3.9G	SRR12214225	This study
YY-2-4pizhi	Mallard	Sebum	2 weeks	Nova-seq6000	150	fq	4.1G	SRR12214224	This study
YY-2-5pizhi	Mallard	Sebum	2 weeks	Nova-seq6000	150	fq	3.4G	SRR12214223	This study
YY-2-6pizhi	Mallard	Sebum	2 weeks	Nova-seq6000	150	fq	3.2G	SRR12214222	This study
YY-4-2pizhi	Mallard	Sebum	4 weeks	Nova-seq6000	150	fq	3.4G	SRR12214220	This study
YY-4-3pizhi	Mallard	Sebum	4 weeks	Nova-seq6000	150	fq	3G	SRR12214219	This study
YY-4-4pizhi	Mallard	Sebum	4 weeks	Nova-seq6000	150	fq	3.2G	SRR12214218	This study
YY-4-5pizhi	Mallard	Sebum	4 weeks	Nova-seq6000	150	fq	4.8G	SRR12214233	This study
YY-4-7pizhi	Mallard	Sebum	4 weeks	Nova-seq6000	150	fq	3.7G	SRR12214232	This study
YY-4-1pizhi	Mallard	Sebum	4 weeks	Nova-seq6000	150	fq	4G	SRR12214221	This study
YY-6-1pizhi	Mallard	Sebum	6 weeks	Nova-seq6000	150	fq	3.3G	SRR12214231	This study
YY-6-2pizhi	Mallard	Sebum	6 weeks	Nova-seq6000	150	fq	3.5G	SRR12214230	This study
YY-6-4pizhi	Mallard	Sebum	6 weeks	Nova-seq6000	150	fq	2.8G	SRR12214229	This study
YY-6-5pizhi	Mallard	Sebum	6 weeks	Nova-seq6000	150	fq	3.2G	SRR12214228	This study
YY-6-7pizhi	Mallard	Sebum	6 weeks	Nova-seq6000	150	fq	3.5G	SRR12214227	This study
YY-6-8pizhi	Mallard	Sebum	6 weeks	Nova-seq6000	150	fq	3.6G	SRR12214226	This study
YY-2-2-gan	Mallard	Liver	2 weeks	Nova-seq6000	150	fq	3.5G	SRR12214140	This study
YY-2-4-gan	Mallard	Liver	2 weeks	Nova-seq6000	150	fq	3G	SRR12214139	This study
YY-2-5-gan	Mallard	Liver	2 weeks	Nova-seq6000	150	fq	3.4G	SRR12214130	This study
YY-2-6-gan	Mallard	Liver	2 weeks	Nova-seq6000	150	fq	3.4G	SRR12214129	This study
YY-2-7-gan	Mallard	Liver	2 weeks	Nova-seq6000	150	fq	3.9G	SRR12214128	This study
YY-2-8-gan	Mallard	Liver	2 weeks	Nova-seq6000	150	fq	3.1G	SRR12214127	This study
YY-4-2gan	Mallard	Liver	4 weeks	Nova-seq6000	150	fq	3G	SRR12214125	This study
YY-4-3gan	Mallard	Liver	4 weeks	Nova-seq6000	150	fq	3.5G	SRR12214124	This study
YY-4-4gan	Mallard	Liver	4 weeks	Nova-seq6000	150	fq	2.5G	SRR12214123	This study
YY-4-5gan	Mallard	Liver	4 weeks	Nova-seq6000	150	fq	3.3G	SRR12214138	This study
YY-4-7gan	Mallard	Liver	4 weeks	Nova-seq6000	150	fq	3.7G	SRR12214137	This study
YY-4-1gan	Mallard	Liver	4 weeks	Nova-seq6000	150	fq	3.1G	SRR12214126	This study
YY-6-1ganzang	Mallard	Liver	6 weeks	Nova-seq6000	150	fq	2.8G	SRR12214136	This study
YY-6-2ganzang	Mallard	Liver	6 weeks	Nova-seq6000	150	fq	2.8G	SRR12214135	This study
YY-6-4ganzang	Mallard	Liver	6 weeks	Nova-seq6000	150	fq	3G	SRR12214134	This study
YY-6-5ganzang	Mallard	Liver	6 weeks	Nova-seq6000	150	fq	3.3G	SRR12214133	This study
YY-6-7ganzang	Mallard	Liver	6 weeks	Nova-seq6000	150	fq	2.9G	SRR12214132	This study
YY-6-8ganzang	Mallard	Liver	6 weeks	Nova-seq6000	150	fq	3.2G	SRR12214131	This study
BJY-2-1pizhi	Pekin duck	Sebum	2 weeks	Nova-seq6000	150	fq	3.7G	SRR12202055	This study
BJY-2-2pizhi	Pekin duck	Sebum	2 weeks	Nova-seq6000	150	fq	3.1G	SRR12202054	This study
BJY-2-3pizhi	Pekin duck	Sebum	2 weeks	Nova-seq6000	150	fq	3.1G	SRR12202046	This study
BJY-2-4pizhi	Pekin duck	Sebum	2 weeks	Nova-seq6000	150	fq	3.5G	SRR12202045	This study
BJY-2-5pizhi	Pekin duck	Sebum	2 weeks	Nova-seq6000	150	fq	3.3G	SRR12202044	This study
BJY-2-6pizhi	Pekin duck	Sebum	2 weeks	Nova-seq6000	150	fq	3.1G	SRR12202043	This study
BJY-4-1pizhi	Pekin duck	Sebum	4 weeks	Nova-seq6000	150	fq	3.5G	SRR12202042	This study
BJY-4-3pizhi	Pekin duck	Sebum	4 weeks	Nova-seq6000	150	fq	3.4G	SRR12202041	This study
BJY-4-4pizhi	Pekin duck	Sebum	4 weeks	Nova-seq6000	150	fq	3.2G	SRR12202040	This study
BJY-4-5pizhi	Pekin duck	Sebum	4 weeks	Nova-seq6000	150	fq	3.4G	SRR12202039	This study
BJY-4-6pizhi	Pekin duck	Sebum	4 weeks	Nova-seq6000	150	fq	2.9G	SRR12202053	This study
BJY-6-1pizhi	Pekin duck	Sebum	6 weeks	Nova-seq6000	150	fq	3.3G	SRR12202052	This study
BJY-6-2pizhi	Pekin duck	Sebum	6 weeks	Nova-seq6000	150	fq	3.4G	SRR12202051	This study
BJY-6-3pizhi	Pekin duck	Sebum	6 weeks	Nova-seq6000	150	fq	3.3G	SRR12202050	This study
BJY-6-4pizhi	Pekin duck	Sebum	6 weeks	Nova-seq6000	150	fq	3.1G	SRR12202049	This study
BJY-6-5pizhi	Pekin duck	Sebum	6 weeks	Nova-seq6000	150	fq	3.5G	SRR12202048	This study
BJY-6-6pizhi	Pekin duck	Sebum	6 weeks	Nova-seq6000	150	fq	3.7G	SRR12202047	This study
BJY-2-1ganzang	Pekin duck	Liver	2 weeks	Nova-seq6000	150	fq	3.2G	SRR12207261	This study
BJY-2-2ganzang	Pekin duck	Liver	2 weeks	Nova-seq6000	150	fq	3G	SRR12207260	This study
BJY-2-3ganzang	Pekin duck	Liver	2 weeks	Nova-seq6000	150	fq	3.3G	SRR12207251	This study
BJY-2-4ganzang	Pekin duck	Liver	2 weeks	Nova-seq6000	150	fq	3.9G	SRR12207250	This study
BJY-2-5ganzang	Pekin duck	Liver	2 weeks	Nova-seq6000	150	fq	3.4G	SRR12207249	This study
BJY-2-6ganzang	Pekin duck	Liver	2 weeks	Nova-seq6000	150	fq	3.9G	SRR12207248	This study
BJY-4-2-ganzang	Pekin duck	Liver	4 weeks	Nova-seq6000	150	fq	5.9G	SRR12207246	This study
BJY-4-3-ganzang	Pekin duck	Liver	4 weeks	Nova-seq6000	150	fq	4.6G	SRR12207245	This study
BJY-4-4-ganzang	Pekin duck	Liver	4 weeks	Nova-seq6000	150	fq	6G	SRR12207244	This study
BJY-4-5-ganzang	Pekin duck	Liver	4 weeks	Nova-seq6000	150	fq	5.2G	SRR12207259	This study
BJY-4-6-ganzang	Pekin duck	Liver	4 weeks	Nova-seq6000	150	fq	6.9G	SRR12207258	This study
BJY-4-1-ganzang	Pekin duck	Liver	4 weeks	Nova-seq6000	150	fq	6.2G	SRR12207247	This study
BJY-6-1-ganzang	Pekin duck	Liver	6 weeks	Nova-seq6000	150	fq	5.1G	SRR12207257	This study
BJY-6-2-ganzang	Pekin duck	Liver	6 weeks	Nova-seq6000	150	fq	5.3G	SRR12207256	This study
BJY-6-3-ganzang	Pekin duck	Liver	6 weeks	Nova-seq6000	150	fq	6.3G	SRR12207255	This study
BJY-6-4-ganzang	Pekin duck	Liver	6 weeks	Nova-seq6000	150	fq	4.8G	SRR12207254	This study
BJY-6-5-ganzang	Pekin duck	Liver	6 weeks	Nova-seq6000	150	fq	5.9G	SRR12207253	This study
BJY-6-6-ganzang	Pekin duck	Liver	6 weeks	Nova-seq6000	150	fq	5.1G	SRR12207252	This study
YPM1	Mallard	Subcutaneous preadipocyte	-48h	Nova-seq6000	150	fq	3.4G	SRR12214433	This study
YPM2	Mallard	Subcutaneous preadipocyte	-48h	Nova-seq6000	150	fq	2.5G	SRR12214432	This study
YPM3	Mallard	Subcutaneous preadipocyte	-48h	Nova-seq6000	150	fq	3G	SRR12214421	This study
YPM4	Mallard	Subcutaneous preadipocyte	-48h	Nova-seq6000	150	fq	3.2G	SRR12214410	This study
YPM5	Mallard	Subcutaneous preadipocyte	-48h	Nova-seq6000	150	fq	3.4G	SRR12214403	This study
YPM6	Mallard	Subcutaneous preadipocyte	-48h	Nova-seq6000	150	fq	3G	SRR12214402	This study
YPN1	Mallard	Subcutaneous preadipocyte	0h	Nova-seq6000	150	fq	3.4G	SRR12214401	This study
YPN2	Mallard	Subcutaneous preadipocyte	0h	Nova-seq6000	150	fq	3.1G	SRR12214400	This study
YPN3	Mallard	Subcutaneous preadipocyte	0h	Nova-seq6000	150	fq	3.8G	SRR12214399	This study
YPN4	Mallard	Subcutaneous preadipocyte	0h	Nova-seq6000	150	fq	3.5G	SRR12214398	This study
YPN5	Mallard	Subcutaneous preadipocyte	0h	Nova-seq6000	150	fq	3.4G	SRR12214431	This study
YPN6	Mallard	Subcutaneous preadipocyte	0h	Nova-seq6000	150	fq	3.9G	SRR12214430	This study
YPC1	Mallard	Subcutaneous preadipocyte	12h	Nova-seq6000	150	fq	3.2G	SRR12214429	This study
YPC2	Mallard	Subcutaneous preadipocyte	12h	Nova-seq6000	150	fq	3.7G	SRR12214428	This study
YPC3	Mallard	Subcutaneous preadipocyte	12h	Nova-seq6000	150	fq	3.9G	SRR12214427	This study
YPC4	Mallard	Subcutaneous preadipocyte	12h	Nova-seq6000	150	fq	3.4G	SRR12214426	This study
YPC5	Mallard	Subcutaneous preadipocyte	12h	Nova-seq6000	150	fq	4.3G	SRR12214425	This study
YPC6	Mallard	Subcutaneous preadipocyte	12h	Nova-seq6000	150	fq	3.3G	SRR12214424	This study
YPD1	Mallard	Subcutaneous preadipocyte	24h	Nova-seq6000	150	fq	4.3G	SRR12214423	This study
YPD2	Mallard	Subcutaneous preadipocyte	24h	Nova-seq6000	150	fq	3.4G	SRR12214422	This study
YPD3	Mallard	Subcutaneous preadipocyte	24h	Nova-seq6000	150	fq	4.1G	SRR12214420	This study
YPD4	Mallard	Subcutaneous preadipocyte	24h	Nova-seq6000	150	fq	3.7G	SRR12214419	This study
YPD5	Mallard	Subcutaneous preadipocyte	24h	Nova-seq6000	150	fq	3.3G	SRR12214418	This study
YPD6	Mallard	Subcutaneous preadipocyte	24h	Nova-seq6000	150	fq	3.4G	SRR12214417	This study
YPE1	Mallard	Subcutaneous preadipocyte	48h	Nova-seq6000	150	fq	4.5G	SRR12214416	This study
YPE2	Mallard	Subcutaneous preadipocyte	48h	Nova-seq6000	150	fq	3.6G	SRR12214415	This study
YPE3	Mallard	Subcutaneous preadipocyte	48h	Nova-seq6000	150	fq	3.8G	SRR12214414	This study
YPE4	Mallard	Subcutaneous preadipocyte	48h	Nova-seq6000	150	fq	3.5G	SRR12214413	This study
YPE5	Mallard	Subcutaneous preadipocyte	48h	Nova-seq6000	150	fq	4.3G	SRR12214412	This study
YPE6	Mallard	Subcutaneous preadipocyte	48h	Nova-seq6000	150	fq	3.8G	SRR12214411	This study
YPF1	Mallard	Subcutaneous preadipocyte	72h	Nova-seq6000	150	fq	3.3G	SRR12214409	This study
YPF2	Mallard	Subcutaneous preadipocyte	72h	Nova-seq6000	150	fq	3.4G	SRR12214408	This study
YPF3	Mallard	Subcutaneous preadipocyte	72h	Nova-seq6000	150	fq	3.6G	SRR12214407	This study
YPF4	Mallard	Subcutaneous preadipocyte	72h	Nova-seq6000	150	fq	4.7G	SRR12214406	This study
YPF5	Mallard	Subcutaneous preadipocyte	72h	Nova-seq6000	150	fq	3.6G	SRR12214405	This study
YPF6	Mallard	Subcutaneous preadipocyte	72h	Nova-seq6000	150	fq	3.3G	SRR12214404	This study
GFP-0-1	Gallus gallus	Icp1 cell line	0days	Nova-seq6000	150	fq	3.8G	SRR13069506	This study
GFP-0-2	Gallus gallus	Icp1 cell line	0days	Nova-seq6000	150	fq	2.8G	SRR13069505	This study
GFP-0-3	Gallus gallus	Icp1 cell line	0days	Nova-seq6000	150	fq	2.8G	SRR13069494	This study
GFP-0-4	Gallus gallus	Icp1 cell line	0days	Nova-seq6000	150	fq	2.7G	SRR13069489	This study
GFP-3-1	Gallus gallus	Icp1 cell line	3days	Nova-seq6000	150	fq	2.8G	SRR13069488	This study
GFP-3-2	Gallus gallus	Icp1 cell line	3days	Nova-seq6000	150	fq	2.9G	SRR13069487	This study
GFP-3-3	Gallus gallus	Icp1 cell line	3days	Nova-seq6000	150	fq	2.8G	SRR13069486	This study
GFP-3-4	Gallus gallus	Icp1 cell line	3days	Nova-seq6000	150	fq	2.8G	SRR13069485	This study
guoN-0-1	Gallus gallus	Icp1 cell line	0days	Nova-seq6000	150	fq	2.6G	SRR13069484	This study
guoN-0-2	Gallus gallus	Icp1 cell line	0days	Nova-seq6000	150	fq	3.3G	SRR13069483	This study
guoN-0-3	Gallus gallus	Icp1 cell line	0days	Nova-seq6000	150	fq	2.9G	SRR13069504	This study
guoN-0-4	Gallus gallus	Icp1 cell line	0days	Nova-seq6000	150	fq	3.4G	SRR13069503	This study
guoN-3-1	Gallus gallus	Icp1 cell line	3days	Nova-seq6000	150	fq	3.4G	SRR13069502	This study
guoN-3-2	Gallus gallus	Icp1 cell line	3days	Nova-seq6000	150	fq	3.5G	SRR13069501	This study
guoN-3-3	Gallus gallus	Icp1 cell line	3days	Nova-seq6000	150	fq	3.1G	SRR13069500	This study
guoN-3-4	Gallus gallus	Icp1 cell line	3days	Nova-seq6000	150	fq	2.8G	SRR13069499	This study
N8-0-1	Gallus gallus	Icp1 cell line	0days	Nova-seq6000	150	fq	3.3G	SRR13069498	This study
N8-0-2	Gallus gallus	Icp1 cell line	0days	Nova-seq6000	150	fq	3G	SRR13069497	This study
N8-0-3	Gallus gallus	Icp1 cell line	0days	Nova-seq6000	150	fq	3.1G	SRR13069496	This study
N8-0-4	Gallus gallus	Icp1 cell line	0days	Nova-seq6000	150	fq	3G	SRR13069495	This study
N8-3-1	Gallus gallus	Icp1 cell line	3days	Nova-seq6000	150	fq	2.6G	SRR13069493	This study
N8-3-2	Gallus gallus	Icp1 cell line	3days	Nova-seq6000	150	fq	2.5G	SRR13069492	This study
N8-3-3	Gallus gallus	Icp1 cell line	3days	Nova-seq6000	150	fq	3.1G	SRR13069491	This study
N8-3-4	Gallus gallus	Icp1 cell line	3days	Nova-seq6000	150	fq	3.1G	SRR13069490	This study
PA6	Pekin duck	subcutaneous adipose	-48h before cell differentiation	Illumina HiSeq 2500	150	fq	2.16G	SRX4646722	DOI:10.1186/s12864-019-6055-9
PA5	Pekin duck	subcutaneous adipose	-48h before cell differentiation	Illumina HiSeq 2500	150	fq	2.90G	SRX4646723	DOI:10.1186/s12864-019-6055-10
PA4	Pekin duck	subcutaneous adipose	-48h before cell differentiation	Illumina HiSeq 2500	150	fq	2.85G	SRX4646720	DOI:10.1186/s12864-019-6055-11
PA3	Pekin duck	subcutaneous adipose	-48h before cell differentiation	Illumina HiSeq 2500	150	fq	2.79G	SRX4646721	DOI:10.1186/s12864-019-6055-12
PA2	Pekin duck	subcutaneous adipose	-48h before cell differentiation	Illumina HiSeq 2500	150	fq	2.78G	SRX4646726	DOI:10.1186/s12864-019-6055-13
PA1	Pekin duck	subcutaneous adipose	-48h before cell differentiation	Illumina HiSeq 2500	150	fq	2.74G	SRX4646727	DOI:10.1186/s12864-019-6055-14
PB6	Pekin duck	subcutaneous adipose	0h after cell differentiation	Illumina HiSeq 2500	150	fq	2.51G	SRX4646724	DOI:10.1186/s12864-019-6055-15
PB5	Pekin duck	subcutaneous adipose	0h after cell differentiation	Illumina HiSeq 2500	150	fq	2.53G	SRX4646725	DOI:10.1186/s12864-019-6055-16
PB4	Pekin duck	subcutaneous adipose	0h after cell differentiation	Illumina HiSeq 2500	150	fq	2.82G	SRX4646728	DOI:10.1186/s12864-019-6055-17
PB3	Pekin duck	subcutaneous adipose	0h after cell differentiation	Illumina HiSeq 2500	150	fq	2.66G	SRX4646729	DOI:10.1186/s12864-019-6055-18
PB2	Pekin duck	subcutaneous adipose	0h after cell differentiation	Illumina HiSeq 2500	150	fq	2.85G	SRX4646742	DOI:10.1186/s12864-019-6055-19
PB1	Pekin duck	subcutaneous adipose	0h after cell differentiation	Illumina HiSeq 2500	150	fq	2.36G	SRX4646743	DOI:10.1186/s12864-019-6055-20
PC6	Pekin duck	subcutaneous adipose	12h after cell differentiation	Illumina HiSeq 2500	150	fq	2.40G	SRX4646744	DOI:10.1186/s12864-019-6055-21
PC5	Pekin duck	subcutaneous adipose	12h after cell differentiation	Illumina HiSeq 2500	150	fq	2.53G	SRX4646745	DOI:10.1186/s12864-019-6055-22
PC4	Pekin duck	subcutaneous adipose	12h after cell differentiation	Illumina HiSeq 2500	150	fq	3.17G	SRX4646746	DOI:10.1186/s12864-019-6055-23
PC3	Pekin duck	subcutaneous adipose	12h after cell differentiation	Illumina HiSeq 2500	150	fq	2.82G	SRX4646747	DOI:10.1186/s12864-019-6055-24
PC2	Pekin duck	subcutaneous adipose	12h after cell differentiation	Illumina HiSeq 2500	150	fq	2.40G	SRX4646748	DOI:10.1186/s12864-019-6055-25
PC1	Pekin duck	subcutaneous adipose	12h after cell differentiation	Illumina HiSeq 2500	150	fq	2.65G	SRX4646749	DOI:10.1186/s12864-019-6055-26
PD6	Pekin duck	subcutaneous adipose	24h after cell differentiation	Illumina HiSeq 2500	150	fq	2.85G	SRX4646750	DOI:10.1186/s12864-019-6055-27
PD5	Pekin duck	subcutaneous adipose	24h after cell differentiation	Illumina HiSeq 2500	150	fq	2.83G	SRX4646751	DOI:10.1186/s12864-019-6055-28
PD4	Pekin duck	subcutaneous adipose	24h after cell differentiation	Illumina HiSeq 2500	150	fq	2.72G	SRX4646733	DOI:10.1186/s12864-019-6055-29
PD3	Pekin duck	subcutaneous adipose	24h after cell differentiation	Illumina HiSeq 2500	150	fq	2.97G	SRX4646732	DOI:10.1186/s12864-019-6055-30
PD2	Pekin duck	subcutaneous adipose	24h after cell differentiation	Illumina HiSeq 2500	150	fq	2.79G	SRX4646735	DOI:10.1186/s12864-019-6055-31
PD1	Pekin duck	subcutaneous adipose	24h after cell differentiation	Illumina HiSeq 2500	150	fq	2.94G	SRX4646734	DOI:10.1186/s12864-019-6055-32
PE6	Pekin duck	subcutaneous adipose	48h after cell differentiation	Illumina HiSeq 2500	150	fq	2.53G	SRX4646737	DOI:10.1186/s12864-019-6055-33
PE5	Pekin duck	subcutaneous adipose	48h after cell differentiation	Illumina HiSeq 2500	150	fq	2.56G	SRX4646736	DOI:10.1186/s12864-019-6055-34
PE4	Pekin duck	subcutaneous adipose	48h after cell differentiation	Illumina HiSeq 2500	150	fq	2.85G	SRX4646739	DOI:10.1186/s12864-019-6055-35
PE3	Pekin duck	subcutaneous adipose	48h after cell differentiation	Illumina HiSeq 2500	150	fq	2.79G	SRX4646738	DOI:10.1186/s12864-019-6055-36
PE2	Pekin duck	subcutaneous adipose	48h after cell differentiation	Illumina HiSeq 2500	150	fq	2.86G	SRX4646731	DOI:10.1186/s12864-019-6055-37
PE1	Pekin duck	subcutaneous adipose	48h after cell differentiation	Illumina HiSeq 2500	150	fq	2.77G	SRX4646730	DOI:10.1186/s12864-019-6055-38
PF6	Pekin duck	subcutaneous adipose	72h after cell differentiation	Illumina HiSeq 2500	150	fq	2.68G	SRX4646752	DOI:10.1186/s12864-019-6055-39
PF5	Pekin duck	subcutaneous adipose	72h after cell differentiation	Illumina HiSeq 2500	150	fq	2.60G	SRX4646753	DOI:10.1186/s12864-019-6055-40
PF4	Pekin duck	subcutaneous adipose	72h after cell differentiation	Illumina HiSeq 2500	150	fq	3.01G	SRX4646740	DOI:10.1186/s12864-019-6055-41
PF3	Pekin duck	subcutaneous adipose	72h after cell differentiation	Illumina HiSeq 2500	150	fq	2.92G	SRX4646741	DOI:10.1186/s12864-019-6055-42
PF2	Pekin duck	subcutaneous adipose	72h after cell differentiation	Illumina HiSeq 2500	150	fq	2.64G	SRX4646754	DOI:10.1186/s12864-019-6055-43
PF1	Pekin duck	subcutaneous adipose	72h after cell differentiation	Illumina HiSeq 2500	150	fq	2.62G	SRX4646755	DOI:10.1186/s12864-019-6055-44
uterus_1	Pekin duck	uterus	6 weeks	Illumina HiSeq 2000	150	fq	3.69G	SRX3963476	DOI:10.1186/s12864-018-5407-1
uterus_2	Pekin duck	uterus	6 weeks	Illumina HiSeq 2000	150	fq	2.80G	SRX3963475	DOI:10.1186/s12864-018-5407-2
ovary stroma	Pekin duck	ovary stroma	6 weeks	Illumina HiSeq 2000	150	fq	4.09G	SRX3963474	DOI:10.1186/s12864-018-5407-3
theca folliculi	Pekin duck	theca folliculi	6 weeks	Illumina HiSeq 2000	150	fq	3.06G	SRX3963473	DOI:10.1186/s12864-018-5407-4
uterus before laying 9 hours	Pekin duck	uterus	before laying 9 hours	Illumina HiSeq 2000	150	fq	5.38G	SRX3963472	DOI:10.1186/s12864-018-5407-5
jejunum	Pekin duck	jejunum	6 weeks	Illumina HiSeq 2000	150	fq	3.28G	SRX3963471	DOI:10.1186/s12864-018-5407-6
uterus before laying 5 hours	Pekin duck	uterus	before laying 5 hours	Illumina HiSeq 2000	150	fq	5.83G	SRX3963470	DOI:10.1186/s12864-018-5407-7
uterus before laying 8 hours	Pekin duck	uterus	before laying 8 hours	Illumina HiSeq 2000	150	fq	5.41G	SRX3963469	DOI:10.1186/s12864-018-5407-8
uterus_3	Pekin duck	uterus	6 weeks	Illumina HiSeq 2000	150	fq	2.86G	SRX3963468	DOI:10.1186/s12864-018-5407-9
brain	Pekin duck	brain	6 weeks	Illumina HiSeq 2000	150	fq	5.10G	SRX3963467	DOI:10.1186/s12864-018-5407-10
magnum after laying 8 hours	Pekin duck	magnum	after laying 8 hours	Illumina HiSeq 2000	150	fq	5.53G	SRX3963466	DOI:10.1186/s12864-018-5407-11
magnum after laying 7 hours	Pekin duck	magnum	after laying 7 hours	Illumina HiSeq 2000	150	fq	4.63G	SRX3963465	DOI:10.1186/s12864-018-5407-12
magnum after laying 5 hours	Pekin duck	magnum	after laying 5 hours	Illumina HiSeq 2000	150	fq	4.91G	SRX3963464	DOI:10.1186/s12864-018-5407-13
wing 21days	Pekin duck	wing	21days	Illumina HiSeq 2000	150	fq	2.83G	SRX3963463	DOI:10.1186/s12864-018-5407-14
magnum before laying 5 hours	Pekin duck	magnum	before laying 5 hours	Illumina HiSeq 2000	150	fq	4.19G	SRX3963462	DOI:10.1186/s12864-018-5407-15
uterus after laying 8 hours	Pekin duck	uterus	after laying 8 hours	Illumina HiSeq 2000	150	fq	3.76G	SRX3963461	DOI:10.1186/s12864-018-5407-16
uterus after laying 7 hours	Pekin duck	uterus	after laying 7 hours	Illumina HiSeq 2000	150	fq	4.84G	SRX3963460	DOI:10.1186/s12864-018-5407-17
uterus after laying 5 hours	Pekin duck	uterus	after laying 5 hours	Illumina HiSeq 2000	150	fq	5.45G	SRX3963459	DOI:10.1186/s12864-018-5407-18
magnum before laying 9 hours	Pekin duck	magnum	before laying 9 hours	Illumina HiSeq 2000	150	fq	5.02G	SRX3963458	DOI:10.1186/s12864-018-5407-19
magnum before laying 8 hours	Pekin duck	magnum	before laying 8 hours	Illumina HiSeq 2000	150	fq	5.21G	SRX3963457	DOI:10.1186/s12864-018-5407-20
pectoralis 21days	Pekin duck	pectoralis	21days	Illumina HiSeq 2000	150	fq	2.82G	SRX3963456	DOI:10.1186/s12864-018-5407-21
wing 17days	Pekin duck	wing	17days	Illumina HiSeq 2000	150	fq	2.63G	SRX3963455	DOI:10.1186/s12864-018-5407-22
heart 21days	Pekin duck	heart	21days	Illumina HiSeq 2000	150	fq	3.09G	SRX3963454	DOI:10.1186/s12864-018-5407-23
leg 17days	Pekin duck	leg	17days	Illumina HiSeq 2000	150	fq	2.31G	SRX3963453	DOI:10.1186/s12864-018-5407-24
leg 21days	Pekin duck	leg	21days	Illumina HiSeq 2000	150	fq	2.37G	SRX3963452	DOI:10.1186/s12864-018-5407-25
pectoralis 17days	Pekin duck	pectoralis	17days	Illumina HiSeq 2000	150	fq	2.42G	SRX3963451	DOI:10.1186/s12864-018-5407-26
embryo 13days	Pekin duck	embryo	13days	Illumina HiSeq 2000	150	fq	2.78G	SRX3963450	DOI:10.1186/s12864-018-5407-27
head 17days	Pekin duck	head	17days	Illumina HiSeq 2000	150	fq	2.52G	SRX3963449	DOI:10.1186/s12864-018-5407-28
head 21days	Pekin duck	head	21days	Illumina HiSeq 2000	150	fq	3.01G	SRX3963448	DOI:10.1186/s12864-018-5407-29
heart 17days	Pekin duck	heart	17days	Illumina HiSeq 2000	150	fq	2.46G	SRX3963447	DOI:10.1186/s12864-018-5407-30
embryo 9days	Pekin duck	embryo	9days	Illumina HiSeq 2000	150	fq	2.86G	SRX3963446	DOI:10.1186/s12864-018-5407-31
embryo 5days	Pekin duck	embryo	5days	Illumina HiSeq 2000	150	fq	2.50G	SRX3963445	DOI:10.1186/s12864-018-5407-32
muscular stomach	Pekin duck	muscular stomach	6 weeks	Illumina HiSeq 2000	150	fq	2.14G	SRX3963444	DOI:10.1186/s12864-018-5407-33
lung	Pekin duck	lung	6 weeks	Illumina HiSeq 2000	150	fq	2.83G	SRX3963443	DOI:10.1186/s12864-018-5407-34
pancreas	Pekin duck	pancreas	6 weeks	Illumina HiSeq 2000	150	fq	2.20G	SRX3963442	DOI:10.1186/s12864-018-5407-35
ovarian	Pekin duck	ovarian	6 weeks	Illumina HiSeq 2000	150	fq	2.26G	SRX3963441	DOI:10.1186/s12864-018-5407-36
rectum	Pekin duck	rectum	6 weeks	Illumina HiSeq 2000	150	fq	2.58G	SRX3963440	DOI:10.1186/s12864-018-5407-37
pituitary	Pekin duck	pituitary	6 weeks	Illumina HiSeq 2000	150	fq	1.94G	SRX3963439	DOI:10.1186/s12864-018-5407-38
testis	Pekin duck	testis	6 weeks	Illumina HiSeq 2000	150	fq	2.27G	SRX3963438	DOI:10.1186/s12864-018-5407-39
skin	Pekin duck	skin	6 weeks	Illumina HiSeq 2000	150	fq	2.16G	SRX3963437	DOI:10.1186/s12864-018-5407-40
liver	Pekin duck	liver	6 weeks	Illumina HiSeq 2000	150	fq	2.84G	SRX3963436	DOI:10.1186/s12864-018-5407-41
kidney	Pekin duck	kidney	6 weeks	Illumina HiSeq 2000	150	fq	2.96G	SRX3963435	DOI:10.1186/s12864-018-5407-42
duodenum	Pekin duck	duodenum	6 weeks	Illumina HiSeq 2000	150	fq	2.62G	SRX3963434	DOI:10.1186/s12864-018-5407-43
cecum	Pekin duck	cecum	6 weeks	Illumina HiSeq 2000	150	fq	2.40G	SRX3963433	DOI:10.1186/s12864-018-5407-44
brain	Pekin duck	brain	6 weeks	Illumina HiSeq 2000	150	fq	2.02G	SRX3963432	DOI:10.1186/s12864-018-5407-45
abdominal fat	Pekin duck	abdominal fat	6 weeks	Illumina HiSeq 2000	150	fq	2.20G	SRX3963431	DOI:10.1186/s12864-018-5407-46
jejunum	Pekin duck	jejunum	6 weeks	Illumina HiSeq 2000	150	fq	2.31G	SRX3963430	DOI:10.1186/s12864-018-5407-47
ileum	Pekin duck	ileum	6 weeks	Illumina HiSeq 2000	150	fq	2.58G	SRX3963429	DOI:10.1186/s12864-018-5407-48
heart	Pekin duck	heart	6 weeks	Illumina HiSeq 2000	150	fq	2.18G	SRX3963428	DOI:10.1186/s12864-018-5407-49
glandular stomach	Pekin duck	glandular stomach	6 weeks	Illumina HiSeq 2000	150	fq	2.49G	SRX3963427	DOI:10.1186/s12864-018-5407-50
uterus_1	Taeniopygia guttata	uterus	adult	Illumina HiSeq 2000	150	fq	2.90G	SRX3963425	DOI:10.1186/s12864-018-5407-51
uterus_2	Taeniopygia guttata	uterus	adult	Illumina HiSeq 2000	150	fq	3.10G	SRX3963421	DOI:10.1186/s12864-018-5407-52
isthmus of uterine tube	Taeniopygia guttata	isthmus of uterine tube	adult	Illumina HiSeq 2000	150	fq	3.09G	SRX3963420	DOI:10.1186/s12864-018-5407-53
ovary	Taeniopygia guttata	ovary	adult	Illumina HiSeq 2000	150	fq	2.98G	SRX3963417	DOI:10.1186/s12864-018-5407-54
magnum	Taeniopygia guttata	magnum	adult	Illumina HiSeq 2000	150	fq	3.12G	SRX3963415	DOI:10.1186/s12864-018-5407-55
uterus_1	Columba livia	uterus	adult	Illumina HiSeq 2000	150	fq	3.28G	SRX3963407	DOI:10.1186/s12864-018-5407-56
uterus_1	Columba livia	uterus	adult	Illumina HiSeq 2000	150	fq	3.35G	SRX3963406	DOI:10.1186/s12864-018-5407-57
magnum	Columba livia	magnum	adult	Illumina HiSeq 2000	150	fq	4.29G	SRX3963399	DOI:10.1186/s12864-018-5407-58

## Sheet: ATAC-seq
ATAC-seq
Sample	Breed	Tissues	Age/Stage	Platform	Read length(bp)	File type	Data size	Ncbi accession
P3-2	Pekin duck	subcutaneous fat	3 days after differentiation	ILLUMINA	Illumina HiSeq 4000	fastq	15.2G	SRR13094924
P3-1	Pekin duck	subcutaneous fat	3 days after differentiation	ILLUMINA	Illumina HiSeq 4000	fastq	15.8G	SRR13094925
Po-2	Pekin duck	subcutaneous fat	0 days after differentiation	ILLUMINA	Illumina HiSeq 4000	fastq	17G	SRR13094926
Po-1	Pekin duck	subcutaneous fat	0 days after differentiation	ILLUMINA	Illumina HiSeq 4000	fastq	16.2G	SRR13094927
fo1-1	pekin duck	abdominal fat	0 days after differentiation	ILLUMINA	Illumina HiSeq 4000	fastq	17.8G	SRR13094923
fo1-2	pekin duck	abdominal fat	0 days after differentiation	ILLUMINA	Illumina HiSeq 4000	fastq	17.4G	SRR13094922
fo3-1	pekin duck	abdominal fat	3 days after differentiation	ILLUMINA	Illumina HiSeq 4000	fastq	19G	SRR13094921
fo3-2	pekin duck	abdominal fat	3 days after differentiation	ILLUMINA	Illumina HiSeq 4000	fastq	16.5G	SRR13094920

## Sheet: Pacbio
Pacbio sequencing data
Sample	Breed	Tissues	Age/Stage	Platform	Insert Size	File type	Data size	Ncbi accession
m54166_180717_090401	Pekin duck	Breast muscle	adult	PacBio Sequel II	20000	bam	18G	SRR12261719
m54166_180717_191826	Pekin duck	Breast muscle	adult	PacBio Sequel II	20000	bam	18G	SRR12261718
m54219_180716_080504	Pekin duck	Breast muscle	adult	PacBio Sequel II	20000	bam	18G	SRR12261715
m54219_180717_082136	Pekin duck	Breast muscle	adult	PacBio Sequel II	20000	bam	16G	SRR12261714
m54219_180717_183409	Pekin duck	Breast muscle	adult	PacBio Sequel II	20000	bam	18G	SRR12261713
m54219_180718_044831	Pekin duck	Breast muscle	adult	PacBio Sequel II	20000	bam	18G	SRR12261712
m54219_180718_150226	Pekin duck	Breast muscle	adult	PacBio Sequel II	20000	bam	18G	SRR12261711
m54219_180719_011746	Pekin duck	Breast muscle	adult	PacBio Sequel II	20000	bam	16G	SRR12261710
m54219_180719_113207	Pekin duck	Breast muscle	adult	PacBio Sequel II	20000	bam	18G	SRR12261709
m54219_180719_214711	Pekin duck	Breast muscle	adult	PacBio Sequel II	20000	bam	17G	SRR12261708
m54219_180720_080401	Pekin duck	Breast muscle	adult	PacBio Sequel II	20000	bam	17G	SRR12261717
m54219_180722_035547	Pekin duck	Breast muscle	adult	PacBio Sequel II	20000	bam	16G	SRR12261716
m54167_181116_093612	Shaoxing duck	Breast muscle	adult	PacBio Sequel II	20000	bam	9.4G	SRR12261766
m54167_181119_093004	Shaoxing duck	Breast muscle	adult	PacBio Sequel II	20000	bam	14G	SRR12261765
m54167_181124_071304	Shaoxing duck	Breast muscle	adult	PacBio Sequel II	20000	bam	19G	SRR12261760
m54167_181124_172622	Shaoxing duck	Breast muscle	adult	PacBio Sequel II	20000	bam	18G	SRR12261759
m54167_181126_082745	Shaoxing duck	Breast muscle	adult	PacBio Sequel II	20000	bam	16G	SRR12261758
m54167_181126_184112	Shaoxing duck	Breast muscle	adult	PacBio Sequel II	20000	bam	12G	SRR12261757
m54167_181127_085502	Shaoxing duck	Breast muscle	adult	PacBio Sequel II	20000	bam	20G	SRR12261756
m54169_181120_084109	Shaoxing duck	Breast muscle	adult	PacBio Sequel II	20000	bam	16G	SRR12261755
m54169_181122_151020	Shaoxing duck	Breast muscle	adult	PacBio Sequel II	20000	bam	14G	SRR12261754
m54169_181123_012317	Shaoxing duck	Breast muscle	adult	PacBio Sequel II	20000	bam	13G	SRR12261753
m54169_181123_113600	Shaoxing duck	Breast muscle	adult	PacBio Sequel II	20000	bam	12G	SRR12261764
m54169_181123_214849	Shaoxing duck	Breast muscle	adult	PacBio Sequel II	20000	bam	14G	SRR12261763
m54169_181124_080116	Shaoxing duck	Breast muscle	adult	PacBio Sequel II	20000	bam	13G	SRR12261762
m54175_181128_185658	Shaoxing duck	Breast muscle	adult	PacBio Sequel II	20000	bam	17G	SRR12261761
m54216_181013_044355	Mallard	Breast muscle	adult	PacBio Sequel II	20000	bam	14G	SRR12261752
m54216_181013_145949	Mallard	Breast muscle	adult	PacBio Sequel II	20000	bam	13G	SRR12261751
m54216_181014_011428	Mallard	Breast muscle	adult	PacBio Sequel II	20000	bam	11G	SRR12261740
m54216_181014_112922	Mallard	Breast muscle	adult	PacBio Sequel II	20000	bam	9.1G	SRR12261738
m54219_181011_081916	Mallard	Breast muscle	adult	PacBio Sequel II	20000	bam	9.5G	SRR12261737
m54219_181012_081852	Mallard	Breast muscle	adult	PacBio Sequel II	20000	bam	10G	SRR12261736
m54219_181012_183338	Mallard	Breast muscle	adult	PacBio Sequel II	20000	bam	11G	SRR12261735
m54219_181013_045014	Mallard	Breast muscle	adult	PacBio Sequel II	20000	bam	6.6G	SRR12261734
m54219_181013_150652	Mallard	Breast muscle	adult	PacBio Sequel II	20000	bam	8.5G	SRR12261733
m54219_181014_012519	Mallard	Breast muscle	adult	PacBio Sequel II	20000	bam	8.9G	SRR12261732
m54219_181014_114344	Mallard	Breast muscle	adult	PacBio Sequel II	20000	bam	9.0G	SRR12261750
m54219_181014_220319	Mallard	Breast muscle	adult	PacBio Sequel II	20000	bam	7.9G	SRR12261749
m54219_181015_082524	Mallard	Breast muscle	adult	PacBio Sequel II	20000	bam	9.1G	SRR12261748
m54219_181017_074025	Mallard	Breast muscle	adult	PacBio Sequel II	20000	bam	8.9G	SRR12261747
m54219_181018_191643	Mallard	Breast muscle	adult	PacBio Sequel II	20000	bam	9.3G	SRR12261746
m54219_181019_053857	Mallard	Breast muscle	adult	PacBio Sequel II	20000	bam	8.3G	SRR12261745
m54219_181019_160037	Mallard	Breast muscle	adult	PacBio Sequel II	20000	bam	9.6G	SRR12261744
m54219_181020_022359	Mallard	Breast muscle	adult	PacBio Sequel II	20000	bam	8.7G	SRR12261743
m54219_181020_124228	Mallard	Breast muscle	adult	PacBio Sequel II	20000	bam	9.1G	SRR12261742
m54219_181020_230240	Mallard	Breast muscle	adult	PacBio Sequel II	20000	bam	9.3G	SRR12261741
m54219_181021_092239	Mallard	Breast muscle	adult	PacBio Sequel II	20000	bam	9.1G	SRR12261739

## Sheet: Hi-c data
Hi-C data
Sample	Breed	Tissues	Age/Stage	Platform	Read length(bp)	File type	Data size	Ncbi accession
RHC01273	Shaoxing duck	Breast muscle	adult	Illumina HiSeq 2500	150	fq	70G	SRR13051620
FRHC190018792-1a	Pekin duck	Breast muscle	adult	Illumina HiSeq 2500	150	fq	71G	SRR12316517
RHC01168	Mallard	Breast muscle	adult	Illumina HiSeq 2500	150	fq	74G	SRR13076878
