# Supplementary material for: Three chromosome-level duck genome assemblies provide insights into genomic variation during domestication
Source: Nat Commun. 2021 Oct 11;12:5932. doi: 10.1038/s41467-021-26272-1 (PMC8505442; doi:10.1038/s41467-021-26272-1)
Supplement: Supplementary file 13 — Supplementary Data 11 [file 41467_2021_26272_MOESM13_ESM.xlsx]

## Sheet: Sheet3
Supplementary Data 11. The accession numbers of 119 amino acid sequence representing different types of species (fish, amphibians, reptiles, birds and mammals).
Protein sequence	Accession number	Origin
ACA-1	MW321498	This study
ACA-2	MW321499	This study
CCA-1	MW321500	This study
CCA-2	MW321501	This study
CCA-3	MW321502	This study
TCA	MW321503	This study
COCA	MW321504	This study
ANCA-1	MW321505	This study
ANCA-2	MW321506	This study
REG4 Amazona aestiva	A0A0Q3P262	UniprotKB
REG4 Aquila chrysaetos canadensis	A0A663FFU6	UniprotKB
REG4 Mesitornis unicolor	A0A091SEY4	UniprotKB
REG4 Aptenodytes forsteri	A0A087QQJ8	UniprotKB
REG4 Pygoscelis adeliae	A0A093NS09	UniprotKB
REG4 Nipponia nippon	A0A091VZJ9	UniprotKB
REG4 Merops nubicus	A0A091QYU6	UniprotKB
REG4 Picoides pubescens	A0A093G5W2	UniprotKB
REG4 Cuculus canorus	A0A091GEG6	UniprotKB
REG4 Columba livia	A0A2I0MEB4	UniprotKB
REG4 Anser cygnoides domesticus	UPI0006712B2D	UniParc
A0A226MR86 Callipepla squamata	A0A226MR86	UniprotKB
REG4 Coturnix japonica	UPI000777494A	UniParc
REG4 Gallus Gallus	E1BZV4	UniprotKB
REG4 Meleagris gallopavo	G1MZE6	UniprotKB
REG4 Ficedula albicollis	U3JM75	UniprotKB
REG4 Corvus brachyrhynchos	A0A091F3P4	UniprotKB
REG4 Calypte anna	A0A091HZF3	UniprotKB
REG4 Lonchura striata domestica	A0A218V4M6	UniprotKB
REG4 Taeniopygia guttata	H1A3Q8	UniprotKB
REG4 Alligator sinensis	A0A1U7S6A2	UniprotKB
REG4 Homo Sapiens	E9PNV6	UniprotKB
REG4 Mus musculus	Q9D8G5	UniprotKB
B3DLE1 Xenopus tropicalis	B3DLE1	UniprotKB
F6YGY8 Xenopus tropicalis	F6YGY8	UniprotKB
F7EUX8 Xenopus tropicalis	F7EUX8	UniprotKB
C-type lectin lectoxin-Thr1-like Alligator sinensis	A0A1U7SYW0	UniprotKB
Lithostathine-1-2 Chelonia mydas	M7B1U1	UniprotKB
Lithostathine-1-1 Chelonia mydas	M7BRJ1	UniprotKB
H9GD77 Anolis carolinensis	H9GD77	UniprotKB
R4GD37 Anolis carolinensis	R4GD37	UniprotKB
H9GDC6 Anolis carolinensis	H9GDC6	UniprotKB
R4GDD8 Anolis carolinensis	R4GDD8	UniprotKB
H9GQX4 Anolis carolinensis	H9GQX4	UniprotKB
R4G969 Anolis carolinensis	R4G969	UniprotKB
H9GDB1 Anolis carolinensis	H9GDB1	UniprotKB
H9GD81 Anolis carolinensis	H9GD81	UniprotKB
H9GDA2 Anolis carolinensis	H9GDA2	UniprotKB
H9GH74 Anolis carolinensis	H9GH74	UniprotKB
H9GUR0 Anolis carolinensis	H9GUR0	UniprotKB
DCA-1 Dromaius novaehollandiae	P84615	UniprotKB
RCA-1 Rhea Americana	P84617	UniprotKB
SCA-1 Struthio camelus	P83514	UniprotKB
struthiocalcin-2-like Alligator sinensis	A0A3Q0HH14	UniprotKB
OC-17 Gallus Gallus	Q9PRS8	UniprotKB
DCA-2 Dromaius novaehollandiae	P84616	UniprotKB
RCA-2 Rhea Americana	P84618	UniprotKB
SCA-2 Struthio camelus	P83515	UniprotKB
H9GV58 Anolis carolinensis	H9GV58	UniprotKB
L7MZE1 Anolis carolinensis	L7MZE1	UniprotKB
H9GHF5 Anolis carolinensis	H9GHF5	UniprotKB
H3AC89 Latimeria chalumnae	H3AC89	UniprotKB
H3ADV2 Latimeria chalumnae	H3ADV2	UniprotKB
H3A9D4 Latimeria chalumnae	H3A9D4	UniprotKB
H9G3W3 Anolis carolinensis	H9G3W3	UniprotKB
H9GH85 Anolis carolinensis	H9GH85	UniprotKB
R4GBD9 Anolis carolinensis	R4GBD9	UniprotKB
H3AH31 Latimeria chalumnae	H3AH31	UniprotKB
H9GH83 Anolis carolinensis	H9GH83	UniprotKB
C-type lectin BpLec-like Alligator sinensis	A0A3Q0FTE4	UniprotKB
H9GH77 Anolis carolinensis	H9GH77	UniprotKB
K4HZZ8 Abronia graminea	K4HZZ8	UniprotKB
C3YY85 Branchiostoma floridae	C3YY85	UniprotKB
C3ZDM7 Branchiostoma floridae	C3ZDM7	UniprotKB
C3YJF1 Branchiostoma floridae	C3YJF1	UniprotKB
C3XUN5 Branchiostoma floridae	C3XUN5	UniprotKB
CTL-19 Amazona aestiva	A0A0Q3U794	UniprotKB
CTL-19 Danio rerio	A0A2R8RVX9	UniprotKB
CTL-19 Anas platyrhynchos	U3IXR2	UniprotKB
H9G4T6 Anolis carolinensis	H9G4T6	UniprotKB
CTL-19 Homo Sapiens	A0A1B0GV53	UniprotKB
CTL-19 Gallus Gallus	A0A1D5PRJ1	UniprotKB
CTL-19 Meleagris gallopavo	G1N783	UniprotKB
CTL-19 Alligator sinensis	A0A1U7RMN2	UniprotKB
CTL-19 Callorhinchus milii	V9LDR4	UniprotKB
CTL-19 Chelonia mydas	M7B363	UniprotKB
CTL-19 Mesitornis unicolor	A0A091RKP0	UniprotKB
CTL-19 Calypte anna	A0A091IIC1	UniprotKB
CTL-19 Cuculus canorus	A0A091H0X4	UniprotKB
CTL-19 Acanthisitta chloris	A0A091P249	UniprotKB
CTL-19 Charadrius vociferus	A0A0A0ALV0	UniprotKB
CTL-19 Antrostomus carolinensis	A0A094NDF4	UniprotKB
CTL-19 Phoenicopterus ruber ruber	A0A091U1K3	UniprotKB
CTL-19 Cathartes aura	A0A091MC32	UniprotKB
CTL-19 Apaloderma vittatum	A0A091NMZ1	UniprotKB
CTL-19 Taeniopygia guttata	H0ZGL7	UniprotKB
CTL-19 Egretta garzetta	A0A091ITU6	UniprotKB
CTL-19 Nipponia nippon	A0A091V9F5	UniprotKB
CTL-19 Eurypyga helias	A0A093JFI3	UniprotKB
CTL-19 Podiceps cristatus	A0A094LIH6	UniprotKB
CTL-19 Aptenodytes forsteri	A0A087R6K8	UniprotKB
CTL-19 Opisthocomus hoazin	A0A091WFH0	UniprotKB
CTL-19 Colius striatus	A0A091K3V1	UniprotKB
CTL-19 Ficedula albicollis	U3KI05	UniprotKB
CTL-19 Fulmarus glacialis	A0A093L5T9	UniprotKB
CTL-19 Pelecanus crispus	A0A091TNQ1	UniprotKB
CTL-19 Picoides pubescens	A0A093G433	UniprotKB
CTL-19 Corvus brachyrhynchos	A0A091ES78	UniprotKB
CTL-19 Pygoscelis adeliae	A0A093NU17	UniprotKB
NKG2D Mus musculus	O54709	UniprotKB
ASGR2 Mus musculus	P24721	UniprotKB
CTL-10 Homo Sapiens	Q8IUN9	UniprotKB
REG3 Mus musculus	O09037	UniprotKB
REG3G Homo Sapiens	Q6UW15	UniprotKB
REG1 Mus musculus	P43137	UniprotKB
REG2 Mus musculus	Q08731	UniprotKB
REG1A Homo Sapiens	P05451	UniprotKB
REG1B Homo Sapiens	P48304	UniprotKB
Q6VNB6 Strongylocentrotus purpuratus	Q6VNB6	UniprotKB
W4Y315 Strongylocentrotus purpuratus	W4Y315	UniprotKB
